# Supplementary material for: Global transcriptome analysis uncovers the gene co-expression regulation network and key genes involved in grain development of wheat (Triticum aestivum L.)
Source: Funct Integr Genomics. 2019 May 21;19(6):853–66. doi: 10.1007/s10142-019-00678-z (PMC6797667; doi:10.1007/s10142-019-00678-z)
Supplement: Supplementary file 23 — (XLSX 14 kb) [file 10142_2019_678_MOESM12_ESM.xlsx]

## Sheet: Sheet1
Supplementary Table 1 The sequences of homoeolog-specific primers used for quantitative real-time PCR analysis.
Homoeolog	Forward primer (5' - 3')	Reverse primer (5' - 3')
TraesCS4A01G169100	TCCGTCTTCAGGAGCAACC	AACACCACGCCGCCATCA
TraesCS5B01G353200	TCGTGGACCCGCTCTACCCC	CGATGGCCTGCACGAAGAAGC
TraesCS1D01G034800	GCCTCCACGTCGGGGAACAT	CGCCACCCACCAAGGAAAGG
TraesCS1B01G042200	CGAGGCGAGCACGAGGATGA	GCAAGGACACTGCTGGTGGAAA
TraesCS4B01G142200	TCTCCGCCTATGCTCTGC	GCAATTTATTCCTTCGCTGTAT
TraesCS1B01G264900	CAAAGGCTGGGCTGGATTAT	CGCCATTTCAGGCTTACACG
TraesCS7D01G128800	ATTTGTCCATCTACCGTTCTCCG	CTCTCCCTCAGCACATACAGAACAT
TraesCS7A01G129700	CGTCACAGCAGAGGCAACAG	CTTGCTCATACGGACTGGTTGT
TraesCS7A01G018200	GAACGCAAGCACTTCTCATCC	CGCTCCTTTCTAAGCCTGTCCTC
TraesCS2B01G392500	TCACTATAAATACAGGCACGAAGCAT	GGCCGGGAGGACGTAGTAGTT
TraesCS2A01G013400	CTTGCCCATCAACCTTCCAG	CCGCTCCGTGATTATCTTCTG
TraesCS4B01G013700	CAGCGACGACTCCGCCTAT	GTTGTCAGTGATGCAGGTGGG
TraesCS7D01G200800	CAAGGAGGTCCCAACA	GCAAACAACATCGGTAAT
TraesCS4D01G253800	GAGCCGGACTTGTTCACCTTC	CAATGGATCACTGGCCTTGC
TraesCS5B01G286100	GGCACATAAGATCCACAAGG	GGTCGTAGCCGAGCAAG
TraesCS1A01G309100	GCATCGCTCGGGAAACT	AGGGACCATCTGTCGGAAT
TraesCS6B01G444800	CGAGCCATACATTTGAT	CATACCCATTAGGTCCAT
TraesCS1D01G226200	ATCATCGCCGACACCT	TAGCACCAATGTTGAAAGAA
TraesCS2A01G338300	GCAGGGCCGCATCGTCCA	CGGCCACGGAGGACCCTATCT
TraesCS3A01G336500	TCTGGTGAGCAGGCAATG	GACGGACGAGTCAGTTGTG
β-actin(GenBank: MF405765.1)	AAATCTGGCATCACACTTTCTAC	GTCTCAAACATAATCTGGGTCATC
