# Supplementary material for: Global transcriptome analysis uncovers the gene co-expression regulation network and key genes involved in grain development of wheat (Triticum aestivum L.)
Source: Funct Integr Genomics. 2019 May 21;19(6):853–66. doi: 10.1007/s10142-019-00678-z (PMC6797667; doi:10.1007/s10142-019-00678-z)
Supplement: Supplementary file 24 — (XLSX 18 kb) [file 10142_2019_678_MOESM13_ESM.xlsx]

## Sheet: IWGSC RefSeq v1.0 
Supplementary Table 2 Statistics of RNA-sequencing data across wheat tissues/organs using IWGSC RefSeq v 1.0 as a reference*1.
Sample name					Mapped reads				Gene number
	Raw reads	Raw reads	Clean reads	Clean reads	Unique mapped Reads	Multiple mapped reads	All mapped reads	Unmapped reads
	data (bp)	number	data (bp)	number (%)*2	number (%)*3	number (%)*3	number (%)*3	number (%)*3
Vegetative growth stage*4
Root-1 (R-1)	9048244767	72385958	8905282500	71242260 (98.42%)	48361914 (67.88%)	10554526 (14.81%)	58916440 (82.69%)	12325820 (17.31%)	62159
Root-2 (R-2)	10337986111	82703888	10197389500	81579116 (98.64%)	56321146 (69.04%)	12778056 (15.66%)	69099202 (84.70%)	12479914 (15.30%)	60836
Stem-1 (S-1)	9043683688	72349469	8881801750	71054414 (98.21%)	46718058 (65.75%)	11611938 (16.34%)	58329996 (82.09%)	12724418 (17.91%)	64564
Stem-2 (S-2)	7130792515	57046340	7002438250	56019506 (98.20%)	37237368 (66.47%)	9357600 (16.70%)	46594968 (83.17%)	9424538 (16.83%)	65331
leaf-1 (L-1)	9207400992	73659207	9090467000	72723736 (98.73%)	48979642 (67.35%)	13407596 (18.44%)	62387238 (85.79%)	10336498 (14.21%)	59492
leaf-2 (L-2)	8474121491	67792971	8363110500	66904884 (98.69%)	43954924 (65.70%)	12708294 (18.99%)	56663218 (84.69%)	10241666 (15.31%)	58938
Transition stage*5
Flag leaf-1 (FL-1)	8692810224	69542481	8476359250	67810874 (97.51%)	40439322 (59.64%)	14618528 (21.56%)	55057850 (81.20%)	12753024 (18.80%)	58384
Flag leaf-2 (FL-2)	10645997949	85167983	10385171000	83081368 (97.55%)	49173212 (59.19%)	17602650 (21.19%)	66775862 (80.38%)	16305506 (19.62%)	59737
Young spike5-1 (YS5-1)	9755972378	78047779	9536463000	76291704 (97.75%)	47176706 (61.84%)	15168498 (19.88%)	62345204 (81.72%)	13946500 (18.28%)	61328
Young spike5-2 (YS5-2)	8536865042	68294920	8359298250	66874386 (97.92%)	40975406 (61.27%)	12957930 (19.38%)	53933336 (80.65%)	12941050 (19.35%)	59689
Young spike15-1 (YS15-1)	7388899138	59111193	7208610000	57668880 (97.56%)	36723744 (63.68%)	11421368 (19.81%)	48145112 (83.49%)	9523768 (16.51%)	66059
Young spike15-2 (YS15-2)	8442918749	67543349	8276593250	66212746 (98.03%)	42806134 (64.65%)	13299986 (20.09%)	56106120 (84.74%)	10106626 (15.26%)	67364
Developmental grains*6
Grain 5-1 (GR5-1)	9758276634	78066213	9580676000	76645408 (98.18%)	47644526 (62.16%)	13611100 (17.76%)	61255626 (79.92%)	15389782 (20.08%)	63003
Grain 5-2 (GR5-2)	9835302705	78682421	9633679000	77069432 (97.95%)	50438040 (65.44%)	14005858 (18.17%)	64443898 (83.61%)	12625534 (16.39%)	64938
Grain 10-1 (GR10-1)	8785128021	70281024	8577799000	68622392 (97.64%)	42886016 (62.50%)	12815758 (18.68%)	55701774 (81.18%)	12920618 (18.82%)	62976
Grain 10-2 (GR10-2)	9606700368	76853602	9382864250	75062914 (97.67%)	47709364 (63.56%)	13891604 (18.51%)	61600968 (82.07%)	13461946 (17.93%)	63723
Grain 15-1 (GR15-1)	9341881358	74735050	9090584750	72724678 (97.31%)	43220100 (59.43%)	14378032 (19.77%)	57598132 (79.20%)	15126546 (20.80%)	63320
Grain 15-2 (GR15-2)	8328147079	66625176	8156587250	65252698 (97.94%)	40718302 (62.40%)	12934702 (19.82%)	53653004 (82.22%)	11599694 (17.78%)	62508
Grain 20-1 (GR20-1)	9726856298	77814850	9459367750	75674942 (97.25%)	38289584 (50.60%)	15522348 (20.51%)	53811932 (71.11%)	21863010 (28.89%)	62231
Grain 20-2 (GR20-2)	12284268311	98274146	12025070250	96200562 (97.89%)	46767088 (48.61%)	21588894 (22.44%)	68355982 (71.05%)	27844580 (28.95%)	63921
Total	184372253818 (184.37 Gb)		180589612500 (180.59 Gb)		896540596 (112.07 Gb)	274235266 (34.28 Gb)	1170775862 (146.35 Gb)	273941038 (34.24 Gb)	92478
*1 IWGSC RefSeq v1.0, a latest highly complete and annotated genome sequence of hexaploid wheat variety Chinese Spring (IWGSC, 2018).
*2 ratio = clean reads number/raw reads number.
*3 ratio = mapped, unmapped or all mapped reads number/total reads number.
*4 R, S and L represent root, stem and leaf of five-leaf stage seedling (Zadoks 15) (Zadoks et al.,1974).
*5 FL represents flag leaf of wheat plant at booting stage (Zadoks 45), YS5 respresents young spike of wheat at booting stage (Zadoks 45), YS15 represents spike of wheat at heading stage (Zadoks 53~54).
*6 GR5, GR10, GR15 and GR20 represent grains at 5, 10, 15 and 20 days post-anthesis, respectively.

## Sheet: IWGSC CSS v2
Supplementary Table 2 Statistics of RNA-sequencing data across wheat tissues/organs using IWGSC CSS v2 as a reference*1.
Sample name					Mapped reads				Gene number
	Raw reads	Raw reads	Clean reads	Clean reads	Unique mapped Reads	Multiple mapped reads	All mapped reads	Unmapped reads
	data (bp)	number	data (bp)	number (%)*2	number (%)*3	number (%)*3	number (%)*3	number (%)*3
Vegetative growth stage*4
Root-1 (R-1)	9048244767	72385958	8764305000	70114440 (96.86%)	41256839 (59.54%)	1936194 (2.79%)	43193033 (62.33%)	26102717 (37.67%)	61457
Root-2 (R-2)	10337986111	82703888	10059012750	80472102 (97.30%)	44529929 (56.10%)	1939206 (2.44%)	46469135 (58.54%)	32904619 (41.46%)	58918
Stem-1 (S-1)	9043683688	72349469	8722463750	69779710 (96.45%)	46786267 (67.61%)	3245102 (4.69%)	50031369 (72.30%)	19163971 (27.70%)	64748
Stem-2 (S-2)	7130792515	57046340	6876462750	55011702 (96.43%)	36574317 (67.39%)	2596618 (4.78%)	39170935 (72.17%)	15105001 (27.83%)	65870
leaf-1 (L-1)	9207400992	73659207	8975239500	71801916 (97.48%)	47256647 (66.18%)	3766316 (5.27%)	51022963 (71.45%)	20384549 (28.55%)	61175
leaf-2 (L-2)	8474121491	67792971	8254098500	66032788 (97.40%)	43297928 (66.80%)	3701876 (5.71%)	46999804 (72.51%)	17814206 (27.49%)	60939
Transition stage*5
Flag leaf-1 (FL-1)	8692810224	69542481	8265165750	66121326 (95.08%)	41350618 (64.00%)	3288950 (5.09%)	44639568 (69.09%)	19969132 (30.91%)	60187
Flag leaf-2 (FL-2)	10645997949	85167983	10131079250	81048634 (95.16%)	50147056 (64.06%)	3833486 (4.90%)	53980542 (68.95%)	24303398 (31.05%)	61623
Young spike5-1 (YS5-1)	9755972378	78047779	9320645500	74565164 (95.54%)	45200485 (62.80%)	1919690 (2.67%)	47120175 (65.47%)	24854353 (34.53%)	59804
Young spike5-2 (YS5-2)	8536865042	68294920	8184294250	65474354 (95.87%)	40056615 (64.62%)	1703806 (2.75%)	41760421 (67.37%)	20225581 (32.63%)	57927
Young spike15-1 (YS15-1)	7388899138	59111193	7032257250	56258058 (95.17%)	37503285 (66.90%)	3033652 (5.41%)	40536937 (72.32%)	15518083 (27.68%)	66347
Young spike15-2 (YS15-2)	8442918749	67543349	8113505500	64908044 (96.10%)	43834712 (68.07%)	3338342 (5.18%)	47173054 (73.26%)	17219856 (26.74%)	67393
Developmental grains*6
Grain 5-1 (GR5-1)	9758276634	78066213	9405476000	75243808 (96.38%)	43870779 (61.79%)	2750300 (3.87%)	46621079 (65.66%)	24382939 (34.34%)	61163
Grain 5-2 (GR5-2)	9835302705	78682421	9436084250	75488674 (95.94%)	46834773 (62.94%)	3007244 (4.04%)	49842017 (66.98%)	24567219 (33.02%)	63163
Grain 10-1 (GR10-1)	8785128021	70281024	8374578750	66996630 (95.33%)	43187799 (65.29%)	3081272 (4.66%)	46269071 (69.94%)	19881989 (30.06%)	61974
Grain 10-2 (GR10-2)	9606700368	76853602	9164230000	73313840 (95.39%)	47896374 (66.06%)	3379782 (4.66%)	51276156 (70.72%)	21230114 (29.28%)	62587
Grain 15-1 (GR15-1)	9341881358	74735050	8846214500	70769716 (94.69%)	44932999 (64.17%)	2370800 (3.39%)	47303799 (67.56%)	22716375 (32.44%)	62154
Grain 15-2 (GR15-2)	8328147079	66625176	7988476000	63907808 (95.92%)	41016378 (64.96%)	2200936 (3.49%)	43217314 (68.45%)	19923462 (31.55%)	61134
Grain 20-1 (GR20-1)	9726856298	77814850	9200079500	73600636 (94.58%)	42562281 (58.82%)	1583616 (2.19%)	44145897 (61.00%)	28220367 (39.00%)	61274
Grain 20-2 (GR20-2)	12284268311	98274146	11770837000	94166696 (95.82%)	55642392 (60.56%)	1804264 (1.96%)	57446656 (62.53%)	34426490 (37.47%)	63319
Total	184372253818 (184.37 Gb)		176884505750 (176.88 Gb)		883738473 (110.47 Gb)				84520
*1 IWGSC CSS v2 is the IWGSC Chromosome Survey Sequence from wheat cv. Chinese Spring (IWGSC, 2014).
*2 ratio = clean reads number/raw reads number.
*3 ratio = mapped, unmapped or all mapped reads number/total reads number.
*4 R, S and L represent root, stem and leaf of five-leaf stage seedling (Zadoks 15) (Zadoks et al.,1974).
*5 FL represents flag leaf of wheat plant at booting stage (Zadoks 45), YS5 respresents young spike of wheat at booting stage (Zadoks 45), YS15 represents spike of wheat at heading stage (Zadoks 53~54).
*6 GR5, GR10, GR15 and GR20 represent grains at 5, 10, 15 and 20 days post-anthesis, respectively.
