# Supplementary material for: Global transcriptome analysis uncovers the gene co-expression regulation network and key genes involved in grain development of wheat (Triticum aestivum L.)
Source: Funct Integr Genomics. 2019 May 21;19(6):853–66. doi: 10.1007/s10142-019-00678-z (PMC6797667; doi:10.1007/s10142-019-00678-z)
Supplement: Supplementary file 25 — (XLSX 11104 kb) [file 10142_2019_678_MOESM14_ESM.xlsx]

## Sheet: Sheet1
Supplementary Table 3 Expression levels of all genes detected in the ten wheat tissues tested and their descriptions.
Gene ID	Transcript ID	Expression value (FPKM)*1,*2										Description
		R	S	L	FL	YS5	YS15	GR5	GR10	GR15	GR20
TraesCS1A01G000100	TraesCS1A01G000100.1	0	0	0	0	0	0	0	0	0	0.165	gi|253761396|ref|XP_002489102.1|/1.3e-41/hypothetical protein SORBIDRAFT_0070s002020, partial [Sorghum bicolor]
TraesCS1A01G000400	TraesCS1A01G000400.1	0	0	0	0.225	0	0	0	0	0	0	gi|195610700|gb|ACG27180.1|/1.4e-44/hypothetical protein [Zea mays]
TraesCS1A01G000500	TraesCS1A01G000500.1	0.89	0.29	0.17	0.885	6.565	0.065	1.43	0.15	0.435	0.285	gi|985567244|ref|NP_001306636.1|/3.9e-45/uncharacterized protein LOC103626742 [Zea mays]
TraesCS1A01G000600	TraesCS1A01G000600.1	0.215	0.155	0.045	0.195	1.01	0.075	0.62	0.205	0.415	0.295	gi|195610700|gb|ACG27180.1|/1.9e-41/hypothetical protein [Zea mays]
TraesCS1A01G000800	TraesCS1A01G000800.1	0.83	0	0	0.46	0.995	0	0	0	0	0.45	gi|922327861|ref|XP_013443323.1|/3.1e-57/hypothetical protein MTR_0021s0160 [Medicago truncatula]
TraesCS1A01G000900	TraesCS1A01G000900.1	1.105	0.355	0.23	0.985	1.28	0.415	1.87	0.19	0.635	0.68	gi|195610700|gb|ACG27180.1|/1.9e-41/hypothetical protein [Zea mays]
TraesCS1A01G001100	TraesCS1A01G001100.1	0	0	0	0	0.505	0	0	0	0	0	gi|195610700|gb|ACG27180.1|/5.0e-42/hypothetical protein [Zea mays]
TraesCS1A01G001200	TraesCS1A01G001200.1	0	0	0	0	0	0	0	0	0	0.67	gi|253761396|ref|XP_002489102.1|/2.8e-41/hypothetical protein SORBIDRAFT_0070s002020, partial [Sorghum bicolor]
TraesCS1A01G001300	TraesCS1A01G001300.1	36.435	35.69	21.215	51.59	133.175	6.87	96.19	19.81	20.245	44.515	gi|985567244|ref|NP_001306636.1|/2.1e-34/uncharacterized protein LOC103626742 [Zea mays]
TraesCS1A01G001400	TraesCS1A01G001400.1	0	0	0	0.07	0.635	0	0.12	0.135	0	0.115	gi|195610700|gb|ACG27180.1|/1.9e-41/hypothetical protein [Zea mays]
TraesCS1A01G001500	TraesCS1A01G001500.1	0	0	0	0	0.28	0	0.17	0	0	0	gi|253761550|ref|XP_002489152.1|/5.0e-64/hypothetical protein SORBIDRAFT_0016s002240, partial [Sorghum bicolor]
TraesCS1A01G001600	TraesCS1A01G001600.1	0	0	0	0.275	0.47	0.075	0.155	0.035	0	0.185	gi|195610700|gb|ACG27180.1|/2.2e-42/hypothetical protein [Zea mays]
TraesCS1A01G001700	TraesCS1A01G001700.1	0	0	0	0.08	0.24	0	0.365	0	0.185	0	gi|195610700|gb|ACG27180.1|/4.8e-45/hypothetical protein [Zea mays]
TraesCS1A01G001800	TraesCS1A01G001800.1	0.58	82.645	29.325	26.675	20.475	12.545	15.955	13.72	8.005	4	gi|473889696|gb|EMS48527.1|/1.7e-64/50S ribosomal protein L28, chloroplastic [Triticum urartu]
TraesCS1A01G001900	TraesCS1A01G001900.1，TraesCS1A01G001900.10，TraesCS1A01G001900.2，TraesCS1A01G001900.3，TraesCS1A01G001900.4，TraesCS1A01G001900.5，TraesCS1A01G001900.6，TraesCS1A01G001900.7，TraesCS1A01G001900.8，TraesCS1A01G001900.9	4.655	11.785	14.5	15.5	6.655	19.59	11.15	18.055	13.895	6.815	gi|226501402|ref|NP_001150013.1|/2.1e-118/uncharacterized protein LOC100283640 [Zea mays]//gi|326492359|dbj|BAK01963.1|/1.2e-194/predicted protein [Hordeum vulgare subsp. vulgare]//gi|326492359|dbj|BAK01963.1|/1.7e-196/predicted protein [Hordeum vulgare subsp. vulgare]//gi|326492359|dbj|BAK01963.1|/2.1e-194/predicted protein [Hordeum vulgare subsp. vulgare]//gi|326492359|dbj|BAK01963.1|/2.4e-198/…
TraesCS1A01G002000	TraesCS1A01G002000.1	9.865	9.025	8.2	6.505	11.26	11.785	20.725	17.995	16.83	10.415	gi|475623640|gb|EMT32303.1|/2.9e-183/RING-H2 finger protein ATL5P [Aegilops tauschii]
TraesCS1A01G002100	TraesCS1A01G002100.1	0.135	1.45	0.75	2.115	0.775	1.2	0.52	0.685	0.29	0.595	gi|473889699|gb|EMS48530.1|/0.0e+00/hypothetical protein TRIUR3_00700 [Triticum urartu]
TraesCS1A01G002200	TraesCS1A01G002200.1	37.71	55.875	31.195	38.135	137.91	40.065	75.925	102.015	87.615	31.93	gi|473889700|gb|EMS48531.1|/3.8e-66/hypothetical protein TRIUR3_00701 [Triticum urartu]
TraesCS1A01G002300	TraesCS1A01G002300.1	0.21	1.44	2.135	5.32	0.17	1.8	0.81	0.65	0.445	0.67	gi|326521174|dbj|BAJ96790.1|/1.9e-237/predicted protein [Hordeum vulgare subsp. vulgare]
TraesCS1A01G002400	TraesCS1A01G002400.1	0.395	0	3.25	7.615	0.185	0.32	0.84	0.695	0.315	0.23	gi|473889703|gb|EMS48534.1|/8.7e-72/Secologanin synthase [Triticum urartu]
TraesCS1A01G002500	TraesCS1A01G002500.1	3.445	2.025	5.755	3.28	0.75	5.085	4.545	4.09	3.335	1.81	gi|475613492|gb|EMT28788.1|/0.0e+00/Putative phospholipid-transporting ATPase 9 [Aegilops tauschii]
TraesCS1A01G002600	TraesCS1A01G002600.1，TraesCS1A01G002600.2，TraesCS1A01G002600.3	0.08	0	0	0	0	0	0	0	0	0	gi|475613491|gb|EMT28787.1|/1.3e-52/Chaperone protein dnaJ 10 [Aegilops tauschii]//gi|475613491|gb|EMT28787.1|/1.4e-76/Chaperone protein dnaJ 10 [Aegilops tauschii]//gi|475613491|gb|EMT28787.1|/4.4e-70/Chaperone protein dnaJ 10 [Aegilops tauschii]
TraesCS1A01G002700	TraesCS1A01G002700.1	0.4	0.75	1.47	2.15	0.2	2.305	0.995	5.295	3.265	3.61	gi|473889707|gb|EMS48538.1|/0.0e+00/Paired amphipathic helix protein Sin3-like 3 [Triticum urartu]
TraesCS1A01G002800	TraesCS1A01G002800.1	0	0.17	0.315	0.12	0	0	0	0	0	0	gi|669027296|emb|CDM80608.1|/2.4e-128/unnamed protein product [Triticum aestivum]
TraesCS1A01G003000	TraesCS1A01G003000.1	0	0.135	0.05	0.105	0	0.1	0	0	0	0	gi|475617668|gb|EMT30200.1|/2.2e-219/Putative disease resistance protein RGA4 [Aegilops tauschii]
TraesCS1A01G003100	TraesCS1A01G003100.1	0.07	0.18	0.245	0.1	0	0	0.095	0.165	0.065	0.035	gi|474049270|gb|EMS53606.1|/4.1e-304/Disease resistance protein RPP13 [Triticum urartu]
TraesCS1A01G003400	TraesCS1A01G003400.1	0.59	0	0	0	0	0	0	0	0	0	gi|474293750|gb|EMS61405.1|/3.0e-229/3'-N-debenzoyl-2'-deoxytaxol N-benzoyltransferase [Triticum urartu]
TraesCS1A01G003600	TraesCS1A01G003600.1	0	0	0	0	0	0.02	0	0	0	0	gi|38347179|emb|CAE02401.2|/0.0e+00/OSJNBa0024J22.5 [Oryza sativa Japonica Group]
TraesCS1A01G003800	TraesCS1A01G003800.1	1.33	0	0	0	0	0	0	0	0	0	gi|475595745|gb|EMT23138.1|/9.5e-240/Putative mitochondrial chaperone BCS1-B [Aegilops tauschii]
TraesCS1A01G004200	TraesCS1A01G004200.1	4.795	8.85	9.06	6.705	10.335	10.3	16.675	16.95	16.54	11.145	gi|474405479|gb|EMS66428.1|/3.1e-57/SNF1-related protein kinase regulatory subunit beta-2 [Triticum urartu]
TraesCS1A01G004300	TraesCS1A01G004300.1	0	0	0	0	0	0	0	0.9	0	0	gi|475591609|gb|EMT21807.1|/4.3e-135/hypothetical protein F775_15046 [Aegilops tauschii]
TraesCS1A01G004400	TraesCS1A01G004400.1	0.115	0	0	0	0	0	2.31	24.96	26.71	17.39	gi|166210345|gb|ABY85265.1|/5.4e-116/homeobox-like resistance [Triticum aestivum]
TraesCS1A01G004500	TraesCS1A01G004500.1	0	0	0	0	0	0	0.38	9.425	9.61	2.375	gi|166210345|gb|ABY85265.1|/1.7e-105/homeobox-like resistance [Triticum aestivum]
TraesCS1A01G004600	TraesCS1A01G004600.1	0	0	0	0	0	0	0.605	8.885	11.18	7.28	gi|166210345|gb|ABY85265.1|/3.3e-132/homeobox-like resistance [Triticum aestivum]
TraesCS1A01G004900	TraesCS1A01G004900.1	0	0.79	0.135	0.63	0.04	0.815	0.035	0.21	0.07	0.145	gi|473971002|gb|EMS51454.1|/8.8e-177/F-box/LRR-repeat protein 14 [Triticum urartu]
TraesCS1A01G005100	TraesCS1A01G005100.1	1.205	2.415	3.785	0.74	0.125	0.915	1.295	0.235	1.085	0.42	gi|473970999|gb|EMS51451.1|/4.1e-81/Charged multivesicular body protein 5 [Triticum urartu]
TraesCS1A01G005200	TraesCS1A01G005200.1	0	0	0	0.05	0	0	0	0	0	0	gi|475569537|gb|EMT15790.1|/4.8e-186/Putative LRR receptor-like serine/threonine-protein kinase [Aegilops tauschii]
TraesCS1A01G005300	TraesCS1A01G005300.1	0	0	0	0	0	0	0	0	0.035	0	gi|473971002|gb|EMS51454.1|/1.7e-183/F-box/LRR-repeat protein 14 [Triticum urartu]
TraesCS1A01G005400	TraesCS1A01G005400.1	0.765	0.13	0	0	0.06	0.205	0	0.06	0.3	0.45	gi|226493850|ref|NP_001151909.1|/3.0e-45/exonuclease [Zea mays]
TraesCS1A01G005500	TraesCS1A01G005500.1	0.96	3.895	2.47	1.395	5.215	9.755	12.355	9.375	12.145	22.505	gi|326504602|dbj|BAK06592.1|/7.6e-68/predicted protein, partial [Hordeum vulgare subsp. vulgare]
TraesCS1A01G005600	TraesCS1A01G005600.1，TraesCS1A01G005600.2，TraesCS1A01G005600.3，TraesCS1A01G005600.4，TraesCS1A01G005600.5，TraesCS1A01G005600.6	0.87	1.71	1.105	1.2	1.12	2.76	1.605	3.36	2.3	2.59	gi|475591619|gb|EMT21817.1|/1.0e-301/Transcription initiation factor TFIID subunit 6 [Aegilops tauschii]//gi|475591619|gb|EMT21817.1|/2.5e-300/Transcription initiation factor TFIID subunit 6 [Aegilops tauschii]//gi|475591619|gb|EMT21817.1|/3.1e-303/Transcription initiation factor TFIID subunit 6 [Aegilops tauschii]//gi|475591619|gb|EMT21817.1|/5.7e-300/Transcription initiation factor TFIID subuni…
TraesCS1A01G005700	TraesCS1A01G005700.1	1.65	7.855	0.61	0.36	2.64	5.615	2.81	42.205	36.26	15.4	gi|413942450|gb|AFW75099.1|/2.4e-272/putative RING finger U-box domain family protein [Zea mays]
TraesCS1A01G005800	TraesCS1A01G005800.1，TraesCS1A01G005800.2	1.38	5.52	4.025	1.165	6.525	7.84	5.705	7.04	7.07	7.19	gi|475591617|gb|EMT21815.1|/0.0e+00/Meiosis protein mei2 [Aegilops tauschii]
TraesCS1A01G005900	TraesCS1A01G005900.1	12.15	18.47	35.435	17.815	6.2	23.375	17.48	9.925	14.485	7.365	gi|475591616|gb|EMT21814.1|/1.8e-122/Charged multivesicular body protein 5 [Aegilops tauschii]
TraesCS1A01G006000	TraesCS1A01G006000.1	0.02	0	0	0.015	0	0	0	0	0	0	gi|475594532|gb|EMT22712.1|/6.5e-107/Putative LRR receptor-like serine/threonine-protein kinase [Aegilops tauschii]
TraesCS1A01G006200	TraesCS1A01G006200.1	0	0	0.055	1.385	0.015	0	0	0	0	0	gi|475594533|gb|EMT22713.1|/2.4e-185/Putative LRR receptor-like serine/threonine-protein kinase [Aegilops tauschii]
TraesCS1A01G006300	TraesCS1A01G006300.1	0	0.02	1.575	0.46	0	0	0	0	0	0	gi|475594532|gb|EMT22712.1|/8.4e-186/Putative LRR receptor-like serine/threonine-protein kinase [Aegilops tauschii]
TraesCS1A01G006500	TraesCS1A01G006500.1	0.015	0	0	0	0	0	0	0	0	0	gi|475539904|gb|EMT09506.1|/2.2e-180/Putative LRR receptor-like serine/threonine-protein kinase [Aegilops tauschii]
TraesCS1A01G006800	TraesCS1A01G006800.1	0	0.02	0.19	0.205	0	0	0	0	0	0	gi|475569537|gb|EMT15790.1|/2.2e-184/Putative LRR receptor-like serine/threonine-protein kinase [Aegilops tauschii]
TraesCS1A01G007000	TraesCS1A01G007000.1	0.035	0	0.065	0.55	0	0.265	0	0	0	0	gi|475569537|gb|EMT15790.1|/2.0e-203/Putative LRR receptor-like serine/threonine-protein kinase [Aegilops tauschii]
TraesCS1A01G007200	TraesCS1A01G007200.1	0	0	0	0	0	0	0	69.345	225.06	688.375	gi|396577062|emb|CCH80658.1|/1.2e-58/gamma-gliadin [Triticum aestivum]
TraesCS1A01G007300	TraesCS1A01G007300.1	0	0	0	0	0	0	0	12.645	10.65	20.35	gi|15148385|gb|AAK84773.1|/3.1e-56/gamma-gliadin [Triticum aestivum]
TraesCS1A01G007400	TraesCS1A01G007400.1	0.15	0	0	0	0.075	0.8	0.635	2023.04	6037.74	14491.7	gi|217039731|gb|ACJ76956.1|/7.2e-68/gamma gliadin [Triticum monococcum]
TraesCS1A01G007500	TraesCS1A01G007500.1	6.695	85.315	35.49	53.93	32.58	36.585	50.44	60.98	41.97	12.64	gi|133741925|gb|ABO37960.1|/2.2e-131/peptidylprolyl isomerase [Triticum aestivum]
TraesCS1A01G007600	TraesCS1A01G007600.1	4.86	30.815	8.535	11.405	22.26	12.105	10.495	15.955	6.08	1.55	gi|83700344|gb|ABC41018.1|/2.0e-30/chloroplast-localized cyclophilin, partial [Triticum aestivum]
TraesCS1A01G007700	TraesCS1A01G007700.1	0	0	0	0	0.46	0.475	0.46	730.47	3239.49	6113.55	gi|474329936|gb|EMS62569.1|/7.9e-79/Avenin-3 [Triticum urartu]
TraesCS1A01G007900	TraesCS1A01G007900.1	26.265	58.865	67.57	52.855	83.04	101.82	64.655	75.29	86.335	20.785	gi|721641534|ref|XP_010231875.1|/1.3e-28/PREDICTED: uncharacterized protein LOC104582784 [Brachypodium distachyon]
TraesCS1A01G008000	TraesCS1A01G008000.1	0.1	0	0	0	0.06	0.42	1.055	831.895	2583.91	6126.82	gi|41745895|gb|AAS10187.1|/1.2e-26/low molecular weight glutenin [Triticum aestivum]
TraesCS1A01G008100	TraesCS1A01G008100.1	0	0.095	0.03	0	0.245	0.205	0.01	0	0.02	0.02	gi|82492383|gb|ABB78080.1|/0.0e+00/powdery mildew resistance protein PM3CS [Triticum aestivum]
TraesCS1A01G008300	TraesCS1A01G008300.1	0	0	0	0	0	0	0	0.01	0	0	gi|473895771|gb|EMS48967.1|/0.0e+00/Putative disease resistance protein RGA4 [Triticum urartu]
TraesCS1A01G008400	TraesCS1A01G008400.1	0.05	0.12	0.225	4.2	0	0.07	0	0	0	0.075	gi|475624288|gb|EMT32549.1|/6.0e-100/Hyoscyamine 6-dioxygenase [Aegilops tauschii]
TraesCS1A01G008600	TraesCS1A01G008600.1	0	0	0.03	0.025	0	3.085	0	0	0	0	gi|474296586|gb|EMS61460.1|/5.9e-270/(+)-delta-cadinene synthase isozyme XC14 [Triticum urartu]
TraesCS1A01G009000	TraesCS1A01G009000.1，TraesCS1A01G009000.2，TraesCS1A01G009000.3	0.735	3.085	2.375	2.8	1.12	2.39	1.515	3.83	2.09	1.07	gi|475622837|gb|EMT31987.1|/1.7e-104/Ankyrin-1 [Aegilops tauschii]//gi|475622837|gb|EMT31987.1|/2.9e-153/Ankyrin-1 [Aegilops tauschii]//gi|475622837|gb|EMT31987.1|/3.1e-89/Ankyrin-1 [Aegilops tauschii]
TraesCS1A01G009100	TraesCS1A01G009100.1	7.045	3.945	5.08	5.475	2.705	4.3	9.625	6.08	6.19	2.08	gi|326498539|dbj|BAJ98697.1|/4.1e-64/predicted protein [Hordeum vulgare subsp. vulgare]
TraesCS1A01G009300	TraesCS1A01G009300.1，TraesCS1A01G009300.2	0.03	0.115	0.04	0	0.03	0.07	0	0.035	0.015	0.025	gi|473892112|gb|EMS48810.1|/0.0e+00/Putative disease resistance protein RGA4 [Triticum urartu]
TraesCS1A01G009400	TraesCS1A01G009400.1	0	0	0.115	0.09	0	0	0	0	0	0	gi|473892112|gb|EMS48810.1|/0.0e+00/Putative disease resistance protein RGA4 [Triticum urartu]
TraesCS1A01G009900	TraesCS1A01G009900.1，TraesCS1A01G009900.2	0	0	0	0	0	0.02	0	0	0	0	gi|324455952|gb|ADY39265.1|/0.0e+00/stripe rust resistance protein YR10 [Triticum aestivum]
TraesCS1A01G010100	TraesCS1A01G010100.1	0	0.58	0	0	0.715	0	0	0	0.13	0	gi|225904230|gb|ACO35260.1|/1.2e-69/Pm3-like disease resistance protein [Triticum aestivum]
TraesCS1A01G010200	TraesCS1A01G010200.1	0	0	0.17	0	0	0	0	0	0	0	gi|474175276|gb|EMS57772.1|/3.7e-239/putative glucan 1,3-beta-glucosidase A [Triticum urartu]
TraesCS1A01G010400	TraesCS1A01G010400.1，TraesCS1A01G010400.2	0	0.015	0.025	0.055	0.015	0.055	0	0.03	0	0.015	gi|473892112|gb|EMS48810.1|/0.0e+00/Putative disease resistance protein RGA4 [Triticum urartu]
TraesCS1A01G010600	TraesCS1A01G010600.1	0	0.185	0	0	0	0	0	0	0	0	gi|472902378|gb|EMS35707.1|/1.3e-62/hypothetical protein TRIUR3_28534 [Triticum urartu]
TraesCS1A01G010700	TraesCS1A01G010700.1	0	0	0	0	0	1.125	0	0	0	0	gi|474171838|gb|EMS57609.1|/1.5e-46/hypothetical protein TRIUR3_07305 [Triticum urartu]
TraesCS1A01G011000	TraesCS1A01G011000.1	0	0	0	0	0	0.3	0.11	582.8	2284.55	5097.66	gi|475578795|gb|EMT18192.1|/5.5e-24/Putative WRKY transcription factor 70 [Aegilops tauschii]
TraesCS1A01G011100	TraesCS1A01G011100.1	0.8	4.04	0.16	0	1.97	0.725	4.68	3.515	2.93	1.335	gi|474055242|gb|EMS53796.1|/5.0e-59/Ribosomal protein S19, mitochondrial [Triticum urartu]
TraesCS1A01G011200	TraesCS1A01G011200.1，TraesCS1A01G011200.2	0	0	0	0	0	0.08	0	0	0	0	gi|326517794|dbj|BAK03815.1|/1.1e-144/predicted protein [Hordeum vulgare subsp. vulgare]//gi|326517794|dbj|BAK03815.1|/2.4e-125/predicted protein [Hordeum vulgare subsp. vulgare]
TraesCS1A01G011300	TraesCS1A01G011300.1	0	0	0	0	0	2.19	0.14	0	0.445	0.585	gi|75109034|sp|Q5U9T2.1|LECH_HORVU/2.9e-22/RecName: Full=Horcolin; AltName: Full=Agglutinin; AltName: Full=Mannose-specific lectin
TraesCS1A01G011400	TraesCS1A01G011400.1	0	0	0	0	0.345	0	0	0	0.06	0.055	gi|721641520|ref|XP_010231872.1|/2.3e-77/PREDICTED: uncharacterized protein LOC100831231 isoform X1 [Brachypodium distachyon]
TraesCS1A01G011500	TraesCS1A01G011500.1	0.71	0	0.485	0.455	1.105	1	0	1.225	1.15	1.54	gi|475620693|gb|EMT31212.1|/3.2e-27/hypothetical protein F775_26572 [Aegilops tauschii]
TraesCS1A01G011600	TraesCS1A01G011600.1	5.085	0	1.385	1.775	0	1.085	2.7	4.815	4.885	2.66	gi|474376824|gb|EMS64218.1|/1.6e-21/hypothetical protein TRIUR3_13515 [Triticum urartu]
TraesCS1A01G011700	TraesCS1A01G011700.1	6.485	0.27	2.125	1.875	0	0.43	0.115	0	0	0.12	gi|474346584|gb|EMS62870.1|/1.1e-78/60S ribosomal protein L2, mitochondrial [Triticum urartu]
TraesCS1A01G011800	TraesCS1A01G011800.1	0.4	2.45	0	0	1.475	1.515	0.18	0.165	0.13	0.605	gi|326525453|dbj|BAJ88773.1|/7.5e-209/predicted protein [Hordeum vulgare subsp. vulgare]
TraesCS1A01G012000	TraesCS1A01G012000.1	0.025	0.085	0.035	0.035	0	0.085	0	0.02	0	0.02	gi|473736009|gb|EMS45271.1|/0.0e+00/Wall-associated receptor kinase 2 [Triticum urartu]
TraesCS1A01G012400	TraesCS1A01G012400.1	0.08	0	0	0	0	0	0	0	0	0	gi|475585090|gb|EMT19955.1|/5.9e-89/F-box protein [Aegilops tauschii]
TraesCS1A01G012500	TraesCS1A01G012500.1，TraesCS1A01G012500.2，TraesCS1A01G012500.3，TraesCS1A01G012500.4	0.34	1.58	1.225	1.8	0.455	1.655	0.705	1.935	2.03	1.085	gi|326512914|dbj|BAK03364.1|/0.0e+00/predicted protein [Hordeum vulgare subsp. vulgare]//gi|944072647|gb|KQK08131.1|/0.0e+00/hypothetical protein BRADI_2g39840 [Brachypodium distachyon]
TraesCS1A01G012600	TraesCS1A01G012600.1	1.055	0	0	0.045	0.07	0	0	0	0	0	gi|474404331|gb|EMS66324.1|/1.3e-121/Polygalacturonase inhibitor [Triticum urartu]
TraesCS1A01G012700	TraesCS1A01G012700.1	6.56	0	0	0	0	0	0	0	0	0	gi|474404332|gb|EMS66325.1|/6.8e-130/hypothetical protein TRIUR3_01891 [Triticum urartu]
TraesCS1A01G012800	TraesCS1A01G012800.1	9.235	0	0	0	0	0	0	0	0	0	gi|1002871705|ref|XP_006662902.2|/1.7e-88/PREDICTED: uncharacterized protein LOC102703528 [Oryza brachyantha]
TraesCS1A01G012900	TraesCS1A01G012900.1	23.9	0	0.065	0	0	0	0	0	0	0	gi|474404333|gb|EMS66326.1|/3.4e-133/Fatty acid oxidation complex subunit alpha [Triticum urartu]
TraesCS1A01G013000	TraesCS1A01G013000.1，TraesCS1A01G013000.2	0.64	0.085	0.02	0	0	0	0	0	0	0	gi|474404335|gb|EMS66328.1|/0.0e+00/Disease resistance protein RPM1 [Triticum urartu]
TraesCS1A01G013100	TraesCS1A01G013100.1	0	0.115	0	0	0	0	0.1	0.105	0	0	gi|475620688|gb|EMT31207.1|/6.1e-73/Agamous-like MADS-box protein AGL61 [Aegilops tauschii]
TraesCS1A01G013200	TraesCS1A01G013200.1	0	0.305	0	0	0	0	0	0	0	0	gi|475620686|gb|EMT31205.1|/6.7e-306/hypothetical protein F775_05527 [Aegilops tauschii]
TraesCS1A01G013600	TraesCS1A01G013600.1	3.615	3.005	0	0	8.275	0.44	0	0	0	1.205	gi|22324363|dbj|BAC10287.1|/7.4e-31/defensin [Triticum aestivum]
TraesCS1A01G013700	TraesCS1A01G013700.1	0.485	1.015	0.505	0.76	0.885	2.28	1.735	1.6	1.755	0.955	gi|473996841|gb|EMS52102.1|/3.1e-137/E3 ubiquitin-protein ligase CHIP [Triticum urartu]
TraesCS1A01G013800	TraesCS1A01G013800.1，TraesCS1A01G013800.2，TraesCS1A01G013800.3，TraesCS1A01G013800.4	2.76	3.395	6.04	11.66	3.36	2.68	0.185	0.065	0.085	0.11	gi|475594548|gb|EMT22723.1|/0.0e+00/Methionine S-methyltransferase [Aegilops tauschii]
TraesCS1A01G013900	TraesCS1A01G013900.1	0.21	0	0.085	0	0	0	0	0	0	0	gi|473996838|gb|EMS52099.1|/2.5e-118/Glutathione S-transferase 1 [Triticum urartu]
TraesCS1A01G014100	TraesCS1A01G014100.1	6.01	2.4	0	0	8.975	0.36	0.84	9.385	162.565	701.21	gi|473996836|gb|EMS52097.1|/7.4e-30/Defensin Tk-AMP-D1 [Triticum urartu]
TraesCS1A01G014300	TraesCS1A01G014300.1	0	2.815	0.425	0.015	0.135	0.4	0.02	0	0	0	gi|475571601|gb|EMT16292.1|/0.0e+00/hypothetical protein F775_12047 [Aegilops tauschii]
TraesCS1A01G014500	TraesCS1A01G014500.1	0	0.025	0	0	0	0	0	0	0.02	0	gi|475604847|gb|EMT25859.1|/0.0e+00/Putative serine/threonine-protein kinase receptor [Aegilops tauschii]
TraesCS1A01G014800	TraesCS1A01G014800.1	0.81	0	0	0	0	0	0	0	0	0	gi|641739911|gb|AIA66987.1|/4.6e-33/defensin [Triticum aestivum]
TraesCS1A01G014900	TraesCS1A01G014900.1	0	0	0.035	0	0	0	0	0	0	0	gi|475501752|gb|EMT04353.1|/0.0e+00/Putative serine/threonine-protein kinase receptor [Aegilops tauschii]
TraesCS1A01G015000	TraesCS1A01G015000.1	0	0	0.02	0	0	0.025	0	0	0	0	gi|475501751|gb|EMT04352.1|/0.0e+00/Putative serine/threonine-protein kinase receptor [Aegilops tauschii]
TraesCS1A01G015100	TraesCS1A01G015100.1	0	0	1.375	1.4	0	0	0	0	0.145	0	gi|118489351|gb|ABK96480.1|/1.1e-29/unknown [Populus trichocarpa x Populus deltoides]
TraesCS1A01G015200	TraesCS1A01G015200.1，TraesCS1A01G015200.2	0.64	5.715	20.66	14.42	1.74	8.85	1.705	2.84	2.015	1.31	gi|473937132|gb|EMS50202.1|/1.6e-256/Tubulin-specific chaperone E [Triticum urartu]//gi|473937132|gb|EMS50202.1|/4.1e-255/Tubulin-specific chaperone E [Triticum urartu]
TraesCS1A01G015300	TraesCS1A01G015300.1	5.51	13.88	17.075	10.13	2.945	10.83	7.27	23.57	34.675	17.565	gi|473937131|gb|EMS50201.1|/9.2e-107/Ras-related protein RABD1 [Triticum urartu]
TraesCS1A01G015400	TraesCS1A01G015400.1	5.6	35.64	5.195	0.215	39.255	6.605	12.09	29.76	33.21	4.725	gi|473937130|gb|EMS50200.1|/3.9e-119/Ras-related protein RABA2a [Triticum urartu]
TraesCS1A01G015500	TraesCS1A01G015500.1	6.81	0.325	0.445	0	0	0.06	0	0	0	0.045	gi|510946887|gb|AGN53429.1|/1.7e-202/12-oxophytodienoic acid reductase 1-A1a [Triticum aestivum]
TraesCS1A01G015600	TraesCS1A01G015600.1	23.58	0.79	0.34	0	0	0.105	0	0.045	0.215	0.04	gi|510946899|gb|AGN53435.1|/6.8e-215/12-oxophytodienoic acid reductase 1-A4du [Triticum turgidum subsp. durum]
TraesCS1A01G015700	TraesCS1A01G015700.1	33.095	0.35	0	0	0	0	0	0	0	0	gi|510946893|gb|AGN53432.1|/1.5e-216/12-oxophytodienoic acid reductase 1-A2a [Triticum aestivum]
TraesCS1A01G015800	TraesCS1A01G015800.1	0.935	1.075	0.18	0	0	0.05	0.085	0.045	0	0.075	gi|375311611|gb|AFA51066.1|/4.9e-194/12-oxophytodienoic acid reductase [Hordeum vulgare]
TraesCS1A01G015900	TraesCS1A01G015900.1	0.02	0.27	2.48	0.42	0	1.245	0.02	0.02	0.2	0.05	gi|510946921|gb|AGN53445.1|/0.0e+00/stress-induced receptor-like kinase A1du [Triticum turgidum subsp. durum]
TraesCS1A01G016000	TraesCS1A01G016000.1	0	0	0.24	0.085	0	0	0	0	0	0	gi|475610137|gb|EMT27635.1|/0.0e+00/Putative serine/threonine-protein kinase receptor [Aegilops tauschii]
TraesCS1A01G016100	TraesCS1A01G016100.1	0.02	0.065	0.26	0.065	0	0	0	0	0	0	gi|475610137|gb|EMT27635.1|/0.0e+00/Putative serine/threonine-protein kinase receptor [Aegilops tauschii]
TraesCS1A01G016200	TraesCS1A01G016200.1	0	0.105	0.03	0.1	0.095	0.365	0.08	0.43	0.425	0.295	gi|475536173|gb|EMT08876.1|/0.0e+00/Disease resistance protein RPM1 [Aegilops tauschii]
TraesCS1A01G016300	TraesCS1A01G016300.1	0.025	0	0.62	0.025	0	0.15	0.02	0	0	0	gi|475536175|gb|EMT08878.1|/0.0e+00/Wall-associated receptor kinase 2 [Aegilops tauschii]
TraesCS1A01G016400	TraesCS1A01G016400.1	0.09	0	0	0	0	0	0	0	0	0.025	gi|475611866|gb|EMT28237.1|/0.0e+00/Disease resistance protein RPM1 [Aegilops tauschii]
TraesCS1A01G016600	TraesCS1A01G016600.1	0.13	0	0	0	0	0	0	0	0	0	gi|475607490|gb|EMT26732.1|/1.0e-203/Wall-associated receptor kinase 2 [Aegilops tauschii]
TraesCS1A01G016800	TraesCS1A01G016800.1	2.245	0	0	0	0	0	0	0	0.17	0	gi|474344099|gb|EMS62793.1|/2.4e-106/putative glutathione S-transferase GSTU6 [Triticum urartu]
TraesCS1A01G016900	TraesCS1A01G016900.1，TraesCS1A01G016900.2，TraesCS1A01G016900.3	3.705	5.895	4.24	2.85	3.355	10.72	2.905	3.445	2.49	2.32	gi|474344102|gb|EMS62796.1|/9.7e-172/Phosphatidate cytidylyltransferase [Triticum urartu]//gi|475559477|gb|EMT13347.1|/1.1e-234/Phosphatidate cytidylyltransferase [Aegilops tauschii]//gi|475559477|gb|EMT13347.1|/5.6e-247/Phosphatidate cytidylyltransferase [Aegilops tauschii]
TraesCS1A01G017000	TraesCS1A01G017000.1	0.355	4.13	0.845	0.725	1.655	2.215	1.265	3.185	1.675	1.735	gi|474344101|gb|EMS62795.1|/1.2e-86/RNA-binding protein with serine-rich domain 1-A [Triticum urartu]
TraesCS1A01G017300	TraesCS1A01G017300.1	3.875	0.36	0.08	0	0	0	0	0	0	0	gi|474344099|gb|EMS62793.1|/4.1e-127/putative glutathione S-transferase GSTU6 [Triticum urartu]
TraesCS1A01G017400	TraesCS1A01G017400.1	2.85	0	0	0	0	0	0	0	0	0	gi|474344099|gb|EMS62793.1|/1.9e-124/putative glutathione S-transferase GSTU6 [Triticum urartu]
TraesCS1A01G017500	TraesCS1A01G017500.1	0.095	0	0	0	0	0	0	0	0	0	gi|475563633|gb|EMT14321.1|/1.3e-210/hypothetical protein F775_17536 [Aegilops tauschii]
TraesCS1A01G017600	TraesCS1A01G017600.1	0.07	0	0	0	0	0	0	0	0	0	gi|474366624|gb|EMS63516.1|/1.5e-225/hypothetical protein TRIUR3_19913 [Triticum urartu]
TraesCS1A01G017700	TraesCS1A01G017700.1	0.46	0	0	0	0	0	0	0	0	0	gi|474366623|gb|EMS63515.1|/0.0e+00/Wall-associated receptor kinase 2 [Triticum urartu]
TraesCS1A01G017800	TraesCS1A01G017800.1	0	0	0.25	0.425	0	0.135	0	0.02	0.075	0.05	gi|13377497|gb|AAK20736.1|/0.0e+00/LRR19 [Triticum aestivum]
TraesCS1A01G017900	TraesCS1A01G017900.1	0.025	1.73	57.73	16.6	0.11	1.345	0	0.025	0	0	gi|5523856|gb|AAD44031.1|/0.0e+00/receptor-like kinase, partial [Hordeum vulgare subsp. vulgare]
TraesCS1A01G018000	TraesCS1A01G018000.1	0	0.4	5.055	5.285	0.03	0.33	0	0.05	0	0.02	gi|82582805|gb|ABB84340.1|/0.0e+00/resistance-related receptor-like kinase [Triticum aestivum]
TraesCS1A01G018100	TraesCS1A01G018100.1	0	0	0.035	0	0	0.05	0	0	0	0	gi|475610137|gb|EMT27635.1|/0.0e+00/Putative serine/threonine-protein kinase receptor [Aegilops tauschii]
TraesCS1A01G018200	TraesCS1A01G018200.1	0	0	0	0.135	0	0	0	0	0	0	gi|474379447|gb|EMS64440.1|/4.0e-29/hypothetical protein TRIUR3_27624 [Triticum urartu]
TraesCS1A01G018300	TraesCS1A01G018300.1	0.585	5.365	2.82	0.245	0.52	2.095	1.905	0.995	0.115	0.5	gi|669027114|emb|CDM80340.1|/3.9e-80/unnamed protein product [Triticum aestivum]
TraesCS1A01G018400	TraesCS1A01G018400.1，TraesCS1A01G018400.2	0.04	0	0.05	0.105	0.02	0.045	0.02	0.055	0.015	0.03	gi|13377497|gb|AAK20736.1|/0.0e+00/LRR19 [Triticum aestivum]
TraesCS1A01G018500	TraesCS1A01G018500.1	0	0.175	13.87	12.155	0.025	1.8	0	0.025	0.025	0	gi|475553140|gb|EMT11930.1|/0.0e+00/Putative receptor-like protein kinase [Aegilops tauschii]
TraesCS1A01G018600	TraesCS1A01G018600.1，TraesCS1A01G018600.2	0	0.375	7.09	13.62	0.045	1.755	0	0	0.04	0.025	gi|75319119|sp|P93604.1|LRK10_WHEAT/0.0e+00/RecName: Full=Rust resistance kinase Lr10; AltName: Full=Probable receptor-like serine/threonine-protein kinase LRK10; Flags: Precursor
TraesCS1A01G018700	TraesCS1A01G018700.1	0	0	0	0	4.275	0	0	0	0	0	gi|475553142|gb|EMT11932.1|/1.5e-236/hypothetical protein F775_17406 [Aegilops tauschii]
TraesCS1A01G018800	TraesCS1A01G018800.1，TraesCS1A01G018800.2	0	0.095	0.025	0.055	0.025	0.12	0.07	0	0.08	0.02	gi|937940170|dbj|BAT15083.1|/1.3e-119/Os11g0652600, partial [Oryza sativa Japonica Group]//gi|937940170|dbj|BAT15083.1|/2.7e-123/Os11g0652600, partial [Oryza sativa Japonica Group]
TraesCS1A01G018900	TraesCS1A01G018900.1	0.625	2.415	2.21	3.14	2.95	4.075	3.26	7.005	5.825	4.57	gi|475553144|gb|EMT11934.1|/8.2e-133/Putative zinc finger protein [Aegilops tauschii]
TraesCS1A01G019000	TraesCS1A01G019000.1	46.175	61.635	68.915	94.77	75.085	96.645	86.415	51.26	39.835	25.475	gi|226532176|ref|NP_001150274.1|/1.1e-70/uncharacterized protein LOC100283904 [Zea mays]
TraesCS1A01G019200	TraesCS1A01G019200.1	0.765	2.14	2.05	2.095	0.945	2.775	0.825	2.445	2.385	2.595	gi|474002154|gb|EMS52264.1|/1.2e-230/Nuclear inhibitor of protein phosphatase 1 [Triticum urartu]
TraesCS1A01G019300	TraesCS1A01G019300.1	0	0	0	0.065	0	0	0	0	0	0	gi|669027296|emb|CDM80608.1|/4.2e-128/unnamed protein product [Triticum aestivum]
TraesCS1A01G019500	TraesCS1A01G019500.1	0	0	0	0	0	0	0	0	0	0.035	gi|475570323|gb|EMT15997.1|/3.3e-205/Anthocyanidin 3-O-glucosyltransferase [Aegilops tauschii]
TraesCS1A01G019600	TraesCS1A01G019600.1	0.09	0.085	0	0	0.07	0	0	0	0	0.025	gi|475570323|gb|EMT15997.1|/2.0e-163/Anthocyanidin 3-O-glucosyltransferase [Aegilops tauschii]
TraesCS1A01G019900	TraesCS1A01G019900.1	0	0	0	0	0	0	0	0	0	0.05	gi|669027776|emb|CDM81337.1|/8.1e-223/unnamed protein product [Triticum aestivum]
TraesCS1A01G020000	TraesCS1A01G020000.1	77.17	22.38	0.065	0	0.66	0.72	0	0	0	0.91	gi|326506728|dbj|BAJ91405.1|/3.2e-55/predicted protein [Hordeum vulgare subsp. vulgare]
TraesCS1A01G020100	TraesCS1A01G020100.1，TraesCS1A01G020100.2	1.62	0	0	0	0	0	0	0	0	0.1	gi|475558691|gb|EMT13145.1|/1.8e-69/hypothetical protein F775_06233 [Aegilops tauschii]//gi|475558691|gb|EMT13145.1|/4.3e-71/hypothetical protein F775_06233 [Aegilops tauschii]
TraesCS1A01G020200	TraesCS1A01G020200.1	0	0	0	0	0	0	0.04	0	0	0	gi|15088548|gb|AAK84084.1|AF326781_11/3.6e-173/putative nodulin-like-like protein [Triticum monococcum]
TraesCS1A01G020300	TraesCS1A01G020300.1	1.21	2.515	1.565	1.77	4.97	4.135	2.42	3.015	2.67	3.26	gi|15088545|gb|AAK84081.1|AF326781_2/2.4e-23/putative chromosome condensation factor [Triticum monococcum]
TraesCS1A01G020400	TraesCS1A01G020400.1	0.12	0.91	0.14	0.205	0.04	0.8	0.195	1.365	1.095	1.175	gi|58533120|gb|AAW78916.1|/0.0e+00/putative chromosome condensation factor [Triticum aestivum]
TraesCS1A01G020500	TraesCS1A01G020500.1，TraesCS1A01G020500.2	113.635	167.38	43.265	25.215	427.24	116.73	113.925	68.98	41.205	26.565	gi|960470040|ref|XP_014754925.1|/1.2e-214/PREDICTED: actin-97 [Brachypodium distachyon]//gi|960470040|ref|XP_014754925.1|/2.5e-219/PREDICTED: actin-97 [Brachypodium distachyon]
TraesCS1A01G020600	TraesCS1A01G020600.1	0.62	2.335	2.385	2.44	0.975	1.79	3.49	6.78	3.94	2.81	gi|474287475|gb|EMS61173.1|/3.2e-106/Chaperone protein DnaJ [Triticum urartu]
TraesCS1A01G020700	TraesCS1A01G020700.1	0.055	0.16	0	0.025	0	0.155	0.05	0.085	0.09	0.04	gi|474287476|gb|EMS61174.1|/0.0e+00/Phosphatidylinositide phosphatase SAC1 [Triticum urartu]
TraesCS1A01G020800	TraesCS1A01G020800.1	0.03	0	0	0	0	0	0	0	0.1	0.045	gi|475568823|gb|EMT15592.1|/2.4e-212/Cytochrome P450 71D7 [Aegilops tauschii]
TraesCS1A01G020900	TraesCS1A01G020900.1	0.895	0.3	4.49	0.72	0.565	0.32	0	0	0	0	gi|162319710|gb|ABX84381.1|/7.2e-10/Bowman-Birk trypsin inhibitor-like protein [Triticum aestivum]
TraesCS1A01G021000	TraesCS1A01G021000.1	0	0	0	0.36	0	0.375	0	0	0	0	gi|473915207|gb|EMS49718.1|/2.0e-45/Bowman-Birk type trypsin inhibitor [Triticum urartu]
TraesCS1A01G021100	TraesCS1A01G021100.1	2.045	8.785	9.945	7.2	1.895	2.245	5.28	4.39	2.445	0.64	gi|326499878|dbj|BAJ90774.1|/1.3e-209/predicted protein [Hordeum vulgare subsp. vulgare]
TraesCS1A01G021200	TraesCS1A01G021200.1	0.075	0.3	0.56	0.18	0.275	0.025	0.72	0.355	0.455	0.055	gi|357136945|ref|XP_003570063.1|/8.3e-286/PREDICTED: mechanosensitive ion channel protein 6-like [Brachypodium distachyon]
TraesCS1A01G021400	TraesCS1A01G021400.1	0	0	1.945	4.02	0	0.89	0	0	0	0	gi|474264828|gb|EMS60660.1|/2.8e-44/Bowman-Birk type trypsin inhibitor [Triticum urartu]
TraesCS1A01G021500	TraesCS1A01G021500.1	0	0	0	0	0	0.065	0	0	0	0	gi|475578488|gb|EMT18103.1|/1.4e-115/Myb-related protein P [Aegilops tauschii]
TraesCS1A01G021600	TraesCS1A01G021600.1	0.03	0	0	0	0	0	0.03	0	0	0	gi|215794083|gb|ACJ70085.1|/1.5e-267/cytochrome P450 [Hordeum vulgare subsp. vulgare]
TraesCS1A01G021700	TraesCS1A01G021700.1	0	0.26	0.04	0	0.17	0.445	0.135	0.09	0	0	gi|473799571|gb|EMS46571.1|/0.0e+00/Disease resistance protein RPM1 [Triticum urartu]
TraesCS1A01G021800	TraesCS1A01G021800.1，TraesCS1A01G021800.2	0	0.035	0.015	0	0	0	0	0	0	0	gi|473799571|gb|EMS46571.1|/0.0e+00/Disease resistance protein RPM1 [Triticum urartu]
TraesCS1A01G022000	TraesCS1A01G022000.1	35.74	14.485	0.08	0	2.12	0.31	1.015	9.13	1.085	0.14	gi|162319712|gb|ABX84382.1|/1.8e-33/Bowman-Birk trypsin inhibitor-like protein [Triticum aestivum]
TraesCS1A01G022500	TraesCS1A01G022500.1	0.145	0	0	0	0	0.12	0.465	4.705	3.895	3.48	gi|669028334|emb|CDM82099.1|/1.7e-176/unnamed protein product [Triticum aestivum]
TraesCS1A01G022600	TraesCS1A01G022600.1	0	0	0.105	0	0	0	0	0	0	0	gi|474220876|gb|EMS59261.1|/8.8e-34/Protein transport protein Sec61 subunit gamma [Triticum urartu]
TraesCS1A01G022700	TraesCS1A01G022700.1	0.3	0	0	0	0	0	0	0	0	0	gi|573916440|ref|XP_006645868.1|/1.7e-26/PREDICTED: uncharacterized protein LOC102717857 [Oryza brachyantha]
TraesCS1A01G022800	TraesCS1A01G022800.1	0.57	0	0	0	0	0	0	0	0	0	gi|326519472|dbj|BAK00109.1|/1.8e-79/predicted protein [Hordeum vulgare subsp. vulgare]
TraesCS1A01G023000	TraesCS1A01G023000.1	0.075	0	0	0.025	0	0	0	0	0	0	gi|1002228851|ref|XP_015640588.1|/3.6e-51/PREDICTED: uncharacterized protein LOC107281144 [Oryza sativa Japonica Group]
TraesCS1A01G023100	TraesCS1A01G023100.1	2.3	0	0.045	0	0	0	0	0	0.045	0	gi|255673203|dbj|BAH91054.1|/6.6e-66/Os01g0347300, partial [Oryza sativa Japonica Group]
TraesCS1A01G023200	TraesCS1A01G023200.1	1.015	0	0	0	0	0.18	0	0	0	0	gi|474001198|gb|EMS52233.1|/8.0e-124/Flavonol sulfotransferase-like protein [Triticum urartu]
TraesCS1A01G023300	TraesCS1A01G023300.1	4.72	0.12	0	0	0	0	0	0	0	0	gi|475542267|gb|EMT09934.1|/2.4e-139/hypothetical protein F775_12830 [Aegilops tauschii]
TraesCS1A01G023400	TraesCS1A01G023400.1，TraesCS1A01G023400.2	0.3	1.02	0.91	0.325	0.465	0.62	0.33	1.125	0.81	0.83	gi|326511930|dbj|BAJ95946.1|/0.0e+00/predicted protein, partial [Hordeum vulgare subsp. vulgare]
TraesCS1A01G023500	TraesCS1A01G023500.1	0	0.32	0	0	0	0	0	0.015	0.015	0	gi|475542265|gb|EMT09932.1|/0.0e+00/Putative disease resistance protein [Aegilops tauschii]
TraesCS1A01G023600	TraesCS1A01G023600.1	0	0.095	0	0	0.035	0.075	0	0	0	0	gi|475542265|gb|EMT09932.1|/0.0e+00/Putative disease resistance protein [Aegilops tauschii]
TraesCS1A01G023700	TraesCS1A01G023700.1	7.69	5.185	6.68	2.815	0.71	1.245	0	0.09	0	0.09	gi|475343019|gb|EMT00376.1|/3.2e-75/hypothetical protein F775_43932 [Aegilops tauschii]
TraesCS1A01G023800	TraesCS1A01G023800.1，TraesCS1A01G023800.2	1.01	4.09	3.615	2.185	2.05	6.19	1.98	3.035	3.09	2.075	gi|326489889|dbj|BAJ94018.1|/5.4e-239/predicted protein [Hordeum vulgare subsp. vulgare]//gi|475343020|gb|EMT00377.1|/9.0e-215/Small G protein signaling modulator 3 [Aegilops tauschii]
TraesCS1A01G023900	TraesCS1A01G023900.1	0	0	0	0	0	0	0	0.045	0	0.05	gi|473780977|gb|EMS46061.1|/4.0e-158/hypothetical protein TRIUR3_04039 [Triticum urartu]
TraesCS1A01G024000	TraesCS1A01G024000.1	0	0	0	0	0	0	0	0.315	0	0.035	gi|473780977|gb|EMS46061.1|/7.0e-152/hypothetical protein TRIUR3_04039 [Triticum urartu]
TraesCS1A01G024200	TraesCS1A01G024200.1，TraesCS1A01G024200.2	0	0	0.035	0.14	0.04	0.38	0.76	1.015	1.05	0.75	gi|475507280|gb|EMT04927.1|/2.0e-210/hypothetical protein F775_32774 [Aegilops tauschii]//gi|475507280|gb|EMT04927.1|/4.7e-204/hypothetical protein F775_32774 [Aegilops tauschii]
TraesCS1A01G024300	TraesCS1A01G024300.1	0.11	1.37	0.615	0.99	0.425	3.415	1.205	1.35	1.355	1.245	gi|474088861|gb|EMS54785.1|/5.5e-147/hypothetical protein TRIUR3_27210 [Triticum urartu]
TraesCS1A01G024400	TraesCS1A01G024400.1，TraesCS1A01G024400.2	0	0.26	0.28	0.165	0.02	0.11	0.015	0.03	0	0	gi|475614998|gb|EMT29293.1|/2.3e-165/Putative LRR receptor-like serine/threonine-protein kinase [Aegilops tauschii]//gi|475614998|gb|EMT29293.1|/4.2e-211/Putative LRR receptor-like serine/threonine-protein kinase [Aegilops tauschii]
TraesCS1A01G024500	TraesCS1A01G024500.1	3.095	11.25	6.995	6.99	12.825	9.925	8.345	12.53	13.1	5.8	gi|474365383|gb|EMS63437.1|/2.5e-74/Transcription initiation factor IIA subunit 2 [Triticum urartu]
TraesCS1A01G024600	TraesCS1A01G024600.1	0.685	0.31	0.375	0.25	1.45	0.12	0.34	0.095	0.295	0.405	gi|475614996|gb|EMT29291.1|/4.5e-93/hypothetical protein F775_16233 [Aegilops tauschii]
TraesCS1A01G024700	TraesCS1A01G024700.1	0.88	6.395	4.645	5.615	0.875	4.185	1.42	3.795	1.595	1.035	gi|475614995|gb|EMT29290.1|/6.8e-212/tRNA pseudouridine synthase B [Aegilops tauschii]
TraesCS1A01G025100	TraesCS1A01G025100.1，TraesCS1A01G025100.2	9.53	17.93	4.91	5.615	13.445	13.115	14.825	10.99	5.945	6.515	gi|473777678|gb|EMS46004.1|/4.8e-152/50S ribosomal protein L22 [Triticum urartu]//gi|473777678|gb|EMS46004.1|/9.6e-128/50S ribosomal protein L22 [Triticum urartu]
TraesCS1A01G025200	TraesCS1A01G025200.1	1.51	7.065	13.86	9.02	2.5	11.77	3.56	5.165	5.955	4.7	gi|326514064|dbj|BAJ92182.1|/1.2e-235/predicted protein [Hordeum vulgare subsp. vulgare]
TraesCS1A01G025500	TraesCS1A01G025500.1	1.63	0.325	13.29	19.895	0.065	4.67	0.065	0	0.025	0	gi|473886552|gb|EMS48158.1|/0.0e+00/Disease resistance protein RPM1 [Triticum urartu]
TraesCS1A01G025600	TraesCS1A01G025600.1	12.41	5.125	21.085	9.91	0.04	6.325	0.49	0	0.035	0.05	gi|473886552|gb|EMS48158.1|/0.0e+00/Disease resistance protein RPM1 [Triticum urartu]
TraesCS1A01G025700	TraesCS1A01G025700.1	0.12	0.61	0.565	0.375	0	0.84	0.25	1.26	0.76	0.37	gi|475548340|gb|EMT11059.1|/0.0e+00/hypothetical protein F775_08253 [Aegilops tauschii]
TraesCS1A01G025800	TraesCS1A01G025800.1	8.43	0	0	0	0	0	0.61	0.345	0.35	0.21	gi|475572430|gb|EMT16499.1|/1.0e-145/1-aminocyclopropane-1-carboxylate oxidase-1-like protein [Aegilops tauschii]
TraesCS1A01G025900	TraesCS1A01G025900.1，TraesCS1A01G025900.2	0.505	1.33	0.885	0.75	1.185	1.82	0.535	1.585	1.11	0.86	gi|473886555|gb|EMS48161.1|/0.0e+00/putative serine/threonine-protein kinase WNK2 [Triticum urartu]//gi|473886555|gb|EMS48161.1|/1.3e-310/putative serine/threonine-protein kinase WNK2 [Triticum urartu]
TraesCS1A01G026000	TraesCS1A01G026000.1	0.42	0.95	0.115	0	1.53	0.215	1.475	1.07	0.295	0.095	gi|1002268336|ref|XP_015638483.1|/4.4e-105/PREDICTED: uncharacterized protein LOC4337580 [Oryza sativa Japonica Group]
TraesCS1A01G026100	TraesCS1A01G026100.1	0.27	0	0	0	0	0	0	0	0	0	gi|475548342|gb|EMT11061.1|/2.1e-45/hypothetical protein F775_22642 [Aegilops tauschii]
TraesCS1A01G026200	TraesCS1A01G026200.1	16.51	7.68	38.935	15.65	0.46	18.28	3.175	0.28	0.62	0.42	gi|474277337|gb|EMS61126.1|/4.4e-225/Disease resistance protein RPM1 [Triticum urartu]
TraesCS1A01G026300	TraesCS1A01G026300.1	0.185	0	0.21	0.26	0	0.07	0	0	0	0	gi|473762578|gb|EMS45849.1|/5.0e-163/Disease resistance protein RPP13 [Triticum urartu]
TraesCS1A01G026400	TraesCS1A01G026400.1，TraesCS1A01G026400.2	0.27	2.05	1.64	0.945	0.78	1.35	0.46	0.485	0.24	0.19	gi|473940072|gb|EMS50303.1|/0.0e+00/Disease resistance protein RPP13 [Triticum urartu]
TraesCS1A01G026500	TraesCS1A01G026500.1	0	0	0	0	0.09	0	0	0	0	0	gi|1001066064|gb|AML79727.1|/2.0e-199/TGW6 [Triticum aestivum]
TraesCS1A01G026700	TraesCS1A01G026700.1	0	0.175	0	0	0	0	0	0	0	0	gi|475542502|gb|EMT09967.1|/6.6e-28/Subtilisin-chymotrypsin inhibitor-2A [Aegilops tauschii]
TraesCS1A01G026900	TraesCS1A01G026900.1	0.14	0.46	0.58	0.2	0	0.445	0	0	0	0	gi|944069976|gb|KQK05460.1|/1.8e-26/hypothetical protein BRADI_2g20165 [Brachypodium distachyon]
TraesCS1A01G027100	TraesCS1A01G027100.1	0.035	0	0	0	0	0	0	0	0	0	gi|669030449|emb|CDM84978.1|/5.9e-221/unnamed protein product [Triticum aestivum]
TraesCS1A01G027200	TraesCS1A01G027200.1	0	0.63	0	0	1.105	0	0.555	0.595	0	0	gi|475565124|gb|EMT14713.1|/3.0e-33/General transcription factor IIH subunit 5 [Aegilops tauschii]
TraesCS1A01G027300	TraesCS1A01G027300.1	19.055	35.815	0.05	0	2.59	0	0	0	0	0.07	gi|475565123|gb|EMT14712.1|/4.6e-199/Xylem cysteine proteinase 1 [Aegilops tauschii]
TraesCS1A01G027400	TraesCS1A01G027400.1	0	0.055	0	0.285	0.045	0.3	0.29	1.655	1.23	0.615	gi|474156676|gb|EMS57127.1|/1.1e-190/hypothetical protein TRIUR3_10794 [Triticum urartu]
TraesCS1A01G027500	TraesCS1A01G027500.1	0	0.27	0.19	0.58	0.135	2.475	1.345	4.455	3.095	2.275	gi|474156675|gb|EMS57126.1|/3.6e-175/hypothetical protein TRIUR3_10793 [Triticum urartu]
TraesCS1A01G027600	TraesCS1A01G027600.1	0.055	0.23	0.23	0.57	1.64	3.76	1.17	3.105	2.55	1.64	gi|475525579|gb|EMT07178.1|/0.0e+00/Elongation factor 2 [Aegilops tauschii]
TraesCS1A01G027700	TraesCS1A01G027700.1	0	0.11	0.24	0.22	0.265	0.61	0.365	1.325	1.03	0.39	gi|474156674|gb|EMS57125.1|/1.7e-191/hypothetical protein TRIUR3_10792 [Triticum urartu]
TraesCS1A01G027800	TraesCS1A01G027800.1	0	0.385	0.195	0	0.13	0.07	0.155	0.15	0	0	gi|474156675|gb|EMS57126.1|/1.9e-187/hypothetical protein TRIUR3_10793 [Triticum urartu]
TraesCS1A01G027900	TraesCS1A01G027900.1	0	0.065	0.11	0	0.065	0	0.105	0.165	0.13	0.165	gi|475525580|gb|EMT07179.1|/2.2e-89/hypothetical protein F775_17524 [Aegilops tauschii]
TraesCS1A01G028200	TraesCS1A01G028200.1	0	0	0	0	0	0	0	0.56	0	0	gi|473941536|gb|EMS50344.1|/2.4e-33/Subtilisin-chymotrypsin inhibitor-2A [Triticum urartu]
TraesCS1A01G028400	TraesCS1A01G028400.1	0.07	0.04	0.215	0.06	0	0	0	0	0	0	gi|522700506|gb|AGQ17379.1|/0.0e+00/RGA1b [Aegilops tauschii]
TraesCS1A01G028500	TraesCS1A01G028500.1，TraesCS1A01G028500.2，TraesCS1A01G028500.3	0.09	0.18	0.545	0.28	0.035	0.485	0.07	0.075	0.03	0.07	gi|473762578|gb|EMS45849.1|/0.0e+00/Disease resistance protein RPP13 [Triticum urartu]
TraesCS1A01G028600	TraesCS1A01G028600.1，TraesCS1A01G028600.2，TraesCS1A01G028600.3，TraesCS1A01G028600.4	0	0.55	0.365	0.435	0.075	0.59	0.18	0.32	0.06	0.165	gi|475611839|gb|EMT28227.1|/1.9e-142/Disease resistance protein RPP13 [Aegilops tauschii]//gi|475611839|gb|EMT28227.1|/6.1e-297/Disease resistance protein RPP13 [Aegilops tauschii]//gi|522700504|gb|AGQ17378.1|/1.5e-134/RGA1a [Aegilops tauschii]//gi|522700504|gb|AGQ17378.1|/6.6e-135/RGA1a [Aegilops tauschii]
TraesCS1A01G028700	TraesCS1A01G028700.1，TraesCS1A01G028700.2	0.095	0.05	0.555	0	0	0	0	0	0	0	gi|522700494|gb|AGQ17373.1|/3.6e-211/RGA1d [Aegilops tauschii]//gi|953142188|gb|ALO61080.1|/4.8e-186/RGA1-G [Secale cereale]
TraesCS1A01G028800	TraesCS1A01G028800.1	0	0.45	0.185	0.195	0.07	0.49	0.115	0.125	0.16	0.135	gi|522700502|gb|AGQ17377.1|/8.6e-229/RGA1e-like protein [Triticum aestivum]
TraesCS1A01G028900	TraesCS1A01G028900.1	0.15	0.405	0.875	0.445	0.195	0.415	0.115	0.155	0.21	0.1	gi|473762578|gb|EMS45849.1|/0.0e+00/Disease resistance protein RPP13 [Triticum urartu]
TraesCS1A01G029100	TraesCS1A01G029100.1，TraesCS1A01G029100.2	0.84	0.595	0.17	0.125	0.35	0.5	0.225	0.255	0.16	0.145	gi|322511387|gb|ADX06722.1|/0.0e+00/Mla1 [Triticum monococcum]//gi|953141927|gb|ALO61079.1|/0.0e+00/RGA1-F [Secale cereale]
TraesCS1A01G029200	TraesCS1A01G029200.1	0.23	1.695	0.04	0.425	0.29	1.76	0.635	1.85	1.415	1.11	gi|473940071|gb|EMS50302.1|/2.3e-255/Pumilio-like protein 3 [Triticum urartu]
TraesCS1A01G029300	TraesCS1A01G029300.1	30.69	8.425	18.43	27.395	1.51	12.24	13.27	1.325	1.48	0.76	gi|474389605|gb|EMS65241.1|/0.0e+00/Uncharacterized membrane protein C2G11.09 [Triticum urartu]
TraesCS1A01G029400	TraesCS1A01G029400.1	0	0	0	0	0	0	0.07	0.1	0	0	gi|326520081|dbj|BAK03965.1|/4.4e-17/predicted protein [Hordeum vulgare subsp. vulgare]
TraesCS1A01G029500	TraesCS1A01G029500.1	0.39	0.98	0.035	0	0.035	0.13	0.1	0	0	0	gi|944059246|gb|KQJ94836.1|/1.0e-185/hypothetical protein BRADI_3g13527 [Brachypodium distachyon]
TraesCS1A01G029600	TraesCS1A01G029600.1	0	0	0	0	0.085	0	0	0	0	0	gi|475595905|gb|EMT23205.1|/1.8e-34/hypothetical protein F775_02810 [Aegilops tauschii]
TraesCS1A01G029800	TraesCS1A01G029800.1	218.675	43.605	62.85	17.515	6.555	24.155	50.78	1.26	2.05	3.415	gi|52353630|gb|AAU44196.1|/6.3e-128/putative ring-H2 finger protein [Oryza sativa Japonica Group]
TraesCS1A01G029900	TraesCS1A01G029900.1	0.63	0	0	0	0	0	0	0.555	1.285	0.805	gi|475585379|gb|EMT20038.1|/1.6e-224/Protein TRANSPARENT TESTA 12 [Aegilops tauschii]
TraesCS1A01G030000	TraesCS1A01G030000.1	0	36.51	162.1	95.93	16.38	75.895	29.55	9.375	4.835	1.66	gi|226502010|ref|NP_001144296.1|/2.5e-36/uncharacterized protein LOC100277183 [Zea mays]
TraesCS1A01G030100	TraesCS1A01G030100.1	0.12	36.805	7.49	10.385	6.39	6.15	4.32	3.045	2.29	1.13	gi|212722290|ref|NP_001132564.1|/2.1e-136/uncharacterized protein LOC100194029 [Zea mays]
TraesCS1A01G030200	TraesCS1A01G030200.1	0	0	0	0	0	0.03	0	0	0	0	gi|475516615|gb|EMT06007.1|/0.0e+00/Scarecrow-like protein 9 [Aegilops tauschii]
TraesCS1A01G030300	TraesCS1A01G030300.1	0	0	0	0	0	0	0	0.02	0	0	gi|475516615|gb|EMT06007.1|/0.0e+00/Scarecrow-like protein 9 [Aegilops tauschii]
TraesCS1A01G030400	TraesCS1A01G030400.1	0	0.89	4.445	0.04	0	0	0	0	0	0	gi|474072520|gb|EMS54424.1|/1.2e-178/putative caffeine synthase 2 [Triticum urartu]
TraesCS1A01G030500	TraesCS1A01G030500.1	0.275	2.19	0.345	0.89	0.21	0.875	0.72	1.8	1.005	0.905	gi|474072519|gb|EMS54423.1|/0.0e+00/DEAD-box ATP-dependent RNA helicase 17 [Triticum urartu]
TraesCS1A01G030600	TraesCS1A01G030600.1	6.75	9.49	5.805	4.205	7.905	9.24	8.425	6.48	8.17	2.125	gi|474072518|gb|EMS54422.1|/1.0e-61/hypothetical protein TRIUR3_00723 [Triticum urartu]
TraesCS1A01G030700	TraesCS1A01G030700.1	0.165	7.495	14.255	16.35	1.6	4.645	0.695	0.88	0.29	0.62	gi|357134989|ref|XP_003569096.1|/7.0e-142/PREDICTED: PGR5-like protein 1A, chloroplastic [Brachypodium distachyon]
TraesCS1A01G030800	TraesCS1A01G030800.1，TraesCS1A01G030800.2	0	0.7	0	0.16	0.195	0.34	0	0.065	0.06	0.115	gi|475589412|gb|EMT21149.1|/1.8e-59/Protein FAR1-RELATED SEQUENCE 3 [Aegilops tauschii]//gi|475612807|gb|EMT28540.1|/1.5e-101/Protein FAR1-RELATED SEQUENCE 5 [Aegilops tauschii]
TraesCS1A01G030900	TraesCS1A01G030900.1，TraesCS1A01G030900.2，TraesCS1A01G030900.3	0.285	1.595	0.695	1.62	0.395	0.875	0.135	0.98	0.685	0.585	gi|473735425|gb|EMS45249.1|/2.0e-278/putative L-type lectin-domain containing receptor kinase S.7 [Triticum urartu]//gi|473735425|gb|EMS45249.1|/2.9e-282/putative L-type lectin-domain containing receptor kinase S.7 [Triticum urartu]//gi|473735425|gb|EMS45249.1|/3.0e-309/putative L-type lectin-domain containing receptor kinase S.7 [Triticum urartu]
TraesCS1A01G031100	TraesCS1A01G031100.1	0.38	34.26	0	0	0	0	0	0	0	0	gi|475616949|gb|EMT29939.1|/4.3e-195/Xylem cysteine proteinase 1 [Aegilops tauschii]
TraesCS1A01G031200	TraesCS1A01G031200.1	11.36	7.025	8.355	6.35	7.33	6.075	5.69	5.4	8.78	6.25	gi|474056813|gb|EMS53821.1|/2.7e-203/putative serine/threonine-protein kinase NAK [Triticum urartu]
TraesCS1A01G031300	TraesCS1A01G031300.1	0.065	3.84	9.47	0.605	0	0	0	0.055	0.23	0.03	gi|475597112|gb|EMT23542.1|/0.0e+00/Nitrate/chlorate transporter [Aegilops tauschii]
TraesCS1A01G031400	TraesCS1A01G031400.1	0.05	0.65	0.225	1.005	1.195	1.795	0.905	1.25	0.465	0.97	gi|474402686|gb|EMS66172.1|/1.5e-49/hypothetical protein TRIUR3_27007 [Triticum urartu]
TraesCS1A01G031500	TraesCS1A01G031500.1	0	0	0	0	0	0	0	0.08	0.25	0	gi|474274283|gb|EMS61017.1|/5.3e-135/hypothetical protein TRIUR3_28587 [Triticum urartu]
TraesCS1A01G031600	TraesCS1A01G031600.1	0	0.03	0	0.025	0.03	0.03	0.025	0.05	0.095	0.05	gi|475517806|gb|EMT06133.1|/1.5e-36/hypothetical protein F775_22312 [Aegilops tauschii]
TraesCS1A01G031700	TraesCS1A01G031700.1	0	0.05	0.045	0.02	0	0.055	0.02	0.065	0.045	0.035	gi|474343472|gb|EMS62740.1|/6.6e-54/Protein Rf1, mitochondrial [Triticum urartu]
TraesCS1A01G031800	TraesCS1A01G031800.1	0.1	0	0	0	0	0	0	0	0	0	gi|475517807|gb|EMT06134.1|/0.0e+00/Putative LRR receptor-like serine/threonine-protein kinase [Aegilops tauschii]
TraesCS1A01G031900	TraesCS1A01G031900.1	1.64	2.445	4.79	3.265	5.295	3.045	1.94	1.535	2.84	1.705	gi|475517807|gb|EMT06134.1|/0.0e+00/Putative LRR receptor-like serine/threonine-protein kinase [Aegilops tauschii]
TraesCS1A01G032000	TraesCS1A01G032000.1	0.18	0.115	0	0	0.05	0.16	0	0	0.05	0	gi|473804114|gb|EMS46655.1|/1.1e-206/Eugenol O-methyltransferase [Triticum urartu]
TraesCS1A01G032200	TraesCS1A01G032200.1	0.055	0.12	0.045	0	0	0	0	0.045	0	0	gi|473804113|gb|EMS46654.1|/5.1e-204/5-pentadecatrienyl resorcinol O-methyltransferase [Triticum urartu]
TraesCS1A01G032300	TraesCS1A01G032300.1	0.325	0	0	0	0	0	0.04	0	0	0	gi|5921755|sp|Q96562.1|CHS2_HORVU/4.3e-201/RecName: Full=Chalcone synthase 2; AltName: Full=Naringenin-chalcone synthase 2
TraesCS1A01G032600	TraesCS1A01G032600.1，TraesCS1A01G032600.2	0.085	0.1	0	0	0	0.05	0.035	0.11	0.045	0.11	gi|474244733|gb|EMS59945.1|/3.9e-215/hypothetical protein TRIUR3_06163 [Triticum urartu]//gi|474244733|gb|EMS59945.1|/8.9e-222/hypothetical protein TRIUR3_06163 [Triticum urartu]
TraesCS1A01G032700	TraesCS1A01G032700.1，TraesCS1A01G032700.2	0	0.325	0	0.015	0.375	0.515	0.285	1.675	1.04	0.485	gi|474244734|gb|EMS59946.1|/0.0e+00/Replication protein A 70 kDa DNA-binding subunit [Triticum urartu]
TraesCS1A01G032900	TraesCS1A01G032900.1	0.285	0	0	0	0	0	0.095	0.035	0	0	gi|474317270|gb|EMS62145.1|/7.0e-206/MATE efflux family protein ALF5 [Triticum urartu]
TraesCS1A01G033000	TraesCS1A01G033000.1	0.915	2.49	2.905	3.79	0.995	3.72	3.77	5.125	4.505	4.945	gi|226508590|ref|NP_001150048.1|/7.8e-167/rae1-like protein [Zea mays]
TraesCS1A01G033100	TraesCS1A01G033100.1	11.465	7.53	5.895	6.87	11.015	11.73	20.145	8.8	9.08	8.615	gi|326508650|dbj|BAJ95847.1|/2.0e-148/predicted protein, partial [Hordeum vulgare subsp. vulgare]
TraesCS1A01G033200	TraesCS1A01G033200.1	22.925	6.575	19.605	23.31	0.96	11.93	7.705	1.72	3.845	2.205	gi|413948188|gb|AFW80837.1|/1.6e-208/glycosyltransferase [Zea mays]
TraesCS1A01G033300	TraesCS1A01G033300.1	1.455	4.61	2.215	0.215	1.05	2.19	1.69	2.81	1.585	1.98	gi|475611628|gb|EMT28159.1|/1.8e-26/Mitochondrial import inner membrane translocase subunit Tim9 [Aegilops tauschii]
TraesCS1A01G033500	TraesCS1A01G033500.1	0	76.265	125.475	5.99	56.595	8.64	12.9	1.715	0.64	0.715	gi|3758827|emb|CAA09867.1|/1.1e-74/amino acid selective channel protein [Hordeum vulgare subsp. vulgare]
TraesCS1A01G033600	TraesCS1A01G033600.1	0.6	72.13	4.255	1.385	47.265	10.4	15.76	148.49	301.51	136.83	gi|3758827|emb|CAA09867.1|/5.6e-66/amino acid selective channel protein [Hordeum vulgare subsp. vulgare]
TraesCS1A01G033700	TraesCS1A01G033700.1	7.185	0	0.245	0.025	0	0	0.47	1.035	0.71	0.46	gi|223635518|sp|A3AZ89.2|P2C46_ORYSJ/1.4e-160/RecName: Full=Putative protein phosphatase 2C 46; Short=OsPP2C46
TraesCS1A01G033800	TraesCS1A01G033800.1	0.09	1.065	0.28	0.38	0.335	0.815	0.475	0.865	0.545	0.37	gi|326530834|dbj|BAK01215.1|/1.2e-236/predicted protein [Hordeum vulgare subsp. vulgare]
TraesCS1A01G034000	TraesCS1A01G034000.1	6.415	0	0	0	0	0.315	0	0	0	0	gi|473942177|gb|EMS50372.1|/2.8e-112/hypothetical protein TRIUR3_05838 [Triticum urartu]
TraesCS1A01G034100	TraesCS1A01G034100.1	0	0.19	0	0	0.05	0.025	0	0	0	0	gi|475578400|gb|EMT18085.1|/0.0e+00/Putative membrane protein [Aegilops tauschii]
TraesCS1A01G034300	TraesCS1A01G034300.1，TraesCS1A01G034300.2	7.215	23.165	2.335	1.585	19.68	11.53	17.535	12.955	8.52	6.245	gi|461682164|gb|AGH18690.1|/1.3e-152/putative E3 ubiquitin-protein ligase [Triticum monococcum]//gi|461682164|gb|AGH18690.1|/3.8e-238/putative E3 ubiquitin-protein ligase [Triticum monococcum]
TraesCS1A01G034400	TraesCS1A01G034400.1	0	0	0	0.125	0	0	0	0	0	0	gi|474411868|gb|EMS66877.1|/3.1e-125/hypothetical protein TRIUR3_05566 [Triticum urartu]
TraesCS1A01G034500	TraesCS1A01G034500.1	0.075	0	0	0	0	0	0	0	0	0.03	gi|721627531|ref|XP_010229544.1|/5.0e-170/PREDICTED: QWRF motif-containing protein 3 [Brachypodium distachyon]
TraesCS1A01G034600	TraesCS1A01G034600.1	0	0.145	0	0	0	0.185	0	0	0	0	gi|474202134|gb|EMS58552.1|/6.3e-262/Lecithin-cholesterol acyltransferase-like 1 [Triticum urartu]
TraesCS1A01G034700	TraesCS1A01G034700.1	0	0.225	0.105	0.405	0.12	0.23	0	0	0	0	gi|474202134|gb|EMS58552.1|/5.9e-71/Lecithin-cholesterol acyltransferase-like 1 [Triticum urartu]
TraesCS1A01G034900	TraesCS1A01G034900.1	0.03	0	0.035	0.12	0	8.96	0	0	0	0	gi|475605222|gb|EMT25993.1|/2.5e-222/Obtusifoliol 14-alpha demethylase [Aegilops tauschii]
TraesCS1A01G035000	TraesCS1A01G035000.1	1.195	3.3	1.54	1.945	1.335	2.77	3.64	5.11	2.225	1.64	gi|226532798|ref|NP_001142067.1|/5.4e-160/uncharacterized protein LOC100274224 [Zea mays]
TraesCS1A01G035100	TraesCS1A01G035100.1	37.07	2.075	13.25	15.405	0.32	3.415	18.655	2.72	2.265	1.34	gi|293337227|ref|NP_001168422.1|/3.2e-179/putative ENTH/ANTH/VHS superfamily protein [Zea mays]
TraesCS1A01G035200	TraesCS1A01G035200.1	1.105	1.635	0.525	0.565	0.305	0.455	0.405	0.195	0.145	0.62	gi|148473097|emb|CAJ29311.1|/6.2e-82/dof zinc finger protein 5 [Hordeum vulgare subsp. vulgare]
TraesCS1A01G035300	TraesCS1A01G035300.1	0.14	1.135	1.03	0.415	1.335	0.39	0.435	0.47	0	0.115	gi|475599430|gb|EMT24236.1|/3.3e-73/hypothetical protein F775_03021 [Aegilops tauschii]
TraesCS1A01G035500	TraesCS1A01G035500.1，TraesCS1A01G035500.2，TraesCS1A01G035500.3，TraesCS1A01G035500.4	0	2.235	0.205	0.95	0	0.77	0.585	0.21	0.87	0.175	gi|474389567|gb|EMS65232.1|/1.1e-30/hypothetical protein TRIUR3_12653 [Triticum urartu]//gi|474389567|gb|EMS65232.1|/2.0e-31/hypothetical protein TRIUR3_12653 [Triticum urartu]//gi|474389567|gb|EMS65232.1|/6.4e-28/hypothetical protein TRIUR3_12653 [Triticum urartu]//gi|474389567|gb|EMS65232.1|/9.6e-48/hypothetical protein TRIUR3_12653 [Triticum urartu]
TraesCS1A01G035600	TraesCS1A01G035600.1	9.51	7.875	9.965	9.915	0.295	1.145	0.655	0.82	0.265	0.095	gi|475520660|gb|EMT06514.1|/7.3e-136/hypothetical protein F775_26971 [Aegilops tauschii]
TraesCS1A01G035700	TraesCS1A01G035700.1	0.87	0	0	0	0	0	0	0	0	0	gi|475616741|gb|EMT29868.1|/0.0e+00/Wall-associated receptor kinase 3 [Aegilops tauschii]
TraesCS1A01G035800	TraesCS1A01G035800.1	296.49	300.76	146.055	135.385	396.21	174.415	267.09	416.58	286.255	96.52	gi|474210811|gb|EMS58891.1|/2.1e-27/hypothetical protein TRIUR3_25815 [Triticum urartu]
TraesCS1A01G035900	TraesCS1A01G035900.1	0.04	1.725	0.015	0.045	0.04	0.105	0.34	0.475	0.3	0.11	gi|960469498|ref|XP_014754823.1|/0.0e+00/PREDICTED: putative disease resistance RPP13-like protein 3 isoform X1 [Brachypodium distachyon]
TraesCS1A01G036100	TraesCS1A01G036100.1，TraesCS1A01G036100.2	0.805	4.855	6.05	12.895	3.82	6.28	0.725	5.105	6.205	8.395	gi|326523227|dbj|BAJ88654.1|/4.9e-230/predicted protein [Hordeum vulgare subsp. vulgare]//gi|326523227|dbj|BAJ88654.1|/5.2e-232/predicted protein [Hordeum vulgare subsp. vulgare]
TraesCS1A01G036200	TraesCS1A01G036200.1	0	7.925	20.74	24.48	0.525	15.375	2.55	1.17	0.705	0.36	gi|475604557|gb|EMT25778.1|/1.8e-139/Chalcone--flavonone isomerase 1B-1 [Aegilops tauschii]
TraesCS1A01G036300	TraesCS1A01G036300.1	0.38	1.51	0.1	0.04	0.165	0.585	0.235	1.305	0.67	0.68	gi|224030557|gb|ACN34354.1|/1.4e-297/unknown [Zea mays]
TraesCS1A01G036500	TraesCS1A01G036500.1	0	0.11	0	0	0	0	0.8	0.82	0.755	0.335	gi|475619971|gb|EMT30946.1|/5.4e-239/hypothetical protein F775_15493 [Aegilops tauschii]
TraesCS1A01G036700	TraesCS1A01G036700.1	1.975	1.22	0	0	0.575	0	0.165	0.9	0.295	0.055	gi|474387890|gb|EMS65102.1|/2.6e-145/Sex determination protein tasselseed-2 [Triticum urartu]
TraesCS1A01G036800	TraesCS1A01G036800.1	0.09	0.045	0	0	0.265	0.7	2.055	2.635	1.905	1.76	gi|475415629|gb|EMT00976.1|/1.3e-184/hypothetical protein F775_05205 [Aegilops tauschii]
TraesCS1A01G037000	TraesCS1A01G037000.1	0	0.065	0.08	0.03	0.38	0.065	0.075	0	0.025	0	gi|944084517|gb|KQK19869.1|/5.5e-38/hypothetical protein BRADI_1g50964 [Brachypodium distachyon]
TraesCS1A01G037100	TraesCS1A01G037100.1	0	0	0	0	0	0	0	0.05	0.095	0.28	gi|475610086|gb|EMT27616.1|/9.5e-107/hypothetical protein F775_14030 [Aegilops tauschii]
TraesCS1A01G037200	TraesCS1A01G037200.1	11.77	0	0	0	0	0	0.215	0	1.335	6.345	gi|806988320|gb|AKC34103.1|/2.4e-74/PM19-D1 [Triticum aestivum]
TraesCS1A01G037300	TraesCS1A01G037300.1	0.34	1.215	0	0	24.66	0.56	0	0	0.285	1.6	gi|326492470|dbj|BAK02018.1|/9.2e-128/predicted protein, partial [Hordeum vulgare subsp. vulgare]
TraesCS1A01G037400	TraesCS1A01G037400.1，TraesCS1A01G037400.2	0.15	2.43	3.335	3.535	1.745	2.645	2.325	1.58	0.805	0.52	gi|326509767|dbj|BAJ87099.1|/0.0e+00/predicted protein [Hordeum vulgare subsp. vulgare]//gi|326509767|dbj|BAJ87099.1|/6.9e-228/predicted protein [Hordeum vulgare subsp. vulgare]
TraesCS1A01G037600	TraesCS1A01G037600.1	0.065	0.175	0	0	0	0.535	0	0	0	0	gi|475611582|gb|EMT28137.1|/8.2e-255/3-ketoacyl-CoA synthase 6 [Aegilops tauschii]
TraesCS1A01G037700	TraesCS1A01G037700.1	212.695	1.19	3.61	0.495	0.11	0.73	2.64	0.295	0.12	0.25	gi|475611579|gb|EMT28134.1|/0.0e+00/Phenylalanine ammonia-lyase [Aegilops tauschii]
TraesCS1A01G037800	TraesCS1A01G037800.1	72.865	0.485	0.485	0.015	0.175	1.235	0.66	0.045	0.14	0.22	gi|475611581|gb|EMT28136.1|/0.0e+00/Phenylalanine ammonia-lyase [Aegilops tauschii]
TraesCS1A01G037900	TraesCS1A01G037900.1	3.55	15.16	18.315	22.96	12.175	26.56	11.81	10.775	10.585	9.71	gi|42733522|dbj|BAD11358.1|/1.3e-54/BRI1-KD interacting protein 130 [Oryza sativa Japonica Group]
TraesCS1A01G038100	TraesCS1A01G038100.1	6.125	29.29	0	0.255	22.39	12.665	13.83	13.91	7.685	2.725	gi|121982|sp|P02277.1|H2A3_WHEAT/1.9e-64/RecName: Full=Histone H2A.2.2
TraesCS1A01G038200	TraesCS1A01G038200.1	261.08	893.705	0.845	0.52	1014.55	578.815	586.49	683.96	285.555	199.69	gi|121974|sp|P02276.1|H2A2_WHEAT/4.3e-64/RecName: Full=Histone H2A.2.1
TraesCS1A01G038300	TraesCS1A01G038300.1	0.135	0	0	0	0	0.1	0	0.085	0	0.085	gi|413942265|gb|AFW74914.1|/7.5e-107/Soluble inorganic pyrophosphatase [Zea mays]
TraesCS1A01G038400	TraesCS1A01G038400.1，TraesCS1A01G038400.2	0.185	1.37	0.03	0.215	0.77	2.35	0.48	3.125	1.55	1.57	gi|357110984|ref|XP_003557295.1|/0.0e+00/PREDICTED: poly [ADP-ribose] polymerase 1 [Brachypodium distachyon]
TraesCS1A01G038500	TraesCS1A01G038500.1	0	0	0.095	0.12	0	0	0	0	0.065	0	gi|669028032|emb|CDM81689.1|/1.8e-231/unnamed protein product [Triticum aestivum]
TraesCS1A01G038600	TraesCS1A01G038600.1	0	0	0	0.05	0	0.07	0	0	0	0	gi|474224494|gb|EMS59389.1|/1.4e-178/Putative disease resistance protein RGA4 [Triticum urartu]
TraesCS1A01G038700	TraesCS1A01G038700.1	0.04	0	0	0	0	0	0	0	0	0	gi|474224494|gb|EMS59389.1|/0.0e+00/Putative disease resistance protein RGA4 [Triticum urartu]
TraesCS1A01G039000	TraesCS1A01G039000.1	0	0	0	0	0	0	0.525	12.075	17.44	12.8	gi|475454980|gb|EMT01810.1|/2.3e-39/hypothetical protein F775_24049 [Aegilops tauschii]
TraesCS1A01G039100	TraesCS1A01G039100.1，TraesCS1A01G039100.2，TraesCS1A01G039100.3，TraesCS1A01G039100.4，TraesCS1A01G039100.5	0.03	0.58	0	0.49	0.26	0.88	0.235	4.385	2.96	3.735	gi|475454981|gb|EMT01811.1|/0.0e+00/B3 domain-containing protein [Aegilops tauschii]//gi|475454981|gb|EMT01811.1|/3.3e-240/B3 domain-containing protein [Aegilops tauschii]//gi|475454981|gb|EMT01811.1|/4.2e-304/B3 domain-containing protein [Aegilops tauschii]
TraesCS1A01G039200	TraesCS1A01G039200.1	0.61	3.485	2.49	1.995	2.74	2.685	1.06	3.005	3.255	2.97	gi|571265245|emb|CDF77346.1|/4.4e-289/CRT1-like GHKL ATPase [Hordeum vulgare]
TraesCS1A01G039300	TraesCS1A01G039300.1	1.195	0	0	0	0	0	0	0	0.025	0.095	gi|475341744|gb|EMT00372.1|/6.8e-195/Type I inositol-1,4,5-trisphosphate 5-phosphatase 1 [Aegilops tauschii]
TraesCS1A01G039400	TraesCS1A01G039400.1，TraesCS1A01G039400.2	1.065	4.295	4.85	3.465	1.175	3.235	2.025	5.185	4.255	3.545	gi|226501488|ref|NP_001149785.1|/1.2e-154/uncharacterized protein LOC100283412 [Zea mays]//gi|357146129|ref|XP_003573885.1|/3.6e-158/PREDICTED: protein HGH1 homolog [Brachypodium distachyon]
TraesCS1A01G039500	TraesCS1A01G039500.1，TraesCS1A01G039500.2	0	0.075	0	0.025	0	0.065	0	0.285	0.03	0.175	gi|474399064|gb|EMS65915.1|/1.1e-157/hypothetical protein TRIUR3_16671 [Triticum urartu]//gi|474399064|gb|EMS65915.1|/2.9e-152/hypothetical protein TRIUR3_16671 [Triticum urartu]
TraesCS1A01G039800	TraesCS1A01G039800.1	0.125	1.1	10.16	0.07	0.04	0.175	1.255	0.04	0.11	0.485	gi|934635515|ref|NP_001152498.2|/2.9e-209/acyltransferase precursor [Zea mays]
TraesCS1A01G039900	TraesCS1A01G039900.1	0	0.64	0.16	0	0.2	0.115	0.095	0	0	0	gi|474271466|gb|EMS60924.1|/0.0e+00/hypothetical protein TRIUR3_11897 [Triticum urartu]
TraesCS1A01G040000	TraesCS1A01G040000.1	0	0.1	0.08	0	0	0	0.075	0	0	0	gi|474271467|gb|EMS60925.1|/2.0e-121/hypothetical protein TRIUR3_11898 [Triticum urartu]
TraesCS1A01G040100	TraesCS1A01G040100.1	0.32	0	0	0	0	0	0	0	0	0	gi|75706694|gb|ABA25898.1|/3.3e-41/ZFP16-1 [Hordeum vulgare subsp. vulgare]
TraesCS1A01G040200	TraesCS1A01G040200.1	23.12	0	0	0	0	0	0	0	0	0	gi|75706696|gb|ABA25899.1|/2.0e-61/HvZFP16-1 [Hordeum vulgare subsp. vulgare]
TraesCS1A01G040300	TraesCS1A01G040300.1	65.49	0.115	0	0	0.22	0	0	0	0	0	gi|187236178|gb|ACD02025.1|/8.9e-64/Q-type C2H2 zinc finger protein [Triticum aestivum]
TraesCS1A01G040400	TraesCS1A01G040400.1	0.22	2.675	1.265	1.165	0.495	1.51	0.79	2.59	2	0.54	gi|475542966|gb|EMT10059.1|/3.9e-152/RNA-binding protein 34 [Aegilops tauschii]
TraesCS1A01G040500	TraesCS1A01G040500.1	4.94	19.945	3.07	2.67	12.055	7.62	8.415	21	9.52	3.635	gi|661250935|ref|NP_001281248.1|/2.1e-59/uncharacterized protein LOC101202700 [Zea mays]
TraesCS1A01G040600	TraesCS1A01G040600.1	2.78	9.805	15.61	22.525	3.025	17.025	4.405	7.71	5.785	6.045	gi|473996686|gb|EMS52088.1|/0.0e+00/Glucose-6-phosphate isomerase, cytosolic [Triticum urartu]
TraesCS1A01G040700	TraesCS1A01G040700.1	0	0.135	0.035	0	0.245	0.185	0.015	0	0	0.015	gi|475624274|gb|EMT32543.1|/0.0e+00/Disease resistance protein RPM1 [Aegilops tauschii]
TraesCS1A01G040900	TraesCS1A01G040900.1	0	3.225	0	0	9.57	0.265	0.065	0	0	0	gi|474066270|gb|EMS54145.1|/1.2e-255/3-ketoacyl-CoA synthase 5 [Triticum urartu]
TraesCS1A01G041000	TraesCS1A01G041000.1	0	0.11	0	0.105	0.1	0.435	0.24	0.27	0.12	0	gi|992276706|gb|KXG35201.1|/1.7e-30/hypothetical protein SORBI_002G145600 [Sorghum bicolor]
TraesCS1A01G041100	TraesCS1A01G041100.1	1.905	0.56	0.505	0.41	0.445	0.955	0	0.055	0.025	0.02	gi|475542501|gb|EMT09966.1|/6.4e-297/Disease resistance protein RPP13 [Aegilops tauschii]
TraesCS1A01G041300	TraesCS1A01G041300.1	3.03	36.34	0	0	0	0	0	0	0	0.5	gi|473884724|gb|EMS48066.1|/6.0e-32/Subtilisin-chymotrypsin inhibitor-2A [Triticum urartu]
TraesCS1A01G041400	TraesCS1A01G041400.1	0	84.965	6.555	0	10.87	0.665	1.745	0	0.555	0	gi|473884725|gb|EMS48067.1|/1.1e-31/Subtilisin-chymotrypsin inhibitor-2A [Triticum urartu]
TraesCS1A01G041700	TraesCS1A01G041700.1	7.575	0	0	0	0	0	0	0	0	0	gi|475525582|gb|EMT07181.1|/2.2e-262/Taxadien-5-alpha-ol O-acetyltransferase [Aegilops tauschii]
TraesCS1A01G041900	TraesCS1A01G041900.1	0	0	0	0	0	0.05	0.445	2.185	1.245	1.405	gi|474156674|gb|EMS57125.1|/1.7e-175/hypothetical protein TRIUR3_10792 [Triticum urartu]
TraesCS1A01G042100	TraesCS1A01G042100.1	0	0.065	0.05	0.23	0.115	0.755	0.95	1.96	1.37	1.37	gi|475525580|gb|EMT07179.1|/4.5e-146/hypothetical protein F775_17524 [Aegilops tauschii]
TraesCS1A01G042300	TraesCS1A01G042300.1	0	0	0	0	0.735	0	0.09	0	0	0.07	gi|474009275|gb|EMS52521.1|/1.5e-193/Protein saal1 [Triticum urartu]
TraesCS1A01G042500	TraesCS1A01G042500.1	0.03	0.47	0	0.065	0.03	0.405	0.1	0.265	0.055	0.08	gi|473962615|gb|EMS51154.1|/0.0e+00/Curved DNA-binding protein [Triticum urartu]
TraesCS1A01G042600	TraesCS1A01G042600.1	0.015	0	0	0	0	0	0.005	0	0	0	gi|474293750|gb|EMS61405.1|/3.5e-222/3'-N-debenzoyl-2'-deoxytaxol N-benzoyltransferase [Triticum urartu]
TraesCS1A01G042700	TraesCS1A01G042700.1	9.2	4.51	9.91	14.55	0.57	2.29	0.195	1.175	2.35	0.965	gi|475580793|gb|EMT18692.1|/3.5e-90/Myb-related protein MYBAS2 [Aegilops tauschii]
TraesCS1A01G042800	TraesCS1A01G042800.1	0.705	0.245	0.33	0.165	1.455	0.215	0.66	0.2	0.26	0	gi|922304350|ref|NP_001299844.1|/5.9e-56/uncharacterized protein LOC100277278 [Zea mays]
TraesCS1A01G042900	TraesCS1A01G042900.1	0.05	0.735	0.18	0.12	0.38	0.97	0.655	1.495	1.285	0.675	gi|475580797|gb|EMT18696.1|/3.4e-248/Putative histone-lysine N-methyltransferase, H3 lysine-9 specific SUVH9 [Aegilops tauschii]
TraesCS1A01G043100	TraesCS1A01G043100.1	4.73	0.255	0	0	0	0	0	0	0.115	0.635	gi|326491631|dbj|BAJ94293.1|/3.2e-114/predicted protein [Hordeum vulgare subsp. vulgare]
TraesCS1A01G043200	TraesCS1A01G043200.1	4.925	8.34	7.46	9.33	3.59	7.33	5.915	9.015	6.03	5.13	gi|475469343|gb|EMT02300.1|/1.3e-168/hypothetical protein F775_31136 [Aegilops tauschii]
TraesCS1A01G043300	TraesCS1A01G043300.1	2.09	0	0	0	0.185	0	0	0	0.17	0.43	gi|476007143|sp|A2X462.1|FOS1_ORYSI/1.6e-14/RecName: Full=Protein FON2 SPARE1; AltName: Full=CLAVATA3/ESR (CLE)-related protein 202; Short=OsCLE202; Flags: Precursor
TraesCS1A01G043400	TraesCS1A01G043400.1	0	0.195	0.39	0.53	0.235	0.695	0.225	1.55	0.92	0.31	gi|475595762|gb|EMT23143.1|/2.2e-164/Protein STIP1-like protein [Aegilops tauschii]
TraesCS1A01G043500	TraesCS1A01G043500.1	0	0	0	0	0	0	1.115	2.7	3.575	1.24	gi|669027648|emb|CDM81154.1|/4.3e-55/unnamed protein product [Triticum aestivum]
TraesCS1A01G043600	TraesCS1A01G043600.1	3.605	8.485	14.715	5.875	2.325	8.18	4.025	12.365	7.675	6.035	gi|473960151|gb|EMS51051.1|/9.1e-82/Transcription elongation factor B polypeptide 3 [Triticum urartu]
TraesCS1A01G043700	TraesCS1A01G043700.1	0	0	0	0	0	0	0	0	0	0.09	gi|326499359|dbj|BAK06170.1|/2.9e-111/predicted protein [Hordeum vulgare subsp. vulgare]
TraesCS1A01G043900	TraesCS1A01G043900.1	0.795	0	0	0.29	0	0	0	0	0	0	gi|473960153|gb|EMS51053.1|/0.0e+00/Laccase-25 [Triticum urartu]
TraesCS1A01G044200	TraesCS1A01G044200.1	1.905	10.77	4.195	4.51	9.305	9.78	11.85	14.44	12.51	7.445	gi|474071507|gb|EMS54340.1|/8.7e-154/Protein SEC13-like protein [Triticum urartu]
TraesCS1A01G044300	TraesCS1A01G044300.1	0	0.15	0	0	0	0	0	0	0	0	gi|474153474|gb|EMS57013.1|/1.0e-09/hypothetical protein TRIUR3_21910 [Triticum urartu]
TraesCS1A01G044400	TraesCS1A01G044400.1	0	0.275	0	0	0	0	0	0	0	0	gi|473874150|gb|EMS47792.1|/3.8e-266/hypothetical protein TRIUR3_22856 [Triticum urartu]
TraesCS1A01G044500	TraesCS1A01G044500.1，TraesCS1A01G044500.2	2.26	6.305	6.345	7.36	9.035	7.49	1.62	8.28	7.715	8.08	gi|474408720|gb|EMS66671.1|/0.0e+00/YTH domain family protein 1 [Triticum urartu]//gi|474408720|gb|EMS66671.1|/1.9e-211/YTH domain family protein 1 [Triticum urartu]
TraesCS1A01G044600	TraesCS1A01G044600.1	9.85	21.16	16.2	29.91	39.135	24.995	38.765	19.63	11.185	8.475	gi|475543350|gb|EMT10137.1|/1.8e-66/Dihydroneopterin aldolase [Aegilops tauschii]
TraesCS1A01G044700	TraesCS1A01G044700.1	0	0	0	0	0	0.075	0	0	0	0	gi|475505077|gb|EMT04697.1|/5.6e-136/hypothetical protein F775_03863 [Aegilops tauschii]
TraesCS1A01G044800	TraesCS1A01G044800.1	1.325	1.41	1.77	2.495	1.015	2.42	1.18	3.12	2.27	1.76	gi|226506186|ref|NP_001150097.1|/3.9e-166/adenosine 3-phospho 5-phosphosulfate transporter 1 [Zea mays]
TraesCS1A01G045300	TraesCS1A01G045300.1，TraesCS1A01G045300.2	1.895	4.285	6.605	2.56	5.605	8.795	4.83	7.125	5.575	3.02	gi|169908387|gb|ACB05479.1|/0.0e+00/MAP kinase phosphatase [Triticum turgidum subsp. durum]
TraesCS1A01G045400	TraesCS1A01G045400.1	3.045	10	5.865	6.605	7.715	7.175	9.16	10.555	8.435	9.24	gi|357134815|ref|XP_003569011.1|/1.1e-289/PREDICTED: beta-hexosaminidase 1 [Brachypodium distachyon]
TraesCS1A01G045500	TraesCS1A01G045500.1	0	0	0	0	0	0	0	4.445	9.675	1.83	gi|474376635|gb|EMS64205.1|/1.8e-17/hypothetical protein TRIUR3_33484 [Triticum urartu]
TraesCS1A01G045600	TraesCS1A01G045600.1	0	0	0	0	0	0	0.24	0.87	5.15	0	-
TraesCS1A01G045700	TraesCS1A01G045700.1	34.045	69.525	21.295	52.995	92.045	56.625	222.13	180.77	234.06	103.6	gi|28192421|gb|AAL71854.1|/1.4e-119/dehydroascorbate reductase [Triticum aestivum]
TraesCS1A01G045800	TraesCS1A01G045800.1	5.75	11.48	6.88	8.425	17.1	19.03	83.705	68.465	65.02	24.115	gi|475560198|gb|EMT13510.1|/6.6e-201/Glutelin type-A 2 [Aegilops tauschii]
TraesCS1A01G046000	TraesCS1A01G046000.1	0	0	0	0	0.1	0.055	0	0	0	0	gi|326495898|dbj|BAJ90571.1|/3.5e-117/predicted protein, partial [Hordeum vulgare subsp. vulgare]
TraesCS1A01G046100	TraesCS1A01G046100.1，TraesCS1A01G046100.2	0.06	0.19	0.18	0.025	0.15	0.23	0.09	0.125	0.205	0.175	gi|474224550|gb|EMS59395.1|/0.0e+00/hypothetical protein TRIUR3_07024 [Triticum urartu]
TraesCS1A01G046200	TraesCS1A01G046200.1	0.055	1.245	1.19	0.89	0.57	1.065	0.215	0.145	0	0.035	gi|474224548|gb|EMS59393.1|/7.3e-32/hypothetical protein TRIUR3_07022 [Triticum urartu]
TraesCS1A01G046300	TraesCS1A01G046300.1	0.06	0.3	0.475	0.3	0.14	0.375	0.34	0.18	0.175	0.31	gi|326515782|dbj|BAK07137.1|/1.1e-156/predicted protein [Hordeum vulgare subsp. vulgare]
TraesCS1A01G046400	TraesCS1A01G046400.1	0.295	1.76	16.265	9.13	0.04	1.44	0	0	0	0.025	gi|326502898|dbj|BAJ99077.1|/2.3e-222/predicted protein [Hordeum vulgare subsp. vulgare]
TraesCS1A01G046500	TraesCS1A01G046500.1，TraesCS1A01G046500.2	0.38	1.4	1.79	2.69	1.21	3.165	1.76	5.075	3.275	2.675	gi|473781732|gb|EMS46104.1|/0.0e+00/hypothetical protein TRIUR3_17287 [Triticum urartu]
TraesCS1A01G046600	TraesCS1A01G046600.1	2.215	9.125	10.395	13.185	2.875	8.07	5.225	13.025	10.655	7.06	gi|475569074|gb|EMT15676.1|/3.4e-133/hypothetical protein F775_30698 [Aegilops tauschii]
TraesCS1A01G046800	TraesCS1A01G046800.1	2.47	3.865	4.94	4.095	0	1.495	1.005	1.1	1.385	0.965	gi|226530860|ref|NP_001144898.1|/1.3e-42/uncharacterized protein LOC100278003 [Zea mays]
TraesCS1A01G046900	TraesCS1A01G046900.1	2.865	9.24	0.325	0	43.79	6.48	3.595	0.91	0.235	0.835	gi|960465610|ref|XP_014753945.1|/1.8e-69/PREDICTED: probable membrane-associated kinase regulator 3 [Brachypodium distachyon]
TraesCS1A01G047000	TraesCS1A01G047000.1	3.385	5.47	4.115	6.085	2.215	9.125	4.415	6.595	6.06	5.325	gi|326512260|dbj|BAJ96111.1|/0.0e+00/predicted protein [Hordeum vulgare subsp. vulgare]
TraesCS1A01G047200	TraesCS1A01G047200.1，TraesCS1A01G047200.2，TraesCS1A01G047200.3	0.07	1.065	0.05	0.055	0.945	1.625	0.84	1.735	1.47	0.995	gi|475416643|gb|EMT01000.1|/0.0e+00/Putative potassium transporter 12 [Aegilops tauschii]
TraesCS1A01G047300	TraesCS1A01G047300.1	0	0	0.03	0.055	0	0	0	0	0	0	gi|475416642|gb|EMT00999.1|/1.1e-273/hypothetical protein F775_52229 [Aegilops tauschii]
TraesCS1A01G047400	TraesCS1A01G047400.1	108.33	0.135	0.125	0	0	0.32	0.34	0	2.235	20.8	gi|226528357|ref|NP_001145318.1|/3.7e-21/uncharacterized protein LOC100278634 [Zea mays]
TraesCS1A01G047500	TraesCS1A01G047500.1	1.93	4.82	5.995	7.31	4.02	8.185	6.75	14.015	13.085	9.255	gi|475532435|gb|EMT08226.1|/1.1e-182/hypothetical protein F775_20689 [Aegilops tauschii]
TraesCS1A01G047800	TraesCS1A01G047800.1	0	0	0.105	0	0	0	0	0	0	0	gi|474189143|gb|EMS58066.1|/1.1e-50/putative zinc protease pqqL [Triticum urartu]
TraesCS1A01G047900	TraesCS1A01G047900.1	0	0	0	0.065	0	0.14	0	0	0.065	0	gi|440577308|emb|CCI55315.1|/4.0e-71/PH01B001I13.11 [Phyllostachys edulis]
TraesCS1A01G048000	TraesCS1A01G048000.1	0.185	0	0.045	0.135	0	0.055	0.025	0	0	0	gi|475583305|gb|EMT19415.1|/0.0e+00/Lectin-domain containing receptor kinase A4.3 [Aegilops tauschii]
TraesCS1A01G048100	TraesCS1A01G048100.1	0.365	0.03	0.32	0.63	0	0	0	0	0	0	gi|473803461|gb|EMS46625.1|/0.0e+00/L-type lectin-domain containing receptor kinase IV.1 [Triticum urartu]
TraesCS1A01G048200	TraesCS1A01G048200.1	0	0	0	0	0	0.12	0.095	0.18	0.15	0	gi|475572465|gb|EMT16507.1|/7.4e-208/hypothetical protein F775_08928 [Aegilops tauschii]
TraesCS1A01G048300	TraesCS1A01G048300.1	0	0	0	0	0.015	0	0	0	0.015	0	gi|944076335|gb|KQK11819.1|/0.0e+00/hypothetical protein BRADI_2g62580 [Brachypodium distachyon]
TraesCS1A01G048500	TraesCS1A01G048500.1	0	0	0	0	0	0.575	1.1	0.765	0.3	0.435	gi|474086990|gb|EMS54719.1|/1.1e-61/Ankyrin-3 [Triticum urartu]
TraesCS1A01G048600	TraesCS1A01G048600.1	0	0.11	0.21	0.115	0.1	0.415	0	0.085	0.175	0.08	gi|473990485|gb|EMS51864.1|/2.7e-126/Nucleoporin GLE1 [Triticum urartu]
TraesCS1A01G048700	TraesCS1A01G048700.1	177.855	35.205	9.44	5.4	2.585	3.22	4.64	12.715	34.19	7.225	gi|475620358|gb|EMT31079.1|/2.6e-38/Non-specific lipid-transfer protein-like protein [Aegilops tauschii]
TraesCS1A01G048900	TraesCS1A01G048900.1	5.38	6.685	0	0	4.94	0.095	0	0.085	0.09	0.255	gi|8099137|dbj|BAA90509.1|/6.5e-42/unnamed protein product [Oryza sativa]
TraesCS1A01G049000	TraesCS1A01G049000.1	0.305	0.4	0	0.195	0.12	0.345	0.485	0.105	0.445	0.175	gi|474381850|gb|EMS64648.1|/1.9e-42/hypothetical protein TRIUR3_33836 [Triticum urartu]
TraesCS1A01G049100	TraesCS1A01G049100.1	0.975	1.625	0.445	0.06	0	0	2.76	1.245	1.725	0.08	gi|514754731|ref|XP_004963108.1|/2.8e-70/PREDICTED: BURP domain-containing protein 13-like [Setaria italica]
TraesCS1A01G049300	TraesCS1A01G049300.1，TraesCS1A01G049300.2，TraesCS1A01G049300.3	0.105	1.67	0.6	0.58	0.945	2.345	0.76	2.745	1.905	1.77	gi|475544919|gb|EMT10409.1|/0.0e+00/Nuclear pore complex protein [Aegilops tauschii]
TraesCS1A01G049500	TraesCS1A01G049500.1	0	0	0	0	0	0	0.51	9.215	12.905	5.99	gi|475516356|gb|EMT05974.1|/1.3e-35/hypothetical protein F775_22533 [Aegilops tauschii]
TraesCS1A01G049600	TraesCS1A01G049600.1，TraesCS1A01G049600.2	3.065	9.595	3.28	4.09	14.28	18.76	4.505	0.515	0.275	0.485	gi|255675969|dbj|BAF16404.2|/1.7e-290/Os05g0120200 [Oryza sativa Japonica Group]//gi|255675969|dbj|BAF16404.2|/5.2e-303/Os05g0120200 [Oryza sativa Japonica Group]
TraesCS1A01G049700	TraesCS1A01G049700.1，TraesCS1A01G049700.2	12.69	21.5	18.03	20.84	14.565	21.21	21.315	44.975	34.69	33.455	gi|68035567|gb|AAY84873.1|/1.2e-50/alternative splicing regulator [Triticum aestivum]//gi|68035567|gb|AAY84873.1|/4.2e-72/alternative splicing regulator [Triticum aestivum]
TraesCS1A01G049800	TraesCS1A01G049800.1	0.1	0.455	0	0	1.52	1.13	1.46	8.12	7.885	3.15	gi|22655795|gb|AAN04212.1|/5.6e-172/Putative beta-1,3-glucanase [Oryza sativa Japonica Group]
TraesCS1A01G049900	TraesCS1A01G049900.1	0	0	0	0	0	0.09	0	0	0	0	gi|475550751|gb|EMT11510.1|/7.8e-34/Non-lysosomal glucosylceramidase [Aegilops tauschii]
TraesCS1A01G050100	TraesCS1A01G050100.1，TraesCS1A01G050100.2	55.31	7.6	12.81	9.145	0.24	7.425	11.07	12.75	22.27	8.85	gi|473971355|gb|EMS51491.1|/2.8e-229/Alcohol dehydrogenase-like 3 [Triticum urartu]//gi|473971355|gb|EMS51491.1|/3.0e-212/Alcohol dehydrogenase-like 3 [Triticum urartu]
TraesCS1A01G050200	TraesCS1A01G050200.1	0	0.335	0	0.095	0	0	0	0	0	0	gi|42794044|dbj|BAD11769.1|/9.8e-283/tryptophan decarboxylase [Hordeum vulgare]
TraesCS1A01G050300	TraesCS1A01G050300.1	0.29	0.09	0.195	0.055	0.53	0.98	2.71	1.18	0.35	0.065	gi|473904919|gb|EMS49336.1|/2.8e-103/hypothetical protein TRIUR3_05731 [Triticum urartu]
TraesCS1A01G050400	TraesCS1A01G050400.1	0	0.135	0.06	0	0	0.15	0	1.37	9.705	3.625	gi|475593462|gb|EMT22394.1|/3.7e-141/Protein RUPTURED POLLEN GRAIN 1 [Aegilops tauschii]
TraesCS1A01G050500	TraesCS1A01G050500.1	0	0	0	0	0	0.225	0.76	0	0.215	0	gi|326526099|dbj|BAJ93226.1|/2.0e-32/predicted protein [Hordeum vulgare subsp. vulgare]
TraesCS1A01G050600	TraesCS1A01G050600.1	0	2.2	0	0	32.625	32.68	58.06	30.175	24.265	3.81	gi|473904917|gb|EMS49334.1|/1.8e-32/Defensin-like protein [Triticum urartu]
TraesCS1A01G050700	TraesCS1A01G050700.1	0	0	0	0	7.415	17.74	16.23	1.77	3.32	0	gi|641739917|gb|AIA66990.1|/7.2e-10/defensin [Triticum aestivum]
TraesCS1A01G050800	TraesCS1A01G050800.1	0	0	0	0	11.99	14.94	29.575	7.815	17.04	0	gi|258619910|gb|ACV84384.1|/1.9e-34/defensin precursor [Triticum turgidum subsp. durum]
TraesCS1A01G050900	TraesCS1A01G050900.1	0	18.64	0	0	102.61	13.19	19.015	0.835	2.05	1.4	gi|641739915|gb|AIA66989.1|/9.6e-39/defensin [Triticum aestivum]
TraesCS1A01G051000	TraesCS1A01G051000.1	0	0.155	0	0	0	0.39	0	0	0.155	0.16	gi|474381198|gb|EMS64597.1|/1.4e-101/hypothetical protein TRIUR3_12507 [Triticum urartu]
TraesCS1A01G051100	TraesCS1A01G051100.1	0.065	0.09	0.035	0.095	0	0.43	0.03	0.07	0.24	0.125	gi|475566165|gb|EMT14972.1|/1.2e-192/F-box/LRR-repeat protein 14 [Aegilops tauschii]
TraesCS1A01G051300	TraesCS1A01G051300.1，TraesCS1A01G051300.2	3.25	10.415	0.45	0.145	10.545	5.285	3.37	4.865	3.62	1.935	gi|8099130|dbj|BAA90502.1|/4.2e-213/unnamed protein product [Oryza sativa]//gi|8099130|dbj|BAA90502.1|/4.7e-212/unnamed protein product [Oryza sativa]
TraesCS1A01G051400	TraesCS1A01G051400.1	0	0.015	0	0	0	0.025	0	0.01	0	0.015	gi|474039259|gb|EMS53229.1|/0.0e+00/hypothetical protein TRIUR3_13537 [Triticum urartu]
TraesCS1A01G051500	TraesCS1A01G051500.1	6.195	6.08	8.315	20.21	1.685	4.31	4.875	5.275	4.835	4.97	gi|475624272|gb|EMT32541.1|/2.6e-70/hypothetical protein F775_31652 [Aegilops tauschii]
TraesCS1A01G051600	TraesCS1A01G051600.1	0	0.04	0.07	0.03	0	0	0	0.035	0.075	0.135	gi|474185188|gb|EMS57860.1|/6.0e-202/hypothetical protein TRIUR3_20716 [Triticum urartu]
TraesCS1A01G051700	TraesCS1A01G051700.1	925.89	74.015	186.49	132.805	42.33	183.31	281.925	73.705	84.52	27.14	gi|474387870|gb|EMS65097.1|/9.9e-15/hypothetical protein TRIUR3_16979 [Triticum urartu]
TraesCS1A01G051800	TraesCS1A01G051800.1	12.58	2.23	5.65	1.31	1.725	1.15	1.45	1.875	2.365	1.87	gi|326524704|dbj|BAK04288.1|/2.2e-135/predicted protein, partial [Hordeum vulgare subsp. vulgare]
TraesCS1A01G051900	TraesCS1A01G051900.1	9.725	27.095	12.94	13.375	78.14	45.015	42.66	36.69	29.915	10.895	gi|474387871|gb|EMS65098.1|/8.7e-26/hypothetical protein TRIUR3_16980 [Triticum urartu]
TraesCS1A01G052000	TraesCS1A01G052000.1	0	0.78	0	0	1.185	1.775	0	0	0	0	gi|475445843|gb|EMT01548.1|/4.5e-90/Putative WUSCHEL-related homeobox 2 [Aegilops tauschii]
TraesCS1A01G052100	TraesCS1A01G052100.1	0	0.315	0.495	0.215	0.59	1.13	0	0	0	0.375	gi|474393571|gb|EMS65552.1|/1.8e-21/Calreticulin [Triticum urartu]
TraesCS1A01G052200	TraesCS1A01G052200.1，TraesCS1A01G052200.2，TraesCS1A01G052200.3	1.575	6.06	3.155	2.675	5.845	4.64	1.155	2.32	2.035	1.645	gi|326508396|dbj|BAJ99465.1|/0.0e+00/predicted protein [Hordeum vulgare subsp. vulgare]//gi|474393572|gb|EMS65553.1|/0.0e+00/hypothetical protein TRIUR3_20845 [Triticum urartu]
TraesCS1A01G052300	TraesCS1A01G052300.1	0.46	3.375	0.7	0.42	3.165	1.88	4.47	4.615	2.81	2.995	gi|195613222|gb|ACG28441.1|/1.9e-166/alpha-L-fucosidase 2 precursor [Zea mays]
TraesCS1A01G052400	TraesCS1A01G052400.1	0	0	0	0	0	0.405	0	0	0	0.085	gi|475471263|gb|EMT02418.1|/1.4e-23/Protein ariadne-2-like protein [Aegilops tauschii]
TraesCS1A01G052500	TraesCS1A01G052500.1	0	0	0	0	0	0	0	0	0.115	0	gi|475547013|gb|EMT10791.1|/7.3e-60/hypothetical protein F775_04337 [Aegilops tauschii]
TraesCS1A01G052800	TraesCS1A01G052800.1，TraesCS1A01G052800.2	0	0	0	0.095	0	0	0	0	0	0	gi|357142629|ref|XP_003572637.1|/1.6e-62/PREDICTED: CASP-like protein 4D1 [Brachypodium distachyon]//gi|357142629|ref|XP_003572637.1|/3.7e-58/PREDICTED: CASP-like protein 4D1 [Brachypodium distachyon]
TraesCS1A01G053000	TraesCS1A01G053000.1	1.155	0	0	0	0	0	0	0	0	0	gi|474043613|gb|EMS53399.1|/4.3e-115/Putative germin-like protein 2-1 [Triticum urartu]
TraesCS1A01G053300	TraesCS1A01G053300.1	0	0	0	0	0	0	0.87	1.06	0.765	0	gi|475516356|gb|EMT05974.1|/1.3e-84/hypothetical protein F775_22533 [Aegilops tauschii]
TraesCS1A01G053400	TraesCS1A01G053400.1	0.05	0.055	0	0	0	0.06	0.075	0	0.045	0.03	gi|960485302|ref|XP_014757800.1|/7.7e-169/PREDICTED: uncharacterized protein LOC106866685 [Brachypodium distachyon]
TraesCS1A01G053600	TraesCS1A01G053600.1	0	0.66	0.08	0.535	0.245	1.255	0.465	1.2	1.13	0.645	gi|960485302|ref|XP_014757800.1|/1.5e-186/PREDICTED: uncharacterized protein LOC106866685 [Brachypodium distachyon]
TraesCS1A01G053700	TraesCS1A01G053700.1	0	0	0.075	0.155	0.46	0	0.34	0.075	0.23	0	gi|937908785|dbj|BAS83705.1|/3.1e-128/Os03g0294900, partial [Oryza sativa Japonica Group]
TraesCS1A01G053800	TraesCS1A01G053800.1	0	0	0	0	0	0	0.31	1.11	1.715	0.345	gi|475516356|gb|EMT05974.1|/1.3e-88/hypothetical protein F775_22533 [Aegilops tauschii]
TraesCS1A01G053900	TraesCS1A01G053900.1	0	0.1	0	0	0	0.285	0	0.165	0	0	gi|474039831|gb|EMS53255.1|/8.2e-139/hypothetical protein TRIUR3_17094 [Triticum urartu]
TraesCS1A01G054000	TraesCS1A01G054000.1	2.005	5.87	2.985	3.125	1.73	2.4	3.055	4.61	2.565	1.1	gi|226528950|ref|NP_001152112.1|/2.3e-103/SRR1-like protein [Zea mays]
TraesCS1A01G054200	TraesCS1A01G054200.1	0	0	0	0	0	0	0.47	1.25	1.56	0.365	gi|475516356|gb|EMT05974.1|/1.5e-81/hypothetical protein F775_22533 [Aegilops tauschii]
TraesCS1A01G054300	TraesCS1A01G054300.1	0.595	1.435	2.335	1.62	0.95	2.49	0.78	2.21	1.815	1.83	gi|55168344|gb|AAV44209.1|/0.0e+00/unknow protein [Oryza sativa Japonica Group]
TraesCS1A01G054400	TraesCS1A01G054400.1，TraesCS1A01G054400.2，TraesCS1A01G054400.3	0.31	3.275	0.1	0.065	1.91	2.815	0.95	0.58	0.35	0.625	gi|475576439|gb|EMT17547.1|/0.0e+00/125 kDa kinesin-related protein [Aegilops tauschii]
TraesCS1A01G054500	TraesCS1A01G054500.1	0	0	0	0	0	0	0	0	0.02	0.015	gi|474343472|gb|EMS62740.1|/2.2e-68/Protein Rf1, mitochondrial [Triticum urartu]
TraesCS1A01G054700	TraesCS1A01G054700.1，TraesCS1A01G054700.2	0	0.175	0.02	0.07	0.05	0.13	0.08	0.255	0.085	0.085	gi|474343472|gb|EMS62740.1|/4.5e-88/Protein Rf1, mitochondrial [Triticum urartu]//gi|475596534|gb|EMT23389.1|/8.0e-06/hypothetical protein F775_22313 [Aegilops tauschii]
TraesCS1A01G054800	TraesCS1A01G054800.1	0	0	0	0.025	0	0	0	0	0	0	gi|474343472|gb|EMS62740.1|/1.6e-15/Protein Rf1, mitochondrial [Triticum urartu]
TraesCS1A01G054900	TraesCS1A01G054900.1，TraesCS1A01G054900.2	0.285	1.275	0.7	1.755	0.61	4.135	0.38	0.715	1.24	0.84	gi|474188947|gb|EMS58035.1|/1.6e-161/Transcription factor IIIA [Triticum urartu]//gi|475586679|gb|EMT20356.1|/1.0e-143/Transcription factor IIIA [Aegilops tauschii]
TraesCS1A01G055000	TraesCS1A01G055000.1	0.37	5.005	2.815	3.905	0.415	1.855	0.22	0.265	0.32	0.295	gi|326489013|dbj|BAK01490.1|/6.7e-172/predicted protein, partial [Hordeum vulgare subsp. vulgare]
TraesCS1A01G055100	TraesCS1A01G055100.1	0	0.95	0	0.555	0	0	0	0	0	0	gi|475586680|gb|EMT20357.1|/8.1e-13/Putative membrane protein [Aegilops tauschii]
TraesCS1A01G055200	TraesCS1A01G055200.1	20.87	15.63	27.695	22.105	14.58	20.52	10.925	9.315	8.53	8.985	gi|474188946|gb|EMS58034.1|/1.3e-105/hypothetical protein TRIUR3_16970 [Triticum urartu]
TraesCS1A01G055400	TraesCS1A01G055400.1，TraesCS1A01G055400.2	0.085	3.645	3.135	5.61	0.555	3.32	0.715	1.515	0.9	1.085	gi|475574382|gb|EMT16974.1|/0.0e+00/Putative ribonuclease [Aegilops tauschii]
TraesCS1A01G055500	TraesCS1A01G055500.1	0	0	0	0	0	0	0	0.185	0	0.175	gi|474343472|gb|EMS62740.1|/4.8e-98/Protein Rf1, mitochondrial [Triticum urartu]
TraesCS1A01G055600	TraesCS1A01G055600.1	0	0.12	0	0.045	0	0.33	0.05	0.055	0.06	0	gi|474343472|gb|EMS62740.1|/1.5e-10/Protein Rf1, mitochondrial [Triticum urartu]
TraesCS1A01G055800	TraesCS1A01G055800.1	0	0	0	0.02	0.02	0.17	0.02	0.145	0.09	0.02	gi|474343472|gb|EMS62740.1|/1.1e-101/Protein Rf1, mitochondrial [Triticum urartu]
TraesCS1A01G055900	TraesCS1A01G055900.1	0.24	0.07	0	0	0	0	0.23	0.38	0.88	0.3	gi|22655795|gb|AAN04212.1|/8.3e-130/Putative beta-1,3-glucanase [Oryza sativa Japonica Group]
TraesCS1A01G056000	TraesCS1A01G056000.1	0	0.055	0	0	0	0.16	0	0.045	0	0	gi|474343472|gb|EMS62740.1|/1.6e-06/Protein Rf1, mitochondrial [Triticum urartu]
TraesCS1A01G056200	TraesCS1A01G056200.1	0.28	1.645	18.945	46.605	0.32	5.945	0	0	0	0	gi|474204963|gb|EMS58660.1|/5.6e-33/hypothetical protein TRIUR3_01530 [Triticum urartu]
TraesCS1A01G056300	TraesCS1A01G056300.1	23.175	6.155	3.385	1.065	5.255	2.695	0.585	0.215	0.215	0.1	gi|474204964|gb|EMS58661.1|/1.4e-61/hypothetical protein TRIUR3_01531 [Triticum urartu]
TraesCS1A01G056400	TraesCS1A01G056400.1	7.25	6.855	0	0	11.355	114.72	0.175	0	0	0	gi|474204965|gb|EMS58662.1|/1.4e-23/hypothetical protein TRIUR3_01532 [Triticum urartu]
TraesCS1A01G056500	TraesCS1A01G056500.1，TraesCS1A01G056500.2	8.19	7.7	8.69	9.175	8.355	6.465	5.395	11.65	7.775	9.61	gi|357145416|ref|XP_003573635.1|/1.3e-145/PREDICTED: F-box protein SKIP1-like [Brachypodium distachyon]//gi|357145416|ref|XP_003573635.1|/7.2e-151/PREDICTED: F-box protein SKIP1-like [Brachypodium distachyon]
TraesCS1A01G056600	TraesCS1A01G056600.1	12.91	11.285	11.855	3.015	3.765	1.425	5.13	0.98	3.74	3.595	gi|474204967|gb|EMS58664.1|/5.5e-170/hypothetical protein TRIUR3_01534 [Triticum urartu]
TraesCS1A01G056700	TraesCS1A01G056700.1	14.43	0.925	26.2	14.735	0	2.81	8.275	0.16	0.32	0.15	gi|357149825|ref|XP_003575245.1|/1.7e-22/PREDICTED: uncharacterized protein LOC100845716 [Brachypodium distachyon]
TraesCS1A01G056800	TraesCS1A01G056800.1	27.215	3.28	9.39	6.51	0.185	0.205	5.85	0.32	0.83	0.115	gi|357142708|ref|XP_003572665.1|/1.6e-28/PREDICTED: uncharacterized protein LOC100845606 [Brachypodium distachyon]
TraesCS1A01G056900	TraesCS1A01G056900.1	120.935	36.59	23.28	18.125	4.045	16.04	0	0	0	0	gi|474204968|gb|EMS58665.1|/3.5e-36/hypothetical protein TRIUR3_01536 [Triticum urartu]
TraesCS1A01G057000	TraesCS1A01G057000.1	0	0	0	0	0	0	0.335	0.045	0	0	gi|475596533|gb|EMT23388.1|/5.0e-154/tRNA Delta(2)-isopentenylpyrophosphate transferase [Aegilops tauschii]
TraesCS1A01G057100	TraesCS1A01G057100.1	0	0.815	0.69	1.055	0.34	1.115	0.405	1.23	1.13	1.245	gi|475535047|gb|EMT08682.1|/1.7e-218/hypothetical protein F775_14575 [Aegilops tauschii]
TraesCS1A01G057200	TraesCS1A01G057200.1，TraesCS1A01G057200.2	0.085	30.245	65.155	64.135	8.245	20.26	10.915	9.435	1.17	0.05	gi|354681872|dbj|BAL04916.1|/5.9e-250/glutamyl tRNA reductase [Triticum aestivum]//gi|354681872|dbj|BAL04916.1|/8.3e-277/glutamyl tRNA reductase [Triticum aestivum]
TraesCS1A01G057300	TraesCS1A01G057300.1	0	0	0.045	0.075	0	0.105	0	0.02	0	0.045	gi|473887113|gb|EMS48214.1|/3.1e-69/Protein Rf1, mitochondrial [Triticum urartu]
TraesCS1A01G057400	TraesCS1A01G057400.1	0	0	0.045	0	0.135	0.05	0.04	0.115	0.065	0	gi|474343472|gb|EMS62740.1|/4.3e-42/Protein Rf1, mitochondrial [Triticum urartu]
TraesCS1A01G057600	TraesCS1A01G057600.1	0	0	0	0	0	0	0.29	0	0	0	gi|58737180|dbj|BAD89458.1|/4.2e-80/putative ZmEBE-1 protein [Oryza sativa Japonica Group]
TraesCS1A01G057900	TraesCS1A01G057900.1	0.805	1.76	0	0	0.06	0	0.09	0.095	0.055	0	gi|475522856|gb|EMT06811.1|/8.9e-126/hypothetical protein F775_09107 [Aegilops tauschii]
TraesCS1A01G058000	TraesCS1A01G058000.1	0	0	0	0	0	0	0.06	0	0.28	0	gi|473765766|gb|EMS45936.1|/5.7e-144/hypothetical protein TRIUR3_27171 [Triticum urartu]
TraesCS1A01G058100	TraesCS1A01G058100.1，TraesCS1A01G058100.2	0	0	0	0	0	0	0	0.045	0	0	gi|475607490|gb|EMT26732.1|/3.7e-194/Wall-associated receptor kinase 2 [Aegilops tauschii]//gi|475607490|gb|EMT26732.1|/5.8e-149/Wall-associated receptor kinase 2 [Aegilops tauschii]
TraesCS1A01G058200	TraesCS1A01G058200.1	0	0.43	0	0.055	0.59	1.02	0.115	0.075	0.025	0.035	gi|475607490|gb|EMT26732.1|/0.0e+00/Wall-associated receptor kinase 2 [Aegilops tauschii]
TraesCS1A01G058300	TraesCS1A01G058300.1	2.92	11.19	0.695	2.775	4.175	5.665	8.53	11.605	4.405	2.21	gi|413950139|gb|AFW82788.1|/6.1e-84/structural constituent of ribosome [Zea mays]
TraesCS1A01G058400	TraesCS1A01G058400.1，TraesCS1A01G058400.2，TraesCS1A01G058400.3	4.22	9.84	14.245	0.515	0.025	0.105	0.115	2.13	1.23	1.13	gi|1008935836|gb|AFU92142.2|/1.0e-183/starch negative regulator RSR1 [Triticum aestivum]//gi|1008935836|gb|AFU92142.2|/1.1e-180/starch negative regulator RSR1 [Triticum aestivum]//gi|1008935836|gb|AFU92142.2|/8.0e-139/starch negative regulator RSR1 [Triticum aestivum]
TraesCS1A01G058500	TraesCS1A01G058500.1	0.055	0.365	0	0	0.275	0.44	0.13	0.09	0.045	0	gi|473986034|gb|EMS51697.1|/1.8e-169/DNA repair protein RAD51-like protein 2 [Triticum urartu]
TraesCS1A01G058600	TraesCS1A01G058600.1，TraesCS1A01G058600.2，TraesCS1A01G058600.3	0.35	1.925	0	0.015	1.02	1.595	0.97	1.97	0.49	0.315	gi|473728361|gb|EMS45098.1|/1.2e-244/hypothetical protein TRIUR3_21415 [Triticum urartu]//gi|473728361|gb|EMS45098.1|/2.0e-296/hypothetical protein TRIUR3_21415 [Triticum urartu]//gi|473728361|gb|EMS45098.1|/2.3e-290/hypothetical protein TRIUR3_21415 [Triticum urartu]
TraesCS1A01G058700	TraesCS1A01G058700.1	22.415	0.38	0.16	0	0.055	1.595	3.405	2.835	1.905	0.49	gi|226529256|ref|NP_001152642.1|/2.9e-126/uncharacterized protein LOC100286283 [Zea mays]
TraesCS1A01G058800	TraesCS1A01G058800.1	0	0	0	0	0.125	0	0	0	0	0	gi|960465958|ref|XP_014754068.1|/8.1e-231/PREDICTED: lysine histidine transporter 2-like [Brachypodium distachyon]
TraesCS1A01G058900	TraesCS1A01G058900.1，TraesCS1A01G058900.2	0	3.945	3.86	5.92	0.64	7.02	1.165	0.275	0.14	0	gi|474418760|gb|EMS67371.1|/1.0e-278/Xylulose kinase [Triticum urartu]//gi|474418760|gb|EMS67371.1|/3.4e-277/Xylulose kinase [Triticum urartu]
TraesCS1A01G059000	TraesCS1A01G059000.1	0	0	0	0	0.07	0	0	0	0	0	gi|475568600|gb|EMT15522.1|/1.7e-44/hypothetical protein F775_22760 [Aegilops tauschii]
TraesCS1A01G059100	TraesCS1A01G059100.1	5.505	5.18	0.855	0.95	0.71	2.26	10.865	0.215	0.26	0	gi|475618985|gb|EMT30617.1|/1.3e-213/Patatin group A-3 [Aegilops tauschii]
TraesCS1A01G059200	TraesCS1A01G059200.1	22.615	1.445	1.315	0.615	0.12	0.63	0.71	0.895	0.695	0.085	gi|326499876|dbj|BAJ90773.1|/8.1e-310/predicted protein [Hordeum vulgare subsp. vulgare]
TraesCS1A01G059300	TraesCS1A01G059300.1	0	0	0	0	0	0	0	0.06	0	0	gi|475577391|gb|EMT17794.1|/1.4e-119/hypothetical protein F775_15397 [Aegilops tauschii]
TraesCS1A01G059500	TraesCS1A01G059500.1	0	0	0	0	0.105	0	0.01	0	0	0.015	gi|475621582|gb|EMT31528.1|/0.0e+00/E3 ubiquitin-protein ligase UPL4 [Aegilops tauschii]
TraesCS1A01G059600	TraesCS1A01G059600.1	0	0	0	0	0.305	0	0.92	5.165	3.1	0.065	gi|937917117|dbj|BAS92035.1|/4.3e-95/Os05g0122500, partial [Oryza sativa Japonica Group]
TraesCS1A01G059800	TraesCS1A01G059800.1	0	0	0.27	0	0	0	0.08	0	0	0	gi|474428968|gb|EMS67850.1|/4.7e-77/hypothetical protein TRIUR3_30006 [Triticum urartu]
TraesCS1A01G060100	TraesCS1A01G060100.1	0.305	1.56	0.335	0.14	0.385	1.205	1.095	2.77	1.415	0.83	gi|326515184|dbj|BAK03505.1|/1.1e-193/predicted protein [Hordeum vulgare subsp. vulgare]
TraesCS1A01G060200	TraesCS1A01G060200.1	0.615	0	0.35	0	0	0	0	0	0.09	0.045	gi|473838478|gb|EMS47263.1|/4.1e-185/Zinc finger protein STOP1-like protein [Triticum urartu]
TraesCS1A01G060300	TraesCS1A01G060300.1	0	0	0	0	0	0.205	0	0	0	0	gi|473838477|gb|EMS47262.1|/6.9e-44/hypothetical protein TRIUR3_12141 [Triticum urartu]
TraesCS1A01G060400	TraesCS1A01G060400.1	0	0	0	0	0.145	0	0	0	0.045	0	gi|475555598|gb|EMT12462.1|/2.5e-158/hypothetical protein F775_24742 [Aegilops tauschii]
TraesCS1A01G060500	TraesCS1A01G060500.1	0	3.39	0.255	1.71	0.565	1.99	2.195	0.96	0.255	0.36	gi|226509112|ref|NP_001141010.1|/4.5e-29/uncharacterized protein LOC100273089 [Zea mays]
TraesCS1A01G060600	TraesCS1A01G060600.1，TraesCS1A01G060600.2	0.48	5.2	0	0.055	5.9	4.805	1.695	0.27	0.14	0.955	gi|474221545|gb|EMS59275.1|/2.6e-189/Ribosome biogenesis regulatory protein-like protein [Triticum urartu]//gi|474221545|gb|EMS59275.1|/6.2e-191/Ribosome biogenesis regulatory protein-like protein [Triticum urartu]
TraesCS1A01G060700	TraesCS1A01G060700.1	1.77	15.485	2.495	2.855	2.45	4.32	5.23	22.025	14.64	8.42	gi|475578203|gb|EMT18037.1|/3.8e-158/Ribosome biogenesis regulatory protein-like protein [Aegilops tauschii]
TraesCS1A01G060800	TraesCS1A01G060800.1	0	0	0	0	0.135	0	0	0	0	0	gi|475582111|gb|EMT19039.1|/4.8e-160/E3 ubiquitin-protein ligase SINA-like protein 10 [Aegilops tauschii]
TraesCS1A01G060900	TraesCS1A01G060900.1	0	0	0	0	6.66	1.695	0.845	0	0	0	gi|473909528|gb|EMS49477.1|/3.5e-33/hypothetical protein TRIUR3_07252 [Triticum urartu]
TraesCS1A01G061000	TraesCS1A01G061000.1	0	0	0	0	1.425	0	0	0	0	0	gi|326531056|dbj|BAK04879.1|/1.5e-27/predicted protein [Hordeum vulgare subsp. vulgare]
TraesCS1A01G061100	TraesCS1A01G061100.1	0.355	0	0	0	205.595	0	6.36	0	0	0	gi|473909530|gb|EMS49479.1|/7.4e-61/hypothetical protein TRIUR3_07255 [Triticum urartu]
TraesCS1A01G061200	TraesCS1A01G061200.1	0	0	0	0	11.2	0.29	6.26	0	0	0	gi|326517780|dbj|BAK03808.1|/3.6e-43/predicted protein [Hordeum vulgare subsp. vulgare]
TraesCS1A01G061300	TraesCS1A01G061300.1	0	0	0	0	28.61	0	2.405	0	0	0	gi|473909529|gb|EMS49478.1|/6.7e-53/hypothetical protein TRIUR3_07253 [Triticum urartu]
TraesCS1A01G061400	TraesCS1A01G061400.1	0	0	0	0.3	314.155	3.985	299.825	68.02	24.98	0	gi|473909528|gb|EMS49477.1|/1.0e-64/hypothetical protein TRIUR3_07252 [Triticum urartu]
TraesCS1A01G061500	TraesCS1A01G061500.1	0.025	0	0	0	0	0	0	0	0	0	gi|474397909|gb|EMS65858.1|/1.5e-201/Pto-interacting protein 1 [Triticum urartu]
TraesCS1A01G061600	TraesCS1A01G061600.1	0	0.04	0	0.05	0	0	0	0	0	0	gi|474377955|gb|EMS64309.1|/6.7e-124/UDP-glycosyltransferase 86A1 [Triticum urartu]
TraesCS1A01G061700	TraesCS1A01G061700.1，TraesCS1A01G061700.2	8.27	23.03	40.355	8.56	15.525	1.395	5.39	1.915	0.54	0.105	gi|326507842|dbj|BAJ86664.1|/2.3e-254/predicted protein [Hordeum vulgare subsp. vulgare]//gi|326532896|dbj|BAJ89293.1|/1.5e-261/predicted protein [Hordeum vulgare subsp. vulgare]
TraesCS1A01G062100	TraesCS1A01G062100.1	19.355	22.49	26.575	13.74	41.37	58.99	96.01	33.555	29.535	15.61	gi|326512012|dbj|BAJ95987.1|/9.6e-158/predicted protein [Hordeum vulgare subsp. vulgare]
TraesCS1A01G062200	TraesCS1A01G062200.1	3.395	3.81	0.28	0	0.51	0.33	0	0	0	0	gi|514743242|ref|XP_004960340.1|/1.0e-65/PREDICTED: LOB domain-containing protein 1 [Setaria italica]
TraesCS1A01G062400	TraesCS1A01G062400.1	0	0.615	0.52	0.405	0.285	0.755	0.33	0.98	0.46	0.49	gi|530279661|gb|AGT17437.1|/6.2e-116/4'-phosphopantetheinyl transferase [Saccharum hybrid cultivar R570]
TraesCS1A01G062500	TraesCS1A01G062500.1	0	0	0	0	0	0	21.335	167.72	178.19	158.395	gi|827354912|gb|AKJ77990.1|/1.2e-57/endosperm transfer cell specific PR60 precursor [Triticum aestivum]
TraesCS1A01G062600	TraesCS1A01G062600.1	0	0	0	0	0.09	0	16.275	106.665	108.65	74.975	gi|224551494|gb|ACN54189.1|/8.6e-56/putative lipid transfer protein precursor [Triticum turgidum subsp. durum]
TraesCS1A01G062700	TraesCS1A01G062700.1	0	0	0	0	0	0	2.475	48.75	65.15	35.87	gi|827354912|gb|AKJ77990.1|/5.6e-55/endosperm transfer cell specific PR60 precursor [Triticum aestivum]
TraesCS1A01G062900	TraesCS1A01G062900.1	0	0	0.13	0	0	0.15	104.955	802.075	997.98	821.295	gi|167859887|gb|ACA04813.1|/5.1e-56/endosperm transfer cell specific PR60 precursor [Triticum aestivum]
TraesCS1A01G063100	TraesCS1A01G063100.1	0	0	0	0	0	0	8.075	98.94	119.76	78.38	gi|167859887|gb|ACA04813.1|/1.1e-58/endosperm transfer cell specific PR60 precursor [Triticum aestivum]
TraesCS1A01G063300	TraesCS1A01G063300.1	0.3	1.21	0.745	0.575	0.16	1.155	1.285	1.66	1.175	1.33	gi|475624926|gb|EMT32793.1|/1.6e-175/hypothetical protein F775_52214 [Aegilops tauschii]
TraesCS1A01G063500	TraesCS1A01G063500.1	0	2.285	3.09	3.095	0.595	1.075	0.515	0.695	0.845	0.67	gi|669029052|emb|CDM83104.1|/2.6e-61/unnamed protein product [Triticum aestivum]
TraesCS1A01G063600	TraesCS1A01G063600.1，TraesCS1A01G063600.2，TraesCS1A01G063600.3	0.19	1.115	0.24	0.32	0.59	1.51	0.5	1.155	0.61	0.49	gi|475624924|gb|EMT32791.1|/1.4e-280/Putative ubiquitin carrier protein E2 37 [Aegilops tauschii]//gi|475624924|gb|EMT32791.1|/1.5e-274/Putative ubiquitin carrier protein E2 37 [Aegilops tauschii]//gi|475624924|gb|EMT32791.1|/1.6e-257/Putative ubiquitin carrier protein E2 37 [Aegilops tauschii]
TraesCS1A01G064000	TraesCS1A01G064000.1	12.675	19.14	8.325	4.075	10.15	22.05	25.175	30.28	22.19	8	gi|32968187|emb|CAE12151.1|/3.3e-142/beta3-glucuronyltransferase, partial [Triticum aestivum]
TraesCS1A01G064100	TraesCS1A01G064100.1	20.065	26.885	5.465	1.66	9.975	12.735	4.85	6.865	8.375	3.165	gi|474072617|gb|EMS54439.1|/6.5e-228/Protein IQ-DOMAIN 1 [Triticum urartu]
TraesCS1A01G064200	TraesCS1A01G064200.1，TraesCS1A01G064200.2，TraesCS1A01G064200.3	0	0	0	0	0	0	0.525	1.665	0.3	0	gi|474430384|gb|EMS67942.1|/2.8e-07/hypothetical protein TRIUR3_29969 [Triticum urartu]//gi|474430384|gb|EMS67942.1|/4.1e-151/hypothetical protein TRIUR3_29969 [Triticum urartu]//gi|474430384|gb|EMS67942.1|/7.3e-150/hypothetical protein TRIUR3_29969 [Triticum urartu]
TraesCS1A01G064300	TraesCS1A01G064300.1	0	0	0	0	0	0	0	0.06	0.055	0	gi|475463801|gb|EMT02133.1|/1.2e-92/hypothetical protein F775_02292 [Aegilops tauschii]
TraesCS1A01G064400	TraesCS1A01G064400.1	0	0	0	0	0	0	0.13	0	0	0	gi|475424365|gb|EMT01082.1|/1.0e-159/hypothetical protein F775_22795 [Aegilops tauschii]
TraesCS1A01G064500	TraesCS1A01G064500.1，TraesCS1A01G064500.2	0	0	0	0	0	0	0.12	0.335	0.045	0	gi|474430384|gb|EMS67942.1|/1.9e-89/hypothetical protein TRIUR3_29969 [Triticum urartu]//gi|475463801|gb|EMT02133.1|/5.4e-87/hypothetical protein F775_02292 [Aegilops tauschii]
TraesCS1A01G064700	TraesCS1A01G064700.1	0	0	0	0.06	0.06	0.14	0	0	0	0.085	gi|475527496|gb|EMT07487.1|/2.7e-158/hypothetical protein F775_52434 [Aegilops tauschii]
TraesCS1A01G064800	TraesCS1A01G064800.1，TraesCS1A01G064800.2，TraesCS1A01G064800.3	0	0.13	0	0.045	0.085	0.2	0.02	0.385	0.08	0.26	gi|475559037|gb|EMT13250.1|/0.0e+00/Alpha,alpha-trehalose-phosphate synthase (UDP-forming) 1 [Aegilops tauschii]
TraesCS1A01G064900	TraesCS1A01G064900.1，TraesCS1A01G064900.2	9.89	0.34	0.145	0.575	0.04	0.81	0.36	0.195	0.295	0.245	gi|475559037|gb|EMT13250.1|/5.0e-257/Alpha,alpha-trehalose-phosphate synthase (UDP-forming) 1 [Aegilops tauschii]//gi|475559037|gb|EMT13250.1|/8.8e-271/Alpha,alpha-trehalose-phosphate synthase (UDP-forming) 1 [Aegilops tauschii]
TraesCS1A01G065000	TraesCS1A01G065000.1	0	0.115	0	0.1	0	0.125	0	0.05	0	0	gi|473745714|gb|EMS45521.1|/2.1e-188/Importin subunit beta-1 [Triticum urartu]
TraesCS1A01G065100	TraesCS1A01G065100.1	0	0.455	0.565	0.625	0.515	1.035	0.81	2.81	1.74	0.435	gi|116311024|emb|CAH67956.1|/7.8e-17/H0117D06-OSIGBa0088B06.8 [Oryza sativa Indica Group]
TraesCS1A01G065200	TraesCS1A01G065200.1	0	0.565	0.495	0	0	0	0	0	0	0	gi|473892214|gb|EMS48823.1|/3.7e-56/hypothetical protein TRIUR3_32608 [Triticum urartu]
TraesCS1A01G065300	TraesCS1A01G065300.1，TraesCS1A01G065300.2	1.285	1.17	1.32	0.995	0.39	3.495	0.275	0.355	0.855	0.295	gi|474394173|gb|EMS65577.1|/1.7e-233/LEC14B protein [Triticum urartu]//gi|474394173|gb|EMS65577.1|/4.5e-195/LEC14B protein [Triticum urartu]
TraesCS1A01G065400	TraesCS1A01G065400.1	0.1	0.165	0	0.69	0.39	0.17	0.2	2.385	2.155	1.47	gi|474353828|gb|EMS63089.1|/5.5e-246/Nuclear pore complex protein Nup98-Nup96 [Triticum urartu]
TraesCS1A01G065500	TraesCS1A01G065500.1	1.35	1.315	0	1.775	2.515	4.065	2.085	3.735	7.9	2.87	gi|474353827|gb|EMS63088.1|/8.3e-32/hypothetical protein TRIUR3_05561 [Triticum urartu]
TraesCS1A01G065600	TraesCS1A01G065600.1	0.12	0.34	0.055	0.48	0.195	0.65	0.085	0.2	0.195	0.315	gi|474353824|gb|EMS63085.1|/0.0e+00/Importin subunit beta-1 [Triticum urartu]
TraesCS1A01G065700	TraesCS1A01G065700.1，TraesCS1A01G065700.2，TraesCS1A01G065700.3，TraesCS1A01G065700.4，TraesCS1A01G065700.5，TraesCS1A01G065700.6，TraesCS1A01G065700.7	3.85	3.11	3.985	2.565	1.855	4.47	1.24	2.365	3.53	3.15	gi|474152982|gb|EMS57004.1|/2.4e-296/E3 SUMO-protein ligase SIZ1 [Triticum urartu]//gi|475443617|gb|EMT01509.1|/0.0e+00/E3 SUMO-protein ligase SIZ1 [Aegilops tauschii]
TraesCS1A01G065800	TraesCS1A01G065800.1	3.8	3.97	0.085	0.04	15.765	4.97	9.355	2.56	1.58	1.65	gi|226503777|ref|NP_001143297.1|/6.2e-32/uncharacterized protein LOC100275842 [Zea mays]
TraesCS1A01G065900	TraesCS1A01G065900.1	3.08	1.355	0	0	0.6	0.185	8.14	2.235	1.33	0.565	gi|474328462|gb|EMS62520.1|/4.8e-36/hypothetical protein TRIUR3_26009 [Triticum urartu]
TraesCS1A01G066000	TraesCS1A01G066000.1，TraesCS1A01G066000.2	0.09	0.25	0.015	0.06	0.3	0.54	0.215	0.445	0.12	0.12	gi|474328461|gb|EMS62519.1|/0.0e+00/Condensin-2 complex subunit G2 [Triticum urartu]//gi|475492102|gb|EMT03614.1|/0.0e+00/Condensin-2 complex subunit G2 [Aegilops tauschii]
TraesCS1A01G066100	TraesCS1A01G066100.1	0.055	0	0	0	0	0.15	0.19	300.43	594.99	1176.06	gi|474246751|gb|EMS60011.1|/1.0e-272/12S seed storage globulin 1 [Triticum urartu]
TraesCS1A01G066200	TraesCS1A01G066200.1	4.055	6.09	0.625	0.235	5.445	4.3	22.465	10.7	7.48	3.69	gi|47900452|gb|AAT39228.1|/6.3e-263/putative receptor like protein kinase LRK1 [Oryza sativa Japonica Group]
TraesCS1A01G066300	TraesCS1A01G066300.1	0.185	0.255	0.03	0.03	0.245	0.545	0.965	0.68	0.11	0.15	gi|414877333|tpg|DAA54464.1|/1.2e-247/TPA: beta 1, 3 galactosyltransferase [Zea mays]
TraesCS1A01G066400	TraesCS1A01G066400.1	0.2	11.565	57.205	135.875	0.89	74.52	0.625	0.375	0.1	0.07	gi|473898234|gb|EMS49059.1|/2.4e-249/Dihydrolipoyl dehydrogenase, mitochondrial [Triticum urartu]
TraesCS1A01G066600	TraesCS1A01G066600.1	0	0	0	0.075	0.375	0.08	0.33	0.075	0.075	0	gi|474343472|gb|EMS62740.1|/1.0e-54/Protein Rf1, mitochondrial [Triticum urartu]
TraesCS1A01G066700	TraesCS1A01G066700.1	0.1	0.345	0.47	0.075	0.305	0.38	0.095	0.145	0.08	0.23	gi|475623051|gb|EMT32077.1|/2.0e-239/Serine/threonine-protein kinase PBS1 [Aegilops tauschii]
TraesCS1A01G066800	TraesCS1A01G066800.1，TraesCS1A01G066800.2	1.64	10.51	21.305	10.955	1.83	12.815	6.655	7.825	9.005	11.82	gi|357134886|ref|XP_003569046.1|/8.5e-229/PREDICTED: isovaleryl-CoA dehydrogenase, mitochondrial [Brachypodium distachyon]//gi|475623052|gb|EMT32078.1|/9.1e-150/Isovaleryl-CoA dehydrogenase 1, mitochondrial [Aegilops tauschii]
TraesCS1A01G066900	TraesCS1A01G066900.1	0.275	3.925	29.235	32.27	0.66	7.105	1.395	3.96	4.86	2.16	gi|475623053|gb|EMT32079.1|/3.2e-300/Putative protein ycf45 [Aegilops tauschii]
TraesCS1A01G067000	TraesCS1A01G067000.1	0.045	0.025	0	0.02	0	0.09	0.02	0.065	0.02	0.015	gi|937913798|dbj|BAS88717.1|/1.7e-27/Os04g0349650 [Oryza sativa Japonica Group]
TraesCS1A01G067200	TraesCS1A01G067200.1	0.105	1.08	1.115	1.26	0.86	1.32	1.12	3.135	3.58	2.37	gi|475623056|gb|EMT32082.1|/1.0e-301/hypothetical protein F775_09789 [Aegilops tauschii]
TraesCS1A01G067300	TraesCS1A01G067300.1，TraesCS1A01G067300.2，TraesCS1A01G067300.3	0.155	1.115	0.23	0.33	0.235	0.77	0.155	1.41	0.57	0.405	gi|473895110|gb|EMS48920.1|/0.0e+00/rRNA biogenesis protein rrp5 [Triticum urartu]
TraesCS1A01G067400	TraesCS1A01G067400.1	0.025	0.125	0	0.03	0	0.025	0.035	0.02	0.02	0	gi|474343472|gb|EMS62740.1|/9.2e-73/Protein Rf1, mitochondrial [Triticum urartu]
TraesCS1A01G067600	TraesCS1A01G067600.1	0	0.18	0	0.015	0	0.02	0.035	0.04	0	0	gi|474171375|gb|EMS57582.1|/3.6e-53/Protein Rf1, mitochondrial [Triticum urartu]
TraesCS1A01G067700	TraesCS1A01G067700.1	0	0	0	0	0	0.065	0	0	0.05	0	gi|474343472|gb|EMS62740.1|/5.9e-26/Protein Rf1, mitochondrial [Triticum urartu]
TraesCS1A01G067900	TraesCS1A01G067900.1，TraesCS1A01G067900.2	0.785	1.635	3.175	7.12	1.885	4.65	0.995	1.725	1.77	1	gi|475459596|gb|EMT01980.1|/1.1e-144/hypothetical protein F775_05826 [Aegilops tauschii]//gi|475459596|gb|EMT01980.1|/4.9e-162/hypothetical protein F775_05826 [Aegilops tauschii]
TraesCS1A01G068000	TraesCS1A01G068000.1	4.065	10.705	3.27	6.18	9.715	7.94	8.45	24.655	13.5	5.08	gi|326511417|dbj|BAJ87722.1|/1.6e-84/predicted protein [Hordeum vulgare subsp. vulgare]
TraesCS1A01G068100	TraesCS1A01G068100.1	0	0.105	4.06	21.245	0.065	2.27	0	0	0	0	gi|226529994|ref|NP_001143132.1|/1.6e-177/uncharacterized protein LOC100275610 [Zea mays]
TraesCS1A01G068200	TraesCS1A01G068200.1	0	0	0	0	0.56	0.835	0.99	0.155	0.15	0	gi|475606589|gb|EMT26447.1|/3.2e-69/hypothetical protein F775_01452 [Aegilops tauschii]
TraesCS1A01G068300	TraesCS1A01G068300.1，TraesCS1A01G068300.2，TraesCS1A01G068300.3	0.75	3.955	3.485	3.475	3.27	4.18	0.885	2.835	2.765	2.765	gi|475606588|gb|EMT26446.1|/0.0e+00/Nuclear receptor corepressor 1 [Aegilops tauschii]
TraesCS1A01G068400	TraesCS1A01G068400.1	5.77	4.975	28.45	15.38	2.88	18.555	4.14	5.315	22.945	10.225	gi|357130038|ref|XP_003566665.1|/5.8e-35/PREDICTED: uncharacterized protein At4g08330, chloroplastic-like [Brachypodium distachyon]
TraesCS1A01G068500	TraesCS1A01G068500.1	0.465	0	0.27	0.84	0	0	0	0	0	0	gi|357130038|ref|XP_003566665.1|/1.9e-43/PREDICTED: uncharacterized protein At4g08330, chloroplastic-like [Brachypodium distachyon]
TraesCS1A01G068600	TraesCS1A01G068600.1	0	0	0	0	0	0	0.035	0	0	0	gi|475492813|gb|EMT03666.1|/4.1e-224/hypothetical protein F775_04247 [Aegilops tauschii]
TraesCS1A01G068700	TraesCS1A01G068700.1	0	0	0	0	0	0.61	0	0	0	0	gi|226499208|ref|NP_001144581.1|/9.8e-15/uncharacterized protein LOC100277591 [Zea mays]
TraesCS1A01G068900	TraesCS1A01G068900.1	0	0	0	0	0	0	0	0	0.2	0.075	gi|194707920|gb|ACF88044.1|/2.5e-29/unknown [Zea mays]
TraesCS1A01G069100	TraesCS1A01G069100.1	0	0	0	0.04	0	0	0.045	0.23	0.045	0.235	gi|474012025|gb|EMS52561.1|/2.7e-197/hypothetical protein TRIUR3_30953 [Triticum urartu]
TraesCS1A01G069300	TraesCS1A01G069300.1，TraesCS1A01G069300.2	10.645	4.025	2.65	0.22	1.935	1.805	30.31	46.605	49.97	14.77	gi|312618320|gb|ADR00312.1|/0.0e+00/phosphoinositide-specific phospholipase C2 [Triticum aestivum]
TraesCS1A01G069400	TraesCS1A01G069400.1	2.025	6.58	7.665	5.115	3.51	7.885	4.97	9.285	10.07	3.275	gi|475563410|gb|EMT14266.1|/5.5e-104/ADP-ribosylation factor-related protein 1 [Aegilops tauschii]
TraesCS1A01G069500	TraesCS1A01G069500.1	0.075	0.665	0.51	1.315	1.08	0.91	0.98	0.465	0.605	0.075	gi|475609261|gb|EMT27320.1|/5.3e-64/hypothetical protein F775_22124 [Aegilops tauschii]
TraesCS1A01G069600	TraesCS1A01G069600.1	36.03	23.06	61.205	121.275	2.855	27.335	24.03	3.435	2.965	3.04	gi|326495376|dbj|BAJ85784.1|/7.1e-232/predicted protein [Hordeum vulgare subsp. vulgare]
TraesCS1A01G069700	TraesCS1A01G069700.1	0.72	3.075	2.135	3.11	0.265	1.29	1.54	3.11	1.915	0.555	gi|474389084|gb|EMS65161.1|/5.3e-90/hypothetical protein TRIUR3_29775 [Triticum urartu]
TraesCS1A01G069800	TraesCS1A01G069800.1	0	0	0.075	0.04	0	0.085	0	0.15	0.155	0.055	gi|475594521|gb|EMT22707.1|/2.3e-195/hypothetical protein F775_20331 [Aegilops tauschii]
TraesCS1A01G069900	TraesCS1A01G069900.1	0	26.53	23.735	37.325	7.63	22.445	7.81	2.36	1.21	0.25	gi|113578087|dbj|BAF16450.1|/1.1e-19/Os05g0128100 [Oryza sativa Japonica Group]
TraesCS1A01G070000	TraesCS1A01G070000.1	0	0	0	0	0.25	0.285	0.07	0	0	0	gi|475505691|gb|EMT04764.1|/5.0e-59/E3 ubiquitin-protein ligase SINA-like protein 10 [Aegilops tauschii]
TraesCS1A01G070100	TraesCS1A01G070100.1	0.1	0.275	0.145	0.26	0.09	0.34	0.19	0.14	0.05	0.085	gi|473730702|gb|EMS45153.1|/1.3e-79/hypothetical protein TRIUR3_29513 [Triticum urartu]
TraesCS1A01G070200	TraesCS1A01G070200.1	3.105	0.24	3.885	1.115	0.475	6.58	15.24	29.04	58.225	27.53	gi|326493828|dbj|BAJ85376.1|/5.0e-193/predicted protein [Hordeum vulgare subsp. vulgare]
TraesCS1A01G070300	TraesCS1A01G070300.1	1.54	4.95	2.08	2.16	5.165	6.365	5.94	3.345	3.27	1.77	gi|413950096|gb|AFW82745.1|/3.6e-132/dnaJ subfamily B member 13 [Zea mays]
TraesCS1A01G070400	TraesCS1A01G070400.1，TraesCS1A01G070400.2	153.73	34.58	87.745	18.825	0.18	27.49	37.865	1.135	1.405	1.02	gi|125491397|gb|ABN43185.1|/1.3e-238/WRKY transcription factor [Triticum aestivum]//gi|125491397|gb|ABN43185.1|/6.0e-233/WRKY transcription factor [Triticum aestivum]
TraesCS1A01G070500	TraesCS1A01G070500.1	0.86	0.15	0.04	0	0.525	0.24	0.235	0.29	0.38	0.26	gi|475622958|gb|EMT32043.1|/5.1e-237/Tyrosine aminotransferase [Aegilops tauschii]
TraesCS1A01G070600	TraesCS1A01G070600.1	133.995	8.64	8.94	10.875	6.835	7.65	32.275	7.66	5.365	2.33	gi|326493726|dbj|BAJ85324.1|/0.0e+00/predicted protein [Hordeum vulgare subsp. vulgare]
TraesCS1A01G070700	TraesCS1A01G070700.1	0.265	0.515	0.185	1.055	0.275	0.505	1.33	3.635	1.805	0.97	gi|475615029|gb|EMT29302.1|/1.1e-158/Speckle-type POZ protein-like protein A [Aegilops tauschii]
TraesCS1A01G070800	TraesCS1A01G070800.1	0	0	0.05	0.19	0	0.59	0	0	0.055	0	gi|475598587|gb|EMT23984.1|/6.7e-174/Speckle-type POZ protein-like protein [Aegilops tauschii]
TraesCS1A01G070900	TraesCS1A01G070900.1，TraesCS1A01G070900.2，TraesCS1A01G070900.3，TraesCS1A01G070900.4，TraesCS1A01G070900.5	2.005	1.525	0.055	1.76	0.345	2.47	0.215	0.895	0.585	0.075	gi|473905601|gb|EMS49376.1|/1.1e-280/hypothetical protein TRIUR3_16869 [Triticum urartu]//gi|473905601|gb|EMS49376.1|/2.4e-280/hypothetical protein TRIUR3_16869 [Triticum urartu]//gi|473905601|gb|EMS49376.1|/4.0e-179/hypothetical protein TRIUR3_16869 [Triticum urartu]//gi|473905601|gb|EMS49376.1|/4.7e-289/hypothetical protein TRIUR3_16869 [Triticum urartu]//gi|473905601|gb|EMS49376.1|/8.5e-264/hy…
TraesCS1A01G071100	TraesCS1A01G071100.1	0.95	1.875	0.345	0.45	1.485	1.575	1.305	1.69	0.41	0.78	gi|475582726|gb|EMT19226.1|/2.8e-209/hypothetical protein F775_08295 [Aegilops tauschii]
TraesCS1A01G071200	TraesCS1A01G071200.1	0	0.06	0	0	0	0.115	0	0.095	0	0	gi|474186541|gb|EMS57959.1|/6.1e-197/hypothetical protein TRIUR3_07885 [Triticum urartu]
TraesCS1A01G071300	TraesCS1A01G071300.1	0.035	0.665	0.19	0.19	0.165	0.97	0.335	0.575	0.335	0.19	gi|475582724|gb|EMT19224.1|/0.0e+00/Cell division cycle-like protein [Aegilops tauschii]
TraesCS1A01G071400	TraesCS1A01G071400.1，TraesCS1A01G071400.2	0.595	1.725	26.345	40.365	0.275	3.055	4.82	4.98	5.075	1.555	gi|473961637|gb|EMS51148.1|/5.4e-222/UDP-glycosyltransferase 85A3 [Triticum urartu]//gi|473961637|gb|EMS51148.1|/8.3e-218/UDP-glycosyltransferase 85A3 [Triticum urartu]
TraesCS1A01G071500	TraesCS1A01G071500.1	4.98	4.54	15.97	8.065	0.53	0.27	0.69	1.03	2.23	1.2	gi|474251434|gb|EMS60233.1|/2.5e-55/hypothetical protein TRIUR3_16557 [Triticum urartu]
TraesCS1A01G071700	TraesCS1A01G071700.1	1.44	1.635	2.73	4.77	0.255	2.825	2.08	0.545	0.465	0.94	gi|226526128|gb|ACO71189.1|/1.4e-288/carotenoid isomerase 1 [Zea mays]
TraesCS1A01G071800	TraesCS1A01G071800.1	5.46	14.485	14.395	5.46	10.26	15.66	16.49	12.425	9.43	5.465	gi|118026647|emb|CAL18286.1|/7.0e-178/putative Zn transporter [Hordeum vulgare]
TraesCS1A01G072000	TraesCS1A01G072000.1，TraesCS1A01G072000.2	31.545	47.81	21.765	16.27	25.635	27.565	7.915	17.415	12.64	15.75	gi|26986170|emb|CAD48599.3|/8.1e-250/gamma-glutamylcysteine synthetase [Oryza sativa Japonica Group]//gi|474253570|gb|EMS60294.1|/7.5e-238/Glutamate--cysteine ligase B, chloroplastic [Triticum urartu]
TraesCS1A01G072100	TraesCS1A01G072100.1	1.08	0.085	0.98	0.485	0.075	0.53	5.35	2.145	0.035	0	gi|474097252|gb|EMS55138.1|/3.0e-281/Endoglucanase 14 [Triticum urartu]
TraesCS1A01G072200	TraesCS1A01G072200.1	160.56	21.53	59.115	18.785	14.76	40.855	32.61	45.975	49.32	28.75	gi|474097251|gb|EMS55137.1|/4.2e-200/Acetylornithine aminotransferase, mitochondrial [Triticum urartu]
TraesCS1A01G072300	TraesCS1A01G072300.1	0.46	0	0.115	0.03	0	0.11	9.015	2.615	0	0	gi|474097252|gb|EMS55138.1|/3.7e-255/Endoglucanase 14 [Triticum urartu]
TraesCS1A01G072400	TraesCS1A01G072400.1	0.155	0	0	0	0.19	0	0	0.05	0.055	0.435	gi|475559238|gb|EMT13292.1|/2.5e-146/Speckle-type POZ protein-like protein [Aegilops tauschii]
TraesCS1A01G072500	TraesCS1A01G072500.1	0	0	0	0	0.335	0	0	0	0	0	gi|475559240|gb|EMT13294.1|/1.9e-41/Speckle-type POZ protein-like protein [Aegilops tauschii]
TraesCS1A01G072600	TraesCS1A01G072600.1	216.42	81.185	70.415	12.355	22.11	53.655	60.015	17.985	29.31	29.645	gi|62898531|dbj|BAD97365.1|/3.1e-59/bZIP transcription factor [Triticum aestivum]
TraesCS1A01G072700	TraesCS1A01G072700.1	0	0.215	0	0	0.86	0.97	0.54	0.235	0.475	0.155	gi|211926930|dbj|BAG82674.1|/8.6e-133/KN1-type homeobox transcription factor [Triticum aestivum]
TraesCS1A01G072800	TraesCS1A01G072800.1	1.17	1.36	0	0	2.3	2.535	2.085	0.795	1.59	1.58	gi|211926930|dbj|BAG82674.1|/5.0e-157/KN1-type homeobox transcription factor [Triticum aestivum]
TraesCS1A01G073000	TraesCS1A01G073000.1，TraesCS1A01G073000.2	0.31	2.15	4.625	8.015	0.185	3.715	0.955	0.42	0.305	0.355	gi|326534116|dbj|BAJ89408.1|/6.3e-127/predicted protein [Hordeum vulgare subsp. vulgare]//gi|473878173|gb|EMS47906.1|/2.4e-114/hypothetical protein TRIUR3_05963 [Triticum urartu]
TraesCS1A01G073100	TraesCS1A01G073100.1	1.7	1.65	0.155	0.195	0.065	0	0.06	0	0.225	0.12	gi|473999709|gb|EMS52196.1|/9.9e-238/hypothetical protein TRIUR3_11774 [Triticum urartu]
TraesCS1A01G073200	TraesCS1A01G073200.1	0	0	0.28	1.465	0	0.055	0	0	0	0.015	gi|475503061|gb|EMT04495.1|/1.3e-76/Putative LRR receptor-like serine/threonine-protein kinase [Aegilops tauschii]
TraesCS1A01G073300	TraesCS1A01G073300.1，TraesCS1A01G073300.2	2.67	0.385	2.02	0.465	0	0.385	1.065	0.2	0.275	0.245	gi|326518772|dbj|BAJ92547.1|/0.0e+00/predicted protein [Hordeum vulgare subsp. vulgare]
TraesCS1A01G073400	TraesCS1A01G073400.1，TraesCS1A01G073400.2	0.085	1.745	1.075	1.235	0.365	1.73	1.305	2.315	1.885	1.505	gi|474051545|gb|EMS53668.1|/2.7e-165/RNA polymerase II-associated protein 3 [Triticum urartu]//gi|474051545|gb|EMS53668.1|/9.8e-171/RNA polymerase II-associated protein 3 [Triticum urartu]
TraesCS1A01G073500	TraesCS1A01G073500.1，TraesCS1A01G073500.2，TraesCS1A01G073500.3	0.065	0.9	2.19	4.04	0.35	2.045	0.455	0.04	0.14	0.25	gi|326534116|dbj|BAJ89408.1|/2.6e-128/predicted protein [Hordeum vulgare subsp. vulgare]//gi|357130061|ref|XP_003566675.1|/1.1e-172/PREDICTED: UPF0481 protein At3g47200-like [Brachypodium distachyon]//gi|357130061|ref|XP_003566675.1|/1.4e-172/PREDICTED: UPF0481 protein At3g47200-like [Brachypodium distachyon]
TraesCS1A01G073600	TraesCS1A01G073600.1	0	0	0.045	0	0	0.105	0	0.045	0.14	0	gi|474343472|gb|EMS62740.1|/3.5e-30/Protein Rf1, mitochondrial [Triticum urartu]
TraesCS1A01G073800	TraesCS1A01G073800.1	0	0	0	0	0	0	0	0	0.055	0	gi|474343472|gb|EMS62740.1|/2.0e-90/Protein Rf1, mitochondrial [Triticum urartu]
TraesCS1A01G073900	TraesCS1A01G073900.1	15.915	3.34	0.33	0	0	0.065	0.155	0	0	0.11	gi|38606205|gb|AAR25142.1|/5.8e-177/annexin [Triticum aestivum]
TraesCS1A01G074000	TraesCS1A01G074000.1	0.075	0	0	0	0	0	0.06	0	0	0	gi|473781896|gb|EMS46108.1|/1.6e-104/hypothetical protein TRIUR3_22190 [Triticum urartu]
TraesCS1A01G074100	TraesCS1A01G074100.1	0.43	0.52	0	0	1.085	0.255	0.25	0.105	0.27	0	gi|939319694|sp|A2Z6Z0.2|BIG1L_ORYSI/2.4e-48/RecName: Full=Protein BIG GRAIN 1-like
TraesCS1A01G074200	TraesCS1A01G074200.1	0.135	0	0	0	0.2	0.06	0	0	0	0	gi|242047402|ref|XP_002461447.1|/3.1e-121/hypothetical protein SORBIDRAFT_02g002810 [Sorghum bicolor]
TraesCS1A01G074400	TraesCS1A01G074400.1，TraesCS1A01G074400.2	2.395	10.325	17.505	13.51	7.835	5.21	2.24	10.975	7.955	9.295	gi|475571933|gb|EMT16376.1|/0.0e+00/Tuftelin-interacting protein 11 [Aegilops tauschii]//gi|475571933|gb|EMT16376.1|/5.7e-176/Tuftelin-interacting protein 11 [Aegilops tauschii]
TraesCS1A01G074500	TraesCS1A01G074500.1	0.07	0.56	1.625	2.025	0.435	2.1	0.09	0.1	0.055	0.075	gi|474400593|gb|EMS66031.1|/8.8e-164/hypothetical protein TRIUR3_09198 [Triticum urartu]
TraesCS1A01G074600	TraesCS1A01G074600.1	0.125	0.94	0.155	0.575	0.115	0.47	0.05	0	0.115	0	gi|474400593|gb|EMS66031.1|/4.7e-190/hypothetical protein TRIUR3_09198 [Triticum urartu]
TraesCS1A01G074700	TraesCS1A01G074700.1	0	0.125	0.66	0.55	0	0.65	0	0	0.105	0	gi|1002279133|ref|XP_015643884.1|/2.6e-61/PREDICTED: uncharacterized protein LOC4340549 isoform X1 [Oryza sativa Japonica Group]
TraesCS1A01G074800	TraesCS1A01G074800.1	1.725	7.515	3.565	3.165	9.71	12.995	4.05	5.82	6.405	5.265	gi|326532090|dbj|BAK01421.1|/1.6e-92/predicted protein [Hordeum vulgare subsp. vulgare]
TraesCS1A01G074900	TraesCS1A01G074900.1	0.06	0	0.025	0	0	0.115	0.05	0	0.055	0	gi|357134934|ref|XP_003569069.1|/2.0e-59/PREDICTED: pentatricopeptide repeat-containing protein At3g48810 [Brachypodium distachyon]
TraesCS1A01G075000	TraesCS1A01G075000.1	0.27	8.765	1.225	0.65	9.675	39.925	3.87	4.885	2.595	0.69	gi|475414689|gb|EMT00965.1|/0.0e+00/Fatty acyl-CoA synthetase B [Aegilops tauschii]
TraesCS1A01G075100	TraesCS1A01G075100.1	1.26	4.19	0.9	1.485	3.73	7.655	7.9	5.325	2.635	3.13	gi|326505128|dbj|BAK02951.1|/9.5e-242/predicted protein [Hordeum vulgare subsp. vulgare]
TraesCS1A01G075200	TraesCS1A01G075200.1	0.155	0.225	0.195	0.125	0	0.495	0	0	0	0.05	gi|474385130|gb|EMS64900.1|/3.9e-153/hypothetical protein TRIUR3_34037 [Triticum urartu]
TraesCS1A01G075300	TraesCS1A01G075300.1	0.625	0.12	0.415	0.21	0.12	0.43	0.195	0.18	0.385	0.15	gi|326510207|dbj|BAJ87320.1|/1.4e-120/predicted protein [Hordeum vulgare subsp. vulgare]
TraesCS1A01G075400	TraesCS1A01G075400.1	0.625	0.12	0.415	0.21	0.12	0.43	0.195	0.18	0.385	0.15	gi|326510207|dbj|BAJ87320.1|/1.4e-120/predicted protein [Hordeum vulgare subsp. vulgare]
TraesCS1A01G075500	TraesCS1A01G075500.1	0	0	0	0	0	0.165	0	0	0	0.125	gi|218189132|gb|EEC71559.1|/2.3e-77/hypothetical protein OsI_03915 [Oryza sativa Indica Group]
TraesCS1A01G075600	TraesCS1A01G075600.1	0.015	0.415	0.025	0	0.125	0.48	0.195	0.8	0.44	0.42	gi|475502214|gb|EMT04410.1|/0.0e+00/Formin-like protein 6 [Aegilops tauschii]
TraesCS1A01G075700	TraesCS1A01G075700.1，TraesCS1A01G075700.2，TraesCS1A01G075700.3	0.465	8.18	4.85	5.755	6.1	5.06	3.03	1.53	1.185	0.735	gi|474226240|gb|EMS59463.1|/1.1e-108/Triose phosphate/phosphate translocator TPT, chloroplastic [Triticum urartu]//gi|474226240|gb|EMS59463.1|/1.8e-140/Triose phosphate/phosphate translocator TPT, chloroplastic [Triticum urartu]//gi|474226240|gb|EMS59463.1|/3.7e-168/Triose phosphate/phosphate translocator TPT, chloroplastic [Triticum urartu]
TraesCS1A01G075800	TraesCS1A01G075800.1，TraesCS1A01G075800.2，TraesCS1A01G075800.3	0.08	0.03	0	0.075	0.34	2.735	1.725	1.26	0.815	0.63	gi|475518835|gb|EMT06248.1|/1.8e-205/B3 domain-containing protein [Aegilops tauschii]//gi|475518835|gb|EMT06248.1|/2.1e-204/B3 domain-containing protein [Aegilops tauschii]//gi|475518835|gb|EMT06248.1|/8.2e-206/B3 domain-containing protein [Aegilops tauschii]
TraesCS1A01G075900	TraesCS1A01G075900.1	1.53	1.47	0.77	0.445	3.355	2.915	4.975	5.08	3	1.205	gi|475518834|gb|EMT06247.1|/2.0e-57/hypothetical protein F775_18525 [Aegilops tauschii]
TraesCS1A01G076000	TraesCS1A01G076000.1	0.11	0.995	0.455	0.555	0.56	1.895	0.695	3.42	1.83	1.65	gi|473790259|gb|EMS46345.1|/0.0e+00/hypothetical protein TRIUR3_13475 [Triticum urartu]
TraesCS1A01G076100	TraesCS1A01G076100.1，TraesCS1A01G076100.2	31.66	25	18.48	21.875	22.645	21.98	17.885	17.175	14.22	10.465	gi|473790260|gb|EMS46346.1|/2.7e-71/Nitrogen regulatory protein P-II-like protein [Triticum urartu]//gi|475622074|gb|EMT31735.1|/4.7e-76/Nitrogen regulatory protein P-II [Aegilops tauschii]
TraesCS1A01G076200	TraesCS1A01G076200.1	15.515	0.215	0	0.19	0	0	0.1	0	0	0	gi|156707922|gb|ABU93236.1|/3.4e-172/R2R3 Myb-like protein [Triticum aestivum]
TraesCS1A01G076300	TraesCS1A01G076300.1	0	0	0	0	0	0.33	0	0	0	0	gi|474381221|gb|EMS64607.1|/3.0e-53/hypothetical protein TRIUR3_23492 [Triticum urartu]
TraesCS1A01G076400	TraesCS1A01G076400.1，TraesCS1A01G076400.2	0.39	1.88	3.11	3.17	0.55	4.565	1.06	1.395	1.49	0.95	gi|326490515|dbj|BAJ84921.1|/1.3e-243/predicted protein [Hordeum vulgare subsp. vulgare]//gi|326490515|dbj|BAJ84921.1|/1.7e-161/predicted protein [Hordeum vulgare subsp. vulgare]
TraesCS1A01G076500	TraesCS1A01G076500.1	2.015	1.065	2.38	1.645	0.125	0.625	1.19	0.14	0.11	0.07	gi|475618445|gb|EMT30450.1|/3.1e-174/Disease resistance protein RPM1 [Aegilops tauschii]
TraesCS1A01G076700	TraesCS1A01G076700.1	0.39	0.5	0.03	0.43	0	3.665	99.215	26.6	22.235	8.69	gi|475588348|gb|EMT20826.1|/4.7e-275/Cytochrome P450 76C1 [Aegilops tauschii]
TraesCS1A01G076800	TraesCS1A01G076800.1	0	0	0	0	0	0	0.24	0.28	0	0	gi|474428008|gb|EMS67828.1|/3.2e-55/hypothetical protein TRIUR3_22661 [Triticum urartu]
TraesCS1A01G076900	TraesCS1A01G076900.1，TraesCS1A01G076900.2	0.485	15.48	19.815	42.475	5.77	1.71	0.105	3.79	3.255	3.83	gi|474113455|gb|EMS55736.1|/1.7e-176/hypothetical protein TRIUR3_30853 [Triticum urartu]//gi|474113455|gb|EMS55736.1|/4.4e-132/hypothetical protein TRIUR3_30853 [Triticum urartu]
TraesCS1A01G077000	TraesCS1A01G077000.1	2.675	0.16	0	0.04	0	0.105	0	0.235	0.09	0	gi|357130073|ref|XP_003566681.1|/1.2e-168/PREDICTED: GDSL esterase/lipase At1g09390-like [Brachypodium distachyon]
TraesCS1A01G077100	TraesCS1A01G077100.1	0	0	0	0.14	0	0.22	0	0	0	0	gi|475604381|gb|EMT25720.1|/4.6e-06/TATA-box-binding protein 2 [Aegilops tauschii]
TraesCS1A01G077200	TraesCS1A01G077200.1，TraesCS1A01G077200.2	13.7	13.015	10.02	5.91	6.375	9.955	8.22	9.25	7.865	5.08	gi|109290432|gb|ABG29422.1|/1.4e-228/GSK-like kinase 1A [Triticum aestivum]//gi|109290432|gb|ABG29422.1|/3.9e-242/GSK-like kinase 1A [Triticum aestivum]
TraesCS1A01G077400	TraesCS1A01G077400.1	0	0	0	0.2	0.365	0	0	0.23	0.075	0.36	gi|474103287|gb|EMS55318.1|/2.9e-128/hypothetical protein TRIUR3_16936 [Triticum urartu]
TraesCS1A01G077500	TraesCS1A01G077500.1	31.7	15.08	17.55	16.68	29.045	16.53	17.67	9.48	11.365	8.855	gi|475602064|gb|EMT25026.1|/3.5e-200/Putative protein phosphatase 2C 47 [Aegilops tauschii]
TraesCS1A01G077600	TraesCS1A01G077600.1	0.3	0.815	0.76	1.16	0.28	1.155	0.39	1.085	0.92	0.975	gi|326521370|dbj|BAJ96888.1|/0.0e+00/predicted protein [Hordeum vulgare subsp. vulgare]
TraesCS1A01G077700	TraesCS1A01G077700.1，TraesCS1A01G077700.2	19.335	56.715	17.245	2.53	38.055	55.705	11.865	7.14	15.985	6.8	gi|474043323|gb|EMS53366.1|/1.8e-184/Peroxidase 2 [Triticum urartu]//gi|474043323|gb|EMS53366.1|/3.7e-171/Peroxidase 2 [Triticum urartu]
TraesCS1A01G077800	TraesCS1A01G077800.1	1	1.915	0	0	0.445	0	0	0.03	0.1	0.76	gi|6689614|emb|CAB65535.1|/2.5e-249/AUX1 protein [Zea mays]
TraesCS1A01G077900	TraesCS1A01G077900.1	0.055	0	0	0	0	0	0	0	0	0	gi|474449494|gb|EMS68773.1|/1.1e-164/Peroxidase 2 [Triticum urartu]
TraesCS1A01G078000	TraesCS1A01G078000.1	0	0	0	0	0	0	0	0	0.105	0	gi|474449493|gb|EMS68772.1|/2.9e-185/Peroxidase 2 [Triticum urartu]
TraesCS1A01G078100	TraesCS1A01G078100.1	6.85	8.595	0	0	1.19	0.545	3.175	2.61	1.95	0.525	gi|326516352|dbj|BAJ92331.1|/3.4e-167/predicted protein [Hordeum vulgare subsp. vulgare]
TraesCS1A01G078200	TraesCS1A01G078200.1	52.655	0.675	1.31	0.15	0	0	0	0.055	0	0	gi|475560922|gb|EMT13671.1|/3.2e-165/Peroxidase 5 [Aegilops tauschii]
TraesCS1A01G078300	TraesCS1A01G078300.1	0	0.135	0	0.175	0.125	0	0.195	0.44	0.11	0	gi|474057646|gb|EMS53882.1|/2.9e-78/hypothetical protein TRIUR3_18277 [Triticum urartu]
TraesCS1A01G078400	TraesCS1A01G078400.1	36.65	0	0.05	0	0	0	0	0	0	0	gi|475560922|gb|EMT13671.1|/1.1e-184/Peroxidase 5 [Aegilops tauschii]
TraesCS1A01G078500	TraesCS1A01G078500.1	0.31	0	0	0	0.09	0	0.015	0	0	0	gi|475491811|gb|EMT03598.1|/0.0e+00/hypothetical protein F775_21893 [Aegilops tauschii]
TraesCS1A01G078600	TraesCS1A01G078600.1	22.165	0.24	0.1	0	0	0	0	0	0	0	gi|474253944|gb|EMS60334.1|/9.0e-192/Peroxidase 5 [Triticum urartu]
TraesCS1A01G078700	TraesCS1A01G078700.1，TraesCS1A01G078700.2	0.57	4.67	2.61	5.29	1.67	2.32	1.3	1.635	0.9	0.635	gi|113578679|dbj|BAF17042.1|/2.9e-142/Os05g0299200 [Oryza sativa Japonica Group]//gi|937918299|dbj|BAS93217.1|/9.9e-143/Os05g0299200 [Oryza sativa Japonica Group]
TraesCS1A01G078800	TraesCS1A01G078800.1	120.21	69.025	52.185	90.985	56.41	76.095	39.585	96.33	94.865	31.465	gi|473881465|gb|EMS47979.1|/4.4e-123/putative glutathione S-transferase GSTF1 [Triticum urartu]
TraesCS1A01G078900	TraesCS1A01G078900.1	0.58	3.01	0.175	0	3.865	1.31	0.81	2.065	4.36	1.685	gi|473741584|gb|EMS45394.1|/7.8e-120/putative glutathione S-transferase GSTF1 [Triticum urartu]
TraesCS1A01G079000	TraesCS1A01G079000.1	2.8	0.265	0.065	0	0	0	0.06	0	0.07	0	gi|475544456|gb|EMT10331.1|/1.2e-135/Group XV phospholipase A2 [Aegilops tauschii]
TraesCS1A01G079100	TraesCS1A01G079100.1	1.34	0	0	0	0	0	0	0	0	0	gi|475544456|gb|EMT10331.1|/8.7e-84/Group XV phospholipase A2 [Aegilops tauschii]
TraesCS1A01G079200	TraesCS1A01G079200.1	0.335	0	0	0	0	0	0	0	0	0	gi|473966783|gb|EMS51266.1|/9.2e-43/Lecithin-cholesterol acyltransferase-like 1 [Triticum urartu]
TraesCS1A01G079300	TraesCS1A01G079300.1	3.245	1.165	0.08	0.345	2.035	0	0.535	0.16	0.08	0	gi|20521439|dbj|BAB91948.1|/3.0e-37/hypothetical protein [Oryza sativa Japonica Group]
TraesCS1A01G079400	TraesCS1A01G079400.1	53.09	12.105	3.285	0.045	2.32	7.385	0.14	0.05	0	0	gi|473966782|gb|EMS51265.1|/4.7e-188/Peroxidase 5 [Triticum urartu]
TraesCS1A01G079500	TraesCS1A01G079500.1	5.24	0.06	0.3	0	0	0	0.095	0	0	0	gi|475544458|gb|EMT10333.1|/1.9e-189/Peroxidase 5 [Aegilops tauschii]
TraesCS1A01G079600	TraesCS1A01G079600.1	0.085	0.265	0	0.045	0.045	0.415	0.08	0.13	0	0.195	gi|326532242|dbj|BAK05050.1|/9.6e-214/predicted protein [Hordeum vulgare subsp. vulgare]
TraesCS1A01G079700	TraesCS1A01G079700.1，TraesCS1A01G079700.2	166.18	50.32	83.06	19.01	12.3	52.15	61.48	19.345	14.075	7.81	gi|474433849|gb|EMS68085.1|/1.7e-218/Pto-interacting protein 1 [Triticum urartu]//gi|474433849|gb|EMS68085.1|/9.5e-167/Pto-interacting protein 1 [Triticum urartu]
TraesCS1A01G079800	TraesCS1A01G079800.1	9.215	8.58	6.74	4.72	2.245	6.715	3.075	1.095	1.07	0.825	gi|357134767|ref|XP_003568987.1|/2.7e-95/PREDICTED: tropomyosin-like [Brachypodium distachyon]
TraesCS1A01G079900	TraesCS1A01G079900.1	5.425	9.75	0.29	0.94	36.405	17.325	13.08	21.885	6.785	0.75	gi|413949623|gb|AFW82272.1|/8.9e-50/histone H4.3 [Zea mays]
TraesCS1A01G080000	TraesCS1A01G080000.1	0.76	2.325	0	0	1.32	1.1	0.155	0.255	0.085	0.145	gi|474049364|gb|EMS53621.1|/7.9e-120/Germin-like protein 5-1 [Triticum urartu]
TraesCS1A01G080100	TraesCS1A01G080100.1	0.435	2.865	1.22	0.82	2.35	1.91	1.82	4.545	3.765	2.675	gi|326487292|dbj|BAJ89630.1|/2.4e-77/predicted protein [Hordeum vulgare subsp. vulgare]
TraesCS1A01G080200	TraesCS1A01G080200.1	0	0.805	0.16	0.915	0.235	1.33	0.28	1.195	0.76	0.825	gi|474191794|gb|EMS58193.1|/0.0e+00/hypothetical protein TRIUR3_12822 [Triticum urartu]
TraesCS1A01G080300	TraesCS1A01G080300.1	0.045	0.865	0.805	0.135	1.96	0.46	0.335	0.92	0.305	0.22	gi|475581660|gb|EMT18900.1|/9.6e-212/Peptide chain release factor 1 [Aegilops tauschii]
TraesCS1A01G080500	TraesCS1A01G080500.1，TraesCS1A01G080500.2	1.455	2.135	3.845	5.32	0	0.46	0.69	0.095	0.125	0.13	gi|475581662|gb|EMT18902.1|/1.7e-257/CBL-interacting protein kinase 17 [Aegilops tauschii]//gi|475581662|gb|EMT18902.1|/6.4e-257/CBL-interacting protein kinase 17 [Aegilops tauschii]
TraesCS1A01G080600	TraesCS1A01G080600.1	1.04	1.135	7.325	34.89	0	1.01	1.025	0.325	0.19	0.155	gi|764399092|gb|AJR22378.1|/3.1e-275/CBL-interacting protein kinase 17 [Triticum aestivum]
TraesCS1A01G080700	TraesCS1A01G080700.1	2.095	6.92	21.34	33.005	0.915	3.98	4.725	2.895	3.505	1.465	gi|374430475|gb|AEZ51506.1|/1.0e-262/CBL-interacting protein kinase 17 [Hordeum vulgare subsp. spontaneum]
TraesCS1A01G080800	TraesCS1A01G080800.1	0	0	0	0.04	0	0	0	0	0	0.025	gi|960487394|ref|XP_014758336.1|/1.7e-52/PREDICTED: uncharacterized protein LOC100825235 isoform X2 [Brachypodium distachyon]
TraesCS1A01G080900	TraesCS1A01G080900.1	0	0	0.04	0	0	0.05	0	0	0	0	gi|721659605|ref|XP_010234836.1|/1.8e-104/PREDICTED: uncharacterized protein LOC100834814 [Brachypodium distachyon]
TraesCS1A01G081200	TraesCS1A01G081200.1	129.64	6.645	8.075	4.27	5.755	13.635	0.18	0.075	0	0.03	gi|568214970|ref|NP_001274784.1|/2.7e-188/3'-N-debenzoyl-2'-deoxytaxol N-benzoyltransferase-like [Brachypodium distachyon]
TraesCS1A01G081300	TraesCS1A01G081300.1	4.465	8.82	15.865	16.695	14.515	17.02	3.735	8.06	11.135	5.43	gi|475615144|gb|EMT29330.1|/0.0e+00/ABC transporter B family member 4 [Aegilops tauschii]
TraesCS1A01G081400	TraesCS1A01G081400.1	2.81	6.955	27.11	39.005	5.235	16.405	7.165	8.47	8.095	4.46	gi|474011711|gb|EMS52546.1|/9.1e-167/hypothetical protein TRIUR3_25925 [Triticum urartu]
TraesCS1A01G081600	TraesCS1A01G081600.1	0.135	0.93	0	0.06	2.55	7.52	10.32	3.675	3.735	0.865	gi|326498213|dbj|BAJ98534.1|/1.1e-100/predicted protein [Hordeum vulgare subsp. vulgare]
TraesCS1A01G081700	TraesCS1A01G081700.1	0	0.145	0	0	0.675	8.24	14.36	2.75	0.67	0.28	gi|474385183|gb|EMS64913.1|/1.4e-64/hypothetical protein TRIUR3_08373 [Triticum urartu]
TraesCS1A01G081900	TraesCS1A01G081900.1	0	0	0	0	0.18	1.355	1.305	0.36	0.175	0.3	gi|326498213|dbj|BAJ98534.1|/5.8e-54/predicted protein [Hordeum vulgare subsp. vulgare]
TraesCS1A01G082000	TraesCS1A01G082000.1	4	8.41	25.585	50.94	1.165	17.07	4.18	10.495	13.755	7.32	gi|473777056|gb|EMS45962.1|/2.4e-294/Aspartic proteinase [Triticum urartu]
TraesCS1A01G082100	TraesCS1A01G082100.1	0	1.565	0.605	0.13	0.145	1.635	0.575	0.635	0.26	0.33	gi|326499191|dbj|BAK06086.1|/4.2e-33/predicted protein [Hordeum vulgare subsp. vulgare]
TraesCS1A01G082200	TraesCS1A01G082200.1	1.935	2.8	22.885	7.885	0.945	4.335	5.66	3.87	5.855	2.175	gi|326505054|dbj|BAK02914.1|/5.8e-86/predicted protein [Hordeum vulgare subsp. vulgare]
TraesCS1A01G082300	TraesCS1A01G082300.1	4.98	1.52	0	0	0.82	1.29	0.245	0	0	0	gi|473971115|gb|EMS51463.1|/5.1e-53/hypothetical protein TRIUR3_26192 [Triticum urartu]
TraesCS1A01G082400	TraesCS1A01G082400.1	20.38	0	0	0	0	0	0	0	0	0.22	gi|473971116|gb|EMS51464.1|/2.0e-179/Chitinase 10 [Triticum urartu]
TraesCS1A01G082500	TraesCS1A01G082500.1，TraesCS1A01G082500.2	36.14	9.575	14.22	0.785	0	0	7.685	0.57	2.625	1.775	gi|50897020|dbj|BAD34658.1|/1.0e-23/plasma membrane protein 3 [Leymus chinensis]//gi|50897020|dbj|BAD34658.1|/4.4e-22/plasma membrane protein 3 [Leymus chinensis]
TraesCS1A01G082600	TraesCS1A01G082600.1	0.645	4.965	2.17	2.68	1.45	3.565	4.335	9.335	8.59	4.215	gi|474349125|gb|EMS62932.1|/1.4e-130/Chromatin structure-remodeling complex protein BSH [Triticum urartu]
TraesCS1A01G082700	TraesCS1A01G082700.1，TraesCS1A01G082700.2	0.085	3.45	4.395	6.685	1.1	3.195	2.09	0.68	0.485	0.785	gi|113532309|dbj|BAF04692.1|/1.3e-28/Os01g0286900, partial [Oryza sativa Japonica Group]//gi|514773020|ref|XP_004967638.1|/5.4e-36/PREDICTED: auxin-responsive protein IAA4 [Setaria italica]
TraesCS1A01G082800	TraesCS1A01G082800.1	0	0	0.2	0.105	0	0	0	0.1	0	0	gi|474321064|gb|EMS62309.1|/1.5e-29/LRR receptor-like serine/threonine-protein kinase EFR [Triticum urartu]
TraesCS1A01G082900	TraesCS1A01G082900.1	0	0	0	0	0	0	0.14	0	0	0	gi|474265131|gb|EMS60676.1|/1.7e-78/hypothetical protein TRIUR3_19701 [Triticum urartu]
TraesCS1A01G083000	TraesCS1A01G083000.1	5.455	6.555	1.41	17.215	7.175	5.785	6.35	3.125	2.28	0.635	gi|475617013|gb|EMT29957.1|/3.2e-153/Transcription factor PIF3 [Aegilops tauschii]
TraesCS1A01G083100	TraesCS1A01G083100.1，TraesCS1A01G083100.2	0.26	9.135	0.13	0	7.05	1.57	0.09	0.195	0.185	0.11	gi|475548293|gb|EMT11047.1|/4.0e-253/Transcription factor MYB86 [Aegilops tauschii]//gi|475548293|gb|EMT11047.1|/9.8e-252/Transcription factor MYB86 [Aegilops tauschii]
TraesCS1A01G083300	TraesCS1A01G083300.1	92.6	5.38	15.775	10.475	1.3	10.04	23.555	0.175	0.125	0.055	gi|721640699|ref|XP_010231742.1|/2.5e-55/PREDICTED: uncharacterized protein LOC100822944 isoform X4 [Brachypodium distachyon]
TraesCS1A01G083400	TraesCS1A01G083400.1	8.42	22.16	10.375	8.305	16.22	18.845	17.51	36.39	25.84	17.28	gi|68037220|gb|AAY84882.1|/1.4e-86/mRNA transport factor [Triticum aestivum]
TraesCS1A01G083500	TraesCS1A01G083500.1	3.705	9.355	6.815	4.205	12.145	3.73	0.55	1.045	1.24	1.325	gi|669027046|emb|CDM80232.1|/1.5e-108/unnamed protein product [Triticum aestivum]
TraesCS1A01G083800	TraesCS1A01G083800.1	1.99	0	0	0	0	0	0	2.18	45.17	302.85	gi|475619363|gb|EMT30749.1|/2.6e-162/Glucose and ribitol dehydrogenase-like protein [Aegilops tauschii]
TraesCS1A01G083900	TraesCS1A01G083900.1	0	0	0	0	0	0.38	0	0.24	0.15	0.055	gi|475619361|gb|EMT30747.1|/1.7e-59/hypothetical protein F775_19030 [Aegilops tauschii]
TraesCS1A01G084000	TraesCS1A01G084000.1	0	0	0	0.04	0.09	0.045	0	0	0.08	0	gi|326518418|dbj|BAJ88238.1|/4.2e-226/predicted protein [Hordeum vulgare subsp. vulgare]
TraesCS1A01G084100	TraesCS1A01G084100.1	4.935	8.755	3.845	2.385	7.76	5.895	4.525	11.925	9.735	5.655	gi|226492595|ref|NP_001151868.1|/3.3e-105/uncharacterized protein LOC100285504 [Zea mays]
TraesCS1A01G084200	TraesCS1A01G084200.1	1.265	2.055	2.02	4.93	1.47	1.605	1.25	10.84	8.58	6.62	gi|326521368|dbj|BAJ96887.1|/0.0e+00/predicted protein [Hordeum vulgare subsp. vulgare]
TraesCS1A01G084300	TraesCS1A01G084300.1	0.165	8.045	9.45	21.34	11.685	12.315	7.82	4.535	1.355	0.89	gi|326495588|dbj|BAJ85890.1|/1.8e-138/predicted protein [Hordeum vulgare subsp. vulgare]
TraesCS1A01G084400	TraesCS1A01G084400.1	0	0.305	0	0	0	0	0	0	0	0.74	gi|77551870|gb|ABA94667.1|/2.1e-14/hAT family dimerisation domain containing protein [Oryza sativa Japonica Group]
TraesCS1A01G084500	TraesCS1A01G084500.1	31.395	14.825	9.915	3.725	1.63	3.445	48.78	2.355	3.95	1.55	gi|475591147|gb|EMT21664.1|/4.5e-171/Putative phosphoglycerate mutase DET1 [Aegilops tauschii]
TraesCS1A01G084600	TraesCS1A01G084600.1	78.325	1.665	18.115	3.225	0	0.36	0	0	0.585	0	gi|475553596|gb|EMT12056.1|/3.7e-24/hypothetical protein F775_43762 [Aegilops tauschii]
TraesCS1A01G084800	TraesCS1A01G084800.1	5.14	1.525	6.04	4.77	0	0	0.515	0	0	0	gi|46485810|gb|AAS98435.1|/1.1e-17/unknown protein [Oryza sativa Japonica Group]
TraesCS1A01G084900	TraesCS1A01G084900.1	31.99	2.685	2.25	4.62	0	0	1.33	0.18	0	0	gi|326506260|dbj|BAJ86448.1|/2.5e-40/predicted protein [Hordeum vulgare subsp. vulgare]
TraesCS1A01G085000	TraesCS1A01G085000.1	0.215	1.47	0.175	0.21	0.98	1.2	0.84	2.235	1.01	1.28	gi|473736983|gb|EMS45316.1|/0.0e+00/Replication protein A 70 kDa DNA-binding subunit [Triticum urartu]
TraesCS1A01G085300	TraesCS1A01G085300.1	0	6.76	0.58	0.265	8.865	2.72	0.92	0.33	0	0	gi|473878831|gb|EMS47951.1|/7.2e-43/hypothetical protein TRIUR3_32499 [Triticum urartu]
TraesCS1A01G085400	TraesCS1A01G085400.1，TraesCS1A01G085400.2	21.425	5.53	11.67	36.08	7.21	13.41	1.84	0	1.525	1.145	gi|326489555|dbj|BAK01758.1|/1.6e-22/predicted protein [Hordeum vulgare subsp. vulgare]//gi|326518390|dbj|BAJ88224.1|/6.4e-28/predicted protein [Hordeum vulgare subsp. vulgare]
TraesCS1A01G085500	TraesCS1A01G085500.1	0.98	9.03	19.4	17.725	3.425	16.22	4.015	3.93	4.645	1.805	gi|326499646|dbj|BAJ86134.1|/5.0e-106/predicted protein [Hordeum vulgare subsp. vulgare]
TraesCS1A01G085600	TraesCS1A01G085600.1	11.375	8.12	17.74	23.515	1.865	12.91	32.295	181.95	171.22	109.29	gi|475595366|gb|EMT23015.1|/1.4e-275/Alanine aminotransferase 2 [Aegilops tauschii]
TraesCS1A01G085700	TraesCS1A01G085700.1	0.04	0.195	0.375	0.38	0.035	0.3	0.1	0.245	0.24	0.15	gi|475582501|gb|EMT19147.1|/5.8e-184/hypothetical protein F775_14871 [Aegilops tauschii]
TraesCS1A01G085800	TraesCS1A01G085800.1	0.84	0.53	0	0.05	0.79	0.795	1.57	1.845	1.83	0.97	gi|475582449|gb|EMT19131.1|/6.6e-156/1-aminocyclopropane-1-carboxylate oxidase-4-like protein [Aegilops tauschii]
TraesCS1A01G085900	TraesCS1A01G085900.1	0.195	1.565	0.76	0.76	0.755	1.205	0.365	1.175	1.04	0.835	gi|474174855|gb|EMS57737.1|/2.0e-171/hypothetical protein TRIUR3_14801 [Triticum urartu]
TraesCS1A01G086100	TraesCS1A01G086100.1，TraesCS1A01G086100.2	5.175	4.72	19.4	8.695	0.28	5.295	0.16	15.515	116.295	165.215	gi|475554537|gb|EMT12249.1|/2.7e-250/Serine carboxypeptidase 2 [Aegilops tauschii]//gi|475554537|gb|EMT12249.1|/4.0e-254/Serine carboxypeptidase 2 [Aegilops tauschii]
TraesCS1A01G086200	TraesCS1A01G086200.1	5.675	8.135	21.515	93.155	1.02	23.18	1.345	2.875	2.985	3.385	gi|475596285|gb|EMT23314.1|/1.2e-180/hypothetical protein F775_32916 [Aegilops tauschii]
TraesCS1A01G086500	TraesCS1A01G086500.1	1.185	10.19	7.275	5.585	11.72	9.775	2.27	5.58	4.255	3.155	gi|84105092|gb|ABC54586.1|/0.0e+00/mitogen-activated protein kinase 2 [Triticum aestivum]
TraesCS1A01G086600	TraesCS1A01G086600.1	0.67	9.72	5.015	5.6	3.11	5.215	1.235	7.685	4.965	4.26	gi|474431923|gb|EMS68018.1|/6.0e-195/hypothetical protein TRIUR3_00872 [Triticum urartu]
TraesCS1A01G086700	TraesCS1A01G086700.1	8.425	0.41	0	0	0	0.535	0	0.19	0.19	2.105	gi|474431924|gb|EMS68019.1|/2.8e-35/Subtilisin-chymotrypsin inhibitor-2A [Triticum urartu]
TraesCS1A01G086800	TraesCS1A01G086800.1，TraesCS1A01G086800.2	1.79	2.355	5.795	9.48	0.37	4.28	1.585	3.035	3.295	3.01	gi|212275532|ref|NP_001130936.1|/6.0e-202/uncharacterized protein LOC100192041 [Zea mays]//gi|721640625|ref|XP_010231729.1|/3.8e-200/PREDICTED: LEC14B homolog isoform X2 [Brachypodium distachyon]
TraesCS1A01G086900	TraesCS1A01G086900.1，TraesCS1A01G086900.2	0.56	2.015	1.125	2.34	0.645	2.595	0.715	1.405	1.475	0.79	gi|326531640|dbj|BAJ97824.1|/5.2e-295/predicted protein [Hordeum vulgare subsp. vulgare]//gi|326531640|dbj|BAJ97824.1|/5.6e-239/predicted protein [Hordeum vulgare subsp. vulgare]
TraesCS1A01G087000	TraesCS1A01G087000.1	0	0	0	0.175	0.62	0	0	0	0	0.06	gi|669029902|emb|CDM84257.1|/4.1e-76/unnamed protein product [Triticum aestivum]
TraesCS1A01G087100	TraesCS1A01G087100.1	1.37	3.035	2.17	1.84	0.69	4.28	1.725	2.405	1.705	1.655	gi|226505716|ref|NP_001143249.1|/5.9e-159/uncharacterized protein LOC100275775 [Zea mays]
TraesCS1A01G087200	TraesCS1A01G087200.1	0	0.025	0.015	0	0.02	0	0.015	0	0	0.015	gi|669028737|emb|CDM82651.1|/0.0e+00/unnamed protein product [Triticum aestivum]
TraesCS1A01G087300	TraesCS1A01G087300.1	0	0.02	0.035	0.07	0.02	0	0	0.135	0.13	0.075	gi|669028737|emb|CDM82651.1|/0.0e+00/unnamed protein product [Triticum aestivum]
TraesCS1A01G087400	TraesCS1A01G087400.1	0	0	0.085	0.15	0	0.155	0	0.165	0.26	0.1	gi|475608946|gb|EMT27210.1|/6.6e-80/hypothetical protein F775_24543 [Aegilops tauschii]
TraesCS1A01G087500	TraesCS1A01G087500.1，TraesCS1A01G087500.2	0.03	1	0.645	1.565	0.675	0.595	0.21	1.455	1.315	0.635	gi|473794465|gb|EMS46456.1|/0.0e+00/Lysosomal alpha-mannosidase [Triticum urartu]
TraesCS1A01G087700	TraesCS1A01G087700.1	0	0	0	0.03	0	0	1.64	33.86	24.155	15.04	gi|475606601|gb|EMT26453.1|/1.3e-77/ZF-HD homeobox protein [Aegilops tauschii]
TraesCS1A01G087800	TraesCS1A01G087800.1	0	0.345	0.575	1.105	0.035	0.755	0.1	0.97	1.11	1.155	gi|242044494|ref|XP_002460118.1|/1.3e-246/hypothetical protein SORBIDRAFT_02g023020 [Sorghum bicolor]
TraesCS1A01G087900	TraesCS1A01G087900.1	0.19	1.405	1.445	1.395	0.505	2.32	0.43	1.455	1.035	1.16	gi|473739083|gb|EMS45332.1|/0.0e+00/Transcription regulatory protein SNF2 [Triticum urartu]
TraesCS1A01G088000	TraesCS1A01G088000.1，TraesCS1A01G088000.2，TraesCS1A01G088000.3，TraesCS1A01G088000.4	1.835	3.96	2.39	2.58	3.105	4.79	1.275	3.23	2.255	1.715	gi|357134711|ref|XP_003568959.1|/0.0e+00/PREDICTED: serine/threonine-protein phosphatase BSL1 homolog isoform X2 [Brachypodium distachyon]//gi|475549896|gb|EMT11348.1|/0.0e+00/Serine/threonine phosphatase BSL1-like protein [Aegilops tauschii]//gi|944072096|gb|KQK07580.1|/0.0e+00/hypothetical protein BRADI_2g36370 [Brachypodium distachyon]
TraesCS1A01G088100	TraesCS1A01G088100.1，TraesCS1A01G088100.2	3.515	6.865	9.975	9.695	4.76	8.97	3.74	7.855	8.765	6.48	gi|475586727|gb|EMT20370.1|/3.0e-239/Ankyrin-2 [Aegilops tauschii]//gi|475586727|gb|EMT20370.1|/3.2e-241/Ankyrin-2 [Aegilops tauschii]
TraesCS1A01G088200	TraesCS1A01G088200.1	0.415	0.785	0.81	0.655	0.74	1.58	0.655	1.615	0.76	0.66	gi|226496439|ref|NP_001152321.1|/0.0e+00/DNA repair helicase UVH6 [Zea mays]
TraesCS1A01G088300	TraesCS1A01G088300.1	0.38	0	0.075	0.035	0	0.05	0.075	0.04	0.04	0	gi|473728637|gb|EMS45123.1|/7.2e-250/Agmatine coumaroyltransferase-1 [Triticum urartu]
TraesCS1A01G088400	TraesCS1A01G088400.1	3.205	0	0	0	0	0.1	0.035	0	0	0.055	gi|473728637|gb|EMS45123.1|/1.8e-253/Agmatine coumaroyltransferase-1 [Triticum urartu]
TraesCS1A01G088600	TraesCS1A01G088600.1	0.52	0.34	0.685	0.455	0	0.095	0	0.08	0	0	gi|475581237|gb|EMT18778.1|/1.1e-244/Putative sucrose-phosphatase 3 [Aegilops tauschii]
TraesCS1A01G088700	TraesCS1A01G088700.1	0	0	0	0	0.08	0.19	0	0	0.295	0.055	gi|475581236|gb|EMT18777.1|/1.3e-284/Endoglucanase 20 [Aegilops tauschii]
TraesCS1A01G088800	TraesCS1A01G088800.1	0	0.56	0	0	0	0.07	0	0	0.06	0	gi|110555559|gb|ABG75752.1|/3.0e-39/putative syntaxin-related protein [Triticum aestivum]
TraesCS1A01G088900	TraesCS1A01G088900.1	0.89	1.465	3.58	6.55	0.465	10.71	4.47	5.235	4.995	5.12	gi|474077111|gb|EMS54578.1|/4.3e-211/hypothetical protein TRIUR3_09023 [Triticum urartu]
TraesCS1A01G089100	TraesCS1A01G089100.1，TraesCS1A01G089100.2	3.215	4.205	4.62	4.085	4.56	5.02	4.48	10.665	9.275	4.235	gi|326512912|dbj|BAK03363.1|/0.0e+00/predicted protein, partial [Hordeum vulgare subsp. vulgare]//gi|326512912|dbj|BAK03363.1|/2.1e-303/predicted protein, partial [Hordeum vulgare subsp. vulgare]
TraesCS1A01G089200	TraesCS1A01G089200.1	0	0.14	0.11	0.09	0	0.285	0.305	0.115	0.11	0.08	gi|474394977|gb|EMS65648.1|/7.0e-98/hypothetical protein TRIUR3_18499 [Triticum urartu]
TraesCS1A01G089300	TraesCS1A01G089300.1	0.06	0	0.105	2.72	0	0.585	0.245	0.855	0.97	0.97	gi|475547035|gb|EMT10796.1|/1.3e-171/hypothetical protein F775_15794 [Aegilops tauschii]
TraesCS1A01G089400	TraesCS1A01G089400.1	0	0.19	0.55	0.48	0	0.255	0.095	0.315	0.21	0.295	gi|473933492|gb|EMS50049.1|/1.7e-174/hypothetical protein TRIUR3_19024 [Triticum urartu]
TraesCS1A01G089500	TraesCS1A01G089500.1	46.09	104.38	760.96	95.815	3.795	128.485	3.67	1.58	1.95	0.14	gi|326526921|dbj|BAK00849.1|/5.7e-177/predicted protein [Hordeum vulgare subsp. vulgare]
TraesCS1A01G089600	TraesCS1A01G089600.1	106.435	119.035	936.96	136.215	4.32	238.415	10.595	0.295	0.245	0.27	gi|326526921|dbj|BAK00849.1|/3.3e-177/predicted protein [Hordeum vulgare subsp. vulgare]
TraesCS1A01G089700	TraesCS1A01G089700.1	0.67	0.145	0.44	0.045	0.18	0.07	0	0	0	0	gi|475531020|gb|EMT08000.1|/4.4e-140/Tuftelin-interacting protein 11 [Aegilops tauschii]
TraesCS1A01G089800	TraesCS1A01G089800.1	0.37	1.7	3.175	4.245	1.17	2.615	1.235	0.295	0.07	0.365	gi|326495828|dbj|BAJ90536.1|/3.9e-281/predicted protein [Hordeum vulgare subsp. vulgare]
TraesCS1A01G089900	TraesCS1A01G089900.1，TraesCS1A01G089900.2	2.685	6.86	10.83	12.835	3.345	14.25	6.09	21.19	12.34	6.3	gi|475582060|gb|EMT19022.1|/0.0e+00/Cullin-1 [Aegilops tauschii]
TraesCS1A01G090000	TraesCS1A01G090000.1，TraesCS1A01G090000.2，TraesCS1A01G090000.3，TraesCS1A01G090000.4	2.38	10.665	6.495	8.67	11.28	9.02	1.19	5.855	6.865	4.79	gi|473923617|gb|EMS49792.1|/0.0e+00/Cullin-1 [Triticum urartu]
TraesCS1A01G090100	TraesCS1A01G090100.1	1.695	5.02	3.46	3.055	3.655	6.06	4.135	6.975	5.96	5.58	gi|218137985|gb|ACK57567.1|/3.7e-271/discordia 1 [Zea mays]
TraesCS1A01G090300	TraesCS1A01G090300.1	0.155	1.01	0.665	0.53	0.51	1.21	0.52	0.99	0.36	0.875	gi|357134647|ref|XP_003568928.1|/1.1e-290/PREDICTED: anaphase-promoting complex subunit 7 [Brachypodium distachyon]
TraesCS1A01G090400	TraesCS1A01G090400.1	0	0	0	0	0.14	0	0	0	0	0	gi|475585479|gb|EMT20065.1|/2.4e-135/Putative isomerase [Aegilops tauschii]
TraesCS1A01G090600	TraesCS1A01G090600.1	2.42	8.18	26.86	34.605	2.925	13.16	3.945	9.015	8.88	4.43	gi|326511339|dbj|BAJ87683.1|/4.1e-130/predicted protein [Hordeum vulgare subsp. vulgare]
TraesCS1A01G090700	TraesCS1A01G090700.1	0	0.08	0	0	0	0	0	0	0	0	gi|51854441|gb|AAU10820.1|/5.6e-196/unknown protein [Oryza sativa Japonica Group]
TraesCS1A01G090800	TraesCS1A01G090800.1	0.33	0	0	0	0	7.765	0	0	0	0	gi|474419709|gb|EMS67459.1|/7.7e-37/hypothetical protein TRIUR3_26282 [Triticum urartu]
TraesCS1A01G091000	TraesCS1A01G091000.1	0.665	4.055	1.28	1.355	1.08	3.115	0.655	0.575	1.29	1.49	gi|475615327|gb|EMT29400.1|/5.4e-07/Flavoprotein wrbA [Aegilops tauschii]
TraesCS1A01G091100	TraesCS1A01G091100.1	0.79	2.28	1.74	4.535	1.49	6.36	1.83	5.18	3.895	3.7	gi|474369413|gb|EMS63734.1|/0.0e+00/putative chromatin-remodeling complex ATPase chain [Triticum urartu]
TraesCS1A01G091200	TraesCS1A01G091200.1，TraesCS1A01G091200.2	0.26	1.795	1.325	1.475	1.385	2.525	1.49	3.355	3.585	2.01	gi|474369414|gb|EMS63735.1|/1.0e-288/Double-stranded RNA-binding protein 2 [Triticum urartu]//gi|474369414|gb|EMS63735.1|/3.4e-292/Double-stranded RNA-binding protein 2 [Triticum urartu]
TraesCS1A01G091300	TraesCS1A01G091300.1	1.94	3.365	1.73	1.9	2.6	6.375	3.87	6.755	4.39	3.1	gi|326533650|dbj|BAK05356.1|/0.0e+00/predicted protein [Hordeum vulgare subsp. vulgare]
TraesCS1A01G091400	TraesCS1A01G091400.1，TraesCS1A01G091400.2	0.04	0.07	0.355	0.47	0	0.335	0.085	0.41	0.095	0.115	gi|357134633|ref|XP_003568921.1|/0.0e+00/PREDICTED: ATP-dependent DNA helicase Q-like SIM isoform X1 [Brachypodium distachyon]
TraesCS1A01G091500	TraesCS1A01G091500.1	0	0.04	0	0.025	0	0.1	0.055	5.905	7.35	8.15	gi|9502145|gb|AAF88000.1|/0.0e+00/starch synthase III [Aegilops tauschii]
TraesCS1A01G091600	TraesCS1A01G091600.1	0.125	1.105	0.47	0.07	0.19	0.26	0.235	0.09	0.17	0.18	gi|924859533|ref|NP_001148515.2|/7.4e-52/pro-resilin [Zea mays]
TraesCS1A01G091700	TraesCS1A01G091700.1	0.11	0	0	0	0	0.07	0.05	0.055	0	0	gi|475625367|gb|EMT32949.1|/7.6e-151/WD repeat-containing protein [Aegilops tauschii]
TraesCS1A01G091800	TraesCS1A01G091800.1	0	0	0	0	0	0	0	0	0.15	0.055	gi|475609901|gb|EMT27548.1|/3.8e-72/hypothetical protein F775_01679 [Aegilops tauschii]
TraesCS1A01G091900	TraesCS1A01G091900.1	65.19	0.16	0.115	0.06	0.08	0	0.715	0	0.08	0.15	gi|474383853|gb|EMS64792.1|/4.7e-99/Putative cyclin-dependent kinase F-2 [Triticum urartu]
TraesCS1A01G092000	TraesCS1A01G092000.1	32.27	1.395	21.935	18.515	0.04	2.555	7.405	0	0.04	0.24	gi|474383853|gb|EMS64792.1|/1.4e-98/Putative cyclin-dependent kinase F-2 [Triticum urartu]
TraesCS1A01G092100	TraesCS1A01G092100.1	0	0	0	0.06	0	0	0	0	0	0	gi|475532310|gb|EMT08215.1|/1.7e-173/Cytochrome P450 71C1 [Aegilops tauschii]
TraesCS1A01G092200	TraesCS1A01G092200.1，TraesCS1A01G092200.2	3.115	2.81	0	0	6.16	0.085	0	0	0.67	1.815	gi|195646064|gb|ACG42500.1|/6.1e-106/osmotin-like protein precursor [Zea mays]//gi|326511120|dbj|BAJ87574.1|/1.6e-135/predicted protein [Hordeum vulgare subsp. vulgare]
TraesCS1A01G092300	TraesCS1A01G092300.1	0.88	0.065	0	0.295	0.62	0.13	0.26	0.055	0	0.08	gi|475610019|gb|EMT27589.1|/2.7e-174/Putative cyclin-dependent kinase F-2 [Aegilops tauschii]
TraesCS1A01G092500	TraesCS1A01G092500.1	1.155	0	0.16	0	0.13	0	0.05	0.055	0	0	gi|475610019|gb|EMT27589.1|/2.9e-176/Putative cyclin-dependent kinase F-2 [Aegilops tauschii]
TraesCS1A01G092700	TraesCS1A01G092700.1，TraesCS1A01G092700.2	96.5	69.47	91.325	171.295	53.385	83.72	83.39	91.47	94.21	45.74	gi|115589734|gb|ABJ15726.1|/3.3e-158/5,10-methylene-tetrahydrofolate dehydrogenase/5,10-methenyl-tetrahydrofolate cyclohydrolase [Triticum monococcum]//gi|473745566|gb|EMS45517.1|/4.9e-179/Bifunctional protein FolD [Triticum urartu]
TraesCS1A01G092800	TraesCS1A01G092800.1	0.265	0.27	0	0	93.955	0.07	0.36	0	1.535	0	gi|226500494|ref|NP_001150304.1|/1.5e-143/uncharacterized protein LOC100283934 precursor [Zea mays]
TraesCS1A01G092900	TraesCS1A01G092900.1	161.895	332.31	51.485	50.19	228.84	116.345	285.275	538.385	368.075	143.765	gi|48596901|dbj|BAD22763.1|/1.5e-149/ribosomal protein [Bromus inermis]
TraesCS1A01G093000	TraesCS1A01G093000.1	28.76	0	0.29	0	0.105	1.105	0	0.41	0.3	7.49	gi|226494554|ref|NP_001147341.1|/1.4e-24/peripheral-type benzodiazepine receptor [Zea mays]
TraesCS1A01G093100	TraesCS1A01G093100.1	0	0	0	0	0	0	0	0	0	0.035	gi|475607907|gb|EMT26859.1|/2.1e-103/Speckle-type POZ protein-like protein [Aegilops tauschii]
TraesCS1A01G093200	TraesCS1A01G093200.1	0.955	1.03	2.115	2.39	0.465	2.51	1.445	3.235	2.13	1.05	gi|721607444|ref|XP_010231818.1|/3.7e-65/PREDICTED: pre-rRNA-processing protein TSR2 [Brachypodium distachyon]
TraesCS1A01G093300	TraesCS1A01G093300.1	2.9	1.595	5.815	0.055	0	0.13	0.205	0.23	0.57	0.17	gi|474175276|gb|EMS57772.1|/0.0e+00/putative glucan 1,3-beta-glucosidase A [Triticum urartu]
TraesCS1A01G093500	TraesCS1A01G093500.1	0.165	0.115	0.99	0.385	0	0	0	0	0	0	gi|474446057|gb|EMS68620.1|/7.7e-114/BTB/POZ and MATH domain-containing protein 3 [Triticum urartu]
TraesCS1A01G093600	TraesCS1A01G093600.1	0	0	0	0	0	0	0	0.145	0.58	0.295	gi|944046515|gb|KQJ82156.1|/1.4e-10/hypothetical protein BRADI_5g06850 [Brachypodium distachyon]
TraesCS1A01G093700	TraesCS1A01G093700.1	0	0	0	0.06	0	0.065	0.11	0.36	0	0.2	gi|475607907|gb|EMT26859.1|/4.4e-89/Speckle-type POZ protein-like protein [Aegilops tauschii]
TraesCS1A01G093800	TraesCS1A01G093800.1	727.22	99.765	278.685	615.695	75.14	126.815	383.14	219.705	283.99	113.065	gi|187658937|sp|A2Y0H2.1|Y5513_ORYSI/7.1e-101/RecName: Full=REF/SRPP-like protein OsI_017815
TraesCS1A01G093900	TraesCS1A01G093900.1，TraesCS1A01G093900.2，TraesCS1A01G093900.3，TraesCS1A01G093900.4，TraesCS1A01G093900.5	1.545	11.88	7.295	12.945	7.995	7.95	4.29	17.705	11.32	6.94	gi|475471897|gb|EMT02434.1|/0.0e+00/Translocase of chloroplast 159, chloroplastic [Aegilops tauschii]
TraesCS1A01G094000	TraesCS1A01G094000.1	0.565	2.39	2.09	3.36	2.185	6.445	7.485	9.645	8.59	4.25	gi|475580548|gb|EMT18631.1|/1.9e-191/putative Xylosyltransferase 1 [Aegilops tauschii]
TraesCS1A01G094100	TraesCS1A01G094100.1	0.125	0.075	0	0	0	0	0.875	10.855	18.275	11.53	gi|474216672|gb|EMS59125.1|/2.1e-78/hypothetical protein TRIUR3_19449 [Triticum urartu]
TraesCS1A01G094200	TraesCS1A01G094200.1	0.38	0.51	0.065	0	0.695	1	1.045	0.375	0.225	0.285	gi|474139678|gb|EMS56492.1|/0.0e+00/Villin-1 [Triticum urartu]
TraesCS1A01G094300	TraesCS1A01G094300.1	0	0	0	0	0	0	0	0	0.04	0	gi|474449879|gb|EMS68823.1|/1.3e-237/Transcription factor MYB98 [Triticum urartu]
TraesCS1A01G094500	TraesCS1A01G094500.1	0	0.1	0	0	0.275	3.125	0.55	1.38	0.58	0.165	gi|474392128|gb|EMS65455.1|/0.0e+00/hypothetical protein TRIUR3_13658 [Triticum urartu]
TraesCS1A01G094700	TraesCS1A01G094700.1，TraesCS1A01G094700.2	7.295	6.695	0	0.03	6.34	11.29	613.65	134.79	41.185	2.265	gi|326529467|dbj|BAK04680.1|/9.9e-291/predicted protein [Hordeum vulgare subsp. vulgare]//gi|937917415|dbj|BAS92333.1|/2.5e-184/Os05g0153300 [Oryza sativa Japonica Group]
TraesCS1A01G094800	TraesCS1A01G094800.1	0	0.51	0.03	0.035	0.35	0.705	0.28	0.955	0.425	0.125	gi|414868747|tpg|DAA47304.1|/1.9e-214/TPA: vegetative storage protein [Zea mays]
TraesCS1A01G094900	TraesCS1A01G094900.1	40.215	3.36	7.05	0.565	0.04	0.245	8.005	0.035	0.035	0.365	gi|475518517|gb|EMT06206.1|/2.5e-275/Phenylalanine ammonia-lyase [Aegilops tauschii]
TraesCS1A01G095000	TraesCS1A01G095000.1，TraesCS1A01G095000.2，TraesCS1A01G095000.3，TraesCS1A01G095000.4	2.055	7.815	4.395	2.725	1.655	5.55	2.835	12.35	9.505	6.625	gi|473923689|gb|EMS49796.1|/7.4e-254/Kinesin-like protein KIF2C [Triticum urartu]//gi|475598105|gb|EMT23830.1|/0.0e+00/Kinesin-like protein KIF2C [Aegilops tauschii]
TraesCS1A01G095100	TraesCS1A01G095100.1	30.105	38.2	49.505	42.615	39.24	39.57	20.55	49.165	43.99	33.1	gi|6996144|emb|CAB75506.1|/1.2e-195/VIP2 protein [Avena fatua]
TraesCS1A01G095200	TraesCS1A01G095200.1	0.205	0.335	0.32	0.24	0.315	1.005	0.24	0.84	0.455	0.44	gi|475518519|gb|EMT06208.1|/0.0e+00/Gamma-tubulin complex component 4-like protein [Aegilops tauschii]
TraesCS1A01G095300	TraesCS1A01G095300.1	0.205	0	0	0	0	0	0.48	0	0	0	gi|1002857819|ref|XP_006655006.2|/5.3e-68/PREDICTED: protein LURP-one-related 5-like [Oryza brachyantha]
TraesCS1A01G095400	TraesCS1A01G095400.1	0	0	0	0.125	0	0.15	0.04	0.085	0.04	0.04	gi|475538312|gb|EMT09230.1|/4.2e-132/hypothetical protein F775_09588 [Aegilops tauschii]
TraesCS1A01G095500	TraesCS1A01G095500.1，TraesCS1A01G095500.2	9.9	7.12	19.79	7.565	1.26	10.195	11.105	5.345	7.26	5.425	gi|475571097|gb|EMT16170.1|/1.7e-184/Serine/threonine-protein phosphatase PP1 isozyme 9 [Aegilops tauschii]//gi|475571097|gb|EMT16170.1|/7.5e-146/Serine/threonine-protein phosphatase PP1 isozyme 9 [Aegilops tauschii]
TraesCS1A01G095600	TraesCS1A01G095600.1	1.145	1.23	1.47	3.77	2.66	10.105	0.79	0.855	0.495	0.085	gi|475606254|gb|EMT26336.1|/6.4e-186/Auxin-induced protein 5NG4 [Aegilops tauschii]
TraesCS1A01G095700	TraesCS1A01G095700.1	0	0	0	0	0	0	0	0	0.375	0	gi|474287066|gb|EMS61153.1|/7.4e-62/hypothetical protein TRIUR3_30504 [Triticum urartu]
TraesCS1A01G095800	TraesCS1A01G095800.1，TraesCS1A01G095800.2，TraesCS1A01G095800.3，TraesCS1A01G095800.4	5.45	1.35	7.85	10.515	0.255	2.445	5.465	5.155	4.64	5.05	gi|475595636|gb|EMT23101.1|/1.6e-230/Leucine aminopeptidase 2, chloroplastic [Aegilops tauschii]//gi|475595636|gb|EMT23101.1|/2.4e-231/Leucine aminopeptidase 2, chloroplastic [Aegilops tauschii]//gi|475595636|gb|EMT23101.1|/2.9e-250/Leucine aminopeptidase 2, chloroplastic [Aegilops tauschii]//gi|475595636|gb|EMT23101.1|/5.9e-251/Leucine aminopeptidase 2, chloroplastic [Aegilops tauschii]
TraesCS1A01G095900	TraesCS1A01G095900.1	0	0	0	0	0	0	0.05	0.17	0.175	0	gi|474163281|gb|EMS57349.1|/8.3e-62/Peroxidase 12 [Triticum urartu]
TraesCS1A01G096000	TraesCS1A01G096000.1	3.435	10.97	5.44	7.61	5.905	8.995	7.41	17.21	12.575	7.06	gi|475574987|gb|EMT17133.1|/1.4e-133/U1 small nuclear ribonucleoprotein A [Aegilops tauschii]
TraesCS1A01G096100	TraesCS1A01G096100.1	1.925	8.005	3.025	6.865	6.67	7.92	7.46	21.975	21.18	8.4	gi|326529489|dbj|BAK04691.1|/1.3e-30/predicted protein [Hordeum vulgare subsp. vulgare]
TraesCS1A01G096200	TraesCS1A01G096200.1，TraesCS1A01G096200.2，TraesCS1A01G096200.3	0	0.235	0.22	0.12	0	1.705	0.095	0.13	0.03	0.095	gi|475622522|gb|EMT31909.1|/0.0e+00/Glyoxysomal fatty acid beta-oxidation multifunctional protein MFP-a [Aegilops tauschii]//gi|475622522|gb|EMT31909.1|/5.2e-239/Glyoxysomal fatty acid beta-oxidation multifunctional protein MFP-a [Aegilops tauschii]
TraesCS1A01G096300	TraesCS1A01G096300.1	0.06	0	0.055	0	0.18	0.66	0.1	0	0.105	0	gi|475607312|gb|EMT26672.1|/1.9e-165/putative Transcription factor HBP-1b(c1) [Aegilops tauschii]
TraesCS1A01G096400	TraesCS1A01G096400.1	0	0.085	0	0	0.605	1.525	0.36	0.31	0.155	0.11	gi|475491497|gb|EMT03559.1|/6.8e-109/hypothetical protein F775_07695 [Aegilops tauschii]
TraesCS1A01G096500	TraesCS1A01G096500.1，TraesCS1A01G096500.2	44.87	113.76	18.21	19.23	78.06	34.275	55.855	94.325	68.26	24.54	gi|475579567|gb|EMT18368.1|/2.7e-97/60S ribosomal protein L18-2 [Aegilops tauschii]//gi|475579567|gb|EMT18368.1|/5.4e-69/60S ribosomal protein L18-2 [Aegilops tauschii]
TraesCS1A01G096600	TraesCS1A01G096600.1	2.335	2.525	1.9	1.655	0.765	1.905	1.815	3.09	2.06	0.615	gi|475579568|gb|EMT18369.1|/0.0e+00/Ethylene receptor 1 [Aegilops tauschii]
TraesCS1A01G096800	TraesCS1A01G096800.1	0	0	0	0	0	0	0.375	1.965	3.045	1.215	gi|474397885|gb|EMS65846.1|/1.1e-215/Transcription factor MYB98 [Triticum urartu]
TraesCS1A01G097000	TraesCS1A01G097000.1	0.075	23.705	74.705	145.2	8.555	119.005	6.575	3.345	3.25	1.445	gi|226509632|ref|NP_001143622.1|/2.0e-73/uncharacterized protein LOC100276340 [Zea mays]
TraesCS1A01G097100	TraesCS1A01G097100.1	0.325	1.565	0.465	1.325	0.395	1.335	0.58	3.97	2.575	0.655	gi|960465173|ref|XP_014753870.1|/9.4e-124/PREDICTED: uncharacterized protein LOC100846711 isoform X2 [Brachypodium distachyon]
TraesCS1A01G097200	TraesCS1A01G097200.1	2.945	6.115	7.385	8.725	2.22	9.715	3.515	7.5	5.555	3.515	gi|475584573|gb|EMT19813.1|/7.6e-146/NifU-like protein 4, mitochondrial [Aegilops tauschii]
TraesCS1A01G097300	TraesCS1A01G097300.1	0.795	10.13	5.42	2.715	2.245	3.335	2.045	3.04	4.2	4.13	gi|473837345|gb|EMS47219.1|/5.2e-41/GATA transcription factor 23 [Triticum urartu]
TraesCS1A01G097400	TraesCS1A01G097400.1	20.035	26.315	27.72	18.24	15.895	30.135	58.295	61.36	41.92	22.09	gi|226498804|ref|NP_001141568.1|/8.8e-210/uncharacterized protein LOC100273684 [Zea mays]
TraesCS1A01G097500	TraesCS1A01G097500.1，TraesCS1A01G097500.2，TraesCS1A01G097500.3，TraesCS1A01G097500.4	1.82	1.215	1.795	1.91	1.58	2.68	1.44	1.045	0.83	0.9	gi|326512130|dbj|BAJ96046.1|/1.1e-240/predicted protein [Hordeum vulgare subsp. vulgare]//gi|326512130|dbj|BAJ96046.1|/2.0e-272/predicted protein [Hordeum vulgare subsp. vulgare]//gi|326512130|dbj|BAJ96046.1|/2.2e-230/predicted protein [Hordeum vulgare subsp. vulgare]//gi|326512130|dbj|BAJ96046.1|/2.5e-201/predicted protein [Hordeum vulgare subsp. vulgare]
TraesCS1A01G097600	TraesCS1A01G097600.1	1.645	3.9	1.995	1.77	2.75	5.16	4.755	1.995	2.15	2.595	gi|474382278|gb|EMS64694.1|/7.7e-139/hypothetical protein TRIUR3_17796 [Triticum urartu]
TraesCS1A01G097700	TraesCS1A01G097700.1	14.935	48.765	63.185	82.025	26.79	75.22	56.455	91.74	57.875	29	gi|299469378|emb|CBG91907.1|/5.0e-204/putative PDI-like protein [Triticum aestivum]
TraesCS1A01G098800	TraesCS1A01G098800.1	0.945	1.145	10.515	11.685	0.03	2.605	11.38	0.52	0.03	0.02	gi|475579421|gb|EMT18338.1|/4.0e-71/hypothetical protein F775_03638 [Aegilops tauschii]
TraesCS1A01G098900	TraesCS1A01G098900.1	0.24	0	0.09	0.145	0	0.035	0	0	0	0	gi|475438201|gb|EMT01360.1|/1.2e-238/hypothetical protein F775_09501 [Aegilops tauschii]
TraesCS1A01G099000	TraesCS1A01G099000.1，TraesCS1A01G099000.2	31.16	28.91	120.99	214.485	5.985	36.875	13.1	8.65	8.72	7.915	gi|475490423|gb|EMT03498.1|/5.2e-139/Peroxisomal membrane protein 2 [Aegilops tauschii]//gi|475490423|gb|EMT03498.1|/6.3e-138/Peroxisomal membrane protein 2 [Aegilops tauschii]
TraesCS1A01G099100	TraesCS1A01G099100.1	4.32	2.835	0	0	0.865	0.59	4.59	16.355	24.46	2.14	gi|166863537|gb|ABZ01581.1|/0.0e+00/cellulose synthase-like CslF9 [Hordeum vulgare]
TraesCS1A01G099200	TraesCS1A01G099200.1	0.945	1.145	10.515	11.685	0.03	2.605	11.38	0.52	0.03	0.02	gi|475579421|gb|EMT18338.1|/4.0e-71/hypothetical protein F775_03638 [Aegilops tauschii]
TraesCS1A01G099300	TraesCS1A01G099300.1	1.315	12.57	22.365	33.215	2.695	6.315	4.785	22.19	12.695	5.39	gi|475569268|gb|EMT15727.1|/9.7e-173/DnaJ homolog subfamily B member 11 [Aegilops tauschii]
TraesCS1A01G099400	TraesCS1A01G099400.1，TraesCS1A01G099400.2	2.535	11.22	0.645	1.31	12.485	8.65	3.485	4.965	2.92	2.51	gi|7159851|emb|CAB76380.1|/1.8e-270/gamma tubulin [Hordeum vulgare subsp. vulgare]//gi|7159851|emb|CAB76380.1|/3.0e-170/gamma tubulin [Hordeum vulgare subsp. vulgare]
TraesCS1A01G099500	TraesCS1A01G099500.1，TraesCS1A01G099500.2，TraesCS1A01G099500.3	1.25	10.11	2.38	4.65	3.845	6.685	5.835	13.94	4.38	2.435	gi|326493980|dbj|BAJ85452.1|/1.6e-297/predicted protein [Hordeum vulgare subsp. vulgare]//gi|326493980|dbj|BAJ85452.1|/3.5e-289/predicted protein [Hordeum vulgare subsp. vulgare]//gi|326493980|dbj|BAJ85452.1|/9.1e-290/predicted protein [Hordeum vulgare subsp. vulgare]
TraesCS1A01G099600	TraesCS1A01G099600.1，TraesCS1A01G099600.2	0	0	0.19	0	0.035	0.43	0.09	0.13	0.17	0.045	gi|326524514|dbj|BAK00640.1|/2.9e-266/predicted protein [Hordeum vulgare subsp. vulgare]
TraesCS1A01G099700	TraesCS1A01G099700.1	0	0.225	0.095	0.18	0.1	0.68	0.045	0.095	0.395	0.25	gi|326527435|dbj|BAK07992.1|/1.2e-112/predicted protein [Hordeum vulgare subsp. vulgare]
TraesCS1A01G099900	TraesCS1A01G099900.1，TraesCS1A01G099900.2	1.705	1.785	3.08	1.365	2.715	2.06	4.84	2.25	1.74	1.555	gi|326497881|dbj|BAJ94803.1|/1.6e-208/predicted protein [Hordeum vulgare subsp. vulgare]
TraesCS1A01G100000	TraesCS1A01G100000.1	0.73	0.16	0	0.44	0	0.275	0.46	0.63	0.13	0.245	gi|474088304|gb|EMS54748.1|/2.3e-95/hypothetical protein TRIUR3_02434 [Triticum urartu]
TraesCS1A01G100100	TraesCS1A01G100100.1	5.235	1.475	0.195	0.07	1.775	4.75	0	0.265	0	0.49	gi|474088305|gb|EMS54749.1|/1.5e-101/Endo-1,3;1,4-beta-D-glucanase [Triticum urartu]
TraesCS1A01G100200	TraesCS1A01G100200.1，TraesCS1A01G100200.2	5.34	2.645	3.6	3.32	2.155	4.515	8.83	5.74	3.88	2.585	gi|326505716|dbj|BAJ95529.1|/1.9e-191/predicted protein [Hordeum vulgare subsp. vulgare]//gi|326505716|dbj|BAJ95529.1|/7.5e-191/predicted protein [Hordeum vulgare subsp. vulgare]
TraesCS1A01G100300	TraesCS1A01G100300.1	0.045	0.055	0.125	0.775	0	0.06	0	0	0	0	gi|474088307|gb|EMS54751.1|/0.0e+00/Receptor-like serine/threonine-protein kinase SD1-8 [Triticum urartu]
TraesCS1A01G100400	TraesCS1A01G100400.1，TraesCS1A01G100400.2	0.075	0.77	0.525	1.045	0.485	1.335	0.09	0.315	0.365	0.46	gi|474088307|gb|EMS54751.1|/0.0e+00/Receptor-like serine/threonine-protein kinase SD1-8 [Triticum urartu]//gi|474088307|gb|EMS54751.1|/5.0e-235/Receptor-like serine/threonine-protein kinase SD1-8 [Triticum urartu]
TraesCS1A01G100500	TraesCS1A01G100500.1	0.085	0	0.025	0.095	0.03	0.285	0.125	0.08	0	0	gi|475412486|gb|EMT00923.1|/0.0e+00/hypothetical protein F775_21545 [Aegilops tauschii]
TraesCS1A01G100600	TraesCS1A01G100600.1	0	14.325	2.72	8.165	0.895	2.425	0.875	1.72	0.54	0.41	gi|326500070|dbj|BAJ90870.1|/4.2e-309/predicted protein [Hordeum vulgare subsp. vulgare]
TraesCS1A01G101000	TraesCS1A01G101000.1，TraesCS1A01G101000.2	0.375	2.69	1.835	1.95	0.525	1.49	0.615	0.755	0.435	0.835	gi|474403042|gb|EMS66225.1|/4.1e-71/Tubulin beta-1 chain [Triticum urartu]//gi|474403042|gb|EMS66225.1|/9.6e-71/Tubulin beta-1 chain [Triticum urartu]
TraesCS1A01G101100	TraesCS1A01G101100.1	0.35	0.62	0.245	0.345	0.615	0.465	0.84	0.91	1.55	0.535	gi|475555287|gb|EMT12406.1|/2.1e-103/Speckle-type POZ protein-like protein [Aegilops tauschii]
TraesCS1A01G101200	TraesCS1A01G101200.1	0.02	3.755	0.435	1.115	16.355	8.35	0.27	0.25	0.375	0.275	gi|28555907|emb|CAD45033.1|/1.0e-111/NBS-LRR disease resistance protein homologue [Hordeum vulgare]
TraesCS1A01G101300	TraesCS1A01G101300.1	0	0.615	0.11	0.595	8.29	2.115	0.87	0.96	0.635	0.205	gi|28555907|emb|CAD45033.1|/1.3e-286/NBS-LRR disease resistance protein homologue [Hordeum vulgare]
TraesCS1A01G101400	TraesCS1A01G101400.1	0	0	0	0	0	0	0	0.065	0.06	0	gi|669028032|emb|CDM81689.1|/2.5e-156/unnamed protein product [Triticum aestivum]
TraesCS1A01G101500	TraesCS1A01G101500.1	0	0.58	0	0.08	0	0	0	0	0	0	gi|669030905|emb|CDM85605.1|/3.7e-55/unnamed protein product [Triticum aestivum]
TraesCS1A01G101600	TraesCS1A01G101600.1	0	0	0	0.09	0.085	0.165	0	0	0.04	0	gi|28555889|emb|CAD45027.1|/1.4e-307/NBS-LRR disease resistance protein homologue [Hordeum vulgare]
TraesCS1A01G101700	TraesCS1A01G101700.1	0.04	0.09	0	0.02	0.025	0.03	0	0	0	0	gi|475530630|gb|EMT07929.1|/6.1e-312/Putative disease resistance protein RGA1 [Aegilops tauschii]
TraesCS1A01G101900	TraesCS1A01G101900.1	16	21.095	1.63	3.905	30.41	7.82	17.17	29.555	28.125	8.98	gi|226506184|ref|NP_001144566.1|/1.4e-39/pco108839(627) [Zea mays]
TraesCS1A01G102000	TraesCS1A01G102000.1	1.055	0	0	0	0.705	0	0	0	0	0	gi|475542704|gb|EMT10017.1|/2.1e-23/hypothetical protein F775_42588 [Aegilops tauschii]
TraesCS1A01G102100	TraesCS1A01G102100.1	0	0.095	0	0	0	0.095	0	0.09	0	0	gi|113578200|dbj|BAF16563.1|/7.8e-51/Os05g0148500 [Oryza sativa Japonica Group]
TraesCS1A01G102200	TraesCS1A01G102200.1	0	0	0	0	0	0	0	0.14	0	0	gi|944072035|gb|KQK07519.1|/5.8e-171/hypothetical protein BRADI_2g36005 [Brachypodium distachyon]
TraesCS1A01G102300	TraesCS1A01G102300.1	1.27	2.275	4.41	7.1	0.37	3.475	0.915	2.14	1.28	1.085	gi|15027833|gb|AAK76737.1|/1.7e-304/Na+/H+ antiporter [Triticum aestivum]
TraesCS1A01G102400	TraesCS1A01G102400.1，TraesCS1A01G102400.2	0	0.23	0	0	0.415	1.285	1.355	2.885	4.295	1.35	gi|473939154|gb|EMS50232.1|/1.8e-230/Transcription factor GLABRA 3 [Triticum urartu]//gi|473939154|gb|EMS50232.1|/4.3e-232/Transcription factor GLABRA 3 [Triticum urartu]
TraesCS1A01G102500	TraesCS1A01G102500.1，TraesCS1A01G102500.2	0.82	6.76	1.89	4.47	0.945	4.855	2.755	5.675	1.615	1.24	gi|326487510|dbj|BAJ89739.1|/1.0e-157/predicted protein [Hordeum vulgare subsp. vulgare]//gi|326487510|dbj|BAJ89739.1|/5.0e-182/predicted protein [Hordeum vulgare subsp. vulgare]
TraesCS1A01G102600	TraesCS1A01G102600.1	2.86	10.285	7.31	11.695	3.105	8.505	6.55	11.22	6.415	3.03	gi|475598030|gb|EMT23805.1|/8.0e-278/Asparaginyl-tRNA synthetase, cytoplasmic 1 [Aegilops tauschii]
TraesCS1A01G102700	TraesCS1A01G102700.1	72.49	0.48	0.33	0.23	23.685	3.33	0.82	1.115	4.155	0.575	gi|23504741|emb|CAD29476.1|/3.4e-123/glutathione transferase F3 [Triticum aestivum]
TraesCS1A01G102800	TraesCS1A01G102800.1	129.91	6.735	12.42	8.405	2.295	6.06	5.05	1.97	3.335	0.995	gi|23504739|emb|CAD29475.1|/6.1e-120/glutathione transferase F2 [Triticum aestivum]
TraesCS1A01G102900	TraesCS1A01G102900.1	4.855	2.315	5.435	1.775	0.63	2.95	9.02	4.9	7.42	1.215	gi|473847765|gb|EMS47421.1|/1.5e-102/Glutathione S-transferase 4 [Triticum urartu]
TraesCS1A01G103000	TraesCS1A01G103000.1	18	0.51	0	0.3	0	0.295	0	0	0	0.165	gi|473847765|gb|EMS47421.1|/2.1e-120/Glutathione S-transferase 4 [Triticum urartu]
TraesCS1A01G103100	TraesCS1A01G103100.1	0.055	0.55	0	0	0.195	0.565	0.16	0.345	0.06	0.315	gi|960475731|ref|XP_014755864.1|/2.4e-87/PREDICTED: uncharacterized protein At5g39865 [Brachypodium distachyon]
TraesCS1A01G103200	TraesCS1A01G103200.1	0.045	0	0	0	0	0	0	0	0	0	gi|357145838|ref|XP_003573784.1|/4.8e-170/PREDICTED: L-gulonolactone oxidase 2-like [Brachypodium distachyon]
TraesCS1A01G103500	TraesCS1A01G103500.1	0	0	0	0	0	0	0.28	0.07	0	0	gi|33358179|pdb|1UAS|A/3.0e-141/Chain A, Crystal Structure Of Rice Alpha-Galactosidase
TraesCS1A01G103600	TraesCS1A01G103600.1	0	0	0	0	0	0	2.885	58.51	24.665	1.61	gi|33358179|pdb|1UAS|A/1.3e-184/Chain A, Crystal Structure Of Rice Alpha-Galactosidase
TraesCS1A01G103800	TraesCS1A01G103800.1	0	0	0	0	0	0	0.09	0	0	0	gi|474345939|gb|EMS62827.1|/7.8e-165/hypothetical protein TRIUR3_29618 [Triticum urartu]
TraesCS1A01G103900	TraesCS1A01G103900.1	10.72	6.57	14.925	2.56	0.725	4.295	9.2	3.89	4.58	2.445	gi|326510921|dbj|BAJ91808.1|/6.3e-265/predicted protein [Hordeum vulgare subsp. vulgare]
TraesCS1A01G104000	TraesCS1A01G104000.1，TraesCS1A01G104000.2，TraesCS1A01G104000.3	0.095	0.405	0.33	0.26	0.1	0.355	0.24	4.48	2.81	1.945	gi|475620533|gb|EMT31140.1|/6.0e-214/F-box protein [Aegilops tauschii]
TraesCS1A01G104100	TraesCS1A01G104100.1	10.7	0.3	0	0	0	0	0	0	0	0	gi|475485968|gb|EMT03205.1|/3.2e-149/Peroxidase N [Aegilops tauschii]
TraesCS1A01G104200	TraesCS1A01G104200.1	3.85	0.8	0.525	0.09	0	0.205	0	0	0	0	gi|475485968|gb|EMT03205.1|/1.5e-162/Peroxidase N [Aegilops tauschii]
TraesCS1A01G104300	TraesCS1A01G104300.1	0	0.41	2.08	0	0	0	0.23	0.07	0	0	gi|475443333|gb|EMT01499.1|/1.7e-124/Peroxidase 54 [Aegilops tauschii]
TraesCS1A01G104500	TraesCS1A01G104500.1	0	0.355	0.04	0.12	0.745	2.03	1.635	3.18	4.295	8.085	gi|474244734|gb|EMS59946.1|/5.2e-204/Replication protein A 70 kDa DNA-binding subunit [Triticum urartu]
TraesCS1A01G104600	TraesCS1A01G104600.1	1.2	2.28	0.43	0	0.49	0.175	0.215	0.04	0	0	gi|475613757|gb|EMT28863.1|/5.0e-187/hypothetical protein F775_23544 [Aegilops tauschii]
TraesCS1A01G104700	TraesCS1A01G104700.1	0.485	1.225	0.325	1.605	0.675	1.57	0.64	3.305	2.81	1.22	gi|473939236|gb|EMS50237.1|/0.0e+00/putative elongator complex protein 2 [Triticum urartu]
TraesCS1A01G104900	TraesCS1A01G104900.1	0.345	0	0	0	0	0	0.055	0	0	0	gi|475556485|gb|EMT12655.1|/5.6e-121/Anthocyanidin 3-O-glucosyltransferase [Aegilops tauschii]
TraesCS1A01G105000	TraesCS1A01G105000.1	0.07	0	0	0	0	0	0	0	0	0	gi|475589546|gb|EMT21195.1|/4.0e-107/hypothetical protein F775_15531 [Aegilops tauschii]
TraesCS1A01G105300	TraesCS1A01G105300.1	0	2.705	6.345	7.72	0.195	5.455	0.525	0.54	0.32	0.255	gi|475488307|gb|EMT03361.1|/4.5e-276/GTP pyrophosphokinase [Aegilops tauschii]
TraesCS1A01G105400	TraesCS1A01G105400.1	52.59	170.475	12.025	19.5	155.265	68.605	115.995	167.555	94.025	37.52	gi|302595830|sp|P0CG86.1|RS271_HORVU/1.9e-64/RecName: Full=Ubiquitin-40S ribosomal protein S27a; Contains: RecName: Full=Ubiquitin; Contains: RecName: Full=40S ribosomal protein S27a; Flags: Precursor
TraesCS1A01G105500	TraesCS1A01G105500.1	2.32	7.505	4.9	5.025	4.04	7.21	10.1	12.02	9.695	6.445	gi|326489739|dbj|BAK01850.1|/1.8e-207/predicted protein [Hordeum vulgare subsp. vulgare]
TraesCS1A01G105600	TraesCS1A01G105600.1	17.15	22.115	15.19	16.975	11.56	24.08	22.445	54.295	27.085	11.055	gi|475592887|gb|EMT22217.1|/4.6e-269/Dihydrolipoyl dehydrogenase 1, mitochondrial [Aegilops tauschii]
TraesCS1A01G105700	TraesCS1A01G105700.1	0.185	0.535	0.16	0.965	1.98	3.565	1.16	2.2	1.2	0.59	gi|473888876|gb|EMS48415.1|/0.0e+00/hypothetical protein TRIUR3_29992 [Triticum urartu]
TraesCS1A01G105800	TraesCS1A01G105800.1	39.77	23.485	5.49	0.49	20.045	17.315	49.385	59.33	62.445	30.84	gi|475598737|gb|EMT24025.1|/7.6e-167/GDSL esterase/lipase [Aegilops tauschii]
TraesCS1A01G105900	TraesCS1A01G105900.1	57.485	6.335	29.35	7.58	3.825	12.905	26.945	28.795	26.415	9.29	gi|392937518|gb|AFM93776.1|/4.8e-182/putative lipolytic protein, partial [Deschampsia antarctica]
TraesCS1A01G106000	TraesCS1A01G106000.1	13.145	29.72	16.155	19.58	10.66	24.695	21.975	49.065	43.945	12.765	gi|475598735|gb|EMT24023.1|/4.3e-79/Putative FAM18-like protein [Aegilops tauschii]
TraesCS1A01G106100	TraesCS1A01G106100.1，TraesCS1A01G106100.2，TraesCS1A01G106100.3，TraesCS1A01G106100.4	1.455	3.31	3.51	4.07	1.81	5.595	1.58	3.065	2.365	2.435	gi|960469394|ref|XP_014754800.1|/0.0e+00/PREDICTED: E3 ubiquitin-protein ligase UPL6 isoform X1 [Brachypodium distachyon]
TraesCS1A01G106200	TraesCS1A01G106200.1	0.045	0.06	0	0	0.055	0.05	0	0.05	0	0.035	gi|1001621753|emb|CFV04386.1|/3.7e-215/GA2ox-A1 [Triticum aestivum]
TraesCS1A01G106300	TraesCS1A01G106300.1，TraesCS1A01G106300.2	0.08	0.51	0.205	0.265	0.555	1.035	0.1	0.375	0.29	0.475	gi|474413220|gb|EMS66983.1|/0.0e+00/DNA-directed RNA polymerase D subunit 1 [Triticum urartu]//gi|475593228|gb|EMT22317.1|/0.0e+00/DNA-directed RNA polymerase III subunit RPC1 [Aegilops tauschii]
TraesCS1A01G106400	TraesCS1A01G106400.1	2.765	0	0	0	0	1.52	0	0	0	0	gi|475593229|gb|EMT22318.1|/9.5e-51/hypothetical protein F775_02322 [Aegilops tauschii]
TraesCS1A01G106500	TraesCS1A01G106500.1，TraesCS1A01G106500.2	0.32	3.87	2.405	7.735	0.88	4.03	1.365	1.135	1.275	0.48	gi|357134553|ref|XP_003568881.1|/2.0e-209/PREDICTED: uncharacterized protein LOC100835715 [Brachypodium distachyon]//gi|474413218|gb|EMS66981.1|/3.5e-192/hypothetical protein TRIUR3_10625 [Triticum urartu]
TraesCS1A01G106600	TraesCS1A01G106600.1	117.82	81.595	81.3	37.005	90.65	77.945	41.215	30.51	35.81	32.68	gi|60100214|gb|AAX13276.1|/8.3e-90/USP family protein [Triticum aestivum]
TraesCS1A01G106700	TraesCS1A01G106700.1	26.81	31.86	5.18	0.92	21.215	8.55	3.4	1.29	0.53	1.935	gi|326504588|dbj|BAK06585.1|/1.9e-42/predicted protein [Hordeum vulgare subsp. vulgare]
TraesCS1A01G106800	TraesCS1A01G106800.1	0	0	0	0	0	0	0.66	0	0	0	gi|474299960|gb|EMS61603.1|/4.5e-94/DNA-directed RNA polymerase II subunit RPB7 [Triticum urartu]
TraesCS1A01G107000	TraesCS1A01G107000.1	0	0	0	0.015	0	0	0.03	0.035	0.03	0	gi|475607532|gb|EMT26740.1|/0.0e+00/Lysine-specific demethylase 3B [Aegilops tauschii]
TraesCS1A01G107100	TraesCS1A01G107100.1	0	0	0	0	0	0	2.625	0.625	0.03	0	gi|40363757|dbj|BAD06323.1|/0.0e+00/putative 1,4-beta-xylanase [Triticum aestivum]
TraesCS1A01G107200	TraesCS1A01G107200.1，TraesCS1A01G107200.2	0.02	0	0	0	0.025	0.23	15.705	641.615	480.62	279.655	gi|413944605|gb|AFW77254.1|/0.0e+00/pyrophosphate-energized vacuolar membrane proton pump [Zea mays]
TraesCS1A01G107300	TraesCS1A01G107300.1，TraesCS1A01G107300.2	0.025	0.725	0.675	1.36	0.225	2.83	0.365	1.62	0.89	0.66	gi|475604507|gb|EMT25750.1|/0.0e+00/Serine/threonine-protein phosphatase 4 regulatory subunit 3 [Aegilops tauschii]
TraesCS1A01G107500	TraesCS1A01G107500.1	0.49	8.5	0.07	0	0.315	3.25	0.065	0	0	0	gi|115349916|gb|ABI95406.1|/3.0e-86/fasciclin-like protein FLA16 [Triticum aestivum]
TraesCS1A01G107600	TraesCS1A01G107600.1，TraesCS1A01G107600.2	0.435	1.37	3.075	1.555	1.285	3.14	2.85	2.11	1.96	2.305	gi|475530317|gb|EMT07884.1|/6.4e-253/RING finger protein 44 [Aegilops tauschii]//gi|475530317|gb|EMT07884.1|/7.4e-249/RING finger protein 44 [Aegilops tauschii]
TraesCS1A01G107700	TraesCS1A01G107700.1	30.01	6.5	2.15	0.09	0	1.315	12.59	0	0.095	0	gi|474401911|gb|EMS66156.1|/4.1e-113/Transcription factor ASG4 [Triticum urartu]
TraesCS1A01G107800	TraesCS1A01G107800.1，TraesCS1A01G107800.2，TraesCS1A01G107800.3，TraesCS1A01G107800.4	2.545	10.08	8.895	12.79	4.015	9.37	3.635	9.265	6.115	4.54	gi|357134510|ref|XP_003568860.1|/0.0e+00/PREDICTED: arginine--tRNA ligase, cytoplasmic-like isoform X1 [Brachypodium distachyon]//gi|475534537|gb|EMT08576.1|/4.9e-312/Arginyl-tRNA synthetase [Aegilops tauschii]
TraesCS1A01G107900	TraesCS1A01G107900.1，TraesCS1A01G107900.2	2.305	6.41	4.74	4.145	3.755	6.035	3.925	9.185	6.79	5.49	gi|474386527|gb|EMS65018.1|/8.6e-66/Transcription initiation factor TFIID subunit 13 [Triticum urartu]//gi|475593604|gb|EMT22433.1|/1.2e-53/Transcription initiation factor TFIID subunit 13 [Aegilops tauschii]
TraesCS1A01G108000	TraesCS1A01G108000.1，TraesCS1A01G108000.2	0.255	1.15	0.585	0.66	2.005	6.83	12.465	7.91	6.71	3.195	gi|474386528|gb|EMS65019.1|/4.6e-101/Serine/arginine-rich splicing factor 4 [Triticum urartu]//gi|474386528|gb|EMS65019.1|/4.8e-103/Serine/arginine-rich splicing factor 4 [Triticum urartu]
TraesCS1A01G108100	TraesCS1A01G108100.1	3.79	2.13	1.785	0.54	1.415	3.675	4.47	8.02	7.49	4.195	gi|474386529|gb|EMS65020.1|/0.0e+00/Receptor-like protein kinase HERK 1 [Triticum urartu]
TraesCS1A01G108200	TraesCS1A01G108200.1	0	0	0.51	0.08	0	0	0	0	0	0	gi|474387885|gb|EMS65101.1|/2.4e-37/hypothetical protein TRIUR3_31457 [Triticum urartu]
TraesCS1A01G108300	TraesCS1A01G108300.1，TraesCS1A01G108300.2	0.7	1.52	2.915	2.9	0.305	2.39	1.46	2.59	3.06	3.345	gi|475603828|gb|EMT25545.1|/0.0e+00/hypothetical protein F775_31777 [Aegilops tauschii]
TraesCS1A01G108400	TraesCS1A01G108400.1	0.53	0.12	0.7	0.33	0.05	0	0	0	0	0	gi|475603827|gb|EMT25544.1|/1.8e-161/Peroxidase 1 [Aegilops tauschii]
TraesCS1A01G108500	TraesCS1A01G108500.1	0	0	0	0	0.12	0.82	0.19	0.105	0	0.22	gi|475488306|gb|EMT03360.1|/3.1e-51/hypothetical protein F775_01724 [Aegilops tauschii]
TraesCS1A01G108600	TraesCS1A01G108600.1	0	0.08	0.22	0.135	0.255	0.27	0.135	0.29	0.23	0.105	gi|474153475|gb|EMS57014.1|/2.8e-89/Putative protease Do-like 14 [Triticum urartu]
TraesCS1A01G108700	TraesCS1A01G108700.1	0	0.685	0.325	0.205	0.32	1.175	0.12	0.055	0.055	0.54	gi|474189143|gb|EMS58066.1|/3.9e-48/putative zinc protease pqqL [Triticum urartu]
TraesCS1A01G108800	TraesCS1A01G108800.1	0	0.415	0.025	0.705	0.055	0.155	0.17	0.9	0.57	0.25	gi|475573308|gb|EMT16714.1|/7.0e-296/Putative CRM domain-containing protein [Aegilops tauschii]
TraesCS1A01G108900	TraesCS1A01G108900.1	2.51	2.33	2.905	1.49	0.97	4.2	1.055	2.44	2.675	1.465	gi|116562979|gb|ABJ99746.1|/0.0e+00/VIL3 protein [Triticum monococcum subsp. aegilopoides]
TraesCS1A01G109000	TraesCS1A01G109000.1	0.24	0	0.33	0.495	0	0	0	0.04	0	0	gi|475611336|gb|EMT28046.1|/6.8e-125/GDSL esterase/lipase [Aegilops tauschii]
TraesCS1A01G109100	TraesCS1A01G109100.1	4.345	0.445	0.745	8.685	0.29	9.055	0.165	0	0	0.13	gi|238006506|gb|ACR34288.1|/1.8e-73/unknown [Zea mays]
TraesCS1A01G109200	TraesCS1A01G109200.1	0.835	3.885	3.045	4.095	3.355	5.015	2.31	4.98	3.175	3.08	gi|474195166|gb|EMS58301.1|/2.0e-237/hypothetical protein TRIUR3_18907 [Triticum urartu]
TraesCS1A01G109300	TraesCS1A01G109300.1	0.6	2.785	0.665	1.41	1.26	3.285	2.15	6.8	3.465	1.615	gi|51038158|gb|AAT93961.1|/1.9e-149/unknow protein [Oryza sativa Japonica Group]
TraesCS1A01G109400	TraesCS1A01G109400.1	0	0.31	0.055	0.05	0.45	0.33	0.195	0.27	0.075	0.02	gi|474004417|gb|EMS52342.1|/0.0e+00/PAX-interacting protein 1 [Triticum urartu]
TraesCS1A01G109500	TraesCS1A01G109500.1	0.335	1.645	0.595	1.085	0.655	1.51	0.21	1.225	0.855	0.765	gi|474004416|gb|EMS52341.1|/5.9e-297/Nucleolar MIF4G domain-containing protein 1 [Triticum urartu]
TraesCS1A01G109600	TraesCS1A01G109600.1	0.08	2.215	6.355	2.435	0.27	0.595	0	0.08	0	0	gi|474004415|gb|EMS52340.1|/5.8e-126/putative calcium-binding protein CML22 [Triticum urartu]
TraesCS1A01G109700	TraesCS1A01G109700.1	0	0.11	0.03	0.03	0.06	0.135	0.125	0.025	0.14	0.18	gi|326522570|dbj|BAK07747.1|/0.0e+00/predicted protein, partial [Hordeum vulgare subsp. vulgare]
TraesCS1A01G109800	TraesCS1A01G109800.1	0.565	0	0	0	0.31	0	0.075	0	0	0	gi|1002311485|ref|XP_015619093.1|/2.8e-254/PREDICTED: uncharacterized protein LOC4352902 [Oryza sativa Japonica Group]
TraesCS1A01G110000	TraesCS1A01G110000.1	17.8	2.99	7.565	8.94	0.165	3.275	0.4	0	0.035	0	gi|475619939|gb|EMT30929.1|/7.1e-203/Protein kinase APK1A, chloroplastic [Aegilops tauschii]
TraesCS1A01G110100	TraesCS1A01G110100.1	0	0.585	0	0	0	0	0	0	0	0	gi|474410238|gb|EMS66759.1|/2.5e-29/hypothetical protein TRIUR3_26978 [Triticum urartu]
TraesCS1A01G110200	TraesCS1A01G110200.1	11.155	13.715	11.96	14.56	7.135	14.01	19.74	43.97	36.265	24.635	gi|666907036|gb|AIG51274.1|/6.0e-148/R1 protein [Triticum aestivum]
TraesCS1A01G110300	TraesCS1A01G110300.1	14.475	29.095	35.03	24.755	25.73	33.475	38.17	43.91	46.155	41.705	gi|474186266|gb|EMS57934.1|/1.5e-247/Acyl-coenzyme A oxidase 4, peroxisomal [Triticum urartu]
TraesCS1A01G110400	TraesCS1A01G110400.1	0.105	0.12	0.085	0	0.63	0	5.33	0.37	0.735	0	gi|474186265|gb|EMS57933.1|/4.4e-112/Transcription factor bHLH51 [Triticum urartu]
TraesCS1A01G110600	TraesCS1A01G110600.1	0	0	0	0	0	0	7.46	0	0	0	gi|167859881|gb|ACA04810.1|/2.5e-19/endosperm transfer cell specific PR9 precursor [Triticum aestivum]
TraesCS1A01G110700	TraesCS1A01G110700.1	0	0.295	0.205	0.235	0.035	0.365	0.38	0.305	0.32	0.19	gi|473865030|gb|EMS47597.1|/1.0e-188/hypothetical protein TRIUR3_26490 [Triticum urartu]
TraesCS1A01G110800	TraesCS1A01G110800.1	3.16	1.685	6.44	9.98	0.51	1.27	0.375	1.13	1.255	0.615	gi|475463824|gb|EMT02135.1|/3.9e-175/Anthocyanidin 5,3-O-glucosyltransferase [Aegilops tauschii]
TraesCS1A01G110900	TraesCS1A01G110900.1，TraesCS1A01G110900.2	0.26	5.665	45.88	102.1	0.99	34.615	0.845	2.72	1.57	1.4	gi|18251459|gb|AAL66023.1|/0.0e+00/fructose-6-phosphate-2-kinase/fructose-2,6-bisphosphatase [Oryza sativa Indica Group]//gi|474072205|gb|EMS54389.1|/0.0e+00/6-phosphofructo-2-kinase/fructose-2,6-biphosphatase 1 [Triticum urartu]
TraesCS1A01G111000	TraesCS1A01G111000.1	5.94	11.105	12.525	13.265	4.77	7.47	31.435	9.595	5.68	3.275	gi|226499676|ref|NP_001149623.1|/4.1e-175/ZIP zinc/iron transport family protein [Zea mays]
TraesCS1A01G111100	TraesCS1A01G111100.1，TraesCS1A01G111100.2，TraesCS1A01G111100.3	0.17	3.3	1.075	1.75	0.515	2.98	0.7	1.3	1.48	1.09	gi|195634857|gb|ACG36897.1|/2.2e-96/aspartyl-tRNA synthetase [Zea mays]//gi|195634857|gb|ACG36897.1|/3.5e-90/aspartyl-tRNA synthetase [Zea mays]//gi|195634857|gb|ACG36897.1|/3.6e-131/aspartyl-tRNA synthetase [Zea mays]
TraesCS1A01G111200	TraesCS1A01G111200.1	0	0.23	0	0	0.325	0	0	0	0.22	0.135	gi|113536175|dbj|BAF08558.1|/7.7e-98/Os02g0307900 [Oryza sativa Japonica Group]
TraesCS1A01G111300	TraesCS1A01G111300.1	0.275	0.07	0.035	0.525	0.45	2.335	1.075	4.86	4.325	2.35	gi|474105352|gb|EMS55401.1|/5.9e-235/Kelch-like protein 5 [Triticum urartu]
TraesCS1A01G111500	TraesCS1A01G111500.1	21.415	0.31	0	0.125	48.885	5.97	0.57	0.25	0.13	0.24	gi|326530594|dbj|BAK01095.1|/7.2e-81/predicted protein [Hordeum vulgare subsp. vulgare]
TraesCS1A01G111600	TraesCS1A01G111600.1，TraesCS1A01G111600.2	0.38	0.895	0.78	0.995	1.51	1.58	0.45	2.635	1.095	0.73	gi|475541387|gb|EMT09776.1|/5.6e-82/hypothetical protein F775_08545 [Aegilops tauschii]
TraesCS1A01G111700	TraesCS1A01G111700.1	2.29	0	0	0	0	0	0	0	0	0.4	gi|255676056|dbj|BAH92962.1|/3.5e-65/Os05g0165450 [Oryza sativa Japonica Group]
TraesCS1A01G111800	TraesCS1A01G111800.1	9.445	11.23	0.79	0.79	9.855	5.655	22.145	8.775	8.62	1.115	gi|474404667|gb|EMS66397.1|/7.3e-62/hypothetical protein TRIUR3_33954 [Triticum urartu]
TraesCS1A01G111900	TraesCS1A01G111900.1	0.875	5.82	24.7	34.135	1.11	9.28	2.29	2.47	2.96	1.86	gi|357134486|ref|XP_003568848.1|/6.8e-182/PREDICTED: uncharacterized protein LOC100826130 [Brachypodium distachyon]
TraesCS1A01G112000	TraesCS1A01G112000.1	0.625	2.685	1.585	2.1	1.645	2.98	2.895	9.89	5.66	1.77	gi|475562310|gb|EMT13992.1|/1.1e-116/hypothetical protein F775_31834 [Aegilops tauschii]
TraesCS1A01G112100	TraesCS1A01G112100.1，TraesCS1A01G112100.2	2.25	8.08	1.08	1.185	3.26	2.39	2.12	8.75	14.015	9.885	gi|223975651|gb|ACN32013.1|/4.5e-178/unknown [Zea mays]//gi|223975651|gb|ACN32013.1|/6.7e-161/unknown [Zea mays]
TraesCS1A01G112200	TraesCS1A01G112200.1	0.275	4.735	3.07	2.535	0.73	1.905	0.66	2.63	2.13	2.16	gi|22002966|emb|CAD43075.1|/5.1e-187/putative CENP-E like kinetochore protein [Hordeum vulgare subsp. vulgare]
TraesCS1A01G112300	TraesCS1A01G112300.1	0	0	0	0	0	0	0	0	0.045	0	gi|669029031|emb|CDM83067.1|/7.3e-123/unnamed protein product [Triticum aestivum]
TraesCS1A01G112400	TraesCS1A01G112400.1	37.86	38.19	110.215	109.865	16.87	38.835	25.655	25.6	31.1	19.325	gi|27543511|gb|AAO16555.1|/8.1e-72/thioredoxin h [Leymus chinensis]
TraesCS1A01G112500	TraesCS1A01G112500.1	253.915	441.795	196.88	154.93	249.63	209.705	315.44	555.01	470.11	204.955	gi|475595856|gb|EMT23183.1|/1.9e-126/60S ribosomal protein L10-2 [Aegilops tauschii]
TraesCS1A01G112600	TraesCS1A01G112600.1	2.365	1.86	5.105	7.665	2.04	3.925	4.375	10.18	11.39	5.005	gi|474440867|gb|EMS68400.1|/6.6e-165/60S ribosomal protein L10-2 [Triticum urartu]
TraesCS1A01G112700	TraesCS1A01G112700.1	1.215	0.405	3.625	2.385	0.305	1.03	1	0.715	0.825	0.56	gi|545911895|gb|AGW81809.1|/1.3e-223/autophagy-related protein 18d [Triticum aestivum]
TraesCS1A01G112800	TraesCS1A01G112800.1	0.655	5.62	4.06	3.445	1.71	3.835	1.875	5.81	4.095	2.925	gi|669028692|emb|CDM82591.1|/5.3e-62/unnamed protein product [Triticum aestivum]
TraesCS1A01G113000	TraesCS1A01G113000.1	0	0.07	0	0	0	0	0	0	0	0	gi|474391517|gb|EMS65372.1|/5.8e-139/ATP synthase subunit alpha, chloroplastic [Triticum urartu]
TraesCS1A01G113100	TraesCS1A01G113100.1	1.105	10.805	0	0	6.585	0	1.01	0	0	0	gi|474393622|gb|EMS65568.1|/1.9e-19/hypothetical protein TRIUR3_12039 [Triticum urartu]
TraesCS1A01G113200	TraesCS1A01G113200.1	0	0	0	0	0	0	0	0.025	0	0	gi|475521589|gb|EMT06645.1|/1.3e-199/Glycerophosphoryl diester phosphodiesterase [Aegilops tauschii]
TraesCS1A01G113300	TraesCS1A01G113300.1	0.18	0.34	3.91	9.015	0.095	2.55	0.13	0.81	1.94	0.165	gi|474393620|gb|EMS65566.1|/2.6e-203/Glycerophosphoryl diester phosphodiesterase [Triticum urartu]
TraesCS1A01G113400	TraesCS1A01G113400.1	0	0.045	0	0	0.48	0.05	0	1.75	6.55	3.79	gi|473804236|gb|EMS46661.1|/2.0e-244/Tryptophan aminotransferase 1 [Triticum urartu]
TraesCS1A01G113500	TraesCS1A01G113500.1	0.64	0	0	0	0	0	0.035	0	0.155	0.13	gi|475589235|gb|EMT21098.1|/6.8e-134/hypothetical protein F775_10473 [Aegilops tauschii]
TraesCS1A01G113600	TraesCS1A01G113600.1	0.04	0	0	0.535	3.34	10.75	13.475	74.89	94.15	18.77	gi|474077425|gb|EMS54596.1|/2.9e-189/Tryptophan aminotransferase 1 [Triticum urartu]
TraesCS1A01G113700	TraesCS1A01G113700.1	0.54	2.82	0.62	1.05	2.005	2.3	3.115	3.57	2.91	2.03	gi|474077425|gb|EMS54596.1|/2.5e-186/Tryptophan aminotransferase 1 [Triticum urartu]
TraesCS1A01G113800	TraesCS1A01G113800.1	1.025	0.235	0	0	2.36	0.205	0.615	0.045	0.015	0.125	gi|475627882|gb|EMT33813.1|/6.9e-241/Putative LRR receptor-like serine/threonine-protein kinase [Aegilops tauschii]
TraesCS1A01G113900	TraesCS1A01G113900.1，TraesCS1A01G113900.2	0.42	7.18	0.065	0.04	4.59	0	0.085	1.955	4.515	0.725	gi|413944706|gb|AFW77355.1|/3.0e-181/carboxyl-terminal proteinase [Zea mays]//gi|937917557|dbj|BAS92475.1|/2.4e-134/Os05g0169800 [Oryza sativa Japonica Group]
TraesCS1A01G114000	TraesCS1A01G114000.1，TraesCS1A01G114000.2	0.175	1.93	0.32	0.52	0.39	1.355	0.965	0.67	1.21	0.325	gi|357129698|ref|XP_003566498.1|/2.3e-191/PREDICTED: uncharacterized protein LOC100833990 isoform X2 [Brachypodium distachyon]//gi|944071809|gb|KQK07293.1|/1.2e-176/hypothetical protein BRADI_2g34350 [Brachypodium distachyon]
TraesCS1A01G114100	TraesCS1A01G114100.1	0.62	0	0.035	0	0.58	0.38	2.58	2.75	4.235	2.035	gi|960462740|ref|XP_014753463.1|/1.1e-94/PREDICTED: uncharacterized protein LOC106865936 [Brachypodium distachyon]
TraesCS1A01G114300	TraesCS1A01G114300.1，TraesCS1A01G114300.2，TraesCS1A01G114300.3	0.845	6.355	4.675	4.195	4.755	8.075	3.08	5.145	2.75	3.26	gi|475602244|gb|EMT25068.1|/1.8e-190/hypothetical protein F775_01984 [Aegilops tauschii]//gi|475602244|gb|EMT25068.1|/5.7e-179/hypothetical protein F775_01984 [Aegilops tauschii]//gi|475602244|gb|EMT25068.1|/9.4e-144/hypothetical protein F775_01984 [Aegilops tauschii]
TraesCS1A01G114400	TraesCS1A01G114400.1	1.39	2.115	0.58	1.525	5.39	3.585	3.055	5.825	4.335	1.415	gi|113533231|dbj|BAF05614.1|/2.5e-20/Os01g0645000, partial [Oryza sativa Japonica Group]
TraesCS1A01G114500	TraesCS1A01G114500.1	0	0	0	0	0	0.025	0	0	0	0	gi|669028896|emb|CDM82865.1|/0.0e+00/unnamed protein product [Triticum aestivum]
TraesCS1A01G114600	TraesCS1A01G114600.1	0	0	0	0	0	0.03	0	0	0	0	gi|475545343|gb|EMT10482.1|/0.0e+00/DNA-directed RNA polymerase III subunit RPC1 [Aegilops tauschii]
TraesCS1A01G114700	TraesCS1A01G114700.1	0.35	2.28	0	0	6.095	0.725	0.905	0.345	0.12	0.015	gi|475573210|gb|EMT16678.1|/1.8e-64/LRR receptor-like serine/threonine-protein kinase GSO1 [Aegilops tauschii]
TraesCS1A01G114800	TraesCS1A01G114800.1	0	1.205	0	0	0.925	0.64	0.82	0.3	0	0	gi|475607315|gb|EMT26673.1|/2.0e-43/hypothetical protein F775_05277 [Aegilops tauschii]
TraesCS1A01G114900	TraesCS1A01G114900.1	0	0	0	0	0	0.035	0.54	9.415	3.315	1.43	gi|326533682|dbj|BAK05372.1|/1.2e-247/predicted protein [Hordeum vulgare subsp. vulgare]
TraesCS1A01G115000	TraesCS1A01G115000.1	0	8.095	38.37	69.97	1.025	30.935	1.325	1.675	3.225	2.95	gi|475615583|gb|EMT29485.1|/3.1e-103/Protein apaG [Aegilops tauschii]
TraesCS1A01G115100	TraesCS1A01G115100.1	1.88	3.03	4.63	3.89	2.625	3.665	3.135	6.93	6.135	2.925	gi|475601074|gb|EMT24712.1|/4.4e-200/mRNA cap guanine-N7 methyltransferase 1 [Aegilops tauschii]
TraesCS1A01G115200	TraesCS1A01G115200.1	0	0.77	6.535	34.215	0.14	3.7	2.655	7.51	7.13	1.515	gi|326506408|dbj|BAJ86522.1|/4.8e-200/predicted protein [Hordeum vulgare subsp. vulgare]
TraesCS1A01G115300	TraesCS1A01G115300.1	0	1.105	0.835	1.435	0.425	0.425	0.055	0	0.025	0	gi|475599133|gb|EMT24153.1|/0.0e+00/Phospholipase D alpha 1 [Aegilops tauschii]
TraesCS1A01G115400	TraesCS1A01G115400.1	4.685	6.59	1.335	2.285	9.915	2.085	12.99	8.935	10.575	8.395	gi|326497141|dbj|BAK02155.1|/1.9e-68/predicted protein, partial [Hordeum vulgare subsp. vulgare]
TraesCS1A01G115500	TraesCS1A01G115500.1	1.51	3.395	2.21	5.82	0.8	2.765	1.3	2.365	1.82	1.815	gi|475505655|gb|EMT04757.1|/3.4e-209/Protein brittle-1, chloroplastic/amyloplastic [Aegilops tauschii]
TraesCS1A01G115600	TraesCS1A01G115600.1	0	0	0	0	1.25	0	0	0	0	0	gi|673921515|ref|NP_001288491.1|/5.4e-39/uncharacterized protein LOC103649688 [Zea mays]
TraesCS1A01G115700	TraesCS1A01G115700.1	27.43	27.225	13.695	1.895	35.97	19.57	10.045	11.065	22.51	13.445	gi|326495064|dbj|BAJ85628.1|/1.3e-87/predicted protein [Hordeum vulgare subsp. vulgare]
TraesCS1A01G115800	TraesCS1A01G115800.1	6.84	4.02	2.665	0.975	3.98	1.615	0.165	1.39	7.895	8.185	gi|326495064|dbj|BAJ85628.1|/4.0e-70/predicted protein [Hordeum vulgare subsp. vulgare]
TraesCS1A01G115900	TraesCS1A01G115900.1	303.285	108.105	458.92	598.53	24.165	259.075	3.635	5.79	19.54	16.68	gi|1171037|sp|P43400.1|MT1_WHEAT/1.8e-28/RecName: Full=Metallothionein-like protein 1; Short=MT-1
TraesCS1A01G116000	TraesCS1A01G116000.1，TraesCS1A01G116000.2，TraesCS1A01G116000.3	1.015	4.92	3.31	3.82	1.81	7.255	2.275	2.645	2.605	2.715	gi|474313929|gb|EMS62002.1|/2.4e-238/GTPase obg [Triticum urartu]//gi|474313929|gb|EMS62002.1|/2.6e-254/GTPase obg [Triticum urartu]//gi|474313929|gb|EMS62002.1|/6.0e-237/GTPase obg [Triticum urartu]
TraesCS1A01G116100	TraesCS1A01G116100.1	0	0	0	0.08	0	0	0	0	0	0	gi|326495064|dbj|BAJ85628.1|/2.5e-88/predicted protein [Hordeum vulgare subsp. vulgare]
TraesCS1A01G116200	TraesCS1A01G116200.1，TraesCS1A01G116200.2	4.055	8.665	1.145	0.415	4.1	7.42	7.615	12.705	9.91	7.095	gi|475492890|gb|EMT03676.1|/0.0e+00/Putative cellulose synthase A catalytic subunit 1 (UDP-forming) [Aegilops tauschii]
TraesCS1A01G116400	TraesCS1A01G116400.1	0.195	0	0	0	0	0	0	0	0	0	gi|255676072|dbj|BAH92969.1|/2.1e-29/Os05g0176300, partial [Oryza sativa Japonica Group]
TraesCS1A01G116500	TraesCS1A01G116500.1	0.78	3.63	1.02	2.02	0.68	2.735	1.9	6.15	4.64	1.665	gi|326500184|dbj|BAK06181.1|/5.7e-133/predicted protein [Hordeum vulgare subsp. vulgare]
TraesCS1A01G116600	TraesCS1A01G116600.1	0	8.1	1.25	1.045	3.655	2.48	7.145	9.88	4.84	1.58	gi|326529183|dbj|BAK00985.1|/8.0e-22/predicted protein [Hordeum vulgare subsp. vulgare]
TraesCS1A01G116700	TraesCS1A01G116700.1	353.14	253.36	253.06	50.425	70.56	142.415	188.895	26.155	24.31	17.73	gi|255674503|dbj|BAF12041.2|/3.9e-34/Os03g0353400, partial [Oryza sativa Japonica Group]
TraesCS1A01G116800	TraesCS1A01G116800.1	0.125	0	0	0.43	0	0	0.235	0.135	0	0.25	gi|474343703|gb|EMS62758.1|/8.2e-90/hypothetical protein TRIUR3_21397 [Triticum urartu]
TraesCS1A01G116900	TraesCS1A01G116900.1	156.685	144.38	101.96	40.245	30.79	54.675	119.105	4.65	7.73	6.22	gi|326496003|dbj|BAJ90623.1|/2.2e-49/predicted protein [Hordeum vulgare subsp. vulgare]
TraesCS1A01G117000	TraesCS1A01G117000.1	15.845	9.535	1.91	0	8.005	1.58	18.21	4.79	3.085	2.66	gi|357134434|ref|XP_003568822.1|/2.6e-35/PREDICTED: uncharacterized protein LOC100844174 [Brachypodium distachyon]
TraesCS1A01G117100	TraesCS1A01G117100.1	0.395	1.37	0	0	0	0	1.86	1.295	0	0.29	gi|473890423|gb|EMS48608.1|/2.3e-40/hypothetical protein TRIUR3_10337 [Triticum urartu]
TraesCS1A01G117300	TraesCS1A01G117300.1	0.03	0	0	0	0.135	0.5	0.095	0.52	0.575	0.235	gi|473882263|gb|EMS48020.1|/0.0e+00/Histone-lysine N-methyltransferase, H3 lysine-9 specific SUVH5 [Triticum urartu]
TraesCS1A01G117400	TraesCS1A01G117400.1	27.63	85.525	6.495	1.64	79.825	23.465	64.705	12.255	11.575	10.625	gi|336245582|gb|AEI28613.1|/8.5e-54/hypothetical protein [Triticum aestivum]
TraesCS1A01G117500	TraesCS1A01G117500.1，TraesCS1A01G117500.2，TraesCS1A01G117500.3	0.2	3.645	0.025	0.02	1.025	4.03	6.135	3.4	6.745	0.29	gi|475543957|gb|EMT10235.1|/0.0e+00/Boron transporter-like protein 2 [Aegilops tauschii]
TraesCS1A01G117600	TraesCS1A01G117600.1	0	0.21	0.015	0.17	0	0.115	0	0.19	0.125	0.06	gi|226493958|ref|NP_001147934.1|/2.4e-61/fertility restorer [Zea mays]
TraesCS1A01G117700	TraesCS1A01G117700.1	0.23	3.3	0.43	2.105	1.38	2.055	3.295	1.91	1.115	0.14	gi|475526242|gb|EMT07280.1|/1.3e-186/Cytokinin-O-glucosyltransferase 1 [Aegilops tauschii]
TraesCS1A01G117800	TraesCS1A01G117800.1	0	0	0.055	0	0	0	0.15	0	0	0	gi|475541968|gb|EMT09877.1|/3.7e-182/Mitogen-activated protein kinase kinase kinase 2 [Aegilops tauschii]
TraesCS1A01G117900	TraesCS1A01G117900.1	0.14	0.095	0	1.61	0.045	2.445	0.39	0	0	0.62	gi|475526242|gb|EMT07280.1|/2.3e-149/Cytokinin-O-glucosyltransferase 1 [Aegilops tauschii]
TraesCS1A01G118100	TraesCS1A01G118100.1	0.82	0.53	0	0.03	3.58	0.87	0.03	0	0.065	0.185	gi|721640009|ref|XP_003566481.2|/4.3e-171/PREDICTED: coleoptile phototropism protein 1-like [Brachypodium distachyon]
TraesCS1A01G118200	TraesCS1A01G118200.1	0	0	0	0	0	2.715	0	0	0	0	gi|1010224112|ref|NP_001308415.1|/2.8e-10/uncharacterized protein LOC100500997 [Zea mays]
TraesCS1A01G118300	TraesCS1A01G118300.1，TraesCS1A01G118300.2	0.36	3.295	1.415	2.055	1.515	2.76	1.32	3.285	1.555	1.085	gi|474447402|gb|EMS68651.1|/5.8e-269/Serine/threonine protein phosphatase 2A 57 kDa regulatory subunit B' iota isoform [Triticum urartu]//gi|474447402|gb|EMS68651.1|/9.3e-267/Serine/threonine protein phosphatase 2A 57 kDa regulatory subunit B' iota isoform [Triticum urartu]
TraesCS1A01G118400	TraesCS1A01G118400.1，TraesCS1A01G118400.2	24.59	60.895	33.34	29.84	55.67	70.23	34.315	29.835	31.855	19.76	gi|474033128|gb|EMS53008.1|/3.3e-109/Auxin-responsive protein IAA15 [Triticum urartu]//gi|475617010|gb|EMT29956.1|/6.6e-102/Auxin-responsive protein IAA15 [Aegilops tauschii]
TraesCS1A01G118700	TraesCS1A01G118700.1	1.015	4.31	3.19	2.615	0.64	3.77	2.935	1.45	2.075	1.555	gi|475496365|gb|EMT03913.1|/7.6e-164/hypothetical protein F775_08174 [Aegilops tauschii]
TraesCS1A01G118800	TraesCS1A01G118800.1，TraesCS1A01G118800.2	1.195	3.8	3.815	5.065	2.23	6.005	3.04	3.675	2.855	2.135	gi|326505380|dbj|BAJ95361.1|/6.1e-237/predicted protein [Hordeum vulgare subsp. vulgare]//gi|326505380|dbj|BAJ95361.1|/6.7e-237/predicted protein [Hordeum vulgare subsp. vulgare]
TraesCS1A01G118900	TraesCS1A01G118900.1	0	0.32	0	0.045	0	0.21	0.89	0.63	0.36	0.085	gi|363543283|ref|NP_001241857.1|/1.5e-49/MAC1 protein precursor [Zea mays]
TraesCS1A01G119000	TraesCS1A01G119000.1	14.67	4.135	4.305	0	2.25	1.46	0	0.39	0	0	gi|475533961|gb|EMT08486.1|/1.1e-29/hypothetical protein F775_01054 [Aegilops tauschii]
TraesCS1A01G119100	TraesCS1A01G119100.1	5.87	1.24	2.85	0.295	2.88	2.61	10.93	6.035	7.585	3	gi|930697403|ref|NP_001151383.2|/1.3e-208/uncharacterized protein LOC100285016 [Zea mays]
TraesCS1A01G119300	TraesCS1A01G119300.1	2.49	1.58	7.665	1.735	5.84	3.185	14.47	2.22	0.92	0.12	gi|474201337|gb|EMS58492.1|/7.5e-211/UDP-glycosyltransferase 75D1 [Triticum urartu]
TraesCS1A01G119400	TraesCS1A01G119400.1	33.055	0.43	0.07	0	0	0	0.33	3.525	0.775	3.17	gi|944071725|gb|KQK07209.1|/3.0e-102/hypothetical protein BRADI_2g33950 [Brachypodium distachyon]
TraesCS1A01G119500	TraesCS1A01G119500.1	2.6	1.985	19.95	11.145	0.39	3.75	0.905	1.68	1.245	2.5	gi|212723724|ref|NP_001132438.1|/2.6e-36/uncharacterized protein LOC100193889 [Zea mays]
TraesCS1A01G119600	TraesCS1A01G119600.1	1.745	16.385	5.605	1.305	9.515	7.14	24.555	52.61	31.685	5.555	gi|473865159|gb|EMS47614.1|/9.9e-84/Leucine-rich repeat extensin-like protein 4 [Triticum urartu]
TraesCS1A01G119700	TraesCS1A01G119700.1	0.155	3.21	0.595	0.975	1.305	3.41	0.5	1.54	1.465	0.84	gi|473990946|gb|EMS51905.1|/4.6e-241/hypothetical protein TRIUR3_29935 [Triticum urartu]
TraesCS1A01G119800	TraesCS1A01G119800.1	0.6	3.8	4.065	3.36	3.665	4.59	6.675	25.05	15.99	7.07	gi|326513712|dbj|BAJ87875.1|/1.2e-139/predicted protein [Hordeum vulgare subsp. vulgare]
TraesCS1A01G119900	TraesCS1A01G119900.1，TraesCS1A01G119900.2	0.09	0.09	0.115	0	0	0.11	0.035	0.27	1.26	0.335	gi|474093673|gb|EMS54976.1|/0.0e+00/Ent-copalyl diphosphate synthase 1, chloroplastic [Triticum urartu]
TraesCS1A01G120000	TraesCS1A01G120000.1	0.755	2.91	0.465	1.22	6.345	8.24	3.795	14.65	14.58	6.285	gi|474191058|gb|EMS58168.1|/6.5e-48/hypothetical protein TRIUR3_29520 [Triticum urartu]
TraesCS1A01G120100	TraesCS1A01G120100.1，TraesCS1A01G120100.2，TraesCS1A01G120100.3，TraesCS1A01G120100.4	2.305	7.48	1.52	9.745	3.35	3.78	3.38	14.87	13.73	10.085	gi|474311645|gb|EMS61926.1|/0.0e+00/Heat shock 70 kDa protein 4L [Triticum urartu]
TraesCS1A01G120200	TraesCS1A01G120200.1，TraesCS1A01G120200.2，TraesCS1A01G120200.3，TraesCS1A01G120200.4	4.74	22.68	12.995	22.495	17.465	14.055	8.93	29.435	22.72	17.78	gi|474015310|gb|EMS52665.1|/1.3e-301/Heat shock 70 kDa protein 4L [Triticum urartu]//gi|475620200|gb|EMT31029.1|/0.0e+00/Heat shock 70 kDa protein 4L [Aegilops tauschii]
TraesCS1A01G120300	TraesCS1A01G120300.1	0.06	0.125	0	0	0.19	0.34	0.145	0	0.03	0.085	gi|474015311|gb|EMS52666.1|/2.1e-301/Cytochrome P450 86B1 [Triticum urartu]
TraesCS1A01G120400	TraesCS1A01G120400.1	0.425	1.815	0.22	0.115	1.385	0.52	0.405	0.765	0.775	1.175	gi|721639937|ref|XP_010231643.1|/1.7e-57/PREDICTED: 60S ribosomal protein L18a-like protein isoform X1 [Brachypodium distachyon]
TraesCS1A01G120500	TraesCS1A01G120500.1	6.89	14.235	6.4	8.83	21.175	13.21	23.4	23.23	13.74	7.94	gi|326497957|dbj|BAJ94841.1|/1.5e-65/predicted protein [Hordeum vulgare subsp. vulgare]
TraesCS1A01G120700	TraesCS1A01G120700.1	0.31	0	0	0	0.09	0	0.245	0	0	0	gi|474117061|gb|EMS55894.1|/9.5e-118/hypothetical protein TRIUR3_10580 [Triticum urartu]
TraesCS1A01G120800	TraesCS1A01G120800.1，TraesCS1A01G120800.2	0.07	3.465	5.385	14.97	0.405	8.535	1.055	2.63	1.305	1.485	gi|326505492|dbj|BAJ95417.1|/2.2e-50/predicted protein, partial [Hordeum vulgare subsp. vulgare]//gi|326505492|dbj|BAJ95417.1|/4.0e-124/predicted protein, partial [Hordeum vulgare subsp. vulgare]
TraesCS1A01G120900	TraesCS1A01G120900.1，TraesCS1A01G120900.2	4.045	8.56	5.47	10.635	3.685	6.77	4.475	8.975	7.5	3.465	gi|326498087|dbj|BAJ94906.1|/1.6e-100/predicted protein [Hordeum vulgare subsp. vulgare]//gi|474117063|gb|EMS55896.1|/5.2e-49/hypothetical protein TRIUR3_10582 [Triticum urartu]
TraesCS1A01G121000	TraesCS1A01G121000.1	1.96	7.16	8.635	9.805	4.775	9.23	3.905	11.55	6.58	4.595	gi|475591233|gb|EMT21695.1|/4.1e-310/FACT complex subunit SSRP1-B [Aegilops tauschii]
TraesCS1A01G121200	TraesCS1A01G121200.1	0.055	0.31	0.12	0.32	0.28	0.5	0.215	1.145	1.15	0.63	gi|475591232|gb|EMT21694.1|/6.8e-153/hypothetical protein F775_07922 [Aegilops tauschii]
TraesCS1A01G121300	TraesCS1A01G121300.1，TraesCS1A01G121300.2	8.155	24.76	26.27	31.925	18	33.32	10.37	28.34	19.765	13.5	gi|226496669|ref|NP_001143740.1|/1.1e-113/uncharacterized protein LOC100276494 [Zea mays]//gi|475619225|gb|EMT30702.1|/8.9e-151/hypothetical protein F775_28002 [Aegilops tauschii]
TraesCS1A01G121400	TraesCS1A01G121400.1	0.645	3.845	5.755	5.88	0.95	4.335	3.25	5.57	5.85	5.09	gi|113578374|dbj|BAF16737.1|/1.0e-137/Os05g0182900 [Oryza sativa Japonica Group]
TraesCS1A01G121500	TraesCS1A01G121500.1	1.295	4.245	10.515	2.74	0.21	0.895	2.245	0.3	0.505	0.075	gi|473843060|gb|EMS47362.1|/4.7e-92/putative WRKY transcription factor 50 [Triticum urartu]
TraesCS1A01G121700	TraesCS1A01G121700.1，TraesCS1A01G121700.2，TraesCS1A01G121700.3，TraesCS1A01G121700.4，TraesCS1A01G121700.5	1.08	3.325	3.25	2.07	1.505	4.105	1.81	1.985	1.51	1.045	gi|514745431|ref|XP_004960878.1|/4.3e-179/PREDICTED: serine/threonine-protein kinase 38-like [Setaria italica]//gi|514745431|ref|XP_004960878.1|/6.5e-258/PREDICTED: serine/threonine-protein kinase 38-like [Setaria italica]//gi|992158131|gb|KXG21484.1|/1.1e-241/hypothetical protein SORBI_009G069000 [Sorghum bicolor]//gi|992158131|gb|KXG21484.1|/7.4e-257/hypothetical protein SORBI_009G069000 [Sorgh…
TraesCS1A01G121800	TraesCS1A01G121800.1	214.08	46.285	63.405	63.955	4.825	30.775	104.42	1.165	0.25	5.78	gi|357129640|ref|XP_003566469.1|/9.8e-156/PREDICTED: putative nuclease HARBI1 [Brachypodium distachyon]
TraesCS1A01G121900	TraesCS1A01G121900.1	184.48	40.23	57.625	56.525	3.56	25.985	93.075	0.525	0.105	4.445	gi|357129640|ref|XP_003566469.1|/8.6e-156/PREDICTED: putative nuclease HARBI1 [Brachypodium distachyon]
TraesCS1A01G122000	TraesCS1A01G122000.1	0	5.94	41.515	115.18	1.525	54.395	2.515	3.87	7	2.85	gi|721639883|ref|XP_003568789.2|/1.2e-92/PREDICTED: uncharacterized protein YwkD [Brachypodium distachyon]
TraesCS1A01G122100	TraesCS1A01G122100.1	0.035	0.13	0.39	0.3	0.16	0.39	0.095	0.195	0.185	0.19	gi|721639880|ref|XP_010231634.1|/0.0e+00/PREDICTED: uncharacterized protein LOC100822738 [Brachypodium distachyon]
TraesCS1A01G122200	TraesCS1A01G122200.1	0.085	0.31	1.355	0.825	0.07	0.645	0.025	0.235	0.195	0.095	gi|475589639|gb|EMT21225.1|/4.0e-262/hypothetical protein F775_15983 [Aegilops tauschii]
TraesCS1A01G122300	TraesCS1A01G122300.1，TraesCS1A01G122300.2	0	1.255	2.165	0.38	0	0.285	0.23	0.13	0.285	0.105	gi|473891316|gb|EMS48717.1|/1.1e-80/Histidine-containing phosphotransfer protein 4 [Triticum urartu]//gi|473891316|gb|EMS48717.1|/1.8e-57/Histidine-containing phosphotransfer protein 4 [Triticum urartu]
TraesCS1A01G122500	TraesCS1A01G122500.1	482.35	43.355	101.745	15.63	2.17	19.8	96.17	10.585	9.87	3.425	gi|474238841|gb|EMS59690.1|/0.0e+00/NADP-dependent malic enzyme, chloroplastic [Triticum urartu]
TraesCS1A01G122600	TraesCS1A01G122600.1，TraesCS1A01G122600.2	0	0.575	0	1.58	1.735	0.91	0	0	0.085	0.435	gi|475568810|gb|EMT15588.1|/1.8e-87/Auxin-responsive protein IAA16 [Aegilops tauschii]//gi|475568810|gb|EMT15588.1|/7.5e-86/Auxin-responsive protein IAA16 [Aegilops tauschii]
TraesCS1A01G122700	TraesCS1A01G122700.1，TraesCS1A01G122700.2	20.005	46.5	24.735	29.47	53.12	50.275	51.27	95.01	65.365	30.21	gi|475568809|gb|EMT15587.1|/1.7e-153/Proteasome subunit beta type-7-B [Aegilops tauschii]//gi|475568809|gb|EMT15587.1|/6.6e-139/Proteasome subunit beta type-7-B [Aegilops tauschii]
TraesCS1A01G122800	TraesCS1A01G122800.1	9.195	0.35	8.965	4.855	3.345	1.695	0.44	1.165	1.515	0.86	gi|475568808|gb|EMT15586.1|/1.4e-227/Hexokinase-7 [Aegilops tauschii]
TraesCS1A01G122900	TraesCS1A01G122900.1，TraesCS1A01G122900.2	2.925	8.55	0	0	16.74	1.945	1.27	0.22	0.07	0.47	gi|960464808|ref|XP_014753814.1|/5.0e-113/PREDICTED: protein IQ-DOMAIN 14-like [Brachypodium distachyon]//gi|960464808|ref|XP_014753814.1|/7.0e-115/PREDICTED: protein IQ-DOMAIN 14-like [Brachypodium distachyon]
TraesCS1A01G123000	TraesCS1A01G123000.1	6.555	10.265	13.665	18.12	9.19	9.87	10.41	26.805	17.285	9.715	gi|326514518|dbj|BAJ96246.1|/9.4e-127/predicted protein [Hordeum vulgare subsp. vulgare]
TraesCS1A01G123100	TraesCS1A01G123100.1	18.53	24.82	4.02	2.74	28.95	15.58	82.12	39.83	26.88	10.425	gi|475574921|gb|EMT17111.1|/9.8e-32/hypothetical protein F775_32912 [Aegilops tauschii]
TraesCS1A01G123200	TraesCS1A01G123200.1	0.035	3.665	0	0	10.56	1.555	2.375	1.505	0.365	0.4	gi|413944721|gb|AFW77370.1|/4.2e-40/leucine-rich repeat (LRR) family protein, partial [Zea mays]
TraesCS1A01G123300	TraesCS1A01G123300.1	0	0	0	0.05	0	0	0	0	0	0	gi|56784643|dbj|BAD81690.1|/2.0e-17/helicase-like protein [Oryza sativa Japonica Group]
TraesCS1A01G123600	TraesCS1A01G123600.1	0.74	1.62	0.48	0.62	0.225	1.165	0.745	1.365	0.54	0.555	gi|226509308|ref|NP_001141842.1|/3.8e-199/O-sialoglycoprotein endopeptidase [Zea mays]
TraesCS1A01G123800	TraesCS1A01G123800.1	0	0	0	0.255	0	0	0	0	0	0	gi|473945359|gb|EMS50499.1|/1.8e-44/hypothetical protein TRIUR3_14389 [Triticum urartu]
TraesCS1A01G123900	TraesCS1A01G123900.1，TraesCS1A01G123900.2，TraesCS1A01G123900.3，TraesCS1A01G123900.4，TraesCS1A01G123900.5，TraesCS1A01G123900.6	1.105	1.525	1.845	2.94	1.145	2	1.11	1.135	1.705	1.79	gi|293337004|ref|NP_001169571.1|/1.8e-261/uncharacterized protein LOC100383451 [Zea mays]//gi|293337004|ref|NP_001169571.1|/1.8e-291/uncharacterized protein LOC100383451 [Zea mays]//gi|293337004|ref|NP_001169571.1|/4.2e-293/uncharacterized protein LOC100383451 [Zea mays]//gi|474072393|gb|EMS54400.1|/5.1e-291/Casein kinase I-like protein 2 [Triticum urartu]//gi|475609116|gb|EMT27276.1|/3.3e-224/Ca…
TraesCS1A01G124000	TraesCS1A01G124000.1	0	0.39	0	0	0	0.575	0	0	0.155	0.11	-
TraesCS1A01G124100	TraesCS1A01G124100.1	4.9	0.71	2.81	2.99	0.22	0.75	0.195	0.11	0.425	0.3	gi|326490167|dbj|BAJ94157.1|/4.1e-93/predicted protein [Hordeum vulgare subsp. vulgare]
TraesCS1A01G124200	TraesCS1A01G124200.1，TraesCS1A01G124200.2	9.36	11.735	2.945	0.15	5.045	7.515	3.93	1.92	1.52	1.455	gi|474001711|gb|EMS52241.1|/1.1e-192/Peroxidase 12 [Triticum urartu]//gi|474001711|gb|EMS52241.1|/1.5e-194/Peroxidase 12 [Triticum urartu]
TraesCS1A01G124300	TraesCS1A01G124300.1，TraesCS1A01G124300.2，TraesCS1A01G124300.3，TraesCS1A01G124300.4	0	0.13	0	0.045	0	0.355	0.1	0	0	0	gi|474007771|gb|EMS52449.1|/1.3e-181/Polygalacturonase [Triticum urartu]//gi|474007771|gb|EMS52449.1|/1.4e-242/Polygalacturonase [Triticum urartu]//gi|474007771|gb|EMS52449.1|/2.0e-183/Polygalacturonase [Triticum urartu]//gi|474007771|gb|EMS52449.1|/9.0e-250/Polygalacturonase [Triticum urartu]
TraesCS1A01G124400	TraesCS1A01G124400.1，TraesCS1A01G124400.2	2.185	14.63	20.245	30.81	3.305	13.205	4.175	4.57	5.01	2.505	gi|226532620|ref|NP_001149676.1|/8.0e-42/thioredoxin-like 6 [Zea mays]//gi|326509031|dbj|BAJ86908.1|/4.3e-115/predicted protein [Hordeum vulgare subsp. vulgare]
TraesCS1A01G124500	TraesCS1A01G124500.1	0.48	0.295	0	0	0.185	0.105	0.15	0.455	0	0.165	gi|238014878|gb|ACR38474.1|/6.5e-72/unknown [Zea mays]
TraesCS1A01G124600	TraesCS1A01G124600.1	64.89	141.995	20.54	18.125	88.18	42.035	91.865	107.825	76.32	31.865	gi|1100743|dbj|BAA08105.1|/1.5e-153/2-oxoglutarate/malate translocator [Panicum miliaceum]
TraesCS1A01G124700	TraesCS1A01G124700.1	0.42	0.98	0	0	1.43	1.47	0.5	0.385	0.13	0.63	gi|212723664|ref|NP_001132143.1|/4.7e-179/putative protein kinase superfamily protein [Zea mays]
TraesCS1A01G124800	TraesCS1A01G124800.1	7.55	0.51	0	0	0	0	0	0	0.095	0.385	gi|474391131|gb|EMS65360.1|/6.4e-21/hypothetical protein TRIUR3_09812 [Triticum urartu]
TraesCS1A01G125000	TraesCS1A01G125000.1	4.145	6.62	8.555	8.3	5.58	10.82	10.05	18.55	13.485	6.675	gi|480578267|gb|AGJ93556.1|/8.9e-239/SHAGGY-like kinase [Triticum aestivum]
TraesCS1A01G125100	TraesCS1A01G125100.1	70.76	171.635	28.615	37.565	112.365	54.71	115.985	181.205	97.115	29.035	gi|474292820|gb|EMS61347.1|/9.0e-98/60S ribosomal protein L11 [Triticum urartu]
TraesCS1A01G125200	TraesCS1A01G125200.1	0	0.085	0	0	0	0	0.175	0.325	0.34	0	gi|473923469|gb|EMS49778.1|/4.9e-135/hypothetical protein TRIUR3_21218 [Triticum urartu]
TraesCS1A01G125300	TraesCS1A01G125300.1	1.09	2.16	3.11	6.955	0.46	2.37	0.55	1.265	1.335	1.38	gi|326516388|dbj|BAJ92349.1|/1.5e-243/predicted protein [Hordeum vulgare subsp. vulgare]
TraesCS1A01G125400	TraesCS1A01G125400.1，TraesCS1A01G125400.2	3.325	0.43	0.78	0.26	0.86	0.61	0.865	0.895	1.09	0.25	gi|473999512|gb|EMS52169.1|/1.7e-298/hypothetical protein TRIUR3_31101 [Triticum urartu]//gi|475577807|gb|EMT17933.1|/2.6e-199/hypothetical protein F775_09194 [Aegilops tauschii]
TraesCS1A01G125500	TraesCS1A01G125500.1	3.295	0.62	2.86	15.375	5.2	11.89	8.845	6.975	13.34	7.59	gi|95114388|gb|ABF55692.1|/1.8e-156/putative zinc transporter [Triticum aestivum]
TraesCS1A01G125600	TraesCS1A01G125600.1	0.43	3.13	1.31	2.52	2.09	3.315	5.405	3.625	2.325	2.685	gi|357134319|ref|XP_003568765.1|/6.2e-194/PREDICTED: probable beta-1,3-galactosyltransferase 12 [Brachypodium distachyon]
TraesCS1A01G125700	TraesCS1A01G125700.1	64.615	28.965	9.245	2.76	8.82	43.395	52.28	20.315	22.04	9.31	gi|226500542|ref|NP_001141261.1|/6.2e-61/uncharacterized protein LOC100273348 [Zea mays]
TraesCS1A01G125800	TraesCS1A01G125800.1，TraesCS1A01G125800.2	0	2.845	2.175	3.17	10.335	44.895	54.425	38.395	45.355	22.295	gi|161158766|emb|CAM59041.1|/1.5e-141/MIKC-type MADS-box transcription factor WM2 [Triticum aestivum]//gi|161158766|emb|CAM59041.1|/4.7e-89/MIKC-type MADS-box transcription factor WM2 [Triticum aestivum]
TraesCS1A01G125900	TraesCS1A01G125900.1	0.635	1.425	5.485	3.275	0.635	3.025	3.555	7.57	7.84	5.35	gi|413948974|gb|AFW81623.1|/6.0e-54/lachrymatory factor synthase [Zea mays]
TraesCS1A01G126000	TraesCS1A01G126000.1	2.965	4.325	1.45	2.575	1.99	2.565	2.29	3.1	3.28	1.88	gi|474268723|gb|EMS60817.1|/1.6e-108/N-alpha-acetyltransferase 30, NatC catalytic subunit [Triticum urartu]
TraesCS1A01G126100	TraesCS1A01G126100.1	6.59	14.58	1.08	2.815	4.945	16.085	3.865	2.245	1.085	0.28	gi|326487606|dbj|BAK05475.1|/1.8e-214/predicted protein [Hordeum vulgare subsp. vulgare]
TraesCS1A01G126200	TraesCS1A01G126200.1	0	0	0	0.065	0	0	0.15	0.075	0.085	0.225	gi|474451402|gb|EMS68895.1|/2.9e-88/E3 ubiquitin-protein ligase ATL9 [Triticum urartu]
TraesCS1A01G126300	TraesCS1A01G126300.1，TraesCS1A01G126300.2，TraesCS1A01G126300.3	0.57	3.45	2.73	2.755	2.17	3.645	1.595	6.285	5.205	3.135	gi|474151189|gb|EMS56982.1|/0.0e+00/Mannosyl-oligosaccharide 1,2-alpha-mannosidase MNS3 [Triticum urartu]
TraesCS1A01G126400	TraesCS1A01G126400.1	21.335	5.195	0.05	0	1.245	0.54	1.515	0.7	0.47	0.44	gi|1001621755|emb|CFV04391.1|/2.1e-191/GA2ox-A10 [Triticum aestivum]
TraesCS1A01G126800	TraesCS1A01G126800.1	7.87	7.855	27.695	20.96	2.61	19.9	7.85	3.11	6.94	6.77	gi|721685703|gb|AIX10793.1|/9.9e-93/ABA receptor 5 [Oryza sativa Indica Group]
TraesCS1A01G126900	TraesCS1A01G126900.1	1.185	19.915	7.12	7.325	6.76	18.43	7.315	3.65	2.915	2.055	gi|159459912|gb|ABW96353.1|/0.0e+00/CER5-like protein [Triticum aestivum]
TraesCS1A01G127000	TraesCS1A01G127000.1	2.08	8.28	7.565	8.15	2.185	11.205	7.455	39.28	44.82	20.405	gi|357134245|ref|XP_003568728.1|/2.2e-106/PREDICTED: coiled-coil domain-containing protein 25 [Brachypodium distachyon]
TraesCS1A01G127100	TraesCS1A01G127100.1，TraesCS1A01G127100.2	0	0	0.095	0.095	0	0	0	0	0	0	gi|118430378|ref|YP_874643.1|/1.1e-104/RNA polymerase beta subunit (chloroplast) [Hordeum vulgare subsp. vulgare]//gi|121720605|ref|YP_001001526.1|/3.2e-12/RNA polymerase beta subunit [Nuphar advena]
TraesCS1A01G127400	TraesCS1A01G127400.1	0.125	3.32	1.615	3.34	0.295	3.925	0.43	0.87	0.94	0.44	gi|475586845|gb|EMT20406.1|/2.3e-137/Rhomboid protease aarA [Aegilops tauschii]
TraesCS1A01G127500	TraesCS1A01G127500.1	1.46	0.065	0.645	2.035	0	2.175	0.735	3.26	3.185	0.505	gi|474163357|gb|EMS57353.1|/0.0e+00/S-type anion channel SLAH3 [Triticum urartu]
TraesCS1A01G127600	TraesCS1A01G127600.1，TraesCS1A01G127600.2	0	0.065	0	0	0.055	0.235	0.065	0.025	0	0	gi|473944816|gb|EMS50475.1|/0.0e+00/putative ATP-dependent RNA helicase DDX11 [Triticum urartu]//gi|473944816|gb|EMS50475.1|/1.3e-250/putative ATP-dependent RNA helicase DDX11 [Triticum urartu]
TraesCS1A01G127700	TraesCS1A01G127700.1	0	0.75	0	0.11	0	0.17	0	0	0	0	gi|960454560|ref|XP_014752007.1|/1.8e-33/PREDICTED: uncharacterized protein LOC100840175 [Brachypodium distachyon]
TraesCS1A01G127800	TraesCS1A01G127800.1	0	4.92	0	0	3.32	1.545	5.375	1.09	0.795	0.89	gi|475555755|gb|EMT12507.1|/1.2e-20/hypothetical protein F775_24755 [Aegilops tauschii]
TraesCS1A01G127900	TraesCS1A01G127900.1	30.735	10.67	5.125	1.735	3.95	10.58	12.27	12.15	8.985	6.985	gi|474340800|gb|EMS62683.1|/2.4e-225/Proline-rich receptor-like protein kinase PERK1 [Triticum urartu]
TraesCS1A01G128100	TraesCS1A01G128100.1	1.91	4.225	8.63	7.415	1.15	3.845	1.775	2.205	1.27	1.645	gi|326506084|dbj|BAJ91281.1|/1.3e-100/predicted protein [Hordeum vulgare subsp. vulgare]
TraesCS1A01G128300	TraesCS1A01G128300.1	2.705	3.76	4.17	2.79	2.85	3.715	1.2	2.585	1.775	1.035	gi|326505802|dbj|BAJ91140.1|/2.7e-177/predicted protein [Hordeum vulgare subsp. vulgare]
TraesCS1A01G128400	TraesCS1A01G128400.1	0	0.025	0	0	0.045	0.025	0.02	0.295	0.22	0.065	gi|77552617|gb|ABA95414.1|/1.4e-296/transposon protein, putative, unclassified [Oryza sativa Japonica Group]
TraesCS1A01G128600	TraesCS1A01G128600.1	2.005	8.4	2.25	4.75	3.31	9.915	3.815	9.485	3.9	3.48	gi|474375339|gb|EMS64156.1|/9.6e-147/U1 small nuclear ribonucleoprotein 70 kDa [Triticum urartu]
TraesCS1A01G128800	TraesCS1A01G128800.1	0	0	0	0	0	0	0	0	0.09	0	gi|474398987|gb|EMS65894.1|/6.5e-71/Transcriptional regulator TAC1 [Triticum urartu]
TraesCS1A01G128900	TraesCS1A01G128900.1，TraesCS1A01G128900.2，TraesCS1A01G128900.3	16.37	5.745	6.865	3.655	9.99	4.15	1.075	0.385	0.46	0.635	gi|326499069|dbj|BAK06025.1|/1.2e-192/predicted protein [Hordeum vulgare subsp. vulgare]//gi|326499069|dbj|BAK06025.1|/1.7e-194/predicted protein [Hordeum vulgare subsp. vulgare]//gi|326499069|dbj|BAK06025.1|/7.2e-182/predicted protein [Hordeum vulgare subsp. vulgare]
TraesCS1A01G129100	TraesCS1A01G129100.1	15.22	50.955	6.695	8.675	22.095	26.98	30.035	55.48	24.61	8.255	gi|475515675|gb|EMT05891.1|/1.9e-101/40S ribosomal protein S7 [Aegilops tauschii]
TraesCS1A01G129200	TraesCS1A01G129200.1，TraesCS1A01G129200.2，TraesCS1A01G129200.3	0.58	3.575	0.78	1.74	1.845	2.49	2.895	6.195	4.335	2.52	gi|474268613|gb|EMS60806.1|/1.6e-194/Zinc finger protein-like 1-like protein [Triticum urartu]//gi|474268613|gb|EMS60806.1|/4.0e-147/Zinc finger protein-like 1-like protein [Triticum urartu]//gi|474268613|gb|EMS60806.1|/7.4e-111/Zinc finger protein-like 1-like protein [Triticum urartu]
TraesCS1A01G129300	TraesCS1A01G129300.1	0.02	1.6	0.1	0.27	0.37	1.405	0.355	0.655	0.17	0.205	gi|359950740|gb|AEV91160.1|/0.0e+00/R1R2R3-MYB protein [Triticum aestivum]
TraesCS1A01G129400	TraesCS1A01G129400.1	0.66	7.795	0	0.02	1.965	10.205	2.51	15.04	6.62	3.325	gi|614093296|sp|B8AZX3.1|MCM6_ORYSI/0.0e+00/RecName: Full=DNA replication licensing factor MCM6; AltName: Full=Minichromosome maintenance protein 6
TraesCS1A01G129500	TraesCS1A01G129500.1，TraesCS1A01G129500.2	1.695	2.475	3.275	5.24	2.595	7.085	7.12	10.555	11.47	7.73	gi|474415442|gb|EMS67151.1|/3.1e-270/putative ubiquitin-conjugating enzyme E2 26 [Triticum urartu]//gi|474415442|gb|EMS67151.1|/4.9e-249/putative ubiquitin-conjugating enzyme E2 26 [Triticum urartu]
TraesCS1A01G129600	TraesCS1A01G129600.1	0	0.695	1.535	7.125	0.09	0.705	0.07	0	0	0	gi|475609991|gb|EMT27572.1|/6.7e-120/Protein RUPTURED POLLEN GRAIN 1 [Aegilops tauschii]
TraesCS1A01G129700	TraesCS1A01G129700.1	0.06	0.585	0	0.11	0.33	0.11	0.205	0.13	0.4	0.19	gi|474372279|gb|EMS63926.1|/2.7e-248/hypothetical protein TRIUR3_23331 [Triticum urartu]
TraesCS1A01G129800	TraesCS1A01G129800.1	0.375	3.205	1.48	3.48	1.245	2.965	4.43	7.75	6.89	2.025	gi|474372278|gb|EMS63925.1|/1.3e-99/SKP1-like protein 4 [Triticum urartu]
TraesCS1A01G130000	TraesCS1A01G130000.1	0.13	0	0	0	0.815	0	0	0	0	0	gi|595789888|ref|YP_009020172.1|/1.4e-34/translational initiation factor 1 (chloroplast) [Sorghum timorense]
TraesCS1A01G130100	TraesCS1A01G130100.1	0	0.105	0.24	0.155	0	1.445	0	0	0.24	0	gi|7388088|sp|P92225.1|RPOA_CRIDE/9.0e-122/RecName: Full=DNA-directed RNA polymerase subunit alpha; Short=PEP; AltName: Full=Plastid-encoded RNA polymerase subunit alpha; Short=RNA polymerase subunit alpha
TraesCS1A01G130600	TraesCS1A01G130600.1，TraesCS1A01G130600.2	0	0	0.105	0.21	0.265	0.125	0	0	0	0.08	gi|146760227|emb|CAM58989.1|/3.1e-42/tubulin folding cofactor B, partial [Hordeum vulgare subsp. vulgare]//gi|146760227|emb|CAM58989.1|/3.2e-42/tubulin folding cofactor B, partial [Hordeum vulgare subsp. vulgare]
TraesCS1A01G130700	TraesCS1A01G130700.1	0.135	2.145	0.085	0.14	14.13	1.38	0.485	1.795	0.465	0.315	gi|721663932|ref|XP_010235461.1|/0.0e+00/PREDICTED: DNA polymerase epsilon catalytic subunit A isoform X2 [Brachypodium distachyon]
TraesCS1A01G130800	TraesCS1A01G130800.1	1.725	4.99	3.775	4.785	1.525	4.065	1.525	4.225	2.925	1.75	gi|475535784|gb|EMT08795.1|/4.9e-177/RNA-binding protein 39 [Aegilops tauschii]
TraesCS1A01G130900	TraesCS1A01G130900.1	0.26	2.3	1.95	3.275	0.31	3.55	1.33	2.38	1.57	1.605	gi|357146004|ref|XP_003573844.1|/1.0e-224/PREDICTED: uncharacterized protein LOC100822972 [Brachypodium distachyon]
TraesCS1A01G131000	TraesCS1A01G131000.1，TraesCS1A01G131000.2，TraesCS1A01G131000.3，TraesCS1A01G131000.4	0.1	0.915	1.69	1.645	0.15	1.69	0.695	1.31	1.395	1.58	gi|475609215|gb|EMT27311.1|/0.0e+00/hypothetical protein F775_03609 [Aegilops tauschii]
TraesCS1A01G131100	TraesCS1A01G131100.1	0	0	0	0	0.43	0	0.345	0	0	0	gi|474267229|gb|EMS60743.1|/2.2e-66/hypothetical protein TRIUR3_33407 [Triticum urartu]
TraesCS1A01G131200	TraesCS1A01G131200.1，TraesCS1A01G131200.2，TraesCS1A01G131200.3	4.415	10.805	10.97	13.145	3.935	9.91	5.6	11.46	9.6	6.155	gi|474042898|gb|EMS53336.1|/1.1e-212/Transcription initiation factor IIA subunit 1 [Triticum urartu]//gi|474042898|gb|EMS53336.1|/1.9e-212/Transcription initiation factor IIA subunit 1 [Triticum urartu]//gi|474042898|gb|EMS53336.1|/2.6e-214/Transcription initiation factor IIA subunit 1 [Triticum urartu]
TraesCS1A01G131300	TraesCS1A01G131300.1	0.98	2.02	5.34	12.5	0.98	4.19	3.35	3.645	3.09	2.745	gi|19225025|gb|AAL86501.1|AC099040_5/1.2e-228/putative endonuclease [Oryza sativa Japonica Group]
TraesCS1A01G131500	TraesCS1A01G131500.1，TraesCS1A01G131500.2	13.85	14.705	8.245	9.215	18.99	13.56	25.3	16.22	10.78	5.835	gi|326528455|dbj|BAJ93377.1|/2.2e-111/predicted protein [Hordeum vulgare subsp. vulgare]//gi|326528455|dbj|BAJ93377.1|/2.8e-114/predicted protein [Hordeum vulgare subsp. vulgare]
TraesCS1A01G131600	TraesCS1A01G131600.1	0.455	0.385	0.43	0.93	0.125	0.675	0.445	1.42	1.205	1.305	gi|78771847|gb|AAU89661.2|/0.0e+00/EDR1 [Triticum aestivum]
TraesCS1A01G131900	TraesCS1A01G131900.1	1.11	8.2	10.555	8.06	9.835	10.865	3.285	4.36	3.785	1.83	gi|474425445|gb|EMS67705.1|/2.6e-119/hypothetical protein TRIUR3_27713 [Triticum urartu]
TraesCS1A01G132000	TraesCS1A01G132000.1	0	0	0.25	0	0	0	0	0.35	0.17	0.315	gi|474103557|gb|EMS55354.1|/1.9e-86/hypothetical protein TRIUR3_28653 [Triticum urartu]
TraesCS1A01G132200	TraesCS1A01G132200.1	0	0	0	0.025	0	0.04	0	0.57	0.155	0.03	-
TraesCS1A01G132300	TraesCS1A01G132300.1	0	0	0.25	0.245	0	0	0.12	0	0	0.13	gi|475605130|gb|EMT25961.1|/1.9e-59/hypothetical protein F775_02354 [Aegilops tauschii]
TraesCS1A01G132400	TraesCS1A01G132400.1	124.46	226.76	0.15	0	317.36	83.225	149.61	83.635	51.11	16.115	gi|326510545|dbj|BAJ87489.1|/2.0e-68/predicted protein [Hordeum vulgare subsp. vulgare]
TraesCS1A01G132600	TraesCS1A01G132600.1，TraesCS1A01G132600.2，TraesCS1A01G132600.3，TraesCS1A01G132600.4，TraesCS1A01G132600.5	0.62	2.59	2.165	2.435	0.95	4.365	0.745	1.6	1.545	1.07	gi|357146212|ref|XP_003573913.1|/0.0e+00/PREDICTED: phospholipid-transporting ATPase 3 isoform X1 [Brachypodium distachyon]//gi|960478834|ref|XP_014756553.1|/0.0e+00/PREDICTED: phospholipid-transporting ATPase 3 isoform X2 [Brachypodium distachyon]
TraesCS1A01G133000	TraesCS1A01G133000.1	0.145	0	0	0.065	0	0	0	0	0.115	0.055	gi|473939760|gb|EMS50276.1|/1.0e-238/hypothetical protein TRIUR3_20267 [Triticum urartu]
TraesCS1A01G133100	TraesCS1A01G133100.1，TraesCS1A01G133100.2	4.83	33.485	22.285	38.995	10.525	21.36	14.015	36.71	44.49	14.14	gi|475565760|gb|EMT14862.1|/0.0e+00/Stromal 70 kDa heat shock-related protein, chloroplastic [Aegilops tauschii]
TraesCS1A01G133200	TraesCS1A01G133200.1	0	0.08	0	0	0	0	0.03	0	0	0	gi|413944847|gb|AFW77496.1|/4.6e-193/putative protein kinase superfamily protein [Zea mays]
TraesCS1A01G133300	TraesCS1A01G133300.1，TraesCS1A01G133300.2	0	0	0.22	0	0	0.285	0	0	0	0	gi|721633583|ref|XP_010230738.1|/1.1e-45/PREDICTED: ERAD-associated E3 ubiquitin-protein ligase HRD1-like [Brachypodium distachyon]//gi|721633583|ref|XP_010230738.1|/1.7e-45/PREDICTED: ERAD-associated E3 ubiquitin-protein ligase HRD1-like [Brachypodium distachyon]
TraesCS1A01G133400	TraesCS1A01G133400.1，TraesCS1A01G133400.2	14.385	10.795	9.295	7.095	9.745	6.41	3.46	7.46	6.395	3.99	gi|326495288|dbj|BAJ85740.1|/7.2e-311/predicted protein [Hordeum vulgare subsp. vulgare]//gi|475576353|gb|EMT17521.1|/1.9e-187/hypothetical protein F775_30544 [Aegilops tauschii]
TraesCS1A01G133500	TraesCS1A01G133500.1，TraesCS1A01G133500.2，TraesCS1A01G133500.3，TraesCS1A01G133500.4，TraesCS1A01G133500.5	0.02	3.345	4.075	12.7	0.16	4.085	0.47	0.76	0.095	0.26	gi|113638860|dbj|BAF26165.1|/1.1e-278/Os10g0181200, partial [Oryza sativa Japonica Group]//gi|113638860|dbj|BAF26165.1|/2.9e-222/Os10g0181200, partial [Oryza sativa Japonica Group]//gi|113638860|dbj|BAF26165.1|/3.5e-274/Os10g0181200, partial [Oryza sativa Japonica Group]//gi|113638860|dbj|BAF26165.1|/3.9e-278/Os10g0181200, partial [Oryza sativa Japonica Group]//gi|475376785|gb|EMT00607.1|/1.1e-21…
TraesCS1A01G133700	TraesCS1A01G133700.1，TraesCS1A01G133700.2，TraesCS1A01G133700.3，TraesCS1A01G133700.4	1.175	10.06	4.6	7.435	10.29	14.38	3.735	7.05	4.715	4	gi|475625112|gb|EMT32849.1|/0.0e+00/hypothetical protein F775_31297 [Aegilops tauschii]
TraesCS1A01G133800	TraesCS1A01G133800.1，TraesCS1A01G133800.2，TraesCS1A01G133800.3，TraesCS1A01G133800.4	0.355	1.28	0.87	1.195	0.285	1.44	0.245	1.18	1.515	0.81	gi|474190882|gb|EMS58144.1|/0.0e+00/Lysine-specific demethylase 5A [Triticum urartu]
TraesCS1A01G133900	TraesCS1A01G133900.1	0.505	1.775	0.865	1.2	0.525	2.385	1.475	3.34	1.65	1.62	gi|326510587|dbj|BAJ87510.1|/8.1e-235/predicted protein [Hordeum vulgare subsp. vulgare]
TraesCS1A01G134000	TraesCS1A01G134000.1	98.505	37.17	93.32	73.295	32.32	166.17	99.975	27.875	28.79	14.09	gi|475575927|gb|EMT17394.1|/3.9e-90/Putative calcium-binding protein CML18 [Aegilops tauschii]
TraesCS1A01G134100	TraesCS1A01G134100.1	1.065	0.86	9.12	7.73	0.115	1.55	0.27	0.21	0.2	0.245	gi|226493985|ref|NP_001141577.1|/7.0e-241/uncharacterized protein LOC100273693 [Zea mays]
TraesCS1A01G134200	TraesCS1A01G134200.1	0	0.19	0	0.33	0	0.61	0.165	0	0	0	gi|474241064|gb|EMS59787.1|/5.6e-65/Calcium-dependent protein kinase 13 [Triticum urartu]
TraesCS1A01G134300	TraesCS1A01G134300.1	3.365	10.475	8.595	8.645	5.905	8.74	4.335	8.285	8.135	3.83	gi|474296573|gb|EMS61459.1|/6.8e-62/Zinc finger AN1 domain-containing stress-associated protein 15 [Triticum urartu]
TraesCS1A01G134500	TraesCS1A01G134500.1，TraesCS1A01G134500.2，TraesCS1A01G134500.3	1.265	8.635	3.22	4.925	0.73	4.385	0.925	2.51	1.265	1.35	gi|473950923|gb|EMS50700.1|/5.3e-107/tRNA pseudouridine synthase A 1 [Triticum urartu]//gi|473950923|gb|EMS50700.1|/7.4e-126/tRNA pseudouridine synthase A 1 [Triticum urartu]//gi|473950923|gb|EMS50700.1|/7.8e-156/tRNA pseudouridine synthase A 1 [Triticum urartu]
TraesCS1A01G134600	TraesCS1A01G134600.1，TraesCS1A01G134600.2	0.62	2.56	2.62	3.93	1.535	4.65	1.935	4.16	2.82	2.125	gi|22748371|gb|AAN05373.1|/0.0e+00/Putative vacuolar sorting receptor protein [Oryza sativa Japonica Group]
TraesCS1A01G134800	TraesCS1A01G134800.1	0.71	2.625	2.07	2.445	1.225	3.08	1.775	5.405	3.995	3.09	gi|357129455|ref|XP_003566377.1|/2.9e-94/PREDICTED: INO80 complex subunit D-like [Brachypodium distachyon]
TraesCS1A01G135100	TraesCS1A01G135100.1，TraesCS1A01G135100.2，TraesCS1A01G135100.3，TraesCS1A01G135100.4	0.19	1.69	0.15	0.28	1.22	1.455	0.415	1.035	0.705	0.315	gi|473891708|gb|EMS48756.1|/0.0e+00/DNA mismatch repair protein MSH2 [Triticum urartu]
TraesCS1A01G135300	TraesCS1A01G135300.1，TraesCS1A01G135300.2，TraesCS1A01G135300.3	0.57	2.36	2.475	2.34	0.495	2.72	0.775	2.375	2.36	2.055	gi|475617611|gb|EMT30179.1|/0.0e+00/hypothetical protein F775_09216 [Aegilops tauschii]
TraesCS1A01G135400	TraesCS1A01G135400.1	0.38	1.16	0.995	0.33	0.06	1.24	0	0	0	0	gi|474244408|gb|EMS59920.1|/1.0e-285/hypothetical protein TRIUR3_15689 [Triticum urartu]
TraesCS1A01G135500	TraesCS1A01G135500.1，TraesCS1A01G135500.2	0	0.625	0.16	0	0	0.73	0	0	0.045	0.06	gi|475612807|gb|EMT28540.1|/1.2e-93/Protein FAR1-RELATED SEQUENCE 5 [Aegilops tauschii]//gi|475612807|gb|EMT28540.1|/1.6e-72/Protein FAR1-RELATED SEQUENCE 5 [Aegilops tauschii]
TraesCS1A01G135600	TraesCS1A01G135600.1	0	0.395	0.955	3.695	0.475	1.665	0.02	0.125	0.075	0.145	gi|721658042|ref|XP_010234605.1|/0.0e+00/PREDICTED: putative ion channel POLLUX-like 2 isoform X3 [Brachypodium distachyon]
TraesCS1A01G135700	TraesCS1A01G135700.1，TraesCS1A01G135700.2，TraesCS1A01G135700.3，TraesCS1A01G135700.4	0.765	6.705	9.755	14.51	4.41	27.085	3.01	1.46	0.885	0.715	gi|474159414|gb|EMS57215.1|/1.8e-287/Ferrochelatase-2, chloroplastic [Triticum urartu]//gi|474159414|gb|EMS57215.1|/2.6e-275/Ferrochelatase-2, chloroplastic [Triticum urartu]//gi|474159414|gb|EMS57215.1|/4.3e-234/Ferrochelatase-2, chloroplastic [Triticum urartu]//gi|474159414|gb|EMS57215.1|/7.0e-292/Ferrochelatase-2, chloroplastic [Triticum urartu]
TraesCS1A01G135800	TraesCS1A01G135800.1	0.735	1.105	1.74	0.99	0.415	1.67	1.39	1.135	1.925	1.27	gi|474111271|gb|EMS55623.1|/8.8e-43/hypothetical protein TRIUR3_10148 [Triticum urartu]
TraesCS1A01G135900	TraesCS1A01G135900.1	3.03	0.4	0	0.175	0	0	0.385	0.045	0.515	0.95	gi|474111272|gb|EMS55624.1|/3.6e-186/GDSL esterase/lipase EXL3 [Triticum urartu]
TraesCS1A01G136000	TraesCS1A01G136000.1，TraesCS1A01G136000.2	0.15	3.105	0.955	0.385	2.025	2.095	1.63	1.645	1.395	0.875	gi|474111273|gb|EMS55625.1|/3.1e-147/hypothetical protein TRIUR3_10151 [Triticum urartu]//gi|474111273|gb|EMS55625.1|/4.3e-149/hypothetical protein TRIUR3_10151 [Triticum urartu]
TraesCS1A01G136100	TraesCS1A01G136100.1	38.58	24.095	28.175	20.185	21.015	22.375	30.84	20.96	14.02	8.66	gi|475608677|gb|EMT27114.1|/2.9e-118/Minor allergen Alt a 7 [Aegilops tauschii]
TraesCS1A01G136200	TraesCS1A01G136200.1	0.53	1.61	2.165	1.98	1.075	3.48	0.905	2.695	2.5	2.59	gi|326507116|dbj|BAJ95635.1|/0.0e+00/predicted protein [Hordeum vulgare subsp. vulgare]
TraesCS1A01G136400	TraesCS1A01G136400.1，TraesCS1A01G136400.2	5.995	13.875	9.44	7.605	9.705	10.295	7.705	4.92	4.755	4.275	gi|224035351|gb|ACN36751.1|/1.1e-173/unknown [Zea mays]//gi|474305681|gb|EMS61764.1|/3.0e-135/E3 ubiquitin-protein ligase SINAT3 [Triticum urartu]
TraesCS1A01G136500	TraesCS1A01G136500.1，TraesCS1A01G136500.2	0.355	2.56	10.66	16.375	0.485	6.35	1.85	2.135	1.37	0.885	gi|700257375|gb|AIU50294.1|/0.0e+00/ABC1-like kinase, partial [Brachypodium distachyon]
TraesCS1A01G136600	TraesCS1A01G136600.1	0	0.145	0	0.025	0.325	0.275	0.025	0.31	0.18	0.14	gi|937935927|dbj|BAT10841.1|/3.3e-181/Os10g0414700, partial [Oryza sativa Japonica Group]
TraesCS1A01G136800	TraesCS1A01G136800.1，TraesCS1A01G136800.2，TraesCS1A01G136800.3	0.235	6.225	2.825	5.075	1.895	3.24	1.105	0.855	0.755	0.3	gi|475599651|gb|EMT24295.1|/2.4e-173/UPF0011 protein [Aegilops tauschii]//gi|475599651|gb|EMT24295.1|/7.6e-164/UPF0011 protein [Aegilops tauschii]//gi|475599651|gb|EMT24295.1|/9.9e-175/UPF0011 protein [Aegilops tauschii]
TraesCS1A01G136900	TraesCS1A01G136900.1	5.075	4.845	5.175	3.985	3.85	5.185	0.425	1.19	0.675	0.43	gi|224034637|gb|ACN36394.1|/6.9e-166/unknown [Zea mays]
TraesCS1A01G137000	TraesCS1A01G137000.1，TraesCS1A01G137000.2	0.675	2.485	0.425	2.03	1.64	3.615	1.565	4.93	4.16	2.25	gi|475573835|gb|EMT16815.1|/0.0e+00/Exosome component 10 [Aegilops tauschii]
TraesCS1A01G137100	TraesCS1A01G137100.1	0	0	0	0	0	0.255	0	0	0	0	gi|473898750|gb|EMS49125.1|/3.3e-18/hypothetical protein TRIUR3_30441 [Triticum urartu]
TraesCS1A01G137200	TraesCS1A01G137200.1，TraesCS1A01G137200.2，TraesCS1A01G137200.3，TraesCS1A01G137200.4，TraesCS1A01G137200.5	0.255	2.525	1.295	2.48	1.965	1.77	0.565	0.795	0.47	0.41	gi|163638033|gb|ABY27639.1|/0.0e+00/starch synthase IIc precursor [Triticum aestivum]//gi|163638033|gb|ABY27639.1|/7.8e-274/starch synthase IIc precursor [Triticum aestivum]
TraesCS1A01G137300	TraesCS1A01G137300.1	14.615	4.915	0.355	0.45	1.105	0.345	0.495	0.27	0.54	0.13	gi|475587340|gb|EMT20525.1|/1.7e-87/Soluble starch synthase 2-1, chloroplastic/amyloplastic [Aegilops tauschii]
TraesCS1A01G137400	TraesCS1A01G137400.1	0.865	0.905	2.64	2.495	0.32	1.555	1.56	1.95	2.12	1.255	gi|357134173|ref|XP_003568692.1|/1.1e-181/PREDICTED: RING finger and transmembrane domain-containing protein 2-like [Brachypodium distachyon]
TraesCS1A01G137500	TraesCS1A01G137500.1	40.805	21.22	18.19	24.845	38.15	19.8	43.65	19.295	12.34	9.07	gi|937937013|dbj|BAT11927.1|/2.4e-52/Os10g0548400, partial [Oryza sativa Japonica Group]
TraesCS1A01G137600	TraesCS1A01G137600.1	0.33	0	0	0.115	0	0	0	0.28	0.135	0.945	gi|195643436|gb|ACG41186.1|/2.0e-08/nucleic acid binding protein [Zea mays]
TraesCS1A01G137700	TraesCS1A01G137700.1，TraesCS1A01G137700.2	25.77	37.35	30.835	28.045	34.32	29.28	17.95	27.66	20.61	10.92	gi|474063387|gb|EMS54049.1|/1.3e-97/hypothetical protein TRIUR3_29725 [Triticum urartu]//gi|474063387|gb|EMS54049.1|/8.2e-138/hypothetical protein TRIUR3_29725 [Triticum urartu]
TraesCS1A01G137800	TraesCS1A01G137800.1，TraesCS1A01G137800.2，TraesCS1A01G137800.3	2.62	6.045	4.99	5.125	4.565	7.595	2.685	6.65	9.395	5.34	gi|357145636|ref|XP_003573712.1|/0.0e+00/PREDICTED: ubiquitin carboxyl-terminal hydrolase 9-like [Brachypodium distachyon]
TraesCS1A01G137900	TraesCS1A01G137900.1，TraesCS1A01G137900.2，TraesCS1A01G137900.3	1.22	5.095	4.825	5.92	3.1	6.215	2.875	9.04	8.08	6.145	gi|326499027|dbj|BAK06004.1|/0.0e+00/predicted protein [Hordeum vulgare subsp. vulgare]//gi|326499027|dbj|BAK06004.1|/1.7e-298/predicted protein [Hordeum vulgare subsp. vulgare]
TraesCS1A01G138000	TraesCS1A01G138000.1，TraesCS1A01G138000.2，TraesCS1A01G138000.3	0.59	1.67	1.07	3.225	1.495	1.89	1.025	1.275	0.905	0.78	gi|113578636|dbj|BAF16999.1|/5.6e-104/Os05g0279600 [Oryza sativa Japonica Group]//gi|113578636|dbj|BAF16999.1|/9.1e-112/Os05g0279600 [Oryza sativa Japonica Group]//gi|474147315|gb|EMS56811.1|/1.9e-180/hypothetical protein TRIUR3_29894 [Triticum urartu]
TraesCS1A01G138100	TraesCS1A01G138100.1	3.44	1.105	1.175	2.445	1.84	5.225	1.01	0.525	0.68	0.525	gi|357146317|ref|XP_003573948.1|/6.7e-185/PREDICTED: probable receptor-like protein kinase At5g56460 [Brachypodium distachyon]
TraesCS1A01G138200	TraesCS1A01G138200.1，TraesCS1A01G138200.2	0.42	2.735	1.11	1.77	1.48	2.64	0.825	2.195	1.945	1.805	gi|284519768|gb|ADB92636.1|/1.5e-227/putative histone acetyltransferase GCN5 [Hordeum vulgare]//gi|474407410|gb|EMS66605.1|/2.9e-118/Histone acetyltransferase GCN5 [Triticum urartu]
TraesCS1A01G138300	TraesCS1A01G138300.1，TraesCS1A01G138300.2，TraesCS1A01G138300.3，TraesCS1A01G138300.4	0.04	0.235	0	0	0.04	0.08	0.11	0.585	0.105	0.05	gi|357129509|ref|XP_003566404.1|/1.5e-189/PREDICTED: cyclin-A1-4-like [Brachypodium distachyon]//gi|357129509|ref|XP_003566404.1|/1.8e-170/PREDICTED: cyclin-A1-4-like [Brachypodium distachyon]//gi|357129509|ref|XP_003566404.1|/3.8e-188/PREDICTED: cyclin-A1-4-like [Brachypodium distachyon]//gi|357129509|ref|XP_003566404.1|/5.0e-188/PREDICTED: cyclin-A1-4-like [Brachypodium distachyon]
TraesCS1A01G138400	TraesCS1A01G138400.1	0.525	2.725	0.635	0.735	1.93	2.22	0.6	1.48	1.475	1.325	gi|363412768|gb|AEW22943.1|/0.0e+00/putative kinase-interacting protein 1 [Cenchrus ciliaris]
TraesCS1A01G138500	TraesCS1A01G138500.1，TraesCS1A01G138500.2，TraesCS1A01G138500.3	2.005	6.38	4.07	4.995	4.36	8.33	4.44	7.035	3.94	4.1	gi|110289032|gb|ABB47504.2|/6.1e-175/Initiation factor 2 subunit family protein, expressed [Oryza sativa Japonica Group]//gi|326525979|dbj|BAJ93166.1|/1.2e-225/predicted protein [Hordeum vulgare subsp. vulgare]//gi|326525979|dbj|BAJ93166.1|/3.7e-224/predicted protein [Hordeum vulgare subsp. vulgare]
TraesCS1A01G138600	TraesCS1A01G138600.1，TraesCS1A01G138600.2，TraesCS1A01G138600.3，TraesCS1A01G138600.4，TraesCS1A01G138600.5，TraesCS1A01G138600.6，TraesCS1A01G138600.7	1.37	7.52	8.59	10.765	2.415	9.425	4.905	12.145	10.405	9.775	gi|474330134|gb|EMS62582.1|/1.1e-77/Transcription initiation factor IIF subunit alpha [Triticum urartu]//gi|475586780|gb|EMT20390.1|/1.0e-162/Transcription initiation factor IIF subunit alpha [Aegilops tauschii]//gi|475586780|gb|EMT20390.1|/1.1e-145/Transcription initiation factor IIF subunit alpha [Aegilops tauschii]//gi|475586780|gb|EMT20390.1|/1.5e-169/Transcription initiation factor IIF subun…
TraesCS1A01G138800	TraesCS1A01G138800.1，TraesCS1A01G138800.2	15.1	44.275	27.25	28.37	30.235	36.285	26.225	84.84	57.22	35.34	gi|326510121|dbj|BAJ87277.1|/1.6e-166/predicted protein [Hordeum vulgare subsp. vulgare]//gi|326510121|dbj|BAJ87277.1|/2.3e-140/predicted protein [Hordeum vulgare subsp. vulgare]
TraesCS1A01G139100	TraesCS1A01G139100.1	3.585	9.615	10.805	6.92	1.97	7.045	4.115	4.455	3.455	2.905	gi|326508078|dbj|BAJ86782.1|/8.6e-193/predicted protein [Hordeum vulgare subsp. vulgare]
TraesCS1A01G139200	TraesCS1A01G139200.1	1.425	4.62	0	0	16.07	0.935	2.125	0.04	0.045	0.095	gi|31432061|gb|AAP53746.1|/2.0e-235/Acyltransferase family protein, expressed [Oryza sativa Japonica Group]
TraesCS1A01G139300	TraesCS1A01G139300.1	6.825	10.435	12.83	17.29	9.51	11.265	18.685	25.6	18.075	10.755	gi|357140446|ref|XP_003571778.1|/1.8e-159/PREDICTED: probable prolyl 4-hydroxylase 7 [Brachypodium distachyon]
TraesCS1A01G139400	TraesCS1A01G139400.1	0.535	3.55	1.915	1.405	3.3	6.2	1.945	4.265	4.5	4.155	gi|326488529|dbj|BAJ93933.1|/0.0e+00/predicted protein [Hordeum vulgare subsp. vulgare]
TraesCS1A01G139500	TraesCS1A01G139500.1，TraesCS1A01G139500.2，TraesCS1A01G139500.3	0.76	1.81	1.555	2.155	1.205	2.585	1.28	4.58	3.3	2.635	gi|475560791|gb|EMT13643.1|/0.0e+00/LIM domain and RING finger protein [Aegilops tauschii]//gi|475560791|gb|EMT13643.1|/2.9e-284/LIM domain and RING finger protein [Aegilops tauschii]
TraesCS1A01G139600	TraesCS1A01G139600.1	3.005	7.57	3.185	3.505	2.245	7.895	5.735	12.115	12.1	6.855	gi|135641|sp|P26356.1|TBP1_WHEAT/2.7e-115/RecName: Full=TATA-box-binding protein 1; AltName: Full=TATA sequence-binding protein 1; Short=TBP-1; AltName: Full=TATA-binding factor 1; AltName: Full=TATA-box factor 1; AltName: Full=Transcription initiation factor TFIID TBP-1 subunit
TraesCS1A01G139700	TraesCS1A01G139700.1	0.47	2.265	1.58	1.24	1.56	1.915	0.925	1.945	1.085	0.925	gi|475615586|gb|EMT29487.1|/4.2e-144/Transcription factor Dp [Aegilops tauschii]
TraesCS1A01G139900	TraesCS1A01G139900.1，TraesCS1A01G139900.2	44.575	66.43	143.06	228.045	10.955	65.575	43.175	14.99	14.645	13.35	gi|528323954|gb|AGS38338.1|/1.7e-87/putative stripe rust resistance protein [Triticum aestivum]//gi|528323954|gb|AGS38338.1|/3.0e-89/putative stripe rust resistance protein [Triticum aestivum]
TraesCS1A01G140100	TraesCS1A01G140100.1	0.37	0	0	0	0.24	0.18	0	0.045	0	0.035	gi|81176541|ref|YP_398423.1|/2.1e-82/atp8-1 (mitochondrion) [Triticum aestivum]
TraesCS1A01G140300	TraesCS1A01G140300.1	0.555	0.09	0	0	1.965	0.23	0.04	0.15	0	0.1	gi|81176543|ref|YP_398425.1|/2.8e-63/nad3 (mitochondrion) [Triticum aestivum]
TraesCS1A01G140400	TraesCS1A01G140400.1	0	0.06	0	0	0	0	0	0	0	0	gi|81176542|ref|YP_398424.1|/4.5e-64/rps12 (mitochondrion) [Triticum aestivum]
TraesCS1A01G140500	TraesCS1A01G140500.1	0	0.09	0	0	0	0	0.04	0	0	0	gi|81176543|ref|YP_398425.1|/1.7e-60/nad3 (mitochondrion) [Triticum aestivum]
TraesCS1A01G140600	TraesCS1A01G140600.1	0	0.725	0.45	0	0	0.69	0	0	0	0.225	gi|357120152|ref|XP_003561793.1|/1.1e-13/PREDICTED: uncharacterized protein At3g28850 [Brachypodium distachyon]
TraesCS1A01G140700	TraesCS1A01G140700.1	0.545	1.92	4.335	4.055	2.175	5.65	1.28	0.66	1.19	0.87	gi|357146391|ref|XP_003573975.1|/5.9e-74/PREDICTED: ras-related protein RABF1 isoform X2 [Brachypodium distachyon]
TraesCS1A01G140800	TraesCS1A01G140800.1	1.13	0.12	1.57	0.09	0.125	0.54	0	0.115	0.22	0	gi|414871295|tpg|DAA49852.1|/1.3e-70/TPA: putative lectin-like receptor protein kinase family protein [Zea mays]
TraesCS1A01G140900	TraesCS1A01G140900.1，TraesCS1A01G140900.2	0.125	0.97	0.025	0.385	0.31	0.985	0.11	0.325	0.32	0.345	gi|473950853|gb|EMS50698.1|/2.6e-299/Phosphoglycerate kinase [Triticum urartu]//gi|721659093|ref|XP_010234764.1|/8.2e-234/PREDICTED: phosphoglycerate kinase-like isoform X1 [Brachypodium distachyon]
TraesCS1A01G141000	TraesCS1A01G141000.1	0.095	0.32	0	0	0.225	0.91	1.575	0.59	0.81	0.26	gi|226496367|ref|NP_001151073.1|/2.1e-39/AT hook-containing MAR binding 1-like protein [Zea mays]
TraesCS1A01G141100	TraesCS1A01G141100.1	3.445	9.36	0.725	0.365	2.715	7.99	2.91	0.68	1.105	0.42	gi|937902934|dbj|BAS77988.1|/1.0e-76/Os02g0261000 [Oryza sativa Japonica Group]
TraesCS1A01G141200	TraesCS1A01G141200.1	0	0.045	0.135	0	0	0.28	0.03	0.17	0.035	0.05	gi|326530063|dbj|BAK08311.1|/4.9e-215/predicted protein [Hordeum vulgare subsp. vulgare]
TraesCS1A01G141300	TraesCS1A01G141300.1	1.62	2.21	2.23	1.175	1.215	3.78	1.6	0.365	0.705	0.59	gi|7248457|gb|AAF43496.1|AF131222_1/2.1e-241/protein serine/threonine kinase [Thinopyrum elongatum]
TraesCS1A01G141400	TraesCS1A01G141400.1，TraesCS1A01G141400.2，TraesCS1A01G141400.3	0.5	0.355	1.54	1.21	0.055	0.985	0.095	0.135	0.205	0.215	gi|475547392|gb|EMT10871.1|/0.0e+00/ABC transporter G family member 28 [Aegilops tauschii]//gi|475547392|gb|EMT10871.1|/5.5e-312/ABC transporter G family member 28 [Aegilops tauschii]
TraesCS1A01G141500	TraesCS1A01G141500.1	7.615	0.075	1.32	0.58	0.06	0.14	1.995	0.115	0	0	gi|475547393|gb|EMT10872.1|/1.3e-171/Chitinase 2 [Aegilops tauschii]
TraesCS1A01G141600	TraesCS1A01G141600.1，TraesCS1A01G141600.2，TraesCS1A01G141600.3，TraesCS1A01G141600.4	0	0	0.115	0.405	0.33	2.725	0.495	0.495	0.42	0.12	gi|475614253|gb|EMT29016.1|/1.4e-149/hypothetical protein F775_07121 [Aegilops tauschii]//gi|475614253|gb|EMT29016.1|/1.9e-143/hypothetical protein F775_07121 [Aegilops tauschii]//gi|475614253|gb|EMT29016.1|/2.4e-154/hypothetical protein F775_07121 [Aegilops tauschii]//gi|475614253|gb|EMT29016.1|/2.6e-148/hypothetical protein F775_07121 [Aegilops tauschii]
TraesCS1A01G141700	TraesCS1A01G141700.1，TraesCS1A01G141700.2	1.41	8.03	2.415	0.31	6.475	3.02	1.68	9.36	8.57	7.4	gi|815930003|ref|NP_001130380.2|/6.3e-286/uncharacterized protein LOC100191476 [Zea mays]//gi|815930003|ref|NP_001130380.2|/9.1e-285/uncharacterized protein LOC100191476 [Zea mays]
TraesCS1A01G141900	TraesCS1A01G141900.1	6.93	11.915	10.03	0.95	1.235	9.48	17.15	6.67	3.53	3.345	gi|326502552|dbj|BAJ95339.1|/1.8e-130/predicted protein [Hordeum vulgare subsp. vulgare]
TraesCS1A01G142000	TraesCS1A01G142000.1	0.385	42.615	8.705	21.04	13.36	13.515	23.105	5.48	1.71	0.92	gi|326490439|dbj|BAJ84883.1|/6.6e-209/predicted protein [Hordeum vulgare subsp. vulgare]
TraesCS1A01G142200	TraesCS1A01G142200.1，TraesCS1A01G142200.2，TraesCS1A01G142200.3，TraesCS1A01G142200.4，TraesCS1A01G142200.5	0.27	0.075	0.945	0.83	0.205	1.065	0.41	0.81	0.54	0.39	gi|113639324|dbj|BAF26629.1|/0.0e+00/Os10g0446200 [Oryza sativa Japonica Group]//gi|326500234|dbj|BAK06206.1|/0.0e+00/predicted protein [Hordeum vulgare subsp. vulgare]
TraesCS1A01G142300	TraesCS1A01G142300.1	1.08	1.44	1.455	1.4	0.76	1.5	1.265	5.62	4.11	2.835	gi|960475212|ref|XP_010234778.2|/1.6e-152/PREDICTED: AT-rich interactive domain-containing protein 1 [Brachypodium distachyon]
TraesCS1A01G142400	TraesCS1A01G142400.1	16.025	5.38	6.375	3.3	2.715	16.28	10.475	5.92	5.465	4.075	gi|530278745|gb|AGT16681.1|/5.1e-253/citrate transporter family protein [Saccharum hybrid cultivar R570]
TraesCS1A01G142500	TraesCS1A01G142500.1，TraesCS1A01G142500.2	0.385	3.605	3.105	4.785	0.525	2.37	1.64	3.82	2.62	2.12	gi|475577303|gb|EMT17769.1|/2.5e-110/LRR repeats and ubiquitin-like domain-containing protein [Aegilops tauschii]//gi|475577303|gb|EMT17769.1|/3.5e-106/LRR repeats and ubiquitin-like domain-containing protein [Aegilops tauschii]
TraesCS1A01G142600	TraesCS1A01G142600.1，TraesCS1A01G142600.2，TraesCS1A01G142600.3，TraesCS1A01G142600.4，TraesCS1A01G142600.5	4.635	12.195	12.485	21.045	4.885	17.06	12.055	27.93	27.87	13.07	gi|110289157|gb|ABG66102.1|/1.1e-76/Ubiquitin-conjugating enzyme E2-23 kDa, putative, expressed [Oryza sativa Japonica Group]//gi|110289157|gb|ABG66102.1|/4.8e-71/Ubiquitin-conjugating enzyme E2-23 kDa, putative, expressed [Oryza sativa Japonica Group]//gi|721659175|ref|XP_010234779.1|/2.0e-72/PREDICTED: ubiquitin-conjugating enzyme E2 4 [Brachypodium distachyon]//gi|721659175|ref|XP_010234779.1|…
TraesCS1A01G142700	TraesCS1A01G142700.1	0.415	2.465	0.34	0.345	1.245	2.38	0.57	0.75	1.355	0.795	gi|473945373|gb|EMS50500.1|/1.3e-134/hypothetical protein TRIUR3_18751 [Triticum urartu]
TraesCS1A01G142800	TraesCS1A01G142800.1，TraesCS1A01G142800.2，TraesCS1A01G142800.3，TraesCS1A01G142800.4	0	0.555	0	0.12	0	0.3	0.075	0	0.085	0.39	gi|474403042|gb|EMS66225.1|/2.5e-76/Tubulin beta-1 chain [Triticum urartu]//gi|474403042|gb|EMS66225.1|/2.6e-76/Tubulin beta-1 chain [Triticum urartu]//gi|474403042|gb|EMS66225.1|/4.5e-76/Tubulin beta-1 chain [Triticum urartu]
TraesCS1A01G142900	TraesCS1A01G142900.1	8.805	10.195	4.63	1.84	7.41	8.945	12.415	18.12	7.745	4.515	gi|474402881|gb|EMS66189.1|/0.0e+00/hypothetical protein TRIUR3_21755 [Triticum urartu]
TraesCS1A01G143000	TraesCS1A01G143000.1	1.545	6.455	6.14	4.84	1.3	5.08	5.26	8.345	5.83	2.96	gi|397770664|gb|AFO64357.1|/0.0e+00/glutamine synthetase I [Secale cereale x Triticum turgidum subsp. durum]
TraesCS1A01G143100	TraesCS1A01G143100.1	1.88	2.19	15.11	12.43	0.295	3.325	0.745	1.655	1.86	2.085	gi|475607988|gb|EMT26884.1|/7.4e-115/GTP-binding protein yptV3 [Aegilops tauschii]
TraesCS1A01G143200	TraesCS1A01G143200.1	0.01	0	0	0	0	0	0	0	0	0	gi|475586110|gb|EMT20226.1|/1.1e-138/hypothetical protein F775_04962 [Aegilops tauschii]
TraesCS1A01G143300	TraesCS1A01G143300.1，TraesCS1A01G143300.2，TraesCS1A01G143300.3	44.46	21.62	11.5	2.535	3.91	9.78	10.04	4.985	3.215	1.435	gi|475628040|gb|EMT33866.1|/1.5e-130/RING finger and CHY zinc finger domain-containing protein 1 [Aegilops tauschii]//gi|475628040|gb|EMT33866.1|/2.2e-101/RING finger and CHY zinc finger domain-containing protein 1 [Aegilops tauschii]//gi|475628040|gb|EMT33866.1|/4.3e-128/RING finger and CHY zinc finger domain-containing protein 1 [Aegilops tauschii]
TraesCS1A01G143400	TraesCS1A01G143400.1	0.04	0.115	0.05	0.1	0.005	0.32	0.035	0.195	0.13	0.17	gi|475550894|gb|EMT11545.1|/0.0e+00/Midasin [Aegilops tauschii]
TraesCS1A01G143500	TraesCS1A01G143500.1	1.615	6.955	2.56	4.51	4.575	5.05	6.25	13.565	10.935	5.5	gi|474414679|gb|EMS67130.1|/4.9e-159/Splicing factor 3B subunit 4 [Triticum urartu]
TraesCS1A01G143600	TraesCS1A01G143600.1	1.25	2.37	0.63	0.09	3.545	1.715	4.225	0.42	0.725	0.195	gi|357140570|ref|XP_003571838.1|/1.9e-211/PREDICTED: probable pectate lyase 5 [Brachypodium distachyon]
TraesCS1A01G143700	TraesCS1A01G143700.1	1.42	5.6	0	0	8.92	3.83	2.925	1.895	0.52	0.4	gi|473901855|gb|EMS49225.1|/4.8e-110/Shugoshin-1 [Triticum urartu]
TraesCS1A01G143800	TraesCS1A01G143800.1	3.385	8.175	8.005	6.695	4.555	5.495	2.82	4.935	2.865	3.73	gi|473901856|gb|EMS49226.1|/2.5e-115/putative inosine triphosphate pyrophosphatase [Triticum urartu]
TraesCS1A01G143900	TraesCS1A01G143900.1，TraesCS1A01G143900.2	12.28	14.95	6.685	6.645	7.915	11.395	21.445	28.285	18.69	8.49	gi|474258918|gb|EMS60447.1|/1.6e-231/3-ketoacyl-CoA thiolase 2, peroxisomal [Triticum urartu]//gi|474258918|gb|EMS60447.1|/4.0e-235/3-ketoacyl-CoA thiolase 2, peroxisomal [Triticum urartu]
TraesCS1A01G144000	TraesCS1A01G144000.1，TraesCS1A01G144000.2，TraesCS1A01G144000.3	0.19	0.24	0.255	0.76	0.225	0.99	0.33	0.595	0.445	0.635	gi|473759274|gb|EMS45787.1|/0.0e+00/Transcriptional regulator ATRX [Triticum urartu]
TraesCS1A01G144100	TraesCS1A01G144100.1	0.045	0	0	0	0	0	0	0	0	0	gi|475607974|gb|EMT26881.1|/1.3e-204/GDSL esterase/lipase [Aegilops tauschii]
TraesCS1A01G144200	TraesCS1A01G144200.1	0.77	0.075	0.03	0.015	0	0.23	0	0	0.035	0.025	gi|357127996|ref|XP_003565662.1|/2.5e-144/PREDICTED: probable LRR receptor-like serine/threonine-protein kinase At3g47570 [Brachypodium distachyon]
TraesCS1A01G144300	TraesCS1A01G144300.1，TraesCS1A01G144300.2	1.12	5.365	2.02	1.47	4.07	8.5	4.72	7.475	5.16	5.135	gi|14140290|gb|AAK54296.1|AC034258_14/1.5e-109/putative RNase [Oryza sativa Japonica Group]//gi|326490670|dbj|BAJ90002.1|/1.6e-166/predicted protein [Hordeum vulgare subsp. vulgare]
TraesCS1A01G144400	TraesCS1A01G144400.1	0.3	0	0	0	0	0	0.29	0.185	0.46	0.23	gi|473926691|gb|EMS49847.1|/1.0e-79/GATA transcription factor 12 [Triticum urartu]
TraesCS1A01G144500	TraesCS1A01G144500.1	2.04	0.04	0	0	0.625	0.885	2.905	1.455	0.65	0.14	gi|474413228|gb|EMS66986.1|/3.1e-311/Xyloglucan galactosyltransferase KATAMARI1-like protein [Triticum urartu]
TraesCS1A01G144600	TraesCS1A01G144600.1	3.745	0	0.03	0.03	0	0	0	0	0	0	gi|473803661|gb|EMS46637.1|/0.0e+00/Xyloglucan galactosyltransferase KATAMARI1-like protein [Triticum urartu]
TraesCS1A01G144700	TraesCS1A01G144700.1，TraesCS1A01G144700.2	0.185	1.015	0.235	2.1	0.68	0.93	0.255	0.835	1.04	1.06	gi|937925325|dbj|BAT00242.1|/2.4e-114/Os07g0170800, partial [Oryza sativa Japonica Group]//gi|937925325|dbj|BAT00242.1|/4.2e-114/Os07g0170800, partial [Oryza sativa Japonica Group]
TraesCS1A01G144800	TraesCS1A01G144800.1	0	2.69	0.285	1.605	0.205	1.09	0.215	0.03	0.02	0.09	gi|475563062|gb|EMT14191.1|/0.0e+00/Pentatricopeptide repeat-containing protein [Aegilops tauschii]
TraesCS1A01G145000	TraesCS1A01G145000.1	2	13.265	1.01	3.845	4.59	7.445	7.415	23.17	14.5	10.915	gi|475513971|gb|EMT05673.1|/3.6e-310/Chaperonin CPN60-2, mitochondrial [Aegilops tauschii]
TraesCS1A01G145100	TraesCS1A01G145100.1	1.38	0.08	0.06	0.08	0.295	0.035	0.03	0.125	0.315	0.045	gi|474040031|gb|EMS53264.1|/1.1e-271/Cysteinyl-tRNA synthetase [Triticum urartu]
TraesCS1A01G145200	TraesCS1A01G145200.1	0	0.31	0.045	0	0.055	0	0	0.095	0	0	gi|20270067|gb|AAM18155.1|AC092172_15/5.5e-49/Putative transposase [Oryza sativa Japonica Group]
TraesCS1A01G145300	TraesCS1A01G145300.1，TraesCS1A01G145300.2	0	1.025	0	0	11.965	0.25	355.835	248.205	37.755	0.285	gi|474040030|gb|EMS53263.1|/1.4e-190/GDSL esterase/lipase LTL1 [Triticum urartu]//gi|474040030|gb|EMS53263.1|/9.7e-192/GDSL esterase/lipase LTL1 [Triticum urartu]
TraesCS1A01G145500	TraesCS1A01G145500.1	0.09	1.08	0.775	1.225	0.35	1.48	0.295	0.85	0.905	0.89	gi|473930245|gb|EMS49945.1|/4.2e-300/hypothetical protein TRIUR3_09898 [Triticum urartu]
TraesCS1A01G145600	TraesCS1A01G145600.1	0	0.885	0.075	0.205	0.085	0.195	0.37	0	0	0.08	gi|473930244|gb|EMS49944.1|/6.2e-107/hypothetical protein TRIUR3_09896 [Triticum urartu]
TraesCS1A01G145700	TraesCS1A01G145700.1	0.425	0.185	0.42	0.07	0	0.205	0.255	0	0	0	gi|475564539|gb|EMT14554.1|/2.7e-91/hypothetical protein F775_52111 [Aegilops tauschii]
TraesCS1A01G145800	TraesCS1A01G145800.1	2.04	2.285	18.625	12.675	0.92	6.385	4.45	6.235	7.38	6.075	gi|326517208|dbj|BAJ99970.1|/4.0e-198/predicted protein [Hordeum vulgare subsp. vulgare]
TraesCS1A01G145900	TraesCS1A01G145900.1	3.245	4.56	2.755	2.38	11.35	2.065	20.34	8.06	7.71	6.88	gi|22758310|gb|AAN05514.1|/2.0e-19/unknown protein [Oryza sativa Japonica Group]
TraesCS1A01G146000	TraesCS1A01G146000.1	1.22	0.24	1.605	2.2	0.045	0.1	0.06	0	0.06	0	gi|474423032|gb|EMS67556.1|/6.0e-160/Hypersensitive-induced response protein 1 [Triticum urartu]
TraesCS1A01G146100	TraesCS1A01G146100.1	0	1.3	0.185	1.49	0	1.385	0.74	0	0.42	0.285	gi|475620656|gb|EMT31191.1|/2.7e-37/Disease resistance RPP8-like protein 3 [Aegilops tauschii]
TraesCS1A01G146200	TraesCS1A01G146200.1，TraesCS1A01G146200.2	0	0	0.07	0.02	0	0	0	0.175	0.48	0.535	gi|474375367|gb|EMS64159.1|/1.0e-243/WD repeat-containing protein 70 [Triticum urartu]//gi|474375367|gb|EMS64159.1|/1.3e-276/WD repeat-containing protein 70 [Triticum urartu]
TraesCS1A01G146300	TraesCS1A01G146300.1	0.78	2.06	2.275	3.455	1.08	2.975	0.92	2.945	1.935	2.125	gi|48843849|gb|AAT47108.1|/5.3e-76/putative polyprotein [Oryza sativa Japonica Group]
TraesCS1A01G146400	TraesCS1A01G146400.1	0	0.195	0	0	0.32	0.515	0	0	0	0	gi|473999373|gb|EMS52158.1|/1.1e-174/hypothetical protein TRIUR3_32523 [Triticum urartu]
TraesCS1A01G146600	TraesCS1A01G146600.1	1.815	13.45	8.465	9.07	3.07	6.85	2.015	3.8	2.755	2.7	gi|473945633|gb|EMS50520.1|/1.3e-213/Riboflavin kinase [Triticum urartu]
TraesCS1A01G146700	TraesCS1A01G146700.1	0.13	0	0	0	0	0	0.025	0.025	0.025	0	gi|960476099|ref|XP_014755996.1|/1.2e-155/PREDICTED: uncharacterized protein LOC100840742 [Brachypodium distachyon]
TraesCS1A01G146800	TraesCS1A01G146800.1	0	0.255	0	0	0.275	0	0	0	0	0.17	gi|669030745|emb|CDM85386.1|/9.8e-25/unnamed protein product [Triticum aestivum]
TraesCS1A01G146900	TraesCS1A01G146900.1	0.115	1.82	4.685	3.845	0.565	4.625	0.87	1.03	0.76	0.485	gi|473888510|gb|EMS48361.1|/4.1e-276/WD repeat-containing protein 26 [Triticum urartu]
TraesCS1A01G147000	TraesCS1A01G147000.1	206.235	309.12	41.36	36.465	275.685	130.515	303.86	349	266.225	81.355	gi|195641182|gb|ACG40059.1|/6.5e-87/60S ribosomal protein L21 [Zea mays]
TraesCS1A01G147100	TraesCS1A01G147100.1	0.145	0	0	0	0	0.125	0.065	0	0	0	gi|13489165|gb|AAK27799.1|AC022457_2/6.3e-212/putative amylase [Oryza sativa Japonica Group]
TraesCS1A01G147200	TraesCS1A01G147200.1	0	0.135	0.07	0	0	0.18	0.13	0	0	0	gi|326524902|dbj|BAK04387.1|/7.9e-226/predicted protein [Hordeum vulgare subsp. vulgare]
TraesCS1A01G147300	TraesCS1A01G147300.1	1.93	0.615	0.075	0.03	0.475	0.04	0.24	0.08	0.12	0.025	gi|229610895|emb|CAX51379.1|/9.6e-250/beta-amylase [Hordeum vulgare subsp. vulgare]
TraesCS1A01G147400	TraesCS1A01G147400.1	0.45	1.895	0.15	0.225	5.46	4.54	2.26	3.01	3.125	2.48	gi|475541527|gb|EMT09794.1|/1.4e-191/Beta-amylase [Aegilops tauschii]
TraesCS1A01G147500	TraesCS1A01G147500.1，TraesCS1A01G147500.2，TraesCS1A01G147500.3，TraesCS1A01G147500.4	0.37	2.005	2.015	2.245	1.02	4.81	1.245	2.69	2.93	1.7	gi|474105090|gb|EMS55382.1|/1.9e-251/hypothetical protein TRIUR3_08232 [Triticum urartu]//gi|474105090|gb|EMS55382.1|/3.5e-280/hypothetical protein TRIUR3_08232 [Triticum urartu]//gi|474105090|gb|EMS55382.1|/5.0e-285/hypothetical protein TRIUR3_08232 [Triticum urartu]//gi|474105090|gb|EMS55382.1|/5.4e-257/hypothetical protein TRIUR3_08232 [Triticum urartu]
TraesCS1A01G147600	TraesCS1A01G147600.1，TraesCS1A01G147600.2	0	0.48	0.08	0.38	0	0.9	0.155	0.165	0.085	0.235	gi|474022986|gb|EMS52960.1|/1.4e-127/hypothetical protein TRIUR3_13038 [Triticum urartu]//gi|474022986|gb|EMS52960.1|/3.6e-131/hypothetical protein TRIUR3_13038 [Triticum urartu]
TraesCS1A01G147700	TraesCS1A01G147700.1	3.16	6.315	2.525	3.865	3.725	4.635	3.61	3.725	1.9	2.035	gi|475336322|gb|EMT00341.1|/2.9e-81/60S ribosomal protein L19, mitochondrial [Aegilops tauschii]
TraesCS1A01G147900	TraesCS1A01G147900.1	0	0	0	0	0	0	0	0	0.03	0	gi|669029491|emb|CDM83705.1|/6.4e-35/unnamed protein product [Triticum aestivum]
TraesCS1A01G148000	TraesCS1A01G148000.1，TraesCS1A01G148000.2，TraesCS1A01G148000.3	2.185	13.48	7.22	8.935	3.73	10.23	5.435	15.25	8.58	7	gi|474398576|gb|EMS65878.1|/2.6e-211/U-box domain-containing protein 72 [Triticum urartu]//gi|474398576|gb|EMS65878.1|/4.4e-294/U-box domain-containing protein 72 [Triticum urartu]//gi|474398576|gb|EMS65878.1|/6.1e-296/U-box domain-containing protein 72 [Triticum urartu]
TraesCS1A01G148200	TraesCS1A01G148200.1	0	0	0	0.105	0	0.395	0	0	0	0	gi|475597963|gb|EMT23782.1|/5.6e-13/hypothetical protein F775_24013 [Aegilops tauschii]
TraesCS1A01G148300	TraesCS1A01G148300.1	0.1	0.89	0.47	0.08	0.145	0.265	0.845	0.615	0.195	0	gi|475620949|gb|EMT31287.1|/2.3e-167/hypothetical protein F775_18365 [Aegilops tauschii]
TraesCS1A01G148400	TraesCS1A01G148400.1	108.74	246.095	36.855	50.485	284.5	83.57	167.445	224.975	154.09	47.225	gi|32400871|gb|AAP80667.1|AF479048_1/6.4e-75/ribosomal Pr 117, partial [Triticum aestivum]
TraesCS1A01G149000	TraesCS1A01G149000.1	0	0	0	0	0	0.095	0	0	0	0.085	gi|475512659|gb|EMT05510.1|/1.8e-68/Tetratricopeptide repeat 27-like protein [Aegilops tauschii]
TraesCS1A01G149100	TraesCS1A01G149100.1	0.77	3.03	2.2	3.025	0.59	4.32	0.825	1.15	1.035	0.85	gi|474127067|gb|EMS56254.1|/1.9e-201/Peroxisome biogenesis protein 12 [Triticum urartu]
TraesCS1A01G149200	TraesCS1A01G149200.1，TraesCS1A01G149200.2	29.745	67.78	36.72	29.93	56.115	39.19	41.425	98.88	68.68	26.365	gi|170753|gb|AAA34296.1|/4.9e-119/initiation factor (iso)4F p28 subunit [Triticum aestivum]//gi|170753|gb|AAA34296.1|/6.7e-121/initiation factor (iso)4F p28 subunit [Triticum aestivum]
TraesCS1A01G149300	TraesCS1A01G149300.1	27.705	32.235	4.475	0.315	11.675	36.91	0.635	0.06	0.36	0.45	gi|298716928|gb|ADI99492.1|/0.0e+00/cellulose synthase [Hordeum vulgare subsp. vulgare]
TraesCS1A01G149400	TraesCS1A01G149400.1	0.06	0	0.045	0	0	0	0	0	0	0	gi|475606028|gb|EMT26261.1|/5.7e-221/Putative LRR receptor-like serine/threonine-protein kinase [Aegilops tauschii]
TraesCS1A01G149500	TraesCS1A01G149500.1	1.67	0.12	0.415	0.015	0	0.03	0.07	0	0.03	0	gi|475546002|gb|EMT10587.1|/1.2e-197/Putative LRR receptor-like serine/threonine-protein kinase [Aegilops tauschii]
TraesCS1A01G149600	TraesCS1A01G149600.1	10.58	0.075	0	0	0	0.09	0.255	0.29	0.855	1.23	gi|474258633|gb|EMS60437.1|/1.8e-147/hypothetical protein TRIUR3_33313 [Triticum urartu]
TraesCS1A01G149700	TraesCS1A01G149700.1	21.1	1.225	1.57	0.105	0.03	1.68	0.6	0.77	0.515	0.28	gi|475563476|gb|EMT14284.1|/1.9e-199/Putative LRR receptor-like serine/threonine-protein kinase [Aegilops tauschii]
TraesCS1A01G149800	TraesCS1A01G149800.1	0.285	1.225	5.015	9.43	0.345	3.75	0	0.15	0.2	0.05	gi|475563477|gb|EMT14285.1|/0.0e+00/Acyltransferase-like protein [Aegilops tauschii]
TraesCS1A01G149900	TraesCS1A01G149900.1	0.125	0.06	0.055	0	0	0.13	0	0	0	0.05	gi|475616969|gb|EMT29944.1|/1.4e-112/UDP-glucose:glycoprotein glucosyltransferase 1 [Aegilops tauschii]
TraesCS1A01G150000	TraesCS1A01G150000.1	0.14	0	0.47	0.4	0	0	0.11	0	0	0.12	gi|357132121|ref|XP_003567681.1|/7.4e-49/PREDICTED: uncharacterized protein LOC100834307 [Brachypodium distachyon]
TraesCS1A01G150100	TraesCS1A01G150100.1	36.31	8.92	59.015	53.875	0.32	41.685	18.645	3	4.085	2.035	gi|473817965|gb|EMS46943.1|/2.1e-127/Receptor-like protein 12 [Triticum urartu]
TraesCS1A01G150200	TraesCS1A01G150200.1	7.225	8.825	20.355	3.05	4.605	6.65	6.935	3.255	2.51	2.855	gi|474147005|gb|EMS56786.1|/0.0e+00/Peptide transporter PTR3-A [Triticum urartu]
TraesCS1A01G150300	TraesCS1A01G150300.1	0	0	0	0	0	0	0.215	0	0	0	gi|474391131|gb|EMS65360.1|/3.5e-39/hypothetical protein TRIUR3_09812 [Triticum urartu]
TraesCS1A01G150400	TraesCS1A01G150400.1	15.42	1.43	18.435	12.615	1.23	8.075	0.955	0.11	0.165	0.065	gi|475563481|gb|EMT14289.1|/0.0e+00/Peptide transporter PTR3-A [Aegilops tauschii]
TraesCS1A01G150500	TraesCS1A01G150500.1	0.145	0.53	0.42	0.645	0.495	0.675	0.41	2.375	2.66	1.145	gi|326530912|dbj|BAK01254.1|/2.2e-73/predicted protein [Hordeum vulgare subsp. vulgare]
TraesCS1A01G150600	TraesCS1A01G150600.1	25.265	23.575	14.545	14.785	28.015	17.34	22.635	59.935	43.97	32.455	gi|475579153|gb|EMT18277.1|/1.3e-121/RNA-binding Musashi-2-like protein [Aegilops tauschii]
TraesCS1A01G150700	TraesCS1A01G150700.1	0.015	0.02	0	0	0	0	0.03	0	0	0	gi|475579154|gb|EMT18278.1|/0.0e+00/hypothetical protein F775_14638 [Aegilops tauschii]
TraesCS1A01G150800	TraesCS1A01G150800.1	0	3.63	1.415	0.025	0.095	3.955	0	0	0	0	gi|474204206|gb|EMS58604.1|/0.0e+00/Protein WAX2 [Triticum urartu]
TraesCS1A01G150900	TraesCS1A01G150900.1	0	6.55	0.235	17.855	36.015	116.545	38.28	8.495	2.525	1.395	gi|475523273|gb|EMT06855.1|/0.0e+00/Protein WAX2 [Aegilops tauschii]
TraesCS1A01G151000	TraesCS1A01G151000.1，TraesCS1A01G151000.2	4.335	8.125	13.395	15.79	7.55	8.965	6.55	4.84	3.47	3.3	gi|475601597|gb|EMT24867.1|/2.3e-73/Cyanate hydratase [Aegilops tauschii]//gi|475601597|gb|EMT24867.1|/3.0e-79/Cyanate hydratase [Aegilops tauschii]
TraesCS1A01G151100	TraesCS1A01G151100.1	0.12	0.52	0.495	1.62	0.025	0.505	0.225	1.075	0.81	0.575	gi|937936346|dbj|BAT11260.1|/0.0e+00/Os10g0471350 [Oryza sativa Japonica Group]
TraesCS1A01G151200	TraesCS1A01G151200.1	0.19	1.565	0.64	0.53	0.105	1.165	0.73	1.275	0.885	0.89	gi|475601596|gb|EMT24866.1|/0.0e+00/Tetratricopeptide repeat protein 7A [Aegilops tauschii]
TraesCS1A01G151400	TraesCS1A01G151400.1，TraesCS1A01G151400.2	1.7	2.615	3.915	4.615	3.7	6.395	1.66	1.97	1.47	1.945	gi|293335479|ref|NP_001168443.1|/1.6e-57/uncharacterized protein LOC100382215 [Zea mays]//gi|293335479|ref|NP_001168443.1|/5.3e-54/uncharacterized protein LOC100382215 [Zea mays]
TraesCS1A01G151500	TraesCS1A01G151500.1	0.18	6.125	1.355	4.65	0.995	3.39	2.6	2.76	1.7	1.03	gi|475525455|gb|EMT07165.1|/4.9e-266/Tyrosyl-tRNA synthetase [Aegilops tauschii]
TraesCS1A01G151600	TraesCS1A01G151600.1	3.075	1.435	0.635	0.175	0.47	0.95	5.17	1.53	1.59	2.285	gi|474062955|gb|EMS54028.1|/8.7e-152/hypothetical protein TRIUR3_13227 [Triticum urartu]
TraesCS1A01G151700	TraesCS1A01G151700.1	5.55	7.56	6.015	9.15	31.67	8.31	12.91	12.805	14.18	7.355	gi|474062956|gb|EMS54029.1|/7.4e-34/hypothetical protein TRIUR3_13228 [Triticum urartu]
TraesCS1A01G152000	TraesCS1A01G152000.1，TraesCS1A01G152000.2，TraesCS1A01G152000.3，TraesCS1A01G152000.4，TraesCS1A01G152000.5	0.195	1.285	0.475	0.775	0.635	1.42	0.42	0.46	0.47	0.5	gi|473901728|gb|EMS49210.1|/4.9e-276/WD repeat-containing protein 91-like protein [Triticum urartu]//gi|721659408|ref|XP_003574046.2|/0.0e+00/PREDICTED: WD repeat-containing protein 91 homolog isoform X1 [Brachypodium distachyon]//gi|721659408|ref|XP_003574046.2|/1.5e-169/PREDICTED: WD repeat-containing protein 91 homolog isoform X1 [Brachypodium distachyon]//gi|721659408|ref|XP_003574046.2|/5.7e…
TraesCS1A01G152100	TraesCS1A01G152100.1	0.11	18.795	0.555	0.04	24.755	3.435	12.265	6.69	1.48	0.4	gi|474124214|gb|EMS56142.1|/2.1e-268/3-ketoacyl-CoA synthase 12 [Triticum urartu]
TraesCS1A01G152200	TraesCS1A01G152200.1，TraesCS1A01G152200.2，TraesCS1A01G152200.3	2.66	6.055	5.6	4.645	1.65	4.84	2.18	3.19	2.87	2.75	gi|475566818|gb|EMT15115.1|/0.0e+00/Non-lysosomal glucosylceramidase [Aegilops tauschii]
TraesCS1A01G152300	TraesCS1A01G152300.1	0.39	0.025	0.015	0.02	0	0.03	0.155	0.02	0	0.045	gi|473957827|gb|EMS51005.1|/0.0e+00/Putative disease resistance RPP13-like protein 1 [Triticum urartu]
TraesCS1A01G152400	TraesCS1A01G152400.1	0.22	0	0.115	0.315	0.12	0.205	0.21	0.35	0.47	0.32	gi|475515093|gb|EMT05803.1|/3.5e-166/hypothetical protein F775_30103 [Aegilops tauschii]
TraesCS1A01G152500	TraesCS1A01G152500.1，TraesCS1A01G152500.2	0.56	3.095	2.89	5.535	0.785	3.98	1.105	3.355	2.2	1.855	gi|473957828|gb|EMS51006.1|/0.0e+00/UDP-glucose:glycoprotein glucosyltransferase 1 [Triticum urartu]
TraesCS1A01G152600	TraesCS1A01G152600.1	0	6.555	7.64	33.245	0.26	0	5.26	0.285	0	0	gi|474418006|gb|EMS67355.1|/1.0e-144/Ribonuclease 1 [Triticum urartu]
TraesCS1A01G152800	TraesCS1A01G152800.1	0.7	2.39	94.905	921.12	1.015	15.4	0.07	0	0	0.15	gi|20271131|gb|AAM18521.1|/3.7e-147/S-like RNase [Triticum aestivum]
TraesCS1A01G152900	TraesCS1A01G152900.1	0.27	1.99	2.145	2.13	0.525	2.4	0.515	1.86	1.085	0.8	gi|473889575|gb|EMS48506.1|/0.0e+00/putative phosphoribosylformylglycinamidine synthase, chloroplastic/mitochondrial [Triticum urartu]
TraesCS1A01G153000	TraesCS1A01G153000.1	1.07	13.01	6.985	1.065	1.775	1.915	1.835	0.935	1.94	0.855	gi|326507824|dbj|BAJ86655.1|/0.0e+00/predicted protein [Hordeum vulgare subsp. vulgare]
TraesCS1A01G153100	TraesCS1A01G153100.1，TraesCS1A01G153100.2，TraesCS1A01G153100.3	25.74	17.4	6.335	4.225	10.48	21.83	39.855	33.17	33.435	16.69	gi|357140638|ref|XP_003571871.1|/0.0e+00/PREDICTED: long-chain-alcohol oxidase FAO2-like [Brachypodium distachyon]
TraesCS1A01G153300	TraesCS1A01G153300.1	4.635	19.675	7.905	13.36	14.39	14.655	17.265	25.555	18.745	12.085	gi|475551245|gb|EMT11607.1|/3.9e-140/Serine/threonine-protein kinase 38-like protein [Aegilops tauschii]
TraesCS1A01G153500	TraesCS1A01G153500.1	0	0.025	0	0.045	0	0.13	0.02	0.02	0.045	0.015	gi|473890802|gb|EMS48657.1|/0.0e+00/hypothetical protein TRIUR3_10605 [Triticum urartu]
TraesCS1A01G153600	TraesCS1A01G153600.1	9.975	12.105	17.51	17.385	5.21	12.14	10.14	12.105	15.73	7.77	gi|473890801|gb|EMS48656.1|/1.5e-83/Vacuolar protein sorting-associated protein 2-like protein 3 [Triticum urartu]
TraesCS1A01G153700	TraesCS1A01G153700.1	0	0	0	0	0.77	0.205	0.17	0	0	0	gi|474116965|gb|EMS55887.1|/4.0e-46/hypothetical protein TRIUR3_20711 [Triticum urartu]
TraesCS1A01G153800	TraesCS1A01G153800.1	0	0.13	0.085	0	1.415	0.29	2.12	0.8	0.79	0.29	gi|474116964|gb|EMS55886.1|/1.9e-105/hypothetical protein TRIUR3_20710 [Triticum urartu]
TraesCS1A01G153900	TraesCS1A01G153900.1	1.515	9.31	8.4	6.285	3.33	6.225	1.88	3.82	4.475	3.08	gi|761895511|gb|AJP74834.1|/5.6e-297/TaPP2AbB''-alpha [Triticum aestivum]
TraesCS1A01G154100	TraesCS1A01G154100.1	0	0.575	0.145	0.47	0	0.305	0.03	0.265	0.35	0.33	gi|475524376|gb|EMT07010.1|/2.0e-64/hypothetical protein F775_05160 [Aegilops tauschii]
TraesCS1A01G154200	TraesCS1A01G154200.1	0.46	2.715	1.05	1.19	0.485	2.8	0.57	0.78	0.5	0.45	gi|474383897|gb|EMS64806.1|/0.0e+00/hypothetical protein TRIUR3_33902 [Triticum urartu]
TraesCS1A01G154300	TraesCS1A01G154300.1，TraesCS1A01G154300.2，TraesCS1A01G154300.3，TraesCS1A01G154300.4	0.19	1.195	1.22	1.34	0.47	2.14	0.58	1.565	1.08	0.985	gi|357146625|ref|XP_003574058.1|/0.0e+00/PREDICTED: exportin-4 [Brachypodium distachyon]
TraesCS1A01G154400	TraesCS1A01G154400.1，TraesCS1A01G154400.2	4.215	36.88	8.54	6.57	24.945	22.945	8.205	14.18	9.42	4.535	gi|474149485|gb|EMS56864.1|/0.0e+00/putative methyltransferase PMT8 [Triticum urartu]
TraesCS1A01G154500	TraesCS1A01G154500.1，TraesCS1A01G154500.2	0.295	1.165	0.105	0.61	0.28	0.67	0.53	0.265	0.155	0.04	gi|475610078|gb|EMT27612.1|/1.0e-54/hypothetical protein F775_06817 [Aegilops tauschii]
TraesCS1A01G154600	TraesCS1A01G154600.1	0.28	0.41	0.73	1.305	0.405	0.635	0.145	0.485	0.44	0.42	gi|475610079|gb|EMT27613.1|/0.0e+00/hypothetical protein F775_06818 [Aegilops tauschii]
TraesCS1A01G154700	TraesCS1A01G154700.1，TraesCS1A01G154700.2	0.6	1.58	1.93	1.405	0.15	2.37	0.9	1.45	1.27	0.915	gi|68036606|gb|AAY84877.1|/0.0e+00/nuclear transportin [Triticum aestivum]
TraesCS1A01G154900	TraesCS1A01G154900.1	0.075	7.405	0.11	0.03	0.88	0.295	0.275	0.19	0.275	1.955	gi|259490587|ref|NP_001159319.1|/5.1e-64/putative protein of unknown function (DUF640) domain family protein [Zea mays]
TraesCS1A01G155000	TraesCS1A01G155000.1，TraesCS1A01G155000.2	0.38	2.235	0.105	0.095	1.13	1.595	1.315	4.235	3.3	2.475	gi|475616763|gb|EMT29875.1|/2.6e-115/hypothetical protein F775_05828 [Aegilops tauschii]//gi|475616763|gb|EMT29875.1|/2.7e-123/hypothetical protein F775_05828 [Aegilops tauschii]
TraesCS1A01G155100	TraesCS1A01G155100.1，TraesCS1A01G155100.2	0	0.23	0	0.145	0	0.13	0	0.22	0.265	0.205	gi|731417928|ref|XP_010660491.1|/9.4e-21/PREDICTED: uncharacterized protein LOC104881605, partial [Vitis vinifera]
TraesCS1A01G155200	TraesCS1A01G155200.1	59.985	193.85	111.475	168.18	118.385	122.595	186.5	681.83	604.94	257.54	gi|49343245|gb|AAT64932.1|/8.7e-176/cytosolic malate dehydrogenase [Triticum aestivum]
TraesCS1A01G155300	TraesCS1A01G155300.1	0	0	0	0	0	0	0	0.635	0.635	0.305	gi|359950732|gb|AEV91156.1|/8.2e-116/R2R3-MYB protein [Triticum urartu]
TraesCS1A01G155500	TraesCS1A01G155500.1	0.62	0.725	1.54	1.57	1.84	2.44	4.105	4.05	3.13	1.515	gi|944061519|gb|KQJ97109.1|/7.0e-197/hypothetical protein BRADI_3g28857 [Brachypodium distachyon]
TraesCS1A01G155600	TraesCS1A01G155600.1	0.73	2.545	1.48	3.11	2.415	1.17	1.69	3	2.06	2.035	gi|326522460|dbj|BAK07692.1|/1.0e-32/predicted protein [Hordeum vulgare subsp. vulgare]
TraesCS1A01G155800	TraesCS1A01G155800.1	0	0	0	0	0	0.15	0	0	0	0	gi|937917591|dbj|BAS92509.1|/6.6e-12/Os05g0175000 [Oryza sativa Japonica Group]
TraesCS1A01G156000	TraesCS1A01G156000.1	0	0.115	0	0.1	0.02	0.025	0.02	0	0.06	0.045	gi|475613632|gb|EMT28821.1|/8.2e-196/hypothetical protein F775_33038 [Aegilops tauschii]
TraesCS1A01G156100	TraesCS1A01G156100.1	25.095	41.245	56.88	0.605	24.625	2.815	0.955	0.755	0.7	1.315	gi|475613630|gb|EMT28819.1|/8.2e-111/hypothetical protein F775_05789 [Aegilops tauschii]
TraesCS1A01G156200	TraesCS1A01G156200.1	0	1.185	1.14	0.955	0.655	1.87	0.425	0.595	0.38	0.33	gi|473954846|gb|EMS50912.1|/2.1e-72/hypothetical protein TRIUR3_30362 [Triticum urartu]
TraesCS1A01G156300	TraesCS1A01G156300.1	0.955	1.405	1.625	3.88	0.495	0.555	1.2	1.585	0.67	1.985	gi|474128138|gb|EMS56300.1|/2.5e-56/Mitochondrial import inner membrane translocase subunit tim16 [Triticum urartu]
TraesCS1A01G156400	TraesCS1A01G156400.1	6.68	1.58	0.15	0.135	2.07	4.615	0.86	1.48	2.14	0.29	gi|326515088|dbj|BAK03457.1|/6.0e-186/predicted protein [Hordeum vulgare subsp. vulgare]
TraesCS1A01G156500	TraesCS1A01G156500.1，TraesCS1A01G156500.2	1.08	3.67	1.705	2.065	2.67	3.5	0.335	1.91	1.925	1.085	gi|326492419|dbj|BAK01993.1|/0.0e+00/predicted protein [Hordeum vulgare subsp. vulgare]
TraesCS1A01G156600	TraesCS1A01G156600.1	1.175	2.84	1.625	3.125	4.03	6.82	14.71	25.77	15.545	5.495	gi|475593895|gb|EMT22525.1|/0.0e+00/Auxin response factor 22 [Aegilops tauschii]
TraesCS1A01G156900	TraesCS1A01G156900.1	0	0	0	0	0	0.18	0	0	0	0	gi|89280745|ref|YP_514643.1|/5.9e-82/NADH dehydrogenase subunit 7 (mitochondrion) [Oryza sativa Indica Group]
TraesCS1A01G157000	TraesCS1A01G157000.1	0	0.11	0	0.105	0.1	0.435	0.24	0.27	0.12	0	gi|992276706|gb|KXG35201.1|/1.7e-30/hypothetical protein SORBI_002G145600 [Sorghum bicolor]
TraesCS1A01G157100	TraesCS1A01G157100.1	0	0.19	0	0	0.15	0	0	0	0	0	gi|694137069|ref|YP_009072973.1|/3.4e-77/ribosomal protein S7 (plastid) [Danthonia californica]
TraesCS1A01G157200	TraesCS1A01G157200.1	0.015	0.085	0.54	0.535	0	1.18	0	0.065	0	0	gi|427437018|ref|YP_007026510.1|/2.2e-279/NADH-plastoquinone oxidoreductase subunit 2 [Festuca altissima]
TraesCS1A01G157300	TraesCS1A01G157300.1	0	0	0	0.06	0	0	0	0	0	0	gi|340748023|gb|AEK66740.1|/1.7e-36/NADH dehydrogenase subunit 4L (mitochondrion) [Ferrocalamus rimosivaginus]
TraesCS1A01G157400	TraesCS1A01G157400.1	0	0	0	0	0	0	0	0	0.31	0	gi|94502603|ref|YP_588363.1|/1.2e-76/hypothetical protein ZeamMp103 (mitochondrion) [Zea mays subsp. mays]
TraesCS1A01G157500	TraesCS1A01G157500.1	1.785	5.105	3.045	2.435	2.305	5.655	2.495	2.36	2.26	2.15	gi|187609457|sp|A2Z8L4.2|HOX9_ORYSI/0.0e+00/RecName: Full=Homeobox-leucine zipper protein HOX9; AltName: Full=HD-ZIP protein HOX9; AltName: Full=Homeodomain transcription factor HOX9; AltName: Full=OsHB2; AltName: Full=OsHox9
TraesCS1A01G157600	TraesCS1A01G157600.1	0.405	0.965	0.875	2.125	0.985	2.685	1.43	2.945	2.63	1.47	gi|960486542|ref|XP_010237780.2|/2.8e-174/PREDICTED: uncharacterized protein LOC104584570 [Brachypodium distachyon]
TraesCS1A01G157700	TraesCS1A01G157700.1，TraesCS1A01G157700.2，TraesCS1A01G157700.3	14.74	3.555	3.615	1.12	3.855	5.57	7.965	7.295	6.28	1.84	gi|474383954|gb|EMS64818.1|/1.4e-120/Double-stranded RNA-binding protein 6 [Triticum urartu]//gi|474383954|gb|EMS64818.1|/2.1e-173/Double-stranded RNA-binding protein 6 [Triticum urartu]//gi|474383954|gb|EMS64818.1|/4.2e-172/Double-stranded RNA-binding protein 6 [Triticum urartu]
TraesCS1A01G157800	TraesCS1A01G157800.1	0	0.915	0	0.51	0.255	0	0.625	0	0.36	0	gi|669031586|emb|CDM86639.1|/6.3e-35/unnamed protein product [Triticum aestivum]
TraesCS1A01G157900	TraesCS1A01G157900.1	64.01	10	15.86	15.715	15.325	6.975	19.235	14.445	5.42	6.325	gi|922304305|ref|NP_001144407.2|/1.8e-37/uncharacterized protein LOC100277341 [Zea mays]
TraesCS1A01G158200	TraesCS1A01G158200.1	3.175	13.005	0	0	8.995	0	0	0	0	0.84	gi|475589165|gb|EMT21085.1|/4.7e-71/hypothetical protein F775_03465 [Aegilops tauschii]
TraesCS1A01G158300	TraesCS1A01G158300.1	93.13	151.96	104.44	78.63	151.985	107.52	164.14	120.675	94.68	45.28	gi|326495878|dbj|BAJ90561.1|/1.0e-38/predicted protein, partial [Hordeum vulgare subsp. vulgare]
TraesCS1A01G158400	TraesCS1A01G158400.1，TraesCS1A01G158400.2	6.915	8.795	35.13	17.005	11.815	10.51	6.24	9.76	10.38	5.02	gi|326488103|dbj|BAJ89890.1|/6.4e-100/predicted protein [Hordeum vulgare subsp. vulgare]//gi|721659559|ref|XP_010234831.1|/9.3e-105/PREDICTED: uncharacterized protein LOC100845411 isoform X1 [Brachypodium distachyon]
TraesCS1A01G158500	TraesCS1A01G158500.1	1.215	5.215	2.21	3.355	3.195	6.705	5.33	19.615	8.55	6.305	gi|326489885|dbj|BAJ94016.1|/5.1e-254/predicted protein [Hordeum vulgare subsp. vulgare]
TraesCS1A01G158600	TraesCS1A01G158600.1，TraesCS1A01G158600.2，TraesCS1A01G158600.3	16.77	14.905	118.32	52.025	4.445	12.03	24.265	20.895	14.235	7.21	gi|326498813|dbj|BAK02392.1|/1.6e-86/predicted protein [Hordeum vulgare subsp. vulgare]//gi|326498813|dbj|BAK02392.1|/4.0e-88/predicted protein [Hordeum vulgare subsp. vulgare]//gi|326498813|dbj|BAK02392.1|/5.9e-88/predicted protein [Hordeum vulgare subsp. vulgare]
TraesCS1A01G158700	TraesCS1A01G158700.1	1.5	10.54	6.735	7.145	3.565	8.18	3.815	11.43	6.705	3.99	gi|474151042|gb|EMS56973.1|/0.0e+00/Coatomer subunit gamma-2 [Triticum urartu]
TraesCS1A01G158800	TraesCS1A01G158800.1，TraesCS1A01G158800.2	0.165	4.05	2.655	4.69	0.625	2.485	0.57	1.41	1.085	0.775	gi|357111198|ref|XP_003557401.1|/0.0e+00/PREDICTED: probable Xaa-Pro aminopeptidase P isoform X1 [Brachypodium distachyon]//gi|475612455|gb|EMT28416.1|/1.1e-265/Putative peptidase [Aegilops tauschii]
TraesCS1A01G158900	TraesCS1A01G158900.1，TraesCS1A01G158900.2	0.555	4.165	3.255	3.065	2.055	4.37	1.68	1.19	1.245	1.29	gi|255679365|dbj|BAF26402.2|/1.2e-296/Os10g0382300, partial [Oryza sativa Japonica Group]//gi|474326621|gb|EMS62477.1|/1.7e-233/hypothetical protein TRIUR3_27645 [Triticum urartu]
TraesCS1A01G159100	TraesCS1A01G159100.1	91.125	278.04	28.515	33.705	244	93.59	191.975	252.85	173.795	51.37	gi|474389635|gb|EMS65249.1|/6.7e-72/40S ribosomal protein S17-4 [Triticum urartu]
TraesCS1A01G159200	TraesCS1A01G159200.1	14.24	1	8.485	3.54	0.165	0.675	2.335	0.83	0.315	0.13	gi|326516830|dbj|BAJ96407.1|/0.0e+00/predicted protein [Hordeum vulgare subsp. vulgare]
TraesCS1A01G159300	TraesCS1A01G159300.1，TraesCS1A01G159300.2	29.06	96.475	39.225	46.505	61.87	57.995	54.41	88.39	54.4	27.16	gi|473776669|gb|EMS45952.1|/1.2e-64/hypothetical protein TRIUR3_23093 [Triticum urartu]//gi|475537714|gb|EMT09120.1|/8.2e-64/hypothetical protein F775_26433 [Aegilops tauschii]
TraesCS1A01G159400	TraesCS1A01G159400.1	0.495	1.61	2.175	1.73	0.48	2	1.03	2.515	2.055	1.84	gi|474416228|gb|EMS67190.1|/3.1e-204/hypothetical protein TRIUR3_20030 [Triticum urartu]
TraesCS1A01G159500	TraesCS1A01G159500.1，TraesCS1A01G159500.2	1.05	0.81	0.41	1.095	0.23	0.69	0.305	0.92	0.675	0.385	gi|669027198|emb|CDM80466.1|/1.1e-299/unnamed protein product [Triticum aestivum]//gi|669027198|emb|CDM80466.1|/2.6e-301/unnamed protein product [Triticum aestivum]
TraesCS1A01G159600	TraesCS1A01G159600.1	1.59	1.46	0	0.055	0.035	0.05	0.03	0	0.075	0.03	gi|474360108|gb|EMS63270.1|/6.2e-309/Cytokinin dehydrogenase 3 [Triticum urartu]
TraesCS1A01G159700	TraesCS1A01G159700.1	7.68	21.54	9.55	8.475	29.155	26.335	31.29	61.195	34.84	15.095	gi|326488503|dbj|BAJ93920.1|/3.3e-82/predicted protein [Hordeum vulgare subsp. vulgare]
TraesCS1A01G160000	TraesCS1A01G160000.1	0	0.18	0	0	0.035	0.12	0.095	0.265	0.345	0.205	gi|836018007|ref|XP_012704154.1|/5.6e-25/PREDICTED: pentatricopeptide repeat-containing protein At1g09820 [Setaria italica]
TraesCS1A01G160100	TraesCS1A01G160100.1	0	0.06	0.055	0.45	0	0.2	0.56	1.105	0.39	0.49	gi|475614864|gb|EMT29221.1|/2.1e-166/hypothetical protein F775_07855 [Aegilops tauschii]
TraesCS1A01G160200	TraesCS1A01G160200.1，TraesCS1A01G160200.2	0.15	2.41	0.81	0.265	0.235	0.895	0.125	0.265	0.025	0.095	gi|474152911|gb|EMS57003.1|/2.4e-203/Aminotransferase YbdL [Triticum urartu]//gi|474152911|gb|EMS57003.1|/2.6e-231/Aminotransferase YbdL [Triticum urartu]
TraesCS1A01G160300	TraesCS1A01G160300.1	0.085	0	0.045	0	32.795	0.05	0	0	0.045	0	gi|474152910|gb|EMS57002.1|/1.2e-219/Stilbene synthase 4 [Triticum urartu]
TraesCS1A01G160400	TraesCS1A01G160400.1	1.04	1.985	2.515	2.475	1.43	3.36	4.73	11.085	8.11	3.6	gi|474152909|gb|EMS57001.1|/6.0e-80/hypothetical protein TRIUR3_09389 [Triticum urartu]
TraesCS1A01G160500	TraesCS1A01G160500.1，TraesCS1A01G160500.2	0.18	1.01	0.7	1.015	0.35	1.1	0.42	1.065	0.45	0.495	gi|475570491|gb|EMT16038.1|/0.0e+00/Transcription elongation regulator 1 [Aegilops tauschii]
TraesCS1A01G160600	TraesCS1A01G160600.1	0.39	3.015	1.29	1.64	1.745	2.595	0.67	3.805	1.865	1.075	gi|960479763|ref|XP_010234843.2|/0.0e+00/PREDICTED: uncharacterized protein LOC100837578 [Brachypodium distachyon]
TraesCS1A01G160700	TraesCS1A01G160700.1，TraesCS1A01G160700.2，TraesCS1A01G160700.3，TraesCS1A01G160700.4，TraesCS1A01G160700.5	0.685	3.74	8.875	10.575	0.82	6.28	1.19	3.255	3.395	1.965	gi|326490642|dbj|BAJ89988.1|/0.0e+00/predicted protein [Hordeum vulgare subsp. vulgare]//gi|326490642|dbj|BAJ89988.1|/1.8e-238/predicted protein [Hordeum vulgare subsp. vulgare]
TraesCS1A01G160800	TraesCS1A01G160800.1	0.885	1.155	1.875	1.335	0.725	2.56	1.95	1.17	0.715	0.525	gi|927261955|ref|NP_001150075.2|/5.8e-133/lysM domain containing protein [Zea mays]
TraesCS1A01G160900	TraesCS1A01G160900.1	0	0	0	0	0	0.035	0	0.05	0.03	0.035	gi|475560601|gb|EMT13587.1|/0.0e+00/Endoribonuclease Dicer-3b-like protein [Aegilops tauschii]
TraesCS1A01G161000	TraesCS1A01G161000.1	8.8	0	0.765	0.41	0	0.085	0.365	0.135	2.71	0	gi|326512884|dbj|BAK03349.1|/2.4e-102/predicted protein [Hordeum vulgare subsp. vulgare]
TraesCS1A01G161100	TraesCS1A01G161100.1	0.16	0	0	0	0	0	0.225	0	0.065	0	gi|357146264|ref|XP_003573930.1|/7.0e-165/PREDICTED: putative calcium-transporting ATPase 13, plasma membrane-type [Brachypodium distachyon]
TraesCS1A01G161200	TraesCS1A01G161200.1，TraesCS1A01G161200.2	0	0.15	0.21	0.94	0.365	3.485	2.445	2.12	0.835	0.655	gi|669030961|emb|CDM85680.1|/3.1e-128/unnamed protein product [Triticum aestivum]//gi|669030961|emb|CDM85680.1|/7.6e-127/unnamed protein product [Triticum aestivum]
TraesCS1A01G161300	TraesCS1A01G161300.1	0.755	11.405	9.32	7.815	1.41	6.445	2.815	7.605	3.55	2.56	gi|226507642|ref|NP_001148226.1|/5.5e-105/uncharacterized protein LOC100281834 [Zea mays]
TraesCS1A01G161400	TraesCS1A01G161400.1	8.72	3.97	0	0.23	6.78	2.835	2.235	0.29	6.185	2.915	gi|414870996|tpg|DAA49553.1|/5.2e-258/TPA: putative cytochrome P450 superfamily protein [Zea mays]
TraesCS1A01G161500	TraesCS1A01G161500.1	0	0	0	0	0	0	0.15	0.92	0.155	0	gi|475590047|gb|EMT21362.1|/3.7e-65/hypothetical protein F775_24451 [Aegilops tauschii]
TraesCS1A01G161600	TraesCS1A01G161600.1	0.055	0	0	0	0	0	0.84	0.57	0.535	0.095	gi|475590048|gb|EMT21363.1|/7.1e-34/hypothetical protein F775_43431 [Aegilops tauschii]
TraesCS1A01G161800	TraesCS1A01G161800.1	0	0.055	0	0	0.05	0	0.045	0	0	0	gi|944061608|gb|KQJ97198.1|/9.6e-11/hypothetical protein BRADI_3g29341 [Brachypodium distachyon]
TraesCS1A01G161900	TraesCS1A01G161900.1	14.98	7.41	6.72	9.725	5.6	14.005	47.56	51.115	56.405	25.255	gi|474436793|gb|EMS68243.1|/2.1e-78/Thioredoxin-like protein 4A [Triticum urartu]
TraesCS1A01G162100	TraesCS1A01G162100.1	2.415	0.16	1.175	0.125	0	0	1.53	0	0	0	gi|226497488|ref|NP_001144877.1|/7.0e-16/uncharacterized protein LOC100277976 [Zea mays]
TraesCS1A01G162200	TraesCS1A01G162200.1，TraesCS1A01G162200.2	0.035	0.9	0.09	0.17	0.275	1	0.445	0.555	0.56	0.565	gi|474103346|gb|EMS55326.1|/0.0e+00/Nibrin [Triticum urartu]//gi|474103346|gb|EMS55326.1|/2.5e-308/Nibrin [Triticum urartu]
TraesCS1A01G162300	TraesCS1A01G162300.1，TraesCS1A01G162300.2	1.555	2.59	1.475	1.995	1.91	1.55	0.705	1.985	1.465	1.545	gi|474103345|gb|EMS55325.1|/4.0e-205/putative sugar kinase yeiI [Triticum urartu]//gi|474103345|gb|EMS55325.1|/5.0e-216/putative sugar kinase yeiI [Triticum urartu]
TraesCS1A01G162400	TraesCS1A01G162400.1	2.445	8.41	4.27	3.85	6.79	9.225	13.64	17.47	11.79	6.975	gi|357146733|ref|XP_003574092.1|/5.3e-137/PREDICTED: E3 ubiquitin-protein ligase RING1-like [Brachypodium distachyon]
TraesCS1A01G162500	TraesCS1A01G162500.1	0	0.55	0	0	0.21	0	0	0	0.09	0	gi|255679511|dbj|BAF26829.2|/4.8e-98/Os10g0489000 [Oryza sativa Japonica Group]
TraesCS1A01G162600	TraesCS1A01G162600.1，TraesCS1A01G162600.2	0	0.59	0.115	0.18	0.03	0.415	0.11	0.93	0.795	0.375	gi|475526056|gb|EMT07257.1|/0.0e+00/Pentatricopeptide repeat-containing protein [Aegilops tauschii]//gi|475526056|gb|EMT07257.1|/8.8e-306/Pentatricopeptide repeat-containing protein [Aegilops tauschii]
TraesCS1A01G162700	TraesCS1A01G162700.1	0	0	0	0	70.365	4.165	0	0	0.26	0	gi|937934975|dbj|BAT09889.1|/6.5e-27/Os10g0148000, partial [Oryza sativa Japonica Group]
TraesCS1A01G162800	TraesCS1A01G162800.1，TraesCS1A01G162800.2	1.635	7.505	9.145	16.235	10.97	7.425	1.455	1.68	1.605	1.765	gi|475554127|gb|EMT12170.1|/0.0e+00/Myosin-J heavy chain [Aegilops tauschii]
TraesCS1A01G162900	TraesCS1A01G162900.1，TraesCS1A01G162900.2	0	0	0	0.285	0.08	0.41	0.135	0.025	0.15	0.08	gi|90265164|emb|CAH67732.1|/2.1e-136/H0522A01.3 [Oryza sativa Indica Group]//gi|90265164|emb|CAH67732.1|/9.4e-137/H0522A01.3 [Oryza sativa Indica Group]
TraesCS1A01G163000	TraesCS1A01G163000.1	3.445	0.075	0.17	0.315	2.05	1.85	0.49	0.055	0	0	gi|326497249|dbj|BAK02209.1|/6.2e-99/predicted protein [Hordeum vulgare subsp. vulgare]
TraesCS1A01G163100	TraesCS1A01G163100.1，TraesCS1A01G163100.2	0	0	0	0.145	0	0.275	0.03	0	0	0	gi|944061616|gb|KQJ97206.1|/1.1e-263/hypothetical protein BRADI_3g29417 [Brachypodium distachyon]//gi|960478565|ref|XP_014756485.1|/0.0e+00/PREDICTED: vacuolar protein sorting-associated protein 52 A-like isoform X2 [Brachypodium distachyon]
TraesCS1A01G163200	TraesCS1A01G163200.1	2.575	10.41	1.7	2.275	6.2	5.13	6.47	17.77	15.7	6.685	gi|226531614|ref|NP_001151000.1|/3.7e-65/uncharacterized protein LOC100284633 [Zea mays]
TraesCS1A01G163400	TraesCS1A01G163400.1，TraesCS1A01G163400.2，TraesCS1A01G163400.3	0.51	1.79	0.56	0.845	0.59	1.87	0.365	1.495	0.75	0.705	gi|326504892|dbj|BAK06737.1|/0.0e+00/predicted protein [Hordeum vulgare subsp. vulgare]//gi|475576703|gb|EMT17614.1|/0.0e+00/DNA-directed RNA polymerase I subunit RPA2 [Aegilops tauschii]
TraesCS1A01G163500	TraesCS1A01G163500.1	0.11	0.16	0.095	0.24	0.1	0.46	0.115	0.345	0.25	0.21	gi|474361090|gb|EMS63308.1|/1.3e-30/hypothetical protein TRIUR3_31772 [Triticum urartu]
TraesCS1A01G163600	TraesCS1A01G163600.1	0	0	0.17	0	0.185	0	0	0	0	0	gi|475576703|gb|EMT17614.1|/4.7e-109/DNA-directed RNA polymerase I subunit RPA2 [Aegilops tauschii]
TraesCS1A01G163700	TraesCS1A01G163700.1，TraesCS1A01G163700.2	5.565	0.735	3.41	7	19.715	73.625	50.905	43.015	37.535	23.115	gi|669030961|emb|CDM85680.1|/2.0e-119/unnamed protein product [Triticum aestivum]//gi|669030961|emb|CDM85680.1|/6.7e-123/unnamed protein product [Triticum aestivum]
TraesCS1A01G163800	TraesCS1A01G163800.1	0	0	0	0	0	0	0.145	0	0	0	gi|669027543|emb|CDM80984.1|/7.6e-23/unnamed protein product [Triticum aestivum]
TraesCS1A01G163900	TraesCS1A01G163900.1	0.265	2.87	0.85	2.45	0.715	1.795	0.61	1.775	0.64	0.815	gi|110289328|gb|AAP54429.2|/3.6e-273/Uncharacterised protein family containing protein, expressed [Oryza sativa Japonica Group]
TraesCS1A01G164000	TraesCS1A01G164000.1	6.245	6.04	8.65	6.33	2.455	7.925	8.845	10.97	9.495	4.975	gi|326491613|dbj|BAJ94284.1|/0.0e+00/predicted protein [Hordeum vulgare subsp. vulgare]
TraesCS1A01G164100	TraesCS1A01G164100.1	0	0	0	0	0	0	0	0	0.705	0.105	gi|475537323|gb|EMT09051.1|/1.1e-108/hypothetical protein F775_20125 [Aegilops tauschii]
TraesCS1A01G164200	TraesCS1A01G164200.1，TraesCS1A01G164200.2，TraesCS1A01G164200.3，TraesCS1A01G164200.4，TraesCS1A01G164200.5，TraesCS1A01G164200.6	0.835	4.785	2.89	2.83	3.31	5.595	1.915	5.325	3.8	4.215	gi|475556779|gb|EMT12700.1|/0.0e+00/KH domain-containing protein [Aegilops tauschii]//gi|475556779|gb|EMT12700.1|/2.6e-252/KH domain-containing protein [Aegilops tauschii]//gi|475556779|gb|EMT12700.1|/7.5e-289/KH domain-containing protein [Aegilops tauschii]
TraesCS1A01G164300	TraesCS1A01G164300.1	0	0.215	0.2	0.76	0	0.31	0.095	0.06	0.2	0.11	gi|326521700|dbj|BAK00426.1|/0.0e+00/predicted protein [Hordeum vulgare subsp. vulgare]
TraesCS1A01G164400	TraesCS1A01G164400.1	1.025	3.195	2.425	3.82	2.37	2.935	4.275	11.305	7.765	5.92	gi|326527619|dbj|BAK08084.1|/1.1e-227/predicted protein [Hordeum vulgare subsp. vulgare]
TraesCS1A01G164500	TraesCS1A01G164500.1	0	0.03	0	0	0.03	0.03	0.025	0	0	0	gi|326522953|dbj|BAJ88522.1|/0.0e+00/predicted protein [Hordeum vulgare subsp. vulgare]
TraesCS1A01G164600	TraesCS1A01G164600.1	4.815	3.35	10.945	3.035	1.265	2.74	5.74	6.775	7.72	11.31	gi|475612632|gb|EMT28470.1|/5.6e-188/hypothetical protein F775_07130 [Aegilops tauschii]
TraesCS1A01G164700	TraesCS1A01G164700.1	0.555	3.65	8.025	15.215	1.89	11.41	6.075	3.525	2.76	1.235	gi|326508258|dbj|BAJ99396.1|/4.4e-198/predicted protein [Hordeum vulgare subsp. vulgare]
TraesCS1A01G164800	TraesCS1A01G164800.1，TraesCS1A01G164800.2	8.625	30.49	19.625	14.6	39.23	30.895	50.815	99.63	73.24	32.525	gi|33358179|pdb|1UAS|A/8.1e-170/Chain A, Crystal Structure Of Rice Alpha-Galactosidase//gi|937936536|dbj|BAT11450.1|/3.6e-179/Os10g0493600, partial [Oryza sativa Japonica Group]
TraesCS1A01G164900	TraesCS1A01G164900.1	19.59	6.815	65.29	66.145	0.28	6.8	0.96	2.355	0.63	0.6	gi|195610514|gb|ACG27087.1|/5.0e-205/alpha-galactosidase precursor [Zea mays]
TraesCS1A01G165300	TraesCS1A01G165300.1	10.84	6.13	2.92	1.715	3.01	6.475	3.095	3.255	3.365	2.615	gi|326531698|dbj|BAJ97853.1|/1.1e-167/predicted protein, partial [Hordeum vulgare subsp. vulgare]
TraesCS1A01G165400	TraesCS1A01G165400.1	2.09	0	0	0	4.46	2.17	1.01	25.48	89.28	136.855	gi|283806418|dbj|BAI66441.1|/2.1e-132/tonoplast intrinsic protein [Hordeum vulgare subsp. vulgare]
TraesCS1A01G165500	TraesCS1A01G165500.1	0.875	3.47	1.54	0	6.435	0.55	0.49	0.79	1.435	0.94	gi|413921072|gb|AFW61004.1|/2.3e-150/hypothetical protein ZEAMMB73_411669 [Zea mays]
TraesCS1A01G165600	TraesCS1A01G165600.1	4.56	1.325	0.66	0.145	0.51	3.095	2.05	0.33	0.3	0.05	gi|223949209|gb|ACN28688.1|/3.3e-219/unknown [Zea mays]
TraesCS1A01G165700	TraesCS1A01G165700.1，TraesCS1A01G165700.2	0.14	19.385	161.115	224.105	1.66	192.43	1.72	4.095	3.33	1.98	gi|159885648|dbj|BAF93201.1|/1.5e-162/putative chloroplast inner envelope protein, partial [Hordeum vulgare]//gi|159885648|dbj|BAF93201.1|/1.9e-142/putative chloroplast inner envelope protein, partial [Hordeum vulgare]
TraesCS1A01G165800	TraesCS1A01G165800.1	0.67	12.005	4.595	8.52	1.245	4.685	1.545	3.635	1.52	1.255	gi|110289317|gb|AAP54402.2|/0.0e+00/chloroplast inner envelope protein, putative, expressed [Oryza sativa Japonica Group]
TraesCS1A01G165900	TraesCS1A01G165900.1，TraesCS1A01G165900.2	0.705	1.11	3.895	4.04	0.985	0.655	1.5	3.35	2.645	1.71	gi|473755343|gb|EMS45728.1|/1.2e-47/PIN2/TERF1-interacting telomerase inhibitor 1 [Triticum urartu]//gi|473755343|gb|EMS45728.1|/1.7e-49/PIN2/TERF1-interacting telomerase inhibitor 1 [Triticum urartu]
TraesCS1A01G166000	TraesCS1A01G166000.1	2.575	5.875	12.665	16.15	4.745	4.6	7.455	8.605	8.225	3.865	gi|15220742|ref|NP_173755.1|/1.8e-65/40S ribosomal protein S27a-1 [Arabidopsis thaliana]
TraesCS1A01G166100	TraesCS1A01G166100.1	75.27	9.645	377.445	731.285	3.605	127.21	8.12	10.415	5.015	1.595	gi|1323750|gb|AAC49288.1|/3.2e-132/unknown [Triticum aestivum]
TraesCS1A01G166200	TraesCS1A01G166200.1	6.92	2.03	24.215	34.455	0.43	12.275	0	0.08	0	0.08	gi|1323750|gb|AAC49288.1|/5.2e-82/unknown [Triticum aestivum]
TraesCS1A01G166300	TraesCS1A01G166300.1	0	0	0.075	0	0	0	0	0	0	0	gi|514823596|ref|XP_004986458.1|/5.1e-85/PREDICTED: uncharacterized protein LOC101768140 [Setaria italica]
TraesCS1A01G166400	TraesCS1A01G166400.1	0.025	0.03	0	0.045	0	0.05	0.04	0.09	0.07	0.05	gi|475613897|gb|EMT28915.1|/0.0e+00/Disease resistance protein RPM1 [Aegilops tauschii]
TraesCS1A01G166600	TraesCS1A01G166600.1	6.915	2.02	67.82	24.525	0.1	0.935	0.315	7.635	27.31	165.48	gi|5669008|gb|AAD46133.1|AF079526_1/1.1e-121/secretory protein [Triticum aestivum]
TraesCS1A01G166900	TraesCS1A01G166900.1，TraesCS1A01G166900.2	0.215	1.01	0.805	0.755	0.505	1.1	0.315	0.525	0.405	0.345	gi|474377113|gb|EMS64276.1|/0.0e+00/Myosin-J heavy chain [Triticum urartu]//gi|721659730|ref|XP_010234856.1|/0.0e+00/PREDICTED: myosin-8-like [Brachypodium distachyon]
TraesCS1A01G167000	TraesCS1A01G167000.1	0	0	0.05	0	0	0	0	0	0	0	gi|475542602|gb|EMT09993.1|/1.2e-74/Putative ripening-related protein 4 [Aegilops tauschii]
TraesCS1A01G167100	TraesCS1A01G167100.1	934.45	57.375	18.975	9.475	5.55	32.485	328.295	3.065	5.96	9.615	gi|326493768|dbj|BAJ85346.1|/1.1e-98/predicted protein [Hordeum vulgare subsp. vulgare]
TraesCS1A01G167200	TraesCS1A01G167200.1	5.83	9.59	6.505	2.765	6.05	8.78	4.18	4.86	4.16	1.205	gi|475586040|gb|EMT20206.1|/1.2e-22/hypothetical protein F775_32505 [Aegilops tauschii]
TraesCS1A01G167300	TraesCS1A01G167300.1	0.735	2.795	1.565	2.35	1.785	2.82	1.615	2.38	1.2	0.885	gi|110289305|gb|ABB47813.2|/6.3e-135/expressed protein [Oryza sativa Japonica Group]
TraesCS1A01G167400	TraesCS1A01G167400.1，TraesCS1A01G167400.2	0.33	4.425	0.4	0.49	2.945	2.455	0.765	1.655	1.4	0.86	gi|475586038|gb|EMT20204.1|/9.3e-271/hypothetical protein F775_32504 [Aegilops tauschii]//gi|475586038|gb|EMT20204.1|/9.8e-268/hypothetical protein F775_32504 [Aegilops tauschii]
TraesCS1A01G167600	TraesCS1A01G167600.1	8.355	6.155	10.125	5.93	6.64	11.6	18.77	4.31	3.05	2.895	gi|326496388|dbj|BAJ94656.1|/2.5e-64/predicted protein [Hordeum vulgare subsp. vulgare]
TraesCS1A01G167700	TraesCS1A01G167700.1	2.495	0.115	0	0	0	0	0.39	0	0	0	gi|475526455|gb|EMT07312.1|/1.4e-104/hypothetical protein F775_16823 [Aegilops tauschii]
TraesCS1A01G167800	TraesCS1A01G167800.1	0.345	0.13	0	0	0	0	0	0.605	1.865	0.115	gi|475526456|gb|EMT07313.1|/5.2e-87/hypothetical protein F775_16824 [Aegilops tauschii]
TraesCS1A01G167900	TraesCS1A01G167900.1	0.605	0.15	0	0	0	0	0	0.115	0.115	0	gi|475526456|gb|EMT07313.1|/2.3e-74/hypothetical protein F775_16824 [Aegilops tauschii]
TraesCS1A01G168000	TraesCS1A01G168000.1	0.085	0.195	0.67	1.255	0	0.975	0.14	0.225	0.22	0.105	gi|475595590|gb|EMT23089.1|/1.4e-37/hypothetical protein F775_23411 [Aegilops tauschii]
TraesCS1A01G168100	TraesCS1A01G168100.1	5.545	14.295	30.82	39.205	3.465	8.845	4.63	1.585	0.105	0.165	gi|960449463|ref|XP_014751811.1|/8.2e-236/PREDICTED: serine carboxypeptidase-like 51 [Brachypodium distachyon]
TraesCS1A01G168200	TraesCS1A01G168200.1	1.87	0	0	0	0.96	1.62	0	0	0	0	gi|475588186|gb|EMT20786.1|/1.8e-64/hypothetical protein F775_14862 [Aegilops tauschii]
TraesCS1A01G168300	TraesCS1A01G168300.1	0.23	0	0	0.1	0	0.59	0	0	0	0	gi|475557377|gb|EMT12835.1|/1.7e-77/hypothetical protein F775_33034 [Aegilops tauschii]
TraesCS1A01G168400	TraesCS1A01G168400.1，TraesCS1A01G168400.2，TraesCS1A01G168400.3	0	13.57	12.665	11.42	2.37	14.865	1.065	0.905	0.205	0.175	gi|326490533|dbj|BAJ84930.1|/3.0e-168/predicted protein [Hordeum vulgare subsp. vulgare]//gi|326490533|dbj|BAJ84930.1|/7.3e-124/predicted protein [Hordeum vulgare subsp. vulgare]//gi|944061741|gb|KQJ97331.1|/1.9e-145/hypothetical protein BRADI_3g30127 [Brachypodium distachyon]
TraesCS1A01G168500	TraesCS1A01G168500.1	0	2.64	0	0	1.815	0.255	0.245	0	0.105	0.73	gi|474250529|gb|EMS60194.1|/5.6e-154/Estradiol 17-beta-dehydrogenase 12 [Triticum urartu]
TraesCS1A01G168600	TraesCS1A01G168600.1	16.26	17.71	4.55	4.785	12.07	11.715	16.58	3.81	3.145	2.95	gi|357146879|ref|XP_003574144.1|/2.2e-147/PREDICTED: calcium uniporter protein 2, mitochondrial-like [Brachypodium distachyon]
TraesCS1A01G168700	TraesCS1A01G168700.1	0.285	1.33	0.195	0.515	0.425	1.12	0.55	1.375	0.925	0.945	gi|22165054|gb|AAM93671.1|/1.8e-147/putative leaf protein [Oryza sativa Japonica Group]
TraesCS1A01G168800	TraesCS1A01G168800.1	0.04	0.41	0.29	0.635	0.44	0.785	0.48	1.125	0.4	0.73	gi|475569983|gb|EMT15886.1|/2.2e-287/hypothetical protein F775_07739 [Aegilops tauschii]
TraesCS1A01G168900	TraesCS1A01G168900.1	4.015	7.625	12.695	17.72	3.28	8.7	8.86	17.61	17.04	8.28	gi|475569984|gb|EMT15887.1|/3.9e-265/Monothiol glutaredoxin-S11 [Aegilops tauschii]
TraesCS1A01G169000	TraesCS1A01G169000.1	3.305	5.52	7.305	5.32	1.66	9.29	3.365	4.795	4.805	2.71	gi|474190437|gb|EMS58102.1|/6.4e-274/Monothiol glutaredoxin-S11 [Triticum urartu]
TraesCS1A01G169100	TraesCS1A01G169100.1	11.26	17	5.565	7.595	12.045	14.85	20.235	40.195	26.89	14.515	gi|475592641|gb|EMT22147.1|/1.4e-99/30S ribosomal protein S18 [Aegilops tauschii]
TraesCS1A01G169200	TraesCS1A01G169200.1	2.76	1.53	0.66	0.56	5.155	1.19	4.845	0.67	0.96	0.78	gi|474375407|gb|EMS64166.1|/7.2e-83/Putative ribosomal-protein-alanine acetyltransferase [Triticum urartu]
TraesCS1A01G169300	TraesCS1A01G169300.1，TraesCS1A01G169300.2	1.45	5.535	3.085	9.61	14.62	13.985	14.81	19.54	19.91	11.485	gi|475590253|gb|EMT21423.1|/1.0e-136/RING finger protein 141 [Aegilops tauschii]//gi|475590253|gb|EMT21423.1|/1.4e-138/RING finger protein 141 [Aegilops tauschii]
TraesCS1A01G169400	TraesCS1A01G169400.1	0	0.15	0.06	0.24	0.13	0	0.165	0.06	0.065	0.175	gi|22165080|gb|AAM93697.1|/5.6e-49/putative transcription factor [Oryza sativa Japonica Group]
TraesCS1A01G169500	TraesCS1A01G169500.1，TraesCS1A01G169500.2	0.605	2.115	4.615	8.385	2.31	1.17	0.5	1.705	1.05	0.495	gi|357146854|ref|XP_003574135.1|/1.5e-142/PREDICTED: uncharacterized protein LOC100837497 [Brachypodium distachyon]//gi|357146854|ref|XP_003574135.1|/2.0e-142/PREDICTED: uncharacterized protein LOC100837497 [Brachypodium distachyon]
TraesCS1A01G169600	TraesCS1A01G169600.1	0.06	1.665	1.24	2.875	0.14	1.9	0.465	0.685	0.63	0.305	gi|326499838|dbj|BAJ90754.1|/2.4e-137/predicted protein [Hordeum vulgare subsp. vulgare]
TraesCS1A01G169900	TraesCS1A01G169900.1	0	0	0	0	0	0	0.15	0	0.155	0	gi|474195971|gb|EMS58363.1|/1.6e-62/hypothetical protein TRIUR3_33656 [Triticum urartu]
TraesCS1A01G170000	TraesCS1A01G170000.1	404.845	20.89	14.79	14.44	20.545	12.175	38.99	5.26	4.4	4.075	gi|226495341|ref|NP_001146653.1|/7.7e-152/uncharacterized protein LOC100280253 [Zea mays]
TraesCS1A01G170100	TraesCS1A01G170100.1	2.84	14.85	0	0.13	11.005	13.37	19.405	14.545	2.455	1.45	gi|475598325|gb|EMT23910.1|/1.3e-137/Microtubule-associated protein RP/EB family member 3 [Aegilops tauschii]
TraesCS1A01G170200	TraesCS1A01G170200.1，TraesCS1A01G170200.2	0.155	2.65	1.095	4.78	1.62	2.845	3.16	7.695	8.275	5.09	gi|475598326|gb|EMT23911.1|/1.6e-263/Protein spinster [Aegilops tauschii]//gi|475598326|gb|EMT23911.1|/2.1e-263/Protein spinster [Aegilops tauschii]
TraesCS1A01G170300	TraesCS1A01G170300.1，TraesCS1A01G170300.2	0.195	1.415	1.165	2.29	0.505	2.6	1.465	3.31	1.205	0.67	gi|326514588|dbj|BAJ96281.1|/2.0e-263/predicted protein [Hordeum vulgare subsp. vulgare]//gi|326514588|dbj|BAJ96281.1|/5.2e-259/predicted protein [Hordeum vulgare subsp. vulgare]
TraesCS1A01G170400	TraesCS1A01G170400.1，TraesCS1A01G170400.2，TraesCS1A01G170400.3	2.18	3.855	3.995	3.37	1.88	5.075	1.61	3.55	2.47	1.99	gi|474012953|gb|EMS52639.1|/0.0e+00/hypothetical protein TRIUR3_28510 [Triticum urartu]
TraesCS1A01G170500	TraesCS1A01G170500.1	0.505	2.525	3.74	3.65	1.835	4.15	1.48	5.915	4.74	4.99	gi|375174966|gb|AEO72346.2|/1.1e-187/Prp1 protein [Hordeum vulgare subsp. vulgare]
TraesCS1A01G170600	TraesCS1A01G170600.1，TraesCS1A01G170600.2	15.54	16.35	59.46	72.38	6.12	55.695	12.97	10.79	10.455	10.025	gi|242070087|ref|XP_002450320.1|/1.1e-164/hypothetical protein SORBIDRAFT_05g003700 [Sorghum bicolor]//gi|473728803|gb|EMS45134.1|/1.3e-150/AB hydrolase superfamily protein yfhM [Triticum urartu]
TraesCS1A01G170700	TraesCS1A01G170700.1	16.99	1.855	19.55	9.685	4.455	0.455	0	0	0	0	gi|474437350|gb|EMS68259.1|/5.7e-177/Epoxide hydrolase 2 [Triticum urartu]
TraesCS1A01G170800	TraesCS1A01G170800.1，TraesCS1A01G170800.2，TraesCS1A01G170800.3	0.46	0.395	0	0.03	0.31	0.87	0.555	0.69	0.445	2	gi|474437349|gb|EMS68258.1|/1.1e-234/LanC-like protein 2 [Triticum urartu]//gi|474437349|gb|EMS68258.1|/3.0e-257/LanC-like protein 2 [Triticum urartu]//gi|474437349|gb|EMS68258.1|/4.6e-236/LanC-like protein 2 [Triticum urartu]
TraesCS1A01G170900	TraesCS1A01G170900.1	6.215	8.725	7.875	4.975	2.81	4.24	9.04	15.37	14.805	5.705	gi|212720775|ref|NP_001131953.1|/2.2e-125/prolyl 4-hydroxylase 1 [Zea mays]
TraesCS1A01G171000	TraesCS1A01G171000.1，TraesCS1A01G171000.2	0.29	151.335	58.735	165.775	72.545	74.19	57.045	41.16	14.405	8.15	gi|10720236|sp|Q42850.1|PORB_HORVU/1.6e-216/RecName: Full=Protochlorophyllide reductase B, chloroplastic; Short=PCR B; AltName: Full=NADPH-protochlorophyllide oxidoreductase B; Short=POR B; Flags: Precursor//gi|474119301|gb|EMS55960.1|/8.4e-224/Protochlorophyllide reductase B, chloroplastic [Triticum urartu]
TraesCS1A01G171100	TraesCS1A01G171100.1，TraesCS1A01G171100.2，TraesCS1A01G171100.3，TraesCS1A01G171100.4，TraesCS1A01G171100.5，TraesCS1A01G171100.6，TraesCS1A01G171100.7，TraesCS1A01G171100.8，TraesCS1A01G171100.9	0.48	2.235	1.74	2.07	1.49	3.195	1.585	2.175	1.425	1.635	gi|474384865|gb|EMS64852.1|/0.0e+00/hypothetical protein TRIUR3_18010 [Triticum urartu]//gi|474384865|gb|EMS64852.1|/1.6e-278/hypothetical protein TRIUR3_18010 [Triticum urartu]//gi|474384865|gb|EMS64852.1|/9.8e-292/hypothetical protein TRIUR3_18010 [Triticum urartu]
TraesCS1A01G171200	TraesCS1A01G171200.1	0.25	5.345	2.395	3.105	1.265	3.06	1.92	2.11	1.525	1.155	gi|18071412|gb|AAL58271.1|AC068923_13/1.3e-126/putative lysophosphatidic acid acyltransferase [Oryza sativa Japonica Group]
TraesCS1A01G171300	TraesCS1A01G171300.1	9.925	4.405	1.575	0	3.1	1.775	0.725	0.43	0.075	0.645	gi|148473113|emb|CAJ29318.1|/2.1e-79/dof zinc finger protein 13 [Hordeum vulgare subsp. vulgare]
TraesCS1A01G171400	TraesCS1A01G171400.1	14.845	2.325	2.035	2.42	1.535	3.49	7.47	13.45	11.5	1.985	gi|226497384|ref|NP_001151146.1|/3.4e-76/uncharacterized protein LOC100284779 precursor [Zea mays]
TraesCS1A01G171500	TraesCS1A01G171500.1	0.255	0.64	0.58	0.665	0.255	0.775	0.24	0.405	0.07	0.245	gi|473915079|gb|EMS49716.1|/4.4e-218/RNA-binding protein 40 [Triticum urartu]
TraesCS1A01G171600	TraesCS1A01G171600.1	1.77	3.575	3.54	3.15	3.21	2.47	2.765	1.695	0.34	0	gi|326507500|dbj|BAK03143.1|/2.6e-36/predicted protein [Hordeum vulgare subsp. vulgare]
TraesCS1A01G171700	TraesCS1A01G171700.1	0.165	2.01	0.695	1.235	0.32	1.835	0.615	1.71	1.67	0.62	gi|226503455|ref|NP_001142360.1|/4.7e-200/uncharacterized protein LOC100274531 [Zea mays]
TraesCS1A01G171800	TraesCS1A01G171800.1	0	0	0	0	2.975	0	0.08	0	0.185	0	gi|226491368|ref|NP_001142694.1|/2.7e-104/uncharacterized protein LOC100274998 [Zea mays]
TraesCS1A01G171900	TraesCS1A01G171900.1	0	0.05	0	0	0.05	0	0	0	0	0	gi|475618353|gb|EMT30424.1|/7.6e-214/hypothetical protein F775_01456 [Aegilops tauschii]
TraesCS1A01G172000	TraesCS1A01G172000.1	0	0.165	0	0.105	0	0.07	0	0	0.125	0	gi|937935599|dbj|BAT10513.1|/5.4e-12/Os10g0362600 [Oryza sativa Japonica Group]
TraesCS1A01G172100	TraesCS1A01G172100.1	0.23	2.425	0.21	0.795	0.85	2.905	0.85	2.95	2.18	1.645	gi|357140737|ref|XP_003571920.1|/0.0e+00/PREDICTED: DNA ligase 1-like [Brachypodium distachyon]
TraesCS1A01G172300	TraesCS1A01G172300.1，TraesCS1A01G172300.2	0.695	6.955	2.795	3.36	2.11	5.345	2.26	2.9	2.42	1.515	gi|475624658|gb|EMT32703.1|/2.1e-172/Putative GTP-binding protein [Aegilops tauschii]//gi|475624658|gb|EMT32703.1|/6.7e-172/Putative GTP-binding protein [Aegilops tauschii]
TraesCS1A01G172500	TraesCS1A01G172500.1	0.33	3.395	3.05	3.835	5.35	2.91	1.96	1.435	1.06	1.005	gi|474391717|gb|EMS65386.1|/4.9e-121/hypothetical protein TRIUR3_19959 [Triticum urartu]
TraesCS1A01G172600	TraesCS1A01G172600.1	0	0.055	0	0	1.315	0	3.005	38.855	51.495	80.105	gi|22165073|gb|AAM93690.1|/4.7e-39/putative peroxidase [Oryza sativa Japonica Group]
TraesCS1A01G172700	TraesCS1A01G172700.1	0.08	29.835	56.79	86.525	2.605	32.46	4.935	4.73	2.915	0.745	gi|212721648|ref|NP_001132583.1|/9.1e-47/uncharacterized protein LOC100194054 [Zea mays]
TraesCS1A01G172800	TraesCS1A01G172800.1	0	0	0.355	0	0	0	0	0	0	0	gi|473861295|gb|EMS47555.1|/1.1e-43/hypothetical protein TRIUR3_15646 [Triticum urartu]
TraesCS1A01G172900	TraesCS1A01G172900.1	1.35	0	0.015	0	0	0	0	0	0	0	gi|475514737|gb|EMT05757.1|/1.0e-279/Cytochrome P450 71A1 [Aegilops tauschii]
TraesCS1A01G173000	TraesCS1A01G173000.1	26.27	1.095	0	0	0	1.755	0	3.055	3.63	0.555	gi|937936622|dbj|BAT11536.1|/1.9e-06/Os10g0502300 [Oryza sativa Japonica Group]
TraesCS1A01G173100	TraesCS1A01G173100.1，TraesCS1A01G173100.2	5.975	73.345	92.81	47.995	8.59	24.475	7.155	16.06	6.34	3.22	gi|354681870|dbj|BAL04915.1|/3.5e-275/glutamyl tRNA reductase [Triticum aestivum]//gi|473861293|gb|EMS47553.1|/2.6e-250/Glutamyl-tRNA reductase 1, chloroplastic [Triticum urartu]
TraesCS1A01G173200	TraesCS1A01G173200.1，TraesCS1A01G173200.2，TraesCS1A01G173200.3	19.56	17.53	32.12	38.035	7.505	16.815	40.43	54.215	56.37	27.02	gi|474222343|gb|EMS59327.1|/1.2e-85/Membrane steroid-binding protein 1 [Triticum urartu]//gi|475535336|gb|EMT08731.1|/1.0e-55/Membrane steroid-binding protein 1 [Aegilops tauschii]//gi|475535336|gb|EMT08731.1|/6.3e-78/Membrane steroid-binding protein 1 [Aegilops tauschii]
TraesCS1A01G173300	TraesCS1A01G173300.1	0	0	0	0	0	0	0.14	0.29	0.295	0	gi|474308741|gb|EMS61836.1|/2.5e-13/hypothetical protein TRIUR3_20374 [Triticum urartu]
TraesCS1A01G173400	TraesCS1A01G173400.1	43.645	35.63	39.075	55.19	75.6	89.375	107.09	98.805	72.3	52.22	gi|82780762|gb|ABB90550.1|/1.1e-82/putative steroid membrane binding protein [Triticum aestivum]
TraesCS1A01G173500	TraesCS1A01G173500.1，TraesCS1A01G173500.2，TraesCS1A01G173500.3	16.29	4.34	8.78	3.51	4.225	11.3	6.365	8.41	10.92	9.285	gi|226505430|ref|NP_001141683.1|/1.5e-163/uncharacterized protein LOC100273810 [Zea mays]//gi|226505430|ref|NP_001141683.1|/4.0e-163/uncharacterized protein LOC100273810 [Zea mays]//gi|475601193|gb|EMT24741.1|/3.0e-188/hypothetical protein F775_26325 [Aegilops tauschii]
TraesCS1A01G173600	TraesCS1A01G173600.1	0.19	0	0	0.37	0.23	0	0	0.105	0	0	gi|474111700|gb|EMS55690.1|/4.5e-106/Pollen-specific protein SF3 [Triticum urartu]
TraesCS1A01G173700	TraesCS1A01G173700.1，TraesCS1A01G173700.2，TraesCS1A01G173700.3，TraesCS1A01G173700.4，TraesCS1A01G173700.5	0.215	2.31	2.455	2.675	0.295	1.585	0.2	0.33	0.265	0.21	gi|721659896|ref|XP_010234883.1|/1.1e-216/PREDICTED: folylpolyglutamate synthase-like isoform X1 [Brachypodium distachyon]//gi|721659896|ref|XP_010234883.1|/1.6e-268/PREDICTED: folylpolyglutamate synthase-like isoform X1 [Brachypodium distachyon]//gi|721659896|ref|XP_010234883.1|/3.1e-203/PREDICTED: folylpolyglutamate synthase-like isoform X1 [Brachypodium distachyon]//gi|721659896|ref|XP_0102348…
TraesCS1A01G173800	TraesCS1A01G173800.1	65.02	7.835	73.685	5.835	0	1.475	1.29	0.145	0.15	0.085	gi|10140797|gb|AAG13627.1|AC078840_18/8.4e-225/putative hypersensitivity-related (hsr)protein [Oryza sativa Japonica Group]
TraesCS1A01G174000	TraesCS1A01G174000.1，TraesCS1A01G174000.2，TraesCS1A01G174000.3	26.42	22.435	30.055	15.565	4.58	20.625	11.735	5.715	3.795	2.92	gi|326500658|dbj|BAJ94995.1|/0.0e+00/predicted protein [Hordeum vulgare subsp. vulgare]//gi|474216263|gb|EMS59064.1|/1.2e-203/NAD-dependent malic enzyme 59 kDa isoform, mitochondrial [Triticum urartu]//gi|815729568|gb|AKE47414.1|/9.2e-41/hypothetical protein TAANSRALLhA_1716E15.g00005 [Triticum aestivum]
TraesCS1A01G174100	TraesCS1A01G174100.1	0.415	0.55	0.225	0.275	0.26	0.925	0.99	1.025	0.57	0.19	gi|475547651|gb|EMT10921.1|/3.7e-122/hypothetical protein F775_43434 [Aegilops tauschii]
TraesCS1A01G174200	TraesCS1A01G174200.1	0	0	0.04	0	0	0.205	0	0.04	0.04	0	gi|474045723|gb|EMS53466.1|/4.2e-159/hypothetical protein TRIUR3_28232 [Triticum urartu]
TraesCS1A01G174400	TraesCS1A01G174400.1	0.08	0	0	0.165	0.13	0	0.15	0.045	0.09	0	gi|474253629|gb|EMS60304.1|/5.5e-167/hypothetical protein TRIUR3_28372 [Triticum urartu]
TraesCS1A01G174500	TraesCS1A01G174500.1	0.905	1.09	0	0.325	0.625	1.61	0.5	0.62	0.285	0.995	gi|326524976|dbj|BAK04424.1|/4.1e-147/predicted protein [Hordeum vulgare subsp. vulgare]
TraesCS1A01G174600	TraesCS1A01G174600.1	0.49	3.55	3.97	4.525	1.19	4.76	1.605	7.265	5.12	3.445	gi|475591187|gb|EMT21677.1|/8.6e-234/DEAD-box ATP-dependent RNA helicase 12 [Aegilops tauschii]
TraesCS1A01G174700	TraesCS1A01G174700.1	109.38	16.415	85.375	38.135	4.095	89.59	18.4	13.19	42.82	14.32	gi|110289361|gb|ABB47853.2|/1.2e-22/Remorin, C-terminal region family protein, expressed [Oryza sativa Japonica Group]
TraesCS1A01G174800	TraesCS1A01G174800.1	0	0	0	0	0	0	6.055	3.84	12.45	4.38	gi|474163287|gb|EMS57350.1|/4.8e-19/hypothetical protein TRIUR3_25596 [Triticum urartu]
TraesCS1A01G174900	TraesCS1A01G174900.1	0.93	0.84	0.215	0.185	0.32	1.23	0.28	0.295	0	0.185	gi|475600248|gb|EMT24483.1|/3.5e-92/Cytochrome b reductase 1 [Aegilops tauschii]
TraesCS1A01G175000	TraesCS1A01G175000.1，TraesCS1A01G175000.2	0.595	5.66	0.37	0.09	2.405	6.3	2.71	4.045	2.79	1.145	gi|29367648|gb|AAO72668.1|/0.0e+00/putative myosin [Oryza sativa Japonica Group]//gi|29367648|gb|AAO72668.1|/2.9e-298/putative myosin [Oryza sativa Japonica Group]
TraesCS1A01G175100	TraesCS1A01G175100.1	0.305	0	0.55	0	98.245	0.395	0.565	11.84	9.17	1.95	gi|474389595|gb|EMS65238.1|/1.2e-45/Non-specific lipid-transfer protein 2 [Triticum urartu]
TraesCS1A01G175200	TraesCS1A01G175200.1	5.53	183.285	91.315	170.59	266.635	194.32	230.89	41.315	18.345	2.595	gi|473923359|gb|EMS49764.1|/1.3e-41/Non-specific lipid-transfer protein 2G [Triticum urartu]
TraesCS1A01G175500	TraesCS1A01G175500.1	40.63	0.535	0.325	0.485	2.725	6.82	10.445	1.71	10.215	25.565	gi|326487522|dbj|BAJ89745.1|/2.5e-184/predicted protein [Hordeum vulgare subsp. vulgare]
TraesCS1A01G175600	TraesCS1A01G175600.1	0.385	0.385	0.03	0	0.265	1.035	0.55	0.705	0.385	0.35	gi|474247277|gb|EMS60045.1|/3.3e-158/hypothetical protein TRIUR3_21392 [Triticum urartu]
TraesCS1A01G175700	TraesCS1A01G175700.1	0.67	1.245	2.16	1.275	0.475	1.405	0.535	0.915	0.525	0.565	gi|475598114|gb|EMT23836.1|/0.0e+00/RNA polymerase II-associated protein 3 [Aegilops tauschii]
TraesCS1A01G175800	TraesCS1A01G175800.1	0.965	5.7	6.07	4.335	3.9	6.03	2.97	5.14	3.345	2.735	gi|226500994|ref|NP_001143849.1|/5.1e-38/uncharacterized protein LOC100276640 [Zea mays]
TraesCS1A01G175900	TraesCS1A01G175900.1	0.565	2.12	1.75	2.165	1.005	2.88	2.02	3.565	2.08	1.635	gi|475616737|gb|EMT29867.1|/5.5e-268/Chaperone protein dnaJ 13 [Aegilops tauschii]
TraesCS1A01G176000	TraesCS1A01G176000.1	2.865	7.445	0.105	0	3.94	1.63	2.835	0.215	0.14	0.285	gi|474117479|gb|EMS55928.1|/0.0e+00/Monocopper oxidase-like protein SKU5 [Triticum urartu]
TraesCS1A01G176100	TraesCS1A01G176100.1	0.03	0.08	0.025	0.025	0	0	0	0.025	0.11	0.045	gi|473777867|gb|EMS46017.1|/4.4e-08/Aspartic proteinase nepenthesin-1 [Triticum urartu]
TraesCS1A01G176200	TraesCS1A01G176200.1	5.475	3.495	3.185	1.245	2.26	1.85	8.87	10.435	6.475	3.96	gi|326494474|dbj|BAJ90506.1|/1.8e-216/predicted protein [Hordeum vulgare subsp. vulgare]
TraesCS1A01G176300	TraesCS1A01G176300.1	0	0.41	0	0.05	14.195	14.855	7.64	1.465	0.335	0.145	gi|37551421|gb|AAQ93323.1|/1.5e-118/YABBY protein [Triticum aestivum]
TraesCS1A01G176500	TraesCS1A01G176500.1，TraesCS1A01G176500.2，TraesCS1A01G176500.3	4.42	14	6.48	5.165	9.195	11.78	5.22	7.97	4.655	5.49	gi|475599934|gb|EMT24374.1|/1.3e-75/U1 small nuclear ribonucleoprotein 70 kDa [Aegilops tauschii]//gi|475599934|gb|EMT24374.1|/5.4e-174/U1 small nuclear ribonucleoprotein 70 kDa [Aegilops tauschii]//gi|475599934|gb|EMT24374.1|/6.2e-76/U1 small nuclear ribonucleoprotein 70 kDa [Aegilops tauschii]
TraesCS1A01G176600	TraesCS1A01G176600.1	0.08	0.14	0	0	0.26	0	0.21	0.645	0.635	0.49	-
TraesCS1A01G176700	TraesCS1A01G176700.1，TraesCS1A01G176700.2	15.09	12.94	4.525	0.06	5.14	8.715	13.135	21.845	25.055	11.82	gi|474411935|gb|EMS66886.1|/1.2e-185/Trihelix transcription factor GT-2 [Triticum urartu]//gi|474411935|gb|EMS66886.1|/1.4e-185/Trihelix transcription factor GT-2 [Triticum urartu]
TraesCS1A01G176800	TraesCS1A01G176800.1	58.565	30.575	3.47	1.975	16.59	14.37	65.37	20.33	12.35	3.89	gi|326531020|dbj|BAK04861.1|/4.2e-136/predicted protein, partial [Hordeum vulgare subsp. vulgare]
TraesCS1A01G176900	TraesCS1A01G176900.1，TraesCS1A01G176900.2，TraesCS1A01G176900.3	0	0.735	0.235	0.68	0.34	1.4	0.72	0.565	0.76	0.385	gi|13786442|gb|AAK39567.1|AC025296_2/8.5e-246/putative electron transfer oxidoreductase [Oryza sativa Japonica Group]//gi|357140810|ref|XP_003571956.1|/0.0e+00/PREDICTED: electron transfer flavoprotein-ubiquinone oxidoreductase, mitochondrial isoform X1 [Brachypodium distachyon]
TraesCS1A01G177000	TraesCS1A01G177000.1	58.42	22.13	4.05	4.865	10.585	30.485	67.9	14.42	21.95	9.215	gi|195612806|gb|ACG28233.1|/6.8e-155/protein kinase domain containing protein [Zea mays]
TraesCS1A01G177100	TraesCS1A01G177100.1	10.485	1.645	0.99	1.06	0.795	5.675	3.605	2.24	1.855	0.92	gi|474381089|gb|EMS64564.1|/8.7e-247/Cytochrome P450 89A2 [Triticum urartu]
TraesCS1A01G177300	TraesCS1A01G177300.1	71.74	2.995	14.265	45.95	2.575	46.035	6.565	2.365	2.685	2.12	gi|474156175|gb|EMS57097.1|/2.6e-243/Cytochrome P450 89A2 [Triticum urartu]
TraesCS1A01G177400	TraesCS1A01G177400.1	1.915	3.385	2.915	3.74	3.32	3.91	5.325	7.925	8.815	6.755	gi|474367784|gb|EMS63599.1|/3.0e-251/hypothetical protein TRIUR3_23386 [Triticum urartu]
TraesCS1A01G177500	TraesCS1A01G177500.1	9.455	29.905	1.28	0.285	12.905	49.445	1.655	0.71	0.125	0.29	gi|549150201|dbj|BAO01152.1|/5.2e-143/nodulin-26 like Intrinsic Protein 3;1 [Oryza sativa Japonica Group]
TraesCS1A01G177600	TraesCS1A01G177600.1，TraesCS1A01G177600.2，TraesCS1A01G177600.3，TraesCS1A01G177600.4	0.98	1.955	0.57	0.515	0.51	2.105	0.51	1.7	1.415	1.21	gi|357140812|ref|XP_003571957.1|/0.0e+00/PREDICTED: kinesin-related protein 11-like [Brachypodium distachyon]//gi|474097328|gb|EMS55145.1|/0.0e+00/Centromere-associated protein E [Triticum urartu]//gi|475482185|gb|EMT02943.1|/0.0e+00/Kinesin-related protein 11 [Aegilops tauschii]
TraesCS1A01G177700	TraesCS1A01G177700.1	1.485	8.55	2.33	2.18	5.36	7.895	8.02	9.075	6.395	4.37	gi|326487302|dbj|BAJ89635.1|/8.6e-188/predicted protein [Hordeum vulgare subsp. vulgare]
TraesCS1A01G177800	TraesCS1A01G177800.1	12.465	6.19	9.245	4.55	5.105	27.15	1.1	5.85	7.03	4.03	gi|669027776|emb|CDM81337.1|/5.7e-257/unnamed protein product [Triticum aestivum]
TraesCS1A01G178100	TraesCS1A01G178100.1	0.365	0.625	0.28	0.995	0.335	1	0.515	0.39	0.53	0.235	gi|475598127|gb|EMT23842.1|/0.0e+00/Zinc finger CCCH domain-containing protein 44 [Aegilops tauschii]
TraesCS1A01G178200	TraesCS1A01G178200.1，TraesCS1A01G178200.2，TraesCS1A01G178200.3	1.495	1.735	3.1	5.935	0.545	2.16	2.145	4.325	1.895	2.485	gi|475619372|gb|EMT30750.1|/1.1e-283/Thymus-specific serine protease [Aegilops tauschii]//gi|475619372|gb|EMT30750.1|/5.2e-213/Thymus-specific serine protease [Aegilops tauschii]//gi|475619372|gb|EMT30750.1|/5.2e-278/Thymus-specific serine protease [Aegilops tauschii]
TraesCS1A01G178300	TraesCS1A01G178300.1	0.55	3.095	4.095	7.365	1.14	4.165	6.175	9.96	9.18	1.39	gi|475619373|gb|EMT30751.1|/1.0e-292/Thymus-specific serine protease [Aegilops tauschii]
TraesCS1A01G178400	TraesCS1A01G178400.1	0.625	0.99	0.37	0.235	0.325	2.075	2.145	1.495	0.32	0.165	gi|937936705|dbj|BAT11619.1|/7.6e-277/Os10g0510700 [Oryza sativa Japonica Group]
TraesCS1A01G178500	TraesCS1A01G178500.1	0.225	0.145	0.125	0.11	0.075	0.085	0	0	0	0	gi|475609024|gb|EMT27234.1|/1.4e-97/hypothetical protein F775_16403 [Aegilops tauschii]
TraesCS1A01G178600	TraesCS1A01G178600.1	0.055	0.595	0.785	0.72	0.21	0.465	0.605	1.44	0.755	0.4	gi|326523301|dbj|BAJ88691.1|/1.4e-185/predicted protein [Hordeum vulgare subsp. vulgare]
TraesCS1A01G178700	TraesCS1A01G178700.1	137.23	6.26	6.46	57.635	2.845	8.245	24.705	10.395	19.325	1.48	gi|475572404|gb|EMT16493.1|/1.8e-54/hypothetical protein F775_31438 [Aegilops tauschii]
TraesCS1A01G178800	TraesCS1A01G178800.1	1.825	0	0	0	0	2.6	1.44	2.11	3.44	1.24	gi|226510423|ref|NP_001142773.1|/7.2e-59/uncharacterized protein LOC100275132 [Zea mays]
TraesCS1A01G179000	TraesCS1A01G179000.1，TraesCS1A01G179000.2	71.415	98.495	28.3	19.67	116.425	47.86	59.66	65.22	87.72	21.555	gi|226493810|ref|NP_001146931.1|/1.1e-217/actin-2 [Zea mays]//gi|226493810|ref|NP_001146931.1|/1.8e-203/actin-2 [Zea mays]
TraesCS1A01G179100	TraesCS1A01G179100.1	0	0.35	0	0	1.17	0	0	0	0	0	gi|474185979|gb|EMS57894.1|/1.1e-14/hypothetical protein TRIUR3_25220 [Triticum urartu]
TraesCS1A01G179300	TraesCS1A01G179300.1	0	0	0	0.24	0	0	0	0.295	0.575	0	gi|474271271|gb|EMS60903.1|/7.0e-20/hypothetical protein TRIUR3_28908 [Triticum urartu]
TraesCS1A01G179400	TraesCS1A01G179400.1	185.355	13.91	5.705	9.055	145.545	36.55	2.56	9.165	19.605	11.95	gi|226499564|ref|NP_001144339.1|/6.2e-19/uncharacterized protein LOC100277240 [Zea mays]
TraesCS1A01G179500	TraesCS1A01G179500.1	0.58	4.735	10.995	17.03	1.975	9.195	1.38	0.645	1.855	0.615	gi|326503400|dbj|BAJ86206.1|/4.6e-133/predicted protein [Hordeum vulgare subsp. vulgare]
TraesCS1A01G179600	TraesCS1A01G179600.1	17.97	8.99	45.28	14.895	5.82	21.645	3.76	2.09	1.275	2.03	gi|326508256|dbj|BAJ99395.1|/2.6e-71/predicted protein [Hordeum vulgare subsp. vulgare]
TraesCS1A01G179700	TraesCS1A01G179700.1	0.02	0.78	1.405	2.82	0.02	1.245	0.145	0.285	0.205	0.2	gi|473892451|gb|EMS48845.1|/0.0e+00/MutS2 protein [Triticum urartu]
TraesCS1A01G179800	TraesCS1A01G179800.1	0	0	0	0	0	0	0	0	0	0.205	gi|473892450|gb|EMS48844.1|/1.8e-38/hypothetical protein TRIUR3_22628 [Triticum urartu]
TraesCS1A01G179900	TraesCS1A01G179900.1	0	0	0	0	0	0	0	0.045	0	0	gi|109450931|emb|CAJ13973.1|/7.7e-54/unnamed protein product [Aegilops tauschii]
TraesCS1A01G180000	TraesCS1A01G180000.1	2.155	16.49	14.105	16.13	0.77	1.065	0	0.095	0.095	0.68	gi|125532596|gb|EAY79161.1|/8.3e-42/hypothetical protein OsI_34268 [Oryza sativa Indica Group]
TraesCS1A01G180100	TraesCS1A01G180100.1	6.535	8.58	6.31	6.84	12.26	12.16	21.075	51.96	44	11.27	gi|113639633|dbj|BAF26938.1|/1.5e-67/Os10g0508600, partial [Oryza sativa Japonica Group]
TraesCS1A01G180200	TraesCS1A01G180200.1	0.145	1.19	0.29	0.525	0.55	0.9	0.22	0.715	0.45	0.46	gi|474378502|gb|EMS64411.1|/0.0e+00/Tubulin-specific chaperone D [Triticum urartu]
TraesCS1A01G180300	TraesCS1A01G180300.1，TraesCS1A01G180300.2	4.71	10.56	9.365	11.42	3.895	9.115	5.68	21.89	13.03	7.21	gi|944061867|gb|KQJ97457.1|/8.1e-210/hypothetical protein BRADI_3g30810 [Brachypodium distachyon]//gi|944061867|gb|KQJ97457.1|/8.5e-226/hypothetical protein BRADI_3g30810 [Brachypodium distachyon]
TraesCS1A01G180400	TraesCS1A01G180400.1	0.535	1.415	0.89	3.93	1.155	1.115	0.37	1.13	0.93	1.485	gi|944061869|gb|KQJ97459.1|/2.8e-258/hypothetical protein BRADI_3g30820 [Brachypodium distachyon]
TraesCS1A01G180500	TraesCS1A01G180500.1，TraesCS1A01G180500.2，TraesCS1A01G180500.3	1.22	2.49	3.215	3.49	2.27	3.995	1.065	2.3	2.355	2.68	gi|721660106|ref|XP_010234915.1|/0.0e+00/PREDICTED: sphingoid long-chain bases kinase 1 [Brachypodium distachyon]
TraesCS1A01G180700	TraesCS1A01G180700.1	3.12	1.015	0.69	0.045	0.95	2.49	0.205	0.055	1.84	4.035	gi|473889345|gb|EMS48480.1|/4.5e-48/hypothetical protein TRIUR3_15266 [Triticum urartu]
TraesCS1A01G180800	TraesCS1A01G180800.1，TraesCS1A01G180800.2	0.43	10.515	8.375	10.215	6.3	14	1.935	1.675	1.58	1.62	gi|326510875|dbj|BAJ91785.1|/1.4e-201/predicted protein [Hordeum vulgare subsp. vulgare]//gi|326510875|dbj|BAJ91785.1|/2.0e-141/predicted protein [Hordeum vulgare subsp. vulgare]
TraesCS1A01G181000	TraesCS1A01G181000.1	3.665	7.045	12.845	0.55	31.97	25.82	6.065	11.395	23.675	33.645	gi|326507468|dbj|BAK03127.1|/1.2e-223/predicted protein [Hordeum vulgare subsp. vulgare]
TraesCS1A01G181100	TraesCS1A01G181100.1	144.775	48.13	5.77	1.745	113.025	18.135	246.895	173.985	199.59	47.925	gi|226494001|ref|NP_001143412.1|/4.5e-64/uncharacterized protein LOC100276059 [Zea mays]
TraesCS1A01G181400	TraesCS1A01G181400.1	4.575	5.585	8.685	7.01	3.38	9.66	5.42	6.935	4.43	3.4	gi|474237684|gb|EMS59647.1|/2.0e-310/GTPase-activating protein GYP7 [Triticum urartu]
TraesCS1A01G181500	TraesCS1A01G181500.1	99.41	71.11	98.775	106.055	48.045	96.755	65.735	110.115	96.725	54.575	gi|474237685|gb|EMS59648.1|/9.7e-73/Cytochrome b5 [Triticum urartu]
TraesCS1A01G181600	TraesCS1A01G181600.1	0.68	0.1	1.51	3.765	0	0.87	0.38	2.29	2.27	1.12	gi|326532628|dbj|BAJ89159.1|/1.1e-184/predicted protein [Hordeum vulgare subsp. vulgare]
TraesCS1A01G181700	TraesCS1A01G181700.1	2.555	2.925	0.72	1.105	3.71	0.535	3.35	1.745	3.875	2.25	-
TraesCS1A01G181900	TraesCS1A01G181900.1，TraesCS1A01G181900.2	0.905	3.415	2.685	3.04	2.895	4.615	0.845	2.785	3.35	6.74	gi|474108764|gb|EMS55555.1|/0.0e+00/Serine/threonine-protein kinase fray2 [Triticum urartu]//gi|474108764|gb|EMS55555.1|/8.5e-286/Serine/threonine-protein kinase fray2 [Triticum urartu]
TraesCS1A01G182000	TraesCS1A01G182000.1	0.05	0.525	0.8	1.125	0.12	0.675	0.34	0.555	0.465	0.67	gi|474108763|gb|EMS55554.1|/9.4e-169/DNA excision repair protein ERCC-1 [Triticum urartu]
TraesCS1A01G182100	TraesCS1A01G182100.1	8.8	2.85	7.105	11.28	2.48	7.17	8.925	5.805	6.12	4.305	gi|474174389|gb|EMS57706.1|/8.6e-192/Pectinesterase 31 [Triticum urartu]
TraesCS1A01G182200	TraesCS1A01G182200.1	0	0.11	0.145	2.32	0.415	1.72	0.54	0.775	0.575	0.14	gi|475543523|gb|EMT10159.1|/2.0e-93/hypothetical protein F775_22145 [Aegilops tauschii]
TraesCS1A01G182300	TraesCS1A01G182300.1	115.72	10.71	16.155	21.97	3.475	18.9	17.89	2.425	3.235	1.85	gi|326509853|dbj|BAJ87142.1|/9.0e-249/predicted protein [Hordeum vulgare subsp. vulgare]
TraesCS1A01G182400	TraesCS1A01G182400.1，TraesCS1A01G182400.2	3.875	21.635	2.84	2.355	13.855	12.68	31.845	25.43	12.085	5.52	gi|110289420|gb|ABB47893.2|/2.4e-240/Major Facilitator Superfamily protein, expressed [Oryza sativa Japonica Group]//gi|326527777|dbj|BAJ88961.1|/1.1e-250/predicted protein [Hordeum vulgare subsp. vulgare]
TraesCS1A01G182500	TraesCS1A01G182500.1	4.2	7.92	2.74	6.09	5.145	5.455	9.575	13.73	12.34	3.885	gi|326513944|dbj|BAJ92122.1|/2.9e-102/predicted protein [Hordeum vulgare subsp. vulgare]
TraesCS1A01G182600	TraesCS1A01G182600.1	28.655	7.375	19.735	20.57	0.815	3.055	7.2	0.62	0.785	0.85	gi|902967454|ref|NP_001131162.2|/1.9e-135/uncharacterized protein LOC100192470 precursor [Zea mays]
TraesCS1A01G182700	TraesCS1A01G182700.1	2.455	5.04	9.01	6.485	1.925	5.265	5.135	8.87	8.025	3.92	gi|326487456|dbj|BAJ89712.1|/1.1e-197/predicted protein [Hordeum vulgare subsp. vulgare]
TraesCS1A01G182800	TraesCS1A01G182800.1	0.65	0.905	0.82	0.81	0.37	1.405	1.485	1.385	0.88	0.875	gi|474114046|gb|EMS55772.1|/2.0e-217/hypothetical protein TRIUR3_30861 [Triticum urartu]
TraesCS1A01G182900	TraesCS1A01G182900.1，TraesCS1A01G182900.2	1.205	3.135	3.505	2.915	1.14	3.62	1.195	1.705	1.085	1.05	gi|474105433|gb|EMS55405.1|/5.7e-297/Rsm22-cox11 tandem protein 2, mitochondrial [Triticum urartu]//gi|475607128|gb|EMT26597.1|/3.3e-294/Protein RSM22-like protein, mitochondrial [Aegilops tauschii]
TraesCS1A01G183000	TraesCS1A01G183000.1	1.685	0.47	0.5	0.64	0.59	1.225	0.38	2.5	3.16	1.315	gi|75263102|sp|Q9FWC1.1|TRE_ORYSJ/7.4e-266/RecName: Full=Probable trehalase; AltName: Full=Alpha,alpha-trehalase; AltName: Full=Alpha,alpha-trehalose glucohydrolase
TraesCS1A01G183100	TraesCS1A01G183100.1，TraesCS1A01G183100.2	0	0	0	0	0.3	0.32	0.405	0.435	0.155	0.105	gi|474390751|gb|EMS65284.1|/3.9e-78/Actin-depolymerizing factor 10 [Triticum urartu]//gi|475607126|gb|EMT26595.1|/4.1e-83/Actin-depolymerizing factor 10 [Aegilops tauschii]
TraesCS1A01G183300	TraesCS1A01G183300.1	0.065	0.325	0	0	1.335	0.075	0.065	0.07	0	0	gi|937930887|dbj|BAT05803.1|/1.2e-45/Os08g0466800 [Oryza sativa Japonica Group]
TraesCS1A01G183400	TraesCS1A01G183400.1	8.31	7.11	13.535	26.195	1.355	3.01	4.19	4.205	3.58	1.37	gi|226501620|ref|NP_001147936.1|/3.0e-134/bell-like homeodomain protein 3 [Zea mays]
TraesCS1A01G183500	TraesCS1A01G183500.1	0	0.11	0	0	0	0	0	0	0	0	gi|326530135|dbj|BAK08347.1|/4.3e-302/predicted protein [Hordeum vulgare subsp. vulgare]
TraesCS1A01G183600	TraesCS1A01G183600.1	0	0	0	0.6	0	0	0	0	0	0	gi|474049352|gb|EMS53619.1|/2.2e-81/hypothetical protein TRIUR3_15654 [Triticum urartu]
TraesCS1A01G183700	TraesCS1A01G183700.1	0	0	0.085	0	0	0	0	0	0	0	gi|474049353|gb|EMS53620.1|/1.9e-116/hypothetical protein TRIUR3_15655 [Triticum urartu]
TraesCS1A01G183800	TraesCS1A01G183800.1，TraesCS1A01G183800.2，TraesCS1A01G183800.3	0.81	3.57	4.91	5.005	1.2	3.52	1.09	2.78	2.955	2.635	gi|473776579|gb|EMS45950.1|/0.0e+00/Xanthine dehydrogenase [Triticum urartu]
TraesCS1A01G183900	TraesCS1A01G183900.1，TraesCS1A01G183900.2，TraesCS1A01G183900.3	0.275	0.74	2.095	2.01	0.185	0.96	0.015	0	0.04	0.055	gi|357116998|ref|XP_003560263.1|/0.0e+00/PREDICTED: non-lysosomal glucosylceramidase-like [Brachypodium distachyon]//gi|475496280|gb|EMT03896.1|/0.0e+00/Non-lysosomal glucosylceramidase [Aegilops tauschii]
TraesCS1A01G184000	TraesCS1A01G184000.1	1.485	1.265	1.195	0.46	0.345	0.185	0.225	0.25	0.175	0.24	gi|22002162|gb|AAM88646.1|/1.8e-42/hypothetical protein [Oryza sativa Japonica Group]
TraesCS1A01G184100	TraesCS1A01G184100.1，TraesCS1A01G184100.2	0.98	5.89	1.255	1.935	4.72	5.705	3.35	8.955	5.8	4.125	gi|475496282|gb|EMT03898.1|/1.9e-245/hypothetical protein F775_11902 [Aegilops tauschii]//gi|475496282|gb|EMT03898.1|/4.6e-247/hypothetical protein F775_11902 [Aegilops tauschii]
TraesCS1A01G184300	TraesCS1A01G184300.1，TraesCS1A01G184300.2	5.65	29	12.56	11.26	14.69	13.665	16.225	29.39	29.315	19.16	gi|226499410|ref|NP_001143918.1|/1.2e-121/uncharacterized protein LOC100276728 [Zea mays]//gi|226499410|ref|NP_001143918.1|/3.0e-116/uncharacterized protein LOC100276728 [Zea mays]
TraesCS1A01G184400	TraesCS1A01G184400.1	31.375	0.255	4.005	1.075	0.16	0.385	1.98	0	0	0.025	gi|937936888|dbj|BAT11802.1|/5.3e-284/Os10g0533800 [Oryza sativa Japonica Group]
TraesCS1A01G184500	TraesCS1A01G184500.1，TraesCS1A01G184500.2	4.875	11.03	13.39	9.615	4.005	7.365	2.105	5.93	3.295	3.545	gi|326488713|dbj|BAJ97968.1|/1.9e-214/predicted protein [Hordeum vulgare subsp. vulgare]//gi|326488713|dbj|BAJ97968.1|/5.7e-186/predicted protein [Hordeum vulgare subsp. vulgare]
TraesCS1A01G184600	TraesCS1A01G184600.1	0.66	2.44	3.365	3.27	0.935	2.09	1.24	1.275	1.28	0.465	gi|475591221|gb|EMT21691.1|/0.0e+00/Peptidyl-prolyl isomerase PASTICCINO1 [Aegilops tauschii]
TraesCS1A01G184800	TraesCS1A01G184800.1	0.565	2.26	0.17	0.595	2.085	2.12	1.635	2.525	1.055	0.765	gi|530279146|gb|AGT17020.1|/1.8e-177/GDP-mannose transporter [Saccharum hybrid cultivar R570]
TraesCS1A01G184900	TraesCS1A01G184900.1	3.85	4.655	9.365	9.935	1.545	6.605	8.845	3.34	2.715	0.95	gi|326512336|dbj|BAJ99523.1|/9.5e-170/predicted protein [Hordeum vulgare subsp. vulgare]
TraesCS1A01G185000	TraesCS1A01G185000.1	0	0	0	0	0	0	0	0.69	0.095	0.305	gi|474226878|gb|EMS59480.1|/2.0e-109/hypothetical protein TRIUR3_22604 [Triticum urartu]
TraesCS1A01G185100	TraesCS1A01G185100.1	1.315	1.795	0.115	0.08	3.465	1.595	0.97	0.35	0.03	0.02	gi|721660293|ref|XP_003572004.2|/2.5e-210/PREDICTED: probable serine/threonine-protein kinase At1g01540 [Brachypodium distachyon]
TraesCS1A01G185200	TraesCS1A01G185200.1	0.275	14.905	7.76	24.43	18.66	16.04	6.51	3.7	2.37	0.875	gi|326490766|dbj|BAJ90050.1|/1.5e-51/predicted protein [Hordeum vulgare subsp. vulgare]
TraesCS1A01G185300	TraesCS1A01G185300.1，TraesCS1A01G185300.2	0.47	2.675	1.45	1.49	2.175	2.875	1.15	2.6	1.06	1.23	gi|326534346|dbj|BAJ89523.1|/0.0e+00/predicted protein [Hordeum vulgare subsp. vulgare]
TraesCS1A01G185400	TraesCS1A01G185400.1	0.295	0.48	0.075	0.285	0.34	0.675	0.21	0.455	1.315	0.055	gi|473936766|gb|EMS50156.1|/8.5e-91/hypothetical protein TRIUR3_26453 [Triticum urartu]
TraesCS1A01G185500	TraesCS1A01G185500.1	0	0.515	0.525	0.595	0	0.415	0	0.145	0.045	0	gi|669031699|emb|CDM86815.1|/1.8e-166/unnamed protein product [Triticum aestivum]
TraesCS1A01G185700	TraesCS1A01G185700.1	1.7	1.455	65.34	80.65	0.155	8.595	0	0.405	0.8	1.54	gi|474365394|gb|EMS63438.1|/1.0e-60/hypothetical protein TRIUR3_34300 [Triticum urartu]
TraesCS1A01G185800	TraesCS1A01G185800.1	1.5	0.975	0.035	0.165	1.085	2.215	1.96	0.375	0.4	1.11	gi|475536942|gb|EMT08999.1|/1.6e-247/hypothetical protein F775_43143 [Aegilops tauschii]
TraesCS1A01G185900	TraesCS1A01G185900.1，TraesCS1A01G185900.2，TraesCS1A01G185900.3，TraesCS1A01G185900.4，TraesCS1A01G185900.5，TraesCS1A01G185900.6，TraesCS1A01G185900.7	0.43	1.455	0.675	1	0.545	1.365	0.59	1.39	0.74	1.24	gi|473950829|gb|EMS50692.1|/0.0e+00/U2 snRNP-associated SURP motif-containing protein [Triticum urartu]//gi|475601806|gb|EMT24942.1|/0.0e+00/U2-associated protein SR140 [Aegilops tauschii]
TraesCS1A01G186000	TraesCS1A01G186000.1	4.01	2.105	0.395	0.045	0.05	0.75	3.205	0.305	0.13	0.17	gi|326488835|dbj|BAJ98029.1|/7.7e-179/predicted protein [Hordeum vulgare subsp. vulgare]
TraesCS1A01G186100	TraesCS1A01G186100.1	221.92	22.245	48.715	60	1.575	84.445	1.355	0.58	1.335	1.605	gi|20067421|emb|CAC94004.1|/3.1e-127/glutathione transferase [Triticum aestivum]
TraesCS1A01G186200	TraesCS1A01G186200.1	5.14	1.42	0	0	4.255	0.095	3.305	0.775	0.43	0.2	gi|474152336|gb|EMS56995.1|/1.6e-120/putative glutathione S-transferase GSTU6 [Triticum urartu]
TraesCS1A01G186300	TraesCS1A01G186300.1	26.055	0.72	19.26	11.255	0	4.375	0.255	0.35	0.495	0.345	gi|474224297|gb|EMS59365.1|/2.8e-127/putative glutathione S-transferase GSTU6 [Triticum urartu]
TraesCS1A01G186400	TraesCS1A01G186400.1	3.365	0.335	5.765	1.37	0	1.44	0.055	0.045	0	0	gi|474224298|gb|EMS59366.1|/4.2e-127/putative glutathione S-transferase GSTU6 [Triticum urartu]
TraesCS1A01G186500	TraesCS1A01G186500.1	136.835	7.735	30.195	16.645	8.8	9.045	3.32	2.93	2.7	1.155	gi|474224299|gb|EMS59367.1|/1.5e-113/putative glutathione S-transferase GSTU6 [Triticum urartu]
TraesCS1A01G186600	TraesCS1A01G186600.1	14.605	0.105	1.55	0.665	0	0.56	0	0	0	0.06	gi|474224300|gb|EMS59368.1|/1.1e-122/putative glutathione S-transferase GSTU6 [Triticum urartu]
TraesCS1A01G186700	TraesCS1A01G186700.1	296.37	7.51	93.56	89.655	0.835	2.115	11.86	17.505	26.645	9.685	gi|475600239|gb|EMT24481.1|/8.0e-123/hypothetical protein F775_43770 [Aegilops tauschii]
TraesCS1A01G186800	TraesCS1A01G186800.1	7.3	0.505	11.49	4.455	0.175	3.625	0.845	0.245	1.09	0.14	gi|474108890|gb|EMS55566.1|/2.6e-118/putative glutathione S-transferase GSTU6 [Triticum urartu]
TraesCS1A01G187000	TraesCS1A01G187000.1	0.63	0.09	0.62	0.065	0	0.205	0.075	0.165	0.555	0.075	gi|162462761|ref|NP_001105629.1|/1.1e-87/glutathione S-transferase GST 34 [Zea mays]
TraesCS1A01G187100	TraesCS1A01G187100.1	0	0.41	0	0	0.035	0	0.89	2.07	0.815	0.12	gi|475572252|gb|EMT16459.1|/7.1e-220/Cytochrome P450 704C1 [Aegilops tauschii]
TraesCS1A01G187300	TraesCS1A01G187300.1	0.175	7.405	0.045	0.045	13.745	9.905	14.685	22.53	12.465	10.965	gi|125532703|gb|EAY79268.1|/0.0e+00/hypothetical protein OsI_34383 [Oryza sativa Indica Group]
TraesCS1A01G187400	TraesCS1A01G187400.1	0.84	0.67	1.695	1.385	0.41	2.22	1.13	3.245	3.285	2.77	gi|475384825|gb|EMT00669.1|/0.0e+00/Phospholipase D beta 1 [Aegilops tauschii]
TraesCS1A01G187500	TraesCS1A01G187500.1	0.11	0.075	0	0.055	38.155	0.07	0.77	0.14	0.205	0.17	gi|475384826|gb|EMT00670.1|/0.0e+00/Protein HOTHEAD [Aegilops tauschii]
TraesCS1A01G187600	TraesCS1A01G187600.1，TraesCS1A01G187600.2	3.965	1.62	0.515	2.55	4.27	18.535	15.41	10.4	6.42	3.52	gi|669030961|emb|CDM85680.1|/5.7e-111/unnamed protein product [Triticum aestivum]//gi|669030961|emb|CDM85680.1|/9.0e-106/unnamed protein product [Triticum aestivum]
TraesCS1A01G187700	TraesCS1A01G187700.1	11.93	3.1	3.01	7.79	3.94	4.335	6.915	1.545	0.225	1.045	gi|721660215|ref|XP_010234929.1|/8.3e-36/PREDICTED: uncharacterized protein LOC100821016 [Brachypodium distachyon]
TraesCS1A01G187800	TraesCS1A01G187800.1	1.38	1.85	0	0	10.36	1.325	4.69	0.74	0.13	0.085	gi|474210438|gb|EMS58850.1|/7.7e-126/hypothetical protein TRIUR3_28628 [Triticum urartu]
TraesCS1A01G187900	TraesCS1A01G187900.1	2.34	2.89	1.305	0.09	0	0.645	0.095	0.105	0.855	0	gi|721670781|ref|XP_010236639.1|/9.9e-47/PREDICTED: ethylene-responsive transcription factor ERF024-like [Brachypodium distachyon]
TraesCS1A01G188000	TraesCS1A01G188000.1	88.245	9.67	25.455	5.255	5.68	11.765	11.335	9.03	7.425	4.215	gi|326487624|dbj|BAK05484.1|/5.6e-201/predicted protein [Hordeum vulgare subsp. vulgare]
TraesCS1A01G188100	TraesCS1A01G188100.1	2.71	0	0	0	0	0	0	0	0	0	gi|414867447|tpg|DAA46004.1|/5.5e-231/TPA: putative MATE efflux family protein [Zea mays]
TraesCS1A01G188200	TraesCS1A01G188200.1，TraesCS1A01G188200.2	1.39	5.235	7.51	7.9	1.89	6.91	4.34	5.45	4.19	3.995	gi|326530926|dbj|BAK01261.1|/2.7e-152/predicted protein, partial [Hordeum vulgare subsp. vulgare]//gi|326530926|dbj|BAK01261.1|/3.6e-163/predicted protein, partial [Hordeum vulgare subsp. vulgare]
TraesCS1A01G188400	TraesCS1A01G188400.1	2.53	0	0	0	14.77	1.58	0.615	0	0	0	gi|474122267|gb|EMS56090.1|/3.3e-26/hypothetical protein TRIUR3_30660 [Triticum urartu]
TraesCS1A01G188500	TraesCS1A01G188500.1	57.455	21.47	9.33	7.395	26.75	30.805	54.215	24.635	14.76	10.575	gi|326533108|dbj|BAJ93526.1|/7.8e-220/predicted protein [Hordeum vulgare subsp. vulgare]
TraesCS1A01G188600	TraesCS1A01G188600.1，TraesCS1A01G188600.2	0.115	3.755	1.49	2.67	1.77	0.945	0.44	0.46	0.705	0.25	gi|326503498|dbj|BAJ86255.1|/7.0e-153/predicted protein [Hordeum vulgare subsp. vulgare]//gi|414867433|tpg|DAA45990.1|/4.2e-82/TPA: photosynthetic electron transport2 [Zea mays]
TraesCS1A01G188700	TraesCS1A01G188700.1	147.805	44.375	62.91	9.895	24.67	31.08	68.655	23.22	26.845	19.79	gi|326500596|dbj|BAJ94964.1|/2.3e-162/predicted protein [Hordeum vulgare subsp. vulgare]
TraesCS1A01G188800	TraesCS1A01G188800.1	1.355	2.95	2.2	3.46	2.185	3.345	3.18	4.795	2.18	1.48	gi|473945170|gb|EMS50485.1|/6.7e-240/COP9 signalosome complex subunit 1 [Triticum urartu]
TraesCS1A01G188900	TraesCS1A01G188900.1	65.635	38.04	18.045	2.345	13.605	17.475	94.905	14.305	11.23	3.08	gi|592746790|gb|AHL43436.1|/4.5e-172/rhomboid [Triticum turgidum subsp. durum]
TraesCS1A01G189000	TraesCS1A01G189000.1	0.415	3.605	2.335	1.455	0.835	1.68	0.65	3.895	3.54	5.25	gi|475615899|gb|EMT29598.1|/6.7e-246/Shaggy-related protein kinase theta [Aegilops tauschii]
TraesCS1A01G189100	TraesCS1A01G189100.1，TraesCS1A01G189100.2	2.265	7.79	5.735	7.195	9.68	14.455	4.99	4.11	2.875	2.705	gi|326523105|dbj|BAJ88593.1|/1.2e-264/predicted protein [Hordeum vulgare subsp. vulgare]//gi|326523105|dbj|BAJ88593.1|/4.2e-215/predicted protein [Hordeum vulgare subsp. vulgare]
TraesCS1A01G189200	TraesCS1A01G189200.1	23.015	16.795	5.06	0.38	7.16	13.245	4.59	5.125	4.07	1.44	gi|414867417|tpg|DAA45974.1|/2.3e-171/TPA: catalytic/ hydrolase [Zea mays]
TraesCS1A01G189300	TraesCS1A01G189300.1	202.455	5.755	2.925	0.56	1.05	5.94	2.79	0.15	0.355	0.71	gi|10122040|gb|AAG13429.1|AC051634_10/2.0e-173/putative alpha/beta hydrolase [Oryza sativa Japonica Group]
TraesCS1A01G189400	TraesCS1A01G189400.1	0	0	0.085	0	0	0	0	0	0.09	0	gi|474101854|gb|EMS55255.1|/4.2e-54/Putative nuclease HARBI1 [Triticum urartu]
TraesCS1A01G189600	TraesCS1A01G189600.1	0.735	2.76	1.36	0.925	1.445	2.335	1.195	1.69	0.8	0.56	gi|475551228|gb|EMT11597.1|/8.5e-216/Mitochondrial inner membrane protein OXA1 [Aegilops tauschii]
TraesCS1A01G189800	TraesCS1A01G189800.1	0.45	1.21	0.41	0.885	1.88	2	0.66	0.62	0.89	0.44	gi|475591648|gb|EMT21829.1|/2.2e-160/Mitochondrial inner membrane protein OXA1 [Aegilops tauschii]
TraesCS1A01G189900	TraesCS1A01G189900.1	0.145	0.11	0.28	0.92	0.3	0.14	0	0	0	0	gi|474174441|gb|EMS57711.1|/5.2e-295/Aluminum-activated malate transporter 12 [Triticum urartu]
TraesCS1A01G190000	TraesCS1A01G190000.1，TraesCS1A01G190000.2	0	0.415	0.915	0.495	0	0.12	0.075	0.24	0.05	0.06	gi|357141159|ref|XP_003572110.1|/5.8e-102/PREDICTED: DAR GTPase 2, mitochondrial [Brachypodium distachyon]//gi|474174442|gb|EMS57712.1|/6.2e-178/Mitochondrial GTPase 1 [Triticum urartu]
TraesCS1A01G190100	TraesCS1A01G190100.1	29.475	1	1.04	0.76	0.235	0.505	0.54	0.945	1.65	2.415	gi|473890510|gb|EMS48623.1|/8.6e-195/NAC domain-containing protein 78 [Triticum urartu]
TraesCS1A01G190200	TraesCS1A01G190200.1，TraesCS1A01G190200.2，TraesCS1A01G190200.3	0.435	1.945	0.325	0.6	1.68	1.425	0.405	0.615	0.4	0.675	gi|357147502|ref|XP_003574368.1|/1.5e-267/PREDICTED: probable serine/threonine-protein kinase At4g35230 [Brachypodium distachyon]//gi|357147502|ref|XP_003574368.1|/1.6e-250/PREDICTED: probable serine/threonine-protein kinase At4g35230 [Brachypodium distachyon]//gi|357147502|ref|XP_003574368.1|/6.7e-260/PREDICTED: probable serine/threonine-protein kinase At4g35230 [Brachypodium distachyon]
TraesCS1A01G190300	TraesCS1A01G190300.1	0	0.025	0	0.06	0	0.065	0.02	0.04	0.12	0.015	gi|475620547|gb|EMT31146.1|/0.0e+00/Cell division control 48-E-like protein [Aegilops tauschii]
TraesCS1A01G190400	TraesCS1A01G190400.1	17.175	54.395	0	0	55.9	47.41	52.825	51.85	19.84	5.245	gi|195622962|gb|ACG33311.1|/4.3e-47/histone H2B.1 [Zea mays]
TraesCS1A01G190500	TraesCS1A01G190500.1	0.765	1.855	2.755	6.125	0.27	2.125	0.42	1.405	0.785	0.85	gi|226531494|ref|NP_001147848.1|/7.8e-73/uncharacterized protein LOC100281458 [Zea mays]
TraesCS1A01G190700	TraesCS1A01G190700.1	0.295	1.12	0.98	1.645	0.53	1.725	0.725	2.365	2.32	2.19	gi|474086738|gb|EMS54694.1|/0.0e+00/hypothetical protein TRIUR3_13451 [Triticum urartu]
TraesCS1A01G190800	TraesCS1A01G190800.1，TraesCS1A01G190800.2	0.45	4.095	9.635	11.795	1.985	7.175	3.22	4.205	3.38	2.75	gi|474002062|gb|EMS52252.1|/1.2e-208/3-hydroxyisobutyryl-CoA hydrolase 1 [Triticum urartu]//gi|474002062|gb|EMS52252.1|/7.1e-217/3-hydroxyisobutyryl-CoA hydrolase 1 [Triticum urartu]
TraesCS1A01G190900	TraesCS1A01G190900.1	2.73	5.675	0.485	0.67	5.605	13.565	6.57	5.775	3.765	3.59	gi|326504396|dbj|BAJ91030.1|/1.0e-126/predicted protein [Hordeum vulgare subsp. vulgare]
TraesCS1A01G191000	TraesCS1A01G191000.1	0.17	1.2	0.77	0.39	1.625	1.305	0.135	0.655	1.245	1.045	gi|474072412|gb|EMS54406.1|/1.0e-150/hypothetical protein TRIUR3_22837 [Triticum urartu]
TraesCS1A01G191200	TraesCS1A01G191200.1	0.035	0	0.74	2.03	0.45	0.84	0.03	1.305	0.88	0.895	gi|284434566|gb|ADB85310.1|/5.9e-35/putative retrotransposon protein [Phyllostachys edulis]
TraesCS1A01G191300	TraesCS1A01G191300.1	0.57	19.88	13.12	27.22	6.93	18.19	3.42	3.745	2.58	2.255	gi|326507014|dbj|BAJ95584.1|/1.1e-240/predicted protein [Hordeum vulgare subsp. vulgare]
TraesCS1A01G191400	TraesCS1A01G191400.1	18.24	7.865	6.43	5.225	6.25	15.745	7.22	11.27	13.24	6.6	gi|326521826|dbj|BAK00489.1|/2.4e-121/predicted protein [Hordeum vulgare subsp. vulgare]
TraesCS1A01G191500	TraesCS1A01G191500.1	0	0	0	0	0	0	0	0	0.055	0	gi|255679660|dbj|BAH95012.1|/2.3e-14/Os10g0573200 [Oryza sativa Japonica Group]
TraesCS1A01G191600	TraesCS1A01G191600.1，TraesCS1A01G191600.2	0	0.3	0.055	0.17	0.07	0.265	0	0.055	0.05	0.085	gi|475491603|gb|EMT03576.1|/1.8e-138/hypothetical protein F775_14653 [Aegilops tauschii]//gi|475491603|gb|EMT03576.1|/7.8e-159/hypothetical protein F775_14653 [Aegilops tauschii]
TraesCS1A01G191700	TraesCS1A01G191700.1	8.085	32.29	7.44	2.365	11.03	22.02	38.43	15.11	10.165	5.265	gi|238007562|gb|ACR34816.1|/1.3e-87/unknown [Zea mays]
TraesCS1A01G191800	TraesCS1A01G191800.1	16.245	58.915	75.11	90.715	23.62	75.795	22.975	22.685	19.805	7.395	gi|474291177|gb|EMS61322.1|/2.7e-139/hypothetical protein TRIUR3_24131 [Triticum urartu]
TraesCS1A01G191900	TraesCS1A01G191900.1	4.435	0.95	2.525	1.875	0.29	2.885	4.025	2.215	2.875	0.845	gi|475561280|gb|EMT13748.1|/8.5e-162/Mitochondrial carnitine/acylcarnitine carrier-like protein [Aegilops tauschii]
TraesCS1A01G192200	TraesCS1A01G192200.1，TraesCS1A01G192200.2	34.495	64.075	96.765	81.475	35.005	78.805	51.095	60.12	49.53	31.035	gi|255674548|dbj|BAH92177.1|/1.6e-18/Os03g0385301, partial [Oryza sativa Japonica Group]//gi|255674548|dbj|BAH92177.1|/2.6e-21/Os03g0385301, partial [Oryza sativa Japonica Group]
TraesCS1A01G192300	TraesCS1A01G192300.1	11.49	9.805	8.585	7.395	4.43	15.595	6.375	13.4	11.58	4.82	gi|326491705|dbj|BAJ94330.1|/2.1e-288/predicted protein [Hordeum vulgare subsp. vulgare]
TraesCS1A01G192400	TraesCS1A01G192400.1	0.64	1.77	1.165	2.285	0.21	1.57	0.945	1.75	0.735	1	gi|326496236|dbj|BAJ94580.1|/0.0e+00/predicted protein [Hordeum vulgare subsp. vulgare]
TraesCS1A01G192500	TraesCS1A01G192500.1	0.775	1.615	4.34	7.1	0.255	3.095	0.865	1.685	0.585	0.76	gi|357111169|ref|XP_003557387.1|/8.6e-53/PREDICTED: armadillo repeat-containing protein 7 isoform X2 [Brachypodium distachyon]
TraesCS1A01G192600	TraesCS1A01G192600.1	0.2	4.835	1.605	3.605	0.81	4.3	0.68	0.935	0.375	0.63	gi|414867861|tpg|DAA46418.1|/1.3e-34/TPA: putative RING zinc finger domain superfamily protein [Zea mays]
TraesCS1A01G192700	TraesCS1A01G192700.1	0	0	0	0	0	0	0.03	0	0	0	gi|473936914|gb|EMS50175.1|/5.6e-197/putative replication factor C subunit 3 [Triticum urartu]
TraesCS1A01G192800	TraesCS1A01G192800.1	22.475	15.515	32.96	8.005	0.74	18.355	11.72	2.03	1.375	0.945	gi|238014358|gb|ACR38214.1|/4.4e-72/unknown [Zea mays]
TraesCS1A01G192900	TraesCS1A01G192900.1	0	0	0	0	0	0	0	0.37	0.23	0.35	gi|474413160|gb|EMS66976.1|/0.0e+00/Ubiquitin carboxyl-terminal hydrolase 21 [Triticum urartu]
TraesCS1A01G193000	TraesCS1A01G193000.1	2.375	2.64	6.215	7.035	0.675	5.96	5.65	40.685	61.09	61.075	gi|474413159|gb|EMS66975.1|/2.7e-203/putative ADP-ribosylation factor GTPase-activating protein AGD8 [Triticum urartu]
TraesCS1A01G193100	TraesCS1A01G193100.1	0.4	0.09	0.4	0.17	0	0.405	0.265	0.42	0.285	0.155	gi|937938166|dbj|BAT13079.1|/5.5e-82/Os11g0200950 [Oryza sativa Japonica Group]
TraesCS1A01G193200	TraesCS1A01G193200.1	80.73	34.125	27.1	7.69	4.795	38.515	42.785	15.205	11.71	5.23	gi|122248973|sp|Q336P5.1|MYC2_ORYSJ/6.7e-226/RecName: Full=Transcription factor MYC2; Short=OsMYC2; AltName: Full=Basic helix-loop-helix protein 9; Short=OsbHLH009; Short=bHLH 9
TraesCS1A01G193300	TraesCS1A01G193300.1	0.495	0.67	1.595	2.485	0.205	1.77	0.875	1.995	1.73	1.915	gi|475611957|gb|EMT28262.1|/0.0e+00/DnaJ homolog subfamily C member 13 [Aegilops tauschii]
TraesCS1A01G193400	TraesCS1A01G193400.1	0.84	3.27	1.41	0.235	3.64	3.1	5.63	4.78	2.9	0.905	gi|475579110|gb|EMT18268.1|/0.0e+00/Homeobox-leucine zipper protein ROC3 [Aegilops tauschii]
TraesCS1A01G193500	TraesCS1A01G193500.1	2.985	21.2	91.385	189.37	4.195	68.805	12.79	10.52	6.07	3.7	gi|475431551|gb|EMT01216.1|/1.7e-177/Putative plastid-lipid-associated protein 3, chloroplastic [Aegilops tauschii]
TraesCS1A01G193600	TraesCS1A01G193600.1	0.08	0.38	0.37	0.555	0.175	0.735	0.03	0.445	0.245	0.2	gi|474105143|gb|EMS55389.1|/0.0e+00/TEL2-interacting protein 1-like protein [Triticum urartu]
TraesCS1A01G193700	TraesCS1A01G193700.1	0.115	0.77	0.505	0	0.12	0.115	1.83	0.64	0.945	0.2	gi|473942389|gb|EMS50392.1|/2.0e-79/putative calcium-binding protein CML11 [Triticum urartu]
TraesCS1A01G193800	TraesCS1A01G193800.1	1.25	8.275	6.06	3.225	5.305	2.475	1.81	1.595	0.525	0.215	-
TraesCS1A01G193900	TraesCS1A01G193900.1	5.985	2.91	3.35	3.515	2.65	2.21	7.23	3.07	3.255	0.655	gi|474438530|gb|EMS68295.1|/1.8e-47/hypothetical protein TRIUR3_14765 [Triticum urartu]
TraesCS1A01G194000	TraesCS1A01G194000.1	113.63	117.925	52.165	32.79	205.945	76.715	89.55	94.755	70.48	30.61	gi|357147555|ref|XP_003574391.1|/3.1e-58/PREDICTED: NADH dehydrogenase [ubiquinone] 1 beta subcomplex subunit 10-B [Brachypodium distachyon]
TraesCS1A01G194100	TraesCS1A01G194100.1	2.37	3.72	6.265	1.975	2.115	2.7	7.03	7.7	5.995	6.355	gi|474438532|gb|EMS68297.1|/1.0e-193/Inositol-tetrakisphosphate 1-kinase 1 [Triticum urartu]
TraesCS1A01G194200	TraesCS1A01G194200.1	5.225	0.94	0.085	0.085	2.36	1.035	34.465	55.185	55.8	73.355	gi|195652051|gb|ACG45493.1|/3.7e-11/TPR domain protein [Zea mays]
TraesCS1A01G194400	TraesCS1A01G194400.1	2.645	8.64	10.02	6.69	3.2	6.065	5.12	7.38	6.715	3.77	gi|474411787|gb|EMS66865.1|/4.7e-103/hypothetical protein TRIUR3_34788 [Triticum urartu]
TraesCS1A01G194500	TraesCS1A01G194500.1	1.885	1.835	1.035	1.785	1.3	1.94	1.595	1.195	0.685	0.48	gi|113640021|dbj|BAF27326.1|/3.6e-21/Os10g0577200, partial [Oryza sativa Japonica Group]
TraesCS1A01G194600	TraesCS1A01G194600.1	8.035	5.42	4.73	2.275	4.38	6.13	4.385	2.985	3.055	1.54	gi|113640021|dbj|BAF27326.1|/7.0e-14/Os10g0577200, partial [Oryza sativa Japonica Group]
TraesCS1A01G194700	TraesCS1A01G194700.1，TraesCS1A01G194700.2，TraesCS1A01G194700.3	0.12	0.02	0	0	0	0.115	0	0	0	0.01	gi|473929633|gb|EMS49895.1|/0.0e+00/hypothetical protein TRIUR3_20519 [Triticum urartu]
TraesCS1A01G194800	TraesCS1A01G194800.1	1.33	4.395	4.325	6.3	1.91	5.48	4.09	6.78	5.045	4.485	gi|326521900|dbj|BAK04078.1|/5.4e-178/predicted protein [Hordeum vulgare subsp. vulgare]
TraesCS1A01G194900	TraesCS1A01G194900.1	36.175	22.65	34.345	5.32	9.035	10.575	14.055	2.6	13.42	5.775	gi|568261032|gb|AHD25273.1|/3.6e-131/dihydroflavonol 4-reductase [Indosasa hispida]
TraesCS1A01G195000	TraesCS1A01G195000.1	0	1.275	0.555	0.875	0.08	3.595	0.29	0.41	0.72	0.51	gi|474166674|gb|EMS57445.1|/2.3e-285/hypothetical protein TRIUR3_19723 [Triticum urartu]
TraesCS1A01G195100	TraesCS1A01G195100.1	2.91	6.145	8.805	5.94	5.775	9.085	11.985	14.63	13.73	10.69	gi|474062140|gb|EMS54006.1|/1.7e-210/TOM1-like protein 2 [Triticum urartu]
TraesCS1A01G195200	TraesCS1A01G195200.1，TraesCS1A01G195200.2	0	3.835	5.655	9.08	0.225	4.295	0.795	2.39	1.1	1.025	gi|226498588|ref|NP_001152109.1|/1.3e-198/glycerol-3-phosphate acyltransferase [Zea mays]//gi|226498588|ref|NP_001152109.1|/3.1e-189/glycerol-3-phosphate acyltransferase [Zea mays]
TraesCS1A01G195300	TraesCS1A01G195300.1	0.27	5.855	1.75	2.17	1.36	2.78	0.725	3.085	1.68	0.97	gi|475543494|gb|EMT10154.1|/0.0e+00/Putative phenylalanyl-tRNA synthetase beta chain [Aegilops tauschii]
TraesCS1A01G195400	TraesCS1A01G195400.1，TraesCS1A01G195400.2，TraesCS1A01G195400.3，TraesCS1A01G195400.4	12.95	16.175	19.875	15.52	8.585	21.79	6.205	9.09	10.725	8.115	gi|473891119|gb|EMS48695.1|/0.0e+00/hypothetical protein TRIUR3_22494 [Triticum urartu]//gi|473891119|gb|EMS48695.1|/1.0e-279/hypothetical protein TRIUR3_22494 [Triticum urartu]//gi|473891119|gb|EMS48695.1|/2.6e-280/hypothetical protein TRIUR3_22494 [Triticum urartu]//gi|473891119|gb|EMS48695.1|/5.8e-280/hypothetical protein TRIUR3_22494 [Triticum urartu]
TraesCS1A01G195500	TraesCS1A01G195500.1，TraesCS1A01G195500.2	3.15	120.88	26.85	51.61	22.27	30.47	26.22	9.76	3.42	1.615	gi|473891120|gb|EMS48696.1|/1.2e-180/Shikimate kinase [Triticum urartu]//gi|751663095|gb|AJF98629.1|/6.3e-202/shikimate kinase [Triticum aestivum]
TraesCS1A01G195700	TraesCS1A01G195700.1	9.05	3.245	14.49	1.8	0.42	11.615	3.135	0.56	0.755	0.78	gi|326515028|dbj|BAJ99875.1|/0.0e+00/predicted protein, partial [Hordeum vulgare subsp. vulgare]
TraesCS1A01G195900	TraesCS1A01G195900.1	17.43	2.695	13.21	35.935	0.42	13.465	1.02	0.545	0.84	0.875	gi|475540940|gb|EMT09688.1|/3.9e-169/Putative xyloglucan endotransglucosylase/hydrolase protein 28 [Aegilops tauschii]
TraesCS1A01G196000	TraesCS1A01G196000.1，TraesCS1A01G196000.2	1.965	6.615	0	0.065	3.36	3.8	4.645	2.89	0.28	0.6	gi|474429173|gb|EMS67869.1|/2.7e-117/hypothetical protein TRIUR3_29712 [Triticum urartu]//gi|951231040|ref|NP_001142499.2|/1.3e-63/uncharacterized protein LOC100274729 [Zea mays]
TraesCS1A01G196100	TraesCS1A01G196100.1	0.075	0.045	0.085	0.08	0.035	0.12	0.08	0	0.03	0.02	gi|475621398|gb|EMT31463.1|/0.0e+00/Cellulose synthase-like protein D1 [Aegilops tauschii]
TraesCS1A01G196200	TraesCS1A01G196200.1	0	0	0.17	0.065	0	0.025	0.025	0.205	0	0.025	gi|12039381|gb|AAG46167.1|AC018727_19/1.4e-84/unknown protein [Oryza sativa Japonica Group]
TraesCS1A01G196300	TraesCS1A01G196300.1	5.255	12.635	7.025	7.425	7.355	11.38	12.815	20.67	12.915	8.96	gi|473990592|gb|EMS51868.1|/1.5e-214/26S proteasome non-ATPase regulatory subunit 13 [Triticum urartu]
TraesCS1A01G196400	TraesCS1A01G196400.1	0.65	4.795	0.405	0	11.6	7.15	27.31	14.8	7.775	2.935	gi|212723850|ref|NP_001132903.1|/4.3e-158/uncharacterized protein LOC100194402 [Zea mays]
TraesCS1A01G196500	TraesCS1A01G196500.1	6.155	22.8	36.14	35.17	4.39	51.635	5.38	5.405	4.51	0.87	gi|475561947|gb|EMT13887.1|/1.5e-254/Putative protein ywbG [Aegilops tauschii]
TraesCS1A01G196600	TraesCS1A01G196600.1	25.885	0	0	0	0.23	0	13.685	12.995	18.76	5	gi|474370695|gb|EMS63831.1|/2.2e-149/Choline-phosphate cytidylyltransferase B [Triticum urartu]
TraesCS1A01G196700	TraesCS1A01G196700.1	0	0.18	0	0	0.095	0.5	0.73	7.375	4.655	1.2	gi|474370696|gb|EMS63832.1|/3.2e-250/4-coumarate--CoA ligase-like 3 [Triticum urartu]
TraesCS1A01G196800	TraesCS1A01G196800.1	1.115	1.55	0.84	1.345	0.69	5.245	10.525	8.11	6.9	4.62	gi|820944448|gb|AKG97232.1|/0.0e+00/hyperosmolality-gated Ca2+ permeable channel [Triticum aestivum]
TraesCS1A01G196900	TraesCS1A01G196900.1	0	0	0	0	0	0.065	0	0	0	0	gi|474405791|gb|EMS66451.1|/2.5e-122/hypothetical protein TRIUR3_34962 [Triticum urartu]
TraesCS1A01G197000	TraesCS1A01G197000.1，TraesCS1A01G197000.2	0	0	0.02	0.145	0	0.055	0.02	0.045	0.115	0.015	gi|474097225|gb|EMS55130.1|/0.0e+00/Wall-associated receptor kinase 3 [Triticum urartu]
TraesCS1A01G197100	TraesCS1A01G197100.1	0.14	0.48	0.065	0.18	0.49	1.59	0.125	0.5	0.775	0.265	gi|474097226|gb|EMS55131.1|/7.4e-166/Abscisic acid 8'-hydroxylase 4 [Triticum urartu]
TraesCS1A01G197200	TraesCS1A01G197200.1	5.335	5.375	7.66	9.38	2.825	5.06	3.565	5.44	5.775	6.77	gi|474097227|gb|EMS55132.1|/1.4e-270/D-xylose-proton symporter-like 2 [Triticum urartu]
TraesCS1A01G197300	TraesCS1A01G197300.1	11.63	27.345	19.37	17.89	33.55	30.93	24.215	44.55	33.6	18.015	gi|357147599|ref|XP_003574403.1|/5.2e-89/PREDICTED: probable NADH dehydrogenase [ubiquinone] 1 alpha subcomplex subunit 12 [Brachypodium distachyon]
TraesCS1A01G197400	TraesCS1A01G197400.1	0	0.895	0	0.055	0	1.32	0.66	0.515	0.055	0.1	gi|474097229|gb|EMS55134.1|/2.6e-138/putative WRKY transcription factor 35 [Triticum urartu]
TraesCS1A01G197500	TraesCS1A01G197500.1	1.41	10.205	2.76	3.415	1.855	3.68	5.875	7.695	4.395	1.395	gi|474097230|gb|EMS55135.1|/4.4e-77/hypothetical protein TRIUR3_03770 [Triticum urartu]
TraesCS1A01G197600	TraesCS1A01G197600.1，TraesCS1A01G197600.2	20.9	15.61	20.43	29.19	19.545	31.655	68.41	46.765	52.675	17.83	gi|475515050|gb|EMT05791.1|/1.2e-294/Peptide transporter PTR2 [Aegilops tauschii]//gi|475515050|gb|EMT05791.1|/2.0e-305/Peptide transporter PTR2 [Aegilops tauschii]
TraesCS1A01G197700	TraesCS1A01G197700.1	9.66	5.34	0.95	0.145	6.955	28.27	147.615	54.785	42.25	13.515	gi|475515049|gb|EMT05790.1|/2.2e-290/Peptide transporter PTR2 [Aegilops tauschii]
TraesCS1A01G197800	TraesCS1A01G197800.1	17.71	11.72	7.06	8.045	8.4	12.17	26.34	18.845	17.56	8.615	gi|661250937|ref|NP_001281239.1|/1.6e-105/uncharacterized protein LOC100382799 [Zea mays]
TraesCS1A01G197900	TraesCS1A01G197900.1	3.135	68.805	31.305	60.3	56.995	38.475	60.77	18.71	8.24	4.495	gi|326506030|dbj|BAJ91254.1|/8.2e-69/predicted protein [Hordeum vulgare subsp. vulgare]
TraesCS1A01G198000	TraesCS1A01G198000.1	3.82	4.74	4.325	3.32	3.42	4.35	7.345	12.855	10.7	6.235	gi|475594565|gb|EMT22734.1|/1.4e-106/RING finger protein 5 [Aegilops tauschii]
TraesCS1A01G198100	TraesCS1A01G198100.1，TraesCS1A01G198100.2	1.215	1.51	4.575	3.435	0.885	4.38	2.975	4.075	4.415	3.1	gi|326517340|dbj|BAK00037.1|/3.8e-243/predicted protein [Hordeum vulgare subsp. vulgare]//gi|326517340|dbj|BAK00037.1|/5.7e-269/predicted protein [Hordeum vulgare subsp. vulgare]
TraesCS1A01G198200	TraesCS1A01G198200.1，TraesCS1A01G198200.2，TraesCS1A01G198200.3	0.805	7.675	2.865	3.035	2.4	6.78	1.425	6.015	6.175	3.125	gi|474438544|gb|EMS68300.1|/2.3e-55/hypothetical protein TRIUR3_26823 [Triticum urartu]//gi|474438544|gb|EMS68300.1|/2.4e-63/hypothetical protein TRIUR3_26823 [Triticum urartu]//gi|944051354|gb|KQJ86992.1|/2.1e-60/hypothetical protein BRADI_4g08840 [Brachypodium distachyon]
TraesCS1A01G198300	TraesCS1A01G198300.1	23.28	1.075	6.055	6.835	0.125	1.1	2.325	1.46	0.97	0.755	gi|475593043|gb|EMT22254.1|/0.0e+00/Putative urea active transporter 1 [Aegilops tauschii]
TraesCS1A01G198400	TraesCS1A01G198400.1	1.95	49.17	21.56	39.67	10.75	24.415	24.525	19.585	11.34	6.82	gi|474378060|gb|EMS64319.1|/3.6e-128/ATP-dependent Clp protease proteolytic subunit 4, chloroplastic [Triticum urartu]
TraesCS1A01G198500	TraesCS1A01G198500.1	88.625	16.24	24.355	10.345	5.61	20.65	20.26	6.925	8.09	3.92	gi|212722662|ref|NP_001132226.1|/6.0e-138/uncharacterized protein LOC100193661 [Zea mays]
TraesCS1A01G198600	TraesCS1A01G198600.1	35.37	44.705	5.59	0.255	14.385	11.55	37.845	31.7	34.835	3.405	gi|219886527|gb|ACL53638.1|/1.8e-291/unknown [Zea mays]
TraesCS1A01G198700	TraesCS1A01G198700.1，TraesCS1A01G198700.2，TraesCS1A01G198700.3，TraesCS1A01G198700.4	0.87	2.51	0.485	0.64	1.695	1.315	0.535	1.005	0.63	0.525	gi|110289673|gb|ABG66297.1|/0.0e+00/expressed protein, partial [Oryza sativa Japonica Group]//gi|475407173|gb|EMT00864.1|/0.0e+00/hypothetical protein F775_08091 [Aegilops tauschii]
TraesCS1A01G198800	TraesCS1A01G198800.1	12.985	2.99	0.1	0.175	3.35	1.525	11.475	7.125	12.03	1.6	gi|326510439|dbj|BAJ87436.1|/8.6e-83/predicted protein, partial [Hordeum vulgare subsp. vulgare]
TraesCS1A01G198900	TraesCS1A01G198900.1	2.385	9.07	0.04	0	5.025	2.02	2.21	1.215	1.94	2.02	gi|226509559|ref|NP_001148370.1|/1.1e-210/patellin-5 [Zea mays]
TraesCS1A01G199000	TraesCS1A01G199000.1，TraesCS1A01G199000.2，TraesCS1A01G199000.3	0.24	1.95	0.93	1.64	0.71	1.75	0.46	2.045	1.07	1.035	gi|357134096|ref|XP_003568654.1|/0.0e+00/PREDICTED: phagocyte signaling-impaired protein [Brachypodium distachyon]//gi|474392142|gb|EMS65458.1|/0.0e+00/N-alpha-acetyltransferase 25, NatB auxiliary subunit [Triticum urartu]//gi|944071321|gb|KQK06805.1|/0.0e+00/hypothetical protein BRADI_2g29750 [Brachypodium distachyon]
TraesCS1A01G199200	TraesCS1A01G199200.1，TraesCS1A01G199200.2	0.085	0.145	1.305	2.675	0.385	0	0	0.92	0.365	0.41	gi|293332055|ref|NP_001167720.1|/1.4e-102/uncharacterized protein LOC100381408 [Zea mays]//gi|357147193|ref|XP_003574255.1|/7.1e-87/PREDICTED: uncharacterized protein LOC100822657 [Brachypodium distachyon]
TraesCS1A01G199300	TraesCS1A01G199300.1	0.385	0	0	0	0	0	0	0	0	0	gi|474119518|gb|EMS55981.1|/2.0e-144/Putative expansin-A30 [Triticum urartu]
TraesCS1A01G199400	TraesCS1A01G199400.1	0.98	0	0	0	0	0	0	0	0	0	gi|474119518|gb|EMS55981.1|/4.2e-149/Putative expansin-A30 [Triticum urartu]
TraesCS1A01G199500	TraesCS1A01G199500.1	9.005	17.56	13.525	13.695	5.79	15.94	18.79	19.79	21.97	5.22	gi|326508977|dbj|BAJ86881.1|/1.4e-94/predicted protein [Hordeum vulgare subsp. vulgare]
TraesCS1A01G199600	TraesCS1A01G199600.1，TraesCS1A01G199600.2	2.32	0.29	0.565	11.05	10.215	10.725	3.875	2.275	1.905	0.66	gi|474402996|gb|EMS66203.1|/5.6e-121/MADS-box transcription factor 56 [Triticum urartu]//gi|474402996|gb|EMS66203.1|/6.0e-123/MADS-box transcription factor 56 [Triticum urartu]
TraesCS1A01G199900	TraesCS1A01G199900.1	0.195	0.18	0.085	0	0.575	0.42	0.08	0.685	0.08	0	gi|95982193|gb|ABF57947.1|/7.9e-99/MADS-box transcription factor TaAGL7 [Triticum aestivum]
TraesCS1A01G200000	TraesCS1A01G200000.1，TraesCS1A01G200000.2	0.14	107.84	277.515	274.245	11.255	291.31	20.545	13.205	10.6	3.83	gi|326489551|dbj|BAK01756.1|/1.9e-81/predicted protein [Hordeum vulgare subsp. vulgare]//gi|326489551|dbj|BAK01756.1|/4.7e-80/predicted protein [Hordeum vulgare subsp. vulgare]
TraesCS1A01G200100	TraesCS1A01G200100.1	3.22	0.075	0.44	0	0	0.215	0.15	0	0	0	gi|474249697|gb|EMS60130.1|/1.8e-173/Peroxidase 5 [Triticum urartu]
TraesCS1A01G200200	TraesCS1A01G200200.1	5.185	7.595	0	0.265	0.83	0.305	0.535	0.16	0.05	0.09	gi|326515236|dbj|BAK03531.1|/4.6e-172/predicted protein [Hordeum vulgare subsp. vulgare]
TraesCS1A01G200300	TraesCS1A01G200300.1，TraesCS1A01G200300.2	0.455	0.685	0.55	0.48	0.25	0.8	0.135	0.22	0.36	0.45	gi|326520081|dbj|BAK03965.1|/1.4e-38/predicted protein [Hordeum vulgare subsp. vulgare]//gi|77552233|gb|ABA95030.1|/7.7e-38/retrotransposon protein, putative, Ty3-gypsy subclass [Oryza sativa Japonica Group]
TraesCS1A01G200400	TraesCS1A01G200400.1	0	0.295	7.295	0	0	0.105	0.38	0	0	0	gi|672194870|ref|XP_008776400.1|/6.7e-170/PREDICTED: uncharacterized protein LOC103696520 [Phoenix dactylifera]
TraesCS1A01G200500	TraesCS1A01G200500.1	0.81	0.145	0.2	0	0	0	0	0	0	0.065	gi|514818206|ref|XP_004983810.1|/3.3e-83/PREDICTED: putative B3 domain-containing protein Os10g0537100 [Setaria italica]
TraesCS1A01G200600	TraesCS1A01G200600.1	0	0.025	0	0.02	0.025	0.115	0.055	0.02	0	0.08	gi|474290874|gb|EMS61293.1|/7.5e-205/hypothetical protein TRIUR3_30499 [Triticum urartu]
TraesCS1A01G200700	TraesCS1A01G200700.1	0.1	0	0	0	0	0	0	0	0	0	gi|1002300601|ref|XP_015613726.1|/1.5e-50/PREDICTED: uncharacterized protein LOC107277257, partial [Oryza sativa Japonica Group]
TraesCS1A01G200800	TraesCS1A01G200800.1	5.46	7.135	9.435	9.36	1.74	8.135	7.945	14.82	13.825	15.54	gi|226507360|ref|NP_001141396.1|/2.4e-148/uncharacterized protein LOC100273487 [Zea mays]
TraesCS1A01G200900	TraesCS1A01G200900.1，TraesCS1A01G200900.2，TraesCS1A01G200900.3	0.1	0.245	0.3	0.635	0.225	0.73	0.165	0.365	0.42	0.29	gi|475582229|gb|EMT19066.1|/0.0e+00/hypothetical protein F775_01806 [Aegilops tauschii]
TraesCS1A01G201000	TraesCS1A01G201000.1，TraesCS1A01G201000.2	0	0	0	0	0	0	0.045	0.14	0.045	0.035	gi|326496713|dbj|BAJ98383.1|/2.8e-157/predicted protein [Hordeum vulgare subsp. vulgare]//gi|326496713|dbj|BAJ98383.1|/4.3e-166/predicted protein [Hordeum vulgare subsp. vulgare]
TraesCS1A01G201100	TraesCS1A01G201100.1	0.52	0	0	0	0.21	0.23	1.48	1.395	0.57	0.175	gi|475622289|gb|EMT31826.1|/7.6e-114/Transcription factor RAX3 [Aegilops tauschii]
TraesCS1A01G201200	TraesCS1A01G201200.1	13.435	2.775	1.61	1.54	1.96	3.145	3.055	2.41	1.905	0.39	gi|226532802|ref|NP_001144778.1|/1.3e-140/uncharacterized protein LOC100277844 [Zea mays]
TraesCS1A01G201300	TraesCS1A01G201300.1	232.045	169.69	15.29	35.21	930.825	111.075	212.72	273.2	176.24	44.515	gi|413949623|gb|AFW82272.1|/8.9e-50/histone H4.3 [Zea mays]
TraesCS1A01G201400	TraesCS1A01G201400.1	194.62	12.37	45.09	62.9	1.38	29.385	8.36	0.64	0.26	0.87	gi|326488157|dbj|BAJ89917.1|/0.0e+00/predicted protein [Hordeum vulgare subsp. vulgare]
TraesCS1A01G201500	TraesCS1A01G201500.1	0.25	1.095	1.16	0.945	0	1.4	0.385	0.415	0.655	0	gi|473874411|gb|EMS47802.1|/2.6e-45/E3 ubiquitin-protein ligase KEG [Triticum urartu]
TraesCS1A01G201600	TraesCS1A01G201600.1，TraesCS1A01G201600.2，TraesCS1A01G201600.3	32.725	19.52	9.005	26.875	60.48	48.84	32.485	30.68	16.585	12.195	gi|474372339|gb|EMS63940.1|/0.0e+00/Monosaccharide-sensing protein 2 [Triticum urartu]//gi|474372339|gb|EMS63940.1|/7.0e-301/Monosaccharide-sensing protein 2 [Triticum urartu]
TraesCS1A01G201700	TraesCS1A01G201700.1	20.5	6.135	15	17.245	16.62	22.345	27.47	24.43	30.57	19.565	gi|413955571|gb|AFW88220.1|/2.4e-32/putative RING zinc finger domain superfamily protein [Zea mays]
TraesCS1A01G201800	TraesCS1A01G201800.1	0.11	0.14	0.035	0.05	0.05	0.205	0.14	0.165	0.045	0.07	gi|475618662|gb|EMT30499.1|/0.0e+00/hypothetical protein F775_19618 [Aegilops tauschii]
TraesCS1A01G201900	TraesCS1A01G201900.1	0.11	0.14	0.035	0.05	0.05	0.205	0.14	0.165	0.045	0.07	gi|475618662|gb|EMT30499.1|/0.0e+00/hypothetical protein F775_19618 [Aegilops tauschii]
TraesCS1A01G202000	TraesCS1A01G202000.1	0.175	1.355	0.73	2.195	1.56	2.27	6.26	5.115	3.225	1.12	gi|310942466|dbj|BAJ24150.1|/5.5e-303/seven trans-membrane protein [Triticum aestivum]
TraesCS1A01G202100	TraesCS1A01G202100.1	0.045	0	0.745	0.495	0	0.69	0	0.035	0	0	gi|474210649|gb|EMS58878.1|/8.3e-238/Serine carboxypeptidase-like 34 [Triticum urartu]
TraesCS1A01G202200	TraesCS1A01G202200.1	0	2.57	0	0.275	0.92	0.43	0.77	0.88	0.515	0.525	gi|474210648|gb|EMS58877.1|/1.5e-73/hypothetical protein TRIUR3_09118 [Triticum urartu]
TraesCS1A01G202300	TraesCS1A01G202300.1	24.98	12.49	16.105	5.755	1.415	13.045	5.08	6.675	6.825	1.595	gi|475546974|gb|EMT10782.1|/1.2e-200/Putative protein phosphatase 2C 47 [Aegilops tauschii]
TraesCS1A01G202500	TraesCS1A01G202500.1	0	0.065	0	0	0.055	0.055	0	0	0	0.05	gi|110289499|gb|AAP54852.2|/2.6e-56/myb-like DNA-binding domain, SHAQKYF class family protein [Oryza sativa Japonica Group]
TraesCS1A01G202600	TraesCS1A01G202600.1	0	0	0.04	0	0	0	0.035	0	0	0	gi|475624580|gb|EMT32671.1|/2.0e-194/Serine carboxypeptidase-like 34 [Aegilops tauschii]
TraesCS1A01G202700	TraesCS1A01G202700.1	0.13	1.96	1.085	2.39	1.16	3.555	0.91	3.575	2.48	1.71	gi|474175157|gb|EMS57764.1|/1.3e-90/hypothetical protein TRIUR3_32188 [Triticum urartu]
TraesCS1A01G202800	TraesCS1A01G202800.1	0	0	0	0	1.435	0	0	0	0	0.135	gi|674949186|emb|CDX84182.1|/2.9e-76/BnaC04g09440D [Brassica napus]
TraesCS1A01G202900	TraesCS1A01G202900.1	0	0	0	0	0	0.45	0	1.77	9.37	93.4	gi|232026|sp|P30570.2|EC3_WHEAT/4.0e-13/RecName: Full=EC protein III; AltName: Full=Zinc metallothionein class II
TraesCS1A01G203000	TraesCS1A01G203000.1，TraesCS1A01G203000.2，TraesCS1A01G203000.3	11.73	12.895	19.37	17.615	8.5	17.38	21.4	44.21	40.88	34.545	gi|224551498|gb|ACN54191.1|/1.8e-176/ubiquitin-like protein [Triticum aestivum]//gi|474425307|gb|EMS67692.1|/1.3e-157/Ubiquilin-1 [Triticum urartu]//gi|474425307|gb|EMS67692.1|/1.6e-180/Ubiquilin-1 [Triticum urartu]
TraesCS1A01G203100	TraesCS1A01G203100.1，TraesCS1A01G203100.2	0.145	0.115	0.305	0.14	0.01	0.255	0.09	0.095	0.095	0.095	gi|475544516|gb|EMT10346.1|/0.0e+00/Pentatricopeptide repeat-containing protein [Aegilops tauschii]
TraesCS1A01G203200	TraesCS1A01G203200.1	29.45	20.96	13.88	4.12	4.245	18.56	86.285	8.74	10.285	2.83	gi|326504542|dbj|BAJ91103.1|/2.5e-131/predicted protein, partial [Hordeum vulgare subsp. vulgare]
TraesCS1A01G203300	TraesCS1A01G203300.1	0.935	8.06	0.405	0	1.025	0.075	0	0.405	0	0	gi|357147231|ref|XP_003574270.1|/5.3e-114/PREDICTED: uncharacterized protein LOC100827696 [Brachypodium distachyon]
TraesCS1A01G203400	TraesCS1A01G203400.1，TraesCS1A01G203400.2	4.21	5.28	10	8.59	2	5.76	5.08	5.73	5.735	3.37	gi|475601799|gb|EMT24939.1|/1.6e-248/Putative serine/threonine-protein kinase [Aegilops tauschii]//gi|475601799|gb|EMT24939.1|/2.6e-175/Putative serine/threonine-protein kinase [Aegilops tauschii]
TraesCS1A01G203500	TraesCS1A01G203500.1	0	0	0	0	0.045	0	0	0	0	0	gi|669027697|emb|CDM81239.1|/8.1e-83/unnamed protein product [Triticum aestivum]
TraesCS1A01G203600	TraesCS1A01G203600.1	48.24	3.995	168.51	155.03	0.63	14.475	1.44	0.965	0	0.48	gi|475588592|gb|EMT20917.1|/4.6e-140/Chitinase 8 [Aegilops tauschii]
TraesCS1A01G203700	TraesCS1A01G203700.1	2.12	3.445	32.535	9.545	1.945	65.11	0.135	0.15	0	0.07	gi|18146825|dbj|BAB82471.1|/7.9e-140/chitinase 1 [Triticum aestivum]
TraesCS1A01G203900	TraesCS1A01G203900.1	1.22	18.93	0	0	1.735	0	0.535	0	0	0.07	gi|474401794|gb|EMS66136.1|/2.7e-140/Glutathione S-transferase [Triticum urartu]
TraesCS1A01G204100	TraesCS1A01G204100.1，TraesCS1A01G204100.2	0	0	0	0	0	0	0	0	0	0.185	gi|669028032|emb|CDM81689.1|/5.9e-94/unnamed protein product [Triticum aestivum]//gi|669030888|emb|CDM85583.1|/4.1e-42/unnamed protein product [Triticum aestivum]
TraesCS1A01G204200	TraesCS1A01G204200.1，TraesCS1A01G204200.2，TraesCS1A01G204200.3	1.185	4.05	3.55	6.69	2.96	8.675	3.61	7.37	6	5.415	gi|474193702|gb|EMS58245.1|/2.1e-268/DDB1- and CUL4-associated factor 8 [Triticum urartu]//gi|474193702|gb|EMS58245.1|/2.4e-270/DDB1- and CUL4-associated factor 8 [Triticum urartu]//gi|474193702|gb|EMS58245.1|/4.9e-268/DDB1- and CUL4-associated factor 8 [Triticum urartu]
TraesCS1A01G204300	TraesCS1A01G204300.1	0.82	0.755	1.275	1.69	0.625	3.7	0.66	1.095	2.005	0.945	gi|475511191|gb|EMT05362.1|/8.2e-222/Hippocampus abundant transcript 1 protein [Aegilops tauschii]
TraesCS1A01G204400	TraesCS1A01G204400.1	0	0.095	0.04	0.08	0.24	0.16	0.12	0.165	0.21	0.09	gi|474193704|gb|EMS58247.1|/3.5e-182/hypothetical protein TRIUR3_06709 [Triticum urartu]
TraesCS1A01G204500	TraesCS1A01G204500.1	0	0.15	0.395	0.37	0.14	0	0	0	0.205	0.065	gi|474193706|gb|EMS58249.1|/2.7e-162/hypothetical protein TRIUR3_06711 [Triticum urartu]
TraesCS1A01G204600	TraesCS1A01G204600.1	0	0.225	0	0.355	0	0	0	0.67	0.66	0.21	gi|474389557|gb|EMS65230.1|/2.6e-61/hypothetical protein TRIUR3_24417 [Triticum urartu]
TraesCS1A01G204700	TraesCS1A01G204700.1	8.91	15.485	0.43	0.355	19.825	4.695	19.225	12.945	6.03	1.84	gi|475571006|gb|EMT16157.1|/7.8e-210/24-methylenesterol C-methyltransferase 2 [Aegilops tauschii]
TraesCS1A01G204900	TraesCS1A01G204900.1	0.08	0	0	0	0	0	0	0	0	0	gi|108710572|gb|ABF98367.1|/4.7e-30/expressed protein [Oryza sativa Japonica Group]
TraesCS1A01G205000	TraesCS1A01G205000.1	0	0	0.585	0.325	0.51	0.855	0.215	0.855	1.2	0.6	gi|474388906|gb|EMS65154.1|/3.0e-98/hypothetical protein TRIUR3_16088 [Triticum urartu]
TraesCS1A01G205100	TraesCS1A01G205100.1	14.05	2.865	0.145	0.145	3.835	17.05	239.67	42.035	58.475	18.395	gi|474119478|gb|EMS55975.1|/1.0e-75/NEP1-interacting protein 1 [Triticum urartu]
TraesCS1A01G205200	TraesCS1A01G205200.1	0	0	0	0	0	0	0	0.065	0.16	0.02	gi|357110629|ref|XP_003557119.1|/2.4e-279/PREDICTED: T-complex protein 1 subunit alpha-like [Brachypodium distachyon]
TraesCS1A01G205300	TraesCS1A01G205300.1，TraesCS1A01G205300.2	1.59	9	6.36	5.29	6.3	8.225	8.105	7.76	6.44	5.765	gi|474366874|gb|EMS63543.1|/2.5e-222/putative protein phosphatase 2C 72 [Triticum urartu]//gi|474366874|gb|EMS63543.1|/4.8e-176/putative protein phosphatase 2C 72 [Triticum urartu]
TraesCS1A01G205400	TraesCS1A01G205400.1	1.61	2.405	2.865	3.61	1.755	3.835	4.3	5.72	5.35	3.52	gi|326489015|dbj|BAK01491.1|/7.2e-208/predicted protein [Hordeum vulgare subsp. vulgare]
TraesCS1A01G205600	TraesCS1A01G205600.1	0	4.18	3.355	5.24	0	4.32	0.62	0.955	1.45	0.55	gi|326495138|dbj|BAJ85665.1|/3.6e-103/predicted protein [Hordeum vulgare subsp. vulgare]
TraesCS1A01G205700	TraesCS1A01G205700.1	8.62	15.66	7.985	12.315	17.615	14.985	24.56	38.05	25.52	14.68	gi|475599988|gb|EMT24395.1|/2.0e-163/Putative C-4 methylsterol oxidase [Aegilops tauschii]
TraesCS1A01G205800	TraesCS1A01G205800.1	11.265	13.76	8.425	5.06	7.215	6.7	16.3	19.925	13.575	8.72	gi|226503759|ref|NP_001149324.1|/1.1e-25/DNA-binding protein HEXBP [Zea mays]
TraesCS1A01G205900	TraesCS1A01G205900.1	0	0	0.14	0.13	0.16	0	0	0.155	0	0	gi|255679596|dbj|BAF27122.2|/5.4e-45/Os10g0545400 [Oryza sativa Japonica Group]
TraesCS1A01G206000	TraesCS1A01G206000.1	0.035	0.65	0	0.08	0.21	0.615	0.07	0.68	0.075	0.06	gi|473732317|gb|EMS45200.1|/1.2e-212/Zinc finger protein GIS2 [Triticum urartu]
TraesCS1A01G206100	TraesCS1A01G206100.1，TraesCS1A01G206100.2	7.845	0.96	0.71	1.625	0.71	0.21	0.455	0.085	0.92	0.16	gi|473735148|gb|EMS45244.1|/1.1e-99/hypothetical protein TRIUR3_32903 [Triticum urartu]//gi|473735148|gb|EMS45244.1|/1.4e-103/hypothetical protein TRIUR3_32903 [Triticum urartu]
TraesCS1A01G206200	TraesCS1A01G206200.1	23.85	3.385	1.93	2.445	1.155	1.185	7.095	2.43	0.825	0.75	gi|326529113|dbj|BAK00950.1|/3.8e-129/predicted protein [Hordeum vulgare subsp. vulgare]
TraesCS1A01G206300	TraesCS1A01G206300.1，TraesCS1A01G206300.2	3.535	2.565	2.64	3.275	0.79	4.195	2.065	1.53	1.34	1.235	gi|326522638|dbj|BAJ88365.1|/4.2e-128/predicted protein [Hordeum vulgare subsp. vulgare]//gi|326522638|dbj|BAJ88365.1|/6.1e-108/predicted protein [Hordeum vulgare subsp. vulgare]
TraesCS1A01G206400	TraesCS1A01G206400.1	2.61	1.835	1.37	0.52	1.295	2.23	1.475	1.15	1.21	1.595	gi|293334733|ref|NP_001169191.1|/1.3e-171/uncharacterized protein LOC100383044 [Zea mays]
TraesCS1A01G206500	TraesCS1A01G206500.1	11.01	2.585	3.905	1.65	0	0	0	0.13	0.275	0.095	gi|473848268|gb|EMS47447.1|/8.7e-92/hypothetical protein TRIUR3_04223 [Triticum urartu]
TraesCS1A01G206600	TraesCS1A01G206600.1，TraesCS1A01G206600.2	0.035	0.705	1.125	1.61	0.325	0.97	0.33	0.465	0.21	0.245	gi|326520029|dbj|BAK03939.1|/0.0e+00/predicted protein [Hordeum vulgare subsp. vulgare]
TraesCS1A01G206700	TraesCS1A01G206700.1，TraesCS1A01G206700.2，TraesCS1A01G206700.3	0.395	2.07	1.8	1.565	1.725	2.35	0.785	2.075	1.53	1.315	gi|326507952|dbj|BAJ86719.1|/0.0e+00/predicted protein [Hordeum vulgare subsp. vulgare]
TraesCS1A01G206800	TraesCS1A01G206800.1	64.98	10.655	10.465	1.295	4.71	15.04	13.895	2.01	1.795	0.54	gi|326525547|dbj|BAJ88820.1|/1.6e-25/predicted protein [Hordeum vulgare subsp. vulgare]
TraesCS1A01G206900	TraesCS1A01G206900.1，TraesCS1A01G206900.2	0.14	11.78	9.25	19.585	1.19	9.745	2.475	2.885	1.585	1.16	gi|326510159|dbj|BAJ87296.1|/1.6e-281/predicted protein [Hordeum vulgare subsp. vulgare]//gi|326510159|dbj|BAJ87296.1|/3.0e-285/predicted protein [Hordeum vulgare subsp. vulgare]
TraesCS1A01G207000	TraesCS1A01G207000.1	3.99	1.03	3.31	0.89	0.335	0.365	0.525	0.295	0.4	0	gi|414867620|tpg|DAA46177.1|/1.8e-46/TPA: putative RING zinc finger domain superfamily protein [Zea mays]
TraesCS1A01G207100	TraesCS1A01G207100.1	0	0.06	0	0.015	0	0	0	0.035	0.01	0	gi|473904336|gb|EMS49272.1|/0.0e+00/hypothetical protein TRIUR3_32478 [Triticum urartu]
TraesCS1A01G207200	TraesCS1A01G207200.1	1.285	4.235	0	0	1.55	0.105	0.175	0	0	0	gi|326503540|dbj|BAJ86276.1|/3.7e-95/predicted protein [Hordeum vulgare subsp. vulgare]
TraesCS1A01G207300	TraesCS1A01G207300.1	0.56	0.175	0	0	0.39	2.655	0	0	0	0.06	gi|474153074|gb|EMS57007.1|/7.4e-256/Putative transporter arsB [Triticum urartu]
TraesCS1A01G207500	TraesCS1A01G207500.1	1.185	0.595	0	0	0.315	0.775	0.475	0.115	0.11	0.055	gi|475613328|gb|EMT28739.1|/1.6e-158/WW domain-containing oxidoreductase [Aegilops tauschii]
TraesCS1A01G207600	TraesCS1A01G207600.1	9.29	0.465	0.225	0.24	0.255	0.395	0.485	0.345	1.205	9.77	gi|475613327|gb|EMT28738.1|/3.4e-113/Tetratricopeptide repeat protein 37 [Aegilops tauschii]
TraesCS1A01G207700	TraesCS1A01G207700.1，TraesCS1A01G207700.2	0.205	1.04	0.44	0.495	0.415	0.925	0.14	0.58	0.465	0.34	gi|475613327|gb|EMT28738.1|/0.0e+00/Tetratricopeptide repeat protein 37 [Aegilops tauschii]
TraesCS1A01G207800	TraesCS1A01G207800.1	0.195	0	0.06	0	0	0	0	0	0	0	gi|475613326|gb|EMT28737.1|/4.7e-125/hypothetical protein F775_02156 [Aegilops tauschii]
TraesCS1A01G207900	TraesCS1A01G207900.1	39.975	0.4	11.795	13.38	0	2.44	0.185	0.08	0.085	0.07	gi|473777542|gb|EMS45989.1|/9.0e-226/hypothetical protein TRIUR3_32532 [Triticum urartu]
TraesCS1A01G208000	TraesCS1A01G208000.1	0.39	1.325	0.49	0.545	0.92	1.53	1.29	5.985	3.765	2.93	gi|475613889|gb|EMT28914.1|/0.0e+00/Translocase of chloroplast 132, chloroplastic [Aegilops tauschii]
TraesCS1A01G208100	TraesCS1A01G208100.1	0	0.07	0.1	0	0	0	0.32	0.82	1.015	0.585	gi|473953958|gb|EMS50833.1|/0.0e+00/U-box domain-containing protein 57 [Triticum urartu]
TraesCS1A01G208200	TraesCS1A01G208200.1	0	0	0	0	0	0.075	0	0	0	0	gi|42601007|gb|AAS21275.1|/3.4e-154/beta-expansin 2 [Triticum aestivum]
TraesCS1A01G208300	TraesCS1A01G208300.1	0	0	0	0.11	0	0.145	0	0	0	0	gi|475615015|gb|EMT29296.1|/5.2e-153/UDP-N-acetylmuramoyl-L-alanyl-D-glutamate--2, 6-diaminopimelate ligase [Aegilops tauschii]
TraesCS1A01G208400	TraesCS1A01G208400.1	0.125	4.35	3.36	4.935	0.27	1.945	1.895	1.24	0.48	0.345	gi|357147315|ref|XP_003574298.1|/0.0e+00/PREDICTED: UDP-N-acetylmuramoyl-L-alanyl-D-glutamate--2,6-diaminopimelate ligase [Brachypodium distachyon]
TraesCS1A01G208500	TraesCS1A01G208500.1	0.31	5.575	3.55	4.865	1.815	4.48	2.475	9.555	6.155	5.205	gi|326492710|dbj|BAJ90211.1|/5.7e-225/predicted protein [Hordeum vulgare subsp. vulgare]
TraesCS1A01G208600	TraesCS1A01G208600.1，TraesCS1A01G208600.2	0.675	2.46	3.27	3.51	1.305	3.61	1.415	3.225	2.845	1.455	gi|474090824|gb|EMS54854.1|/0.0e+00/hypothetical protein TRIUR3_16485 [Triticum urartu]
TraesCS1A01G208700	TraesCS1A01G208700.1	0.905	0.745	0	0	0.15	0.76	1.92	0.885	0.265	0.04	gi|326533360|dbj|BAJ93652.1|/1.4e-243/predicted protein [Hordeum vulgare subsp. vulgare]
TraesCS1A01G208800	TraesCS1A01G208800.1	0.405	0.05	0.04	0.045	0.145	0	0.35	0.94	0.345	0.03	gi|944062138|gb|KQJ97728.1|/8.5e-133/hypothetical protein BRADI_3g32860, partial [Brachypodium distachyon]
TraesCS1A01G208900	TraesCS1A01G208900.1	0.05	1.155	0.505	0.115	0.66	0.11	0.75	0.935	0.805	0.17	gi|357141032|ref|XP_003572052.1|/2.4e-191/PREDICTED: pectin acetylesterase 9 isoform X1 [Brachypodium distachyon]
TraesCS1A01G209000	TraesCS1A01G209000.1，TraesCS1A01G209000.2	0	0	0.045	0.02	0.025	0.08	0.06	0.045	0	0	gi|326500392|dbj|BAK06285.1|/0.0e+00/predicted protein [Hordeum vulgare subsp. vulgare]
TraesCS1A01G209100	TraesCS1A01G209100.1，TraesCS1A01G209100.2	554.57	90.655	100.71	5.675	42.64	59.16	219.455	133.28	107.095	35.93	gi|414867654|tpg|DAA46211.1|/1.5e-120/TPA: proline oxidase [Zea mays]//gi|414867654|tpg|DAA46211.1|/6.8e-169/TPA: proline oxidase [Zea mays]
TraesCS1A01G209400	TraesCS1A01G209400.1	9.06	8.305	4.655	3.7	3.82	1.915	1.155	1.19	0.765	1.365	gi|242035151|ref|XP_002464970.1|/6.6e-241/hypothetical protein SORBIDRAFT_01g029650 [Sorghum bicolor]
TraesCS1A01G209500	TraesCS1A01G209500.1	0	0	0	0	0.105	0	0	0.275	0	0.125	gi|226528736|ref|NP_001149849.1|/1.6e-53/ATP/GTP binding protein [Zea mays]
TraesCS1A01G209600	TraesCS1A01G209600.1	35.055	49.64	27.755	22.37	43.335	33.38	52.805	50.045	32.665	18.295	gi|326493710|dbj|BAJ85316.1|/2.8e-66/predicted protein [Hordeum vulgare subsp. vulgare]
TraesCS1A01G209700	TraesCS1A01G209700.1	0	6.97	0.145	0	5.24	0.185	0.27	0	0.285	0	gi|475582837|gb|EMT19253.1|/1.2e-47/14 kDa proline-rich protein [Aegilops tauschii]
TraesCS1A01G209800	TraesCS1A01G209800.1	2.81	0	0	0	0	0	0	0	0	0	gi|474385998|gb|EMS64949.1|/8.6e-59/Cortical cell-delineating protein [Triticum urartu]
TraesCS1A01G210000	TraesCS1A01G210000.1	2.845	1.98	0	0	0	0	1.14	0	0	0.4	gi|473836850|gb|EMS47202.1|/9.7e-48/Cortical cell-delineating protein [Triticum urartu]
TraesCS1A01G210200	TraesCS1A01G210200.1，TraesCS1A01G210200.2	11.15	17.615	35.73	37.805	12.885	24.94	32.805	52.76	46.43	21.64	gi|326507968|dbj|BAJ86727.1|/4.5e-212/predicted protein [Hordeum vulgare subsp. vulgare]//gi|473724389|gb|EMS45028.1|/3.2e-216/hypothetical protein TRIUR3_23366 [Triticum urartu]
TraesCS1A01G210300	TraesCS1A01G210300.1，TraesCS1A01G210300.2	1.24	6.9	2.845	4.875	3.02	8.875	5.42	10.28	6.57	5.01	gi|475582844|gb|EMT19260.1|/7.7e-230/3-hydroxyisobutyryl-CoA hydrolase, mitochondrial [Aegilops tauschii]
TraesCS1A01G210400	TraesCS1A01G210400.1	31.01	1.255	1.345	1.945	1.7	5.89	1.61	0.935	1.07	0.57	gi|475582845|gb|EMT19261.1|/1.2e-208/Putative glycosyl hydrolase [Aegilops tauschii]
TraesCS1A01G210500	TraesCS1A01G210500.1	2.34	2.515	1.145	1.205	2.345	2.525	5.44	6.13	3.39	1.945	gi|326504698|dbj|BAK06640.1|/9.6e-250/predicted protein, partial [Hordeum vulgare subsp. vulgare]
TraesCS1A01G210600	TraesCS1A01G210600.1	0.54	0.925	5.835	6.32	0.205	3.165	1.63	2.29	2.09	1.59	gi|474136676|gb|EMS56363.1|/2.1e-215/Flavin-containing monooxygenase FMO GS-OX-like 5 [Triticum urartu]
TraesCS1A01G210700	TraesCS1A01G210700.1	2.325	2.19	0.965	4.48	0.99	0.215	0.055	0.37	0.06	0	gi|110289544|gb|ABG66242.1|/5.1e-58/expressed protein [Oryza sativa Japonica Group]
TraesCS1A01G210800	TraesCS1A01G210800.1	3.58	4.24	1.94	0.7	0.435	4.145	4.305	1.23	1.41	0.735	gi|475625255|gb|EMT32902.1|/0.0e+00/Oxysterol-binding protein-related protein 6 [Aegilops tauschii]
TraesCS1A01G210900	TraesCS1A01G210900.1	0.175	0	0	0	0	0	0	0	0	0	gi|475609341|gb|EMT27347.1|/2.0e-245/Nitrate/chlorate transporter [Aegilops tauschii]
TraesCS1A01G211000	TraesCS1A01G211000.1	4.18	2.815	3.92	4.795	0.09	1.12	0	0	0	0	gi|475609341|gb|EMT27347.1|/3.4e-303/Nitrate/chlorate transporter [Aegilops tauschii]
TraesCS1A01G211100	TraesCS1A01G211100.1	0.915	0.74	0.04	0.07	2.125	0.405	2.035	0.895	1.04	0.235	gi|475508480|gb|EMT05089.1|/1.0e-211/Flavin-containing monooxygenase FMO GS-OX1 [Aegilops tauschii]
TraesCS1A01G211300	TraesCS1A01G211300.1	31.73	11.74	3.23	0.21	8.88	9.935	0.04	0	0.045	0.355	gi|226497894|ref|NP_001141811.1|/6.4e-90/putative DUF566 domain containing family protein [Zea mays]
TraesCS1A01G211500	TraesCS1A01G211500.1	39.335	6.735	27.17	2.02	0.155	4.765	1.86	0.235	0.385	0.615	gi|474435814|gb|EMS68158.1|/5.6e-251/Glycogenin-1 [Triticum urartu]
TraesCS1A01G211600	TraesCS1A01G211600.1，TraesCS1A01G211600.2	0.375	6.255	2.72	4.48	2.14	4.765	1.555	1.26	0.875	0.8	gi|475597558|gb|EMT23650.1|/2.5e-119/Putative Holliday junction resolvase [Aegilops tauschii]//gi|475597558|gb|EMT23650.1|/4.9e-76/Putative Holliday junction resolvase [Aegilops tauschii]
TraesCS1A01G211800	TraesCS1A01G211800.1	1.035	0.72	0	0	8.19	1.5	2.24	2.32	1.735	0.46	gi|212276198|ref|NP_001130769.1|/1.3e-41/uncharacterized protein LOC100191873 [Zea mays]
TraesCS1A01G211900	TraesCS1A01G211900.1	0.02	0.935	0.86	0.845	0.3	1.695	0.61	1.72	1.195	0.81	gi|1002235719|ref|XP_015622058.1|/0.0e+00/PREDICTED: AP-3 complex subunit delta [Oryza sativa Japonica Group]
TraesCS1A01G212000	TraesCS1A01G212000.1	140.105	43.975	4.49	0.75	0.77	1.625	81.935	13.015	10.39	2.195	gi|474383474|gb|EMS64740.1|/2.8e-156/Expansin-B6 [Triticum urartu]
TraesCS1A01G212200	TraesCS1A01G212200.1	3.965	0	0	0	0	0	0.06	0	0	0	gi|51242717|gb|AAT99296.1|/3.5e-162/beta-expansin TaEXPB5 [Triticum aestivum]
TraesCS1A01G212300	TraesCS1A01G212300.1	1.845	4.185	0.33	0	0.07	2.99	7.505	6.875	2.75	12.435	gi|51242715|gb|AAT99295.1|/3.5e-162/beta-expansin TaEXPB4 [Triticum aestivum]
TraesCS1A01G212400	TraesCS1A01G212400.1	8.3	37.705	0.63	0.22	54.12	21.395	645.895	176.405	110.65	84.845	gi|44894800|gb|AAS48881.1|/3.8e-153/expansin EXPB3 [Triticum aestivum]
TraesCS1A01G212600	TraesCS1A01G212600.1	7.715	125.9	0.895	0.39	273.705	171.185	285.985	110.275	80.455	40.945	gi|44894798|gb|AAS48880.1|/6.7e-169/expansin EXPB2 [Triticum aestivum]
TraesCS1A01G212700	TraesCS1A01G212700.1，TraesCS1A01G212700.2	0.255	4.515	10.54	36.16	0.055	5.665	0	0	0.24	0.05	gi|326518931|dbj|BAJ92626.1|/1.3e-185/predicted protein [Hordeum vulgare subsp. vulgare]//gi|326518931|dbj|BAJ92626.1|/7.6e-186/predicted protein [Hordeum vulgare subsp. vulgare]
TraesCS1A01G212800	TraesCS1A01G212800.1，TraesCS1A01G212800.2	0.52	1.57	1.585	1.675	0.875	2.49	0.325	1.185	0.86	1.43	gi|475603996|gb|EMT25597.1|/0.0e+00/hypothetical protein F775_01082 [Aegilops tauschii]
TraesCS1A01G212900	TraesCS1A01G212900.1	2.695	11.155	11.9	12.4	3.855	3.74	1.795	0.48	0.31	0.35	gi|475573935|gb|EMT16850.1|/0.0e+00/Lipoxygenase 5, chloroplastic [Aegilops tauschii]
TraesCS1A01G213000	TraesCS1A01G213000.1	1.73	12.29	13.39	24.275	2.985	12.815	3.055	3.785	2.215	1.185	gi|475573936|gb|EMT16851.1|/2.6e-258/Pyruvate kinase isozyme G, chloroplastic [Aegilops tauschii]
TraesCS1A01G213100	TraesCS1A01G213100.1	11.055	20.615	14.48	13.35	19.4	22.395	20.1	23.765	21.715	12.365	gi|906847319|ref|NP_001143587.2|/8.4e-77/uncharacterized protein LOC100276291 [Zea mays]
TraesCS1A01G213300	TraesCS1A01G213300.1	1.805	2.99	3.64	3.235	1.995	2.5	3.795	4.175	4.07	2.31	gi|473885904|gb|EMS48105.1|/6.9e-52/hypothetical protein TRIUR3_09175 [Triticum urartu]
TraesCS1A01G213400	TraesCS1A01G213400.1	3.525	7.28	19.635	26.005	1.26	11.89	2.23	4.94	5.19	2.905	gi|326494908|dbj|BAJ85549.1|/0.0e+00/predicted protein, partial [Hordeum vulgare subsp. vulgare]
TraesCS1A01G213500	TraesCS1A01G213500.1	5.975	19.56	29.75	28.895	6.285	16.81	17.335	13.585	8.01	5.735	gi|326487888|dbj|BAJ89783.1|/5.6e-122/predicted protein [Hordeum vulgare subsp. vulgare]
TraesCS1A01G213600	TraesCS1A01G213600.1	10.09	34.02	69.52	68.905	29.515	35.235	16.775	11.665	8.175	3.05	gi|475505768|gb|EMT04772.1|/2.0e-110/Phosphorylated carbohydrates phosphatase [Aegilops tauschii]
TraesCS1A01G213700	TraesCS1A01G213700.1	0.235	0.055	0.08	0.335	0.085	0.29	0	0.08	0	0	gi|475562051|gb|EMT13914.1|/3.2e-194/hypothetical protein F775_04288 [Aegilops tauschii]
TraesCS1A01G213800	TraesCS1A01G213800.1	0	0	0.04	0	0.05	0.05	0.08	0.475	0.225	0.1	gi|474427548|gb|EMS67792.1|/2.7e-216/T-complex protein 1 subunit epsilon [Triticum urartu]
TraesCS1A01G213900	TraesCS1A01G213900.1，TraesCS1A01G213900.2，TraesCS1A01G213900.3	2.795	1.795	3.16	4.61	1.165	2.8	0.645	0.895	1.355	1.655	gi|474427549|gb|EMS67793.1|/0.0e+00/Dynamin-related protein 1E [Triticum urartu]//gi|474427549|gb|EMS67793.1|/7.7e-277/Dynamin-related protein 1E [Triticum urartu]
TraesCS1A01G214000	TraesCS1A01G214000.1	102.545	3.645	1.535	2.465	5.265	4.025	5.805	3.795	2.715	2.565	gi|226531882|ref|NP_001142936.1|/1.1e-28/uncharacterized protein LOC100275376 [Zea mays]
TraesCS1A01G214100	TraesCS1A01G214100.1	0.18	0.3	0.135	0.215	0	0.37	0.21	0.845	0.45	0.42	gi|326487942|dbj|BAJ89810.1|/0.0e+00/predicted protein, partial [Hordeum vulgare subsp. vulgare]
TraesCS1A01G214200	TraesCS1A01G214200.1，TraesCS1A01G214200.2，TraesCS1A01G214200.3	0.025	0.335	0.175	0.755	0.05	0.49	0.17	0.24	0.165	0.195	gi|474205099|gb|EMS58677.1|/0.0e+00/hypothetical protein TRIUR3_13511 [Triticum urartu]
TraesCS1A01G214300	TraesCS1A01G214300.1	1.88	1.025	4.47	9.46	0.04	2.79	0.125	0.035	0.32	0.2	gi|475444109|gb|EMT01520.1|/1.8e-265/UPF0695 membrane protein [Aegilops tauschii]
TraesCS1A01G214400	TraesCS1A01G214400.1	0.1	0.775	0	0	0	0.115	0.48	0.62	0.605	0.515	gi|326502764|dbj|BAJ99010.1|/3.1e-96/predicted protein [Hordeum vulgare subsp. vulgare]
TraesCS1A01G214500	TraesCS1A01G214500.1	0.755	0	0	0	0	0	0	0	0	0.04	gi|474060605|gb|EMS53981.1|/1.8e-181/Peroxidase 57 [Triticum urartu]
TraesCS1A01G214600	TraesCS1A01G214600.1	6.32	82.43	16.96	27.43	16.84	19.975	31	15.59	6.085	5.835	gi|194690006|gb|ACF79087.1|/1.9e-47/unknown [Zea mays]
TraesCS1A01G214700	TraesCS1A01G214700.1	4.475	0.255	0.105	0.075	0.925	0.47	3.45	1.42	0.57	0.145	gi|530278247|gb|AGT16261.1|/4.5e-165/beta-fructofuranosidase [Saccharum hybrid cultivar R570]
TraesCS1A01G214800	TraesCS1A01G214800.1	0	0	0	0	0	0	0.825	1.92	0	0	gi|473780348|gb|EMS46037.1|/1.8e-42/hypothetical protein TRIUR3_33488 [Triticum urartu]
TraesCS1A01G215100	TraesCS1A01G215100.1	2.21	0.89	1.335	1.24	1.035	1.225	1.97	3.38	1.48	1.155	gi|18855016|gb|AAL79708.1|AC087599_27/5.2e-52/putative zinc finger protein [Oryza sativa Japonica Group]
TraesCS1A01G215300	TraesCS1A01G215300.1	15.57	5.47	0.95	1.615	16.815	10.82	16.4	12.025	12.51	7.8	gi|326498107|dbj|BAJ94916.1|/3.6e-129/predicted protein [Hordeum vulgare subsp. vulgare]
TraesCS1A01G215400	TraesCS1A01G215400.1	0.09	0.34	0.375	0.59	0.07	0.935	0.31	0.58	0.44	0.965	gi|721660779|ref|XP_010235007.1|/0.0e+00/PREDICTED: uncharacterized protein LOC100839715 isoform X2 [Brachypodium distachyon]
TraesCS1A01G215500	TraesCS1A01G215500.1	24.305	14.14	16.67	8.38	30.54	44.645	71.28	6.53	5.82	5.235	gi|475608429|gb|EMT27036.1|/1.6e-291/Beta-amylase [Aegilops tauschii]
TraesCS1A01G215600	TraesCS1A01G215600.1	8.94	5.835	7.28	4.095	3.005	5.59	11.275	7.41	6.175	4.55	gi|356463698|gb|AET08887.1|/7.5e-197/metacaspase 9 [Triticum monococcum]
TraesCS1A01G215700	TraesCS1A01G215700.1	1.85	10.4	9.215	4.445	2.55	14.545	3.96	12.475	7.685	4.995	gi|113374086|dbj|BAF03602.1|/5.7e-128/casein kinase II beta [Hordeum vulgare]
TraesCS1A01G215800	TraesCS1A01G215800.1	2.795	3.53	3.895	3.025	2.22	8.175	2.715	2.25	2.625	2.23	gi|405113236|gb|AFR90208.1|/2.1e-117/calcineurin B-like protein 1 [Triticum aestivum]
TraesCS1A01G215900	TraesCS1A01G215900.1	20.38	1.7	0.35	0.105	0	2.68	0.475	0	0	0.97	gi|942539948|gb|ALL27273.1|/5.7e-186/SNF1-type serine-threonine protein kinase [Triticum polonicum]
TraesCS1A01G216000	TraesCS1A01G216000.1	0.11	0.41	0.405	0.77	0.43	0.61	0.095	1.075	1.905	0.5	gi|77553815|gb|ABA96611.1|/3.4e-87/transposon protein, putative, CACTA, En/Spm sub-class [Oryza sativa Japonica Group]
TraesCS1A01G216200	TraesCS1A01G216200.1，TraesCS1A01G216200.2	0	0	0	0	0	0	0.265	0.28	0.19	0	gi|514824284|ref|XP_004986800.1|/2.1e-42/PREDICTED: polyadenylate-binding protein 1-like [Setaria italica]
TraesCS1A01G216300	TraesCS1A01G216300.1	76.27	19.33	7.725	5.615	22.61	9.435	37.455	6.335	4.83	5.175	gi|326531846|dbj|BAK01299.1|/1.4e-114/predicted protein [Hordeum vulgare subsp. vulgare]
TraesCS1A01G216700	TraesCS1A01G216700.1	0	0.09	0.205	0.205	0	0.19	0	0	0.125	0.07	gi|474374566|gb|EMS64102.1|/3.0e-142/hypothetical protein TRIUR3_14452 [Triticum urartu]
TraesCS1A01G216800	TraesCS1A01G216800.1	0.4	3.365	1.69	1.885	1.77	1.87	4.265	4.035	2.3	3.075	gi|474374565|gb|EMS64101.1|/2.0e-64/Mediator of RNA polymerase II transcription subunit 31 [Triticum urartu]
TraesCS1A01G216900	TraesCS1A01G216900.1	2.545	7.205	3.34	3.965	5.23	5.77	4.31	10.69	7.405	4.5	gi|474374564|gb|EMS64100.1|/2.3e-203/Poly(rC)-binding protein 3 [Triticum urartu]
TraesCS1A01G217000	TraesCS1A01G217000.1	3.305	4.17	0.16	0.37	0.745	0.2	1.24	0.835	2.335	0.565	gi|475621855|gb|EMT31645.1|/3.0e-104/hypothetical protein F775_30140 [Aegilops tauschii]
TraesCS1A01G217100	TraesCS1A01G217100.1	99.31	3.425	19.88	6.165	0.1	7.085	18.685	0.685	0.19	0.235	gi|921274036|ref|NP_001144291.2|/2.9e-44/uncharacterized protein LOC100277173 [Zea mays]
TraesCS1A01G217200	TraesCS1A01G217200.1	463.115	403.45	83.855	56.015	751.33	135.735	485.065	576.325	679.41	204.655	gi|474369382|gb|EMS63724.1|/6.4e-81/Nucleoside diphosphate kinase 1 [Triticum urartu]
TraesCS1A01G217300	TraesCS1A01G217300.1	20.265	33.395	54.835	167.715	11.9	107.45	24.385	32.075	34.48	19.505	gi|756420433|gb|AJL35123.1|/1.0e-150/methionine sulfoxide reductase MSRA4.2 [Triticum aestivum x Lophopyrum elongatum]
TraesCS1A01G217400	TraesCS1A01G217400.1	0.18	3.69	0.015	0.04	0.885	3.3	1.08	3.625	1.61	1.29	gi|474369383|gb|EMS63725.1|/0.0e+00/Peptide methionine sulfoxide reductase A4, chloroplastic [Triticum urartu]
TraesCS1A01G217500	TraesCS1A01G217500.1	0.635	3.01	1.245	2.04	1.08	3.165	1.85	2.745	2.275	1.175	gi|326505566|dbj|BAJ95454.1|/2.1e-128/predicted protein [Hordeum vulgare subsp. vulgare]
TraesCS1A01G217600	TraesCS1A01G217600.1，TraesCS1A01G217600.2，TraesCS1A01G217600.3	0.195	2.135	0.125	0.105	1.31	0.765	1.435	0.635	0.975	2.365	gi|326506656|dbj|BAJ91369.1|/1.2e-221/predicted protein [Hordeum vulgare subsp. vulgare]//gi|326506656|dbj|BAJ91369.1|/2.1e-304/predicted protein [Hordeum vulgare subsp. vulgare]//gi|474397743|gb|EMS65818.1|/1.6e-212/hypothetical protein TRIUR3_10678 [Triticum urartu]
TraesCS1A01G217700	TraesCS1A01G217700.1	0.045	0	0	0	0	0	0	0	0.05	0	gi|475556170|gb|EMT12588.1|/6.2e-191/12-oxophytodienoate reductase 1 [Aegilops tauschii]
TraesCS1A01G217800	TraesCS1A01G217800.1	0.5	1.785	0.395	0.69	0.715	2.775	2.505	2.615	1.405	1.07	gi|474397742|gb|EMS65817.1|/6.1e-239/WD repeat-containing protein WRAP73 [Triticum urartu]
TraesCS1A01G217900	TraesCS1A01G217900.1，TraesCS1A01G217900.2	5.465	5.375	9.555	3.795	2.05	6.45	6.595	9.825	8.695	12.41	gi|113639931|dbj|BAF27236.1|/6.0e-140/Os10g0563200, partial [Oryza sativa Japonica Group]//gi|326492355|dbj|BAK01961.1|/0.0e+00/predicted protein [Hordeum vulgare subsp. vulgare]
TraesCS1A01G218000	TraesCS1A01G218000.1	0.57	5.855	11.48	9	1.91	4.235	16.485	16.13	13.205	4.75	gi|474362955|gb|EMS63343.1|/1.3e-149/Palmitoyl-protein thioesterase 1 [Triticum urartu]
TraesCS1A01G218100	TraesCS1A01G218100.1	4.23	54.325	63.23	50.02	0.18	3.955	13.16	0	0	0.405	gi|12597874|gb|AAG60182.1|AC084763_2/1.7e-40/putative ethylene-responsive element binding protein [Oryza sativa Japonica Group]
TraesCS1A01G218200	TraesCS1A01G218200.1	2.17	3.855	1.33	0.5	2.745	3.11	5.195	10.61	9.43	3.67	gi|326517731|dbj|BAK03784.1|/0.0e+00/predicted protein [Hordeum vulgare subsp. vulgare]
TraesCS1A01G218300	TraesCS1A01G218300.1	7.4	1.035	0.565	0.215	4.85	0.92	2.65	1.055	0.89	0.675	gi|326523579|dbj|BAJ92960.1|/8.7e-125/predicted protein [Hordeum vulgare subsp. vulgare]
TraesCS1A01G218400	TraesCS1A01G218400.1，TraesCS1A01G218400.2	4.28	0.75	1.395	0.94	0.08	2.32	0.835	0.335	0.76	0.44	gi|474393626|gb|EMS65569.1|/0.0e+00/ABC transporter E family member 2 [Triticum urartu]
TraesCS1A01G218500	TraesCS1A01G218500.1	3.04	6.265	2.31	4.33	7.4	3.84	10.16	3.945	2.905	1.105	gi|475606235|gb|EMT26324.1|/2.1e-210/Protein kinase G11A [Aegilops tauschii]
TraesCS1A01G218600	TraesCS1A01G218600.1	13.945	2.505	0.95	0	0	1.05	34.16	0.065	0	0.06	gi|226503717|ref|NP_001145956.1|/4.6e-214/uncharacterized protein LOC100279482 [Zea mays]
TraesCS1A01G218700	TraesCS1A01G218700.1，TraesCS1A01G218700.2	3.085	7.515	9.555	21.545	3.65	15.69	11.625	42.445	39.115	13.48	gi|474136872|gb|EMS56386.1|/5.8e-278/Serine hydroxymethyltransferase 1 [Triticum urartu]//gi|474136872|gb|EMS56386.1|/7.1e-276/Serine hydroxymethyltransferase 1 [Triticum urartu]
TraesCS1A01G218800	TraesCS1A01G218800.1	32.675	9.43	26.68	26.455	7.54	17.645	23.605	34.04	42.84	31.5	gi|475530687|gb|EMT07941.1|/2.2e-137/Myb-like protein J [Aegilops tauschii]
TraesCS1A01G218900	TraesCS1A01G218900.1	4.305	5.485	11.98	9.515	4.02	9.775	11.155	13.415	12.565	8.875	gi|475530688|gb|EMT07942.1|/2.2e-175/Protein-tyrosine phosphatase mitochondrial 1-like protein [Aegilops tauschii]
TraesCS1A01G219000	TraesCS1A01G219000.1	1.275	1.25	0.705	1.22	0.845	0.955	1.165	1.06	1.75	1.03	gi|474193851|gb|EMS58265.1|/2.2e-82/hypothetical protein TRIUR3_16718 [Triticum urartu]
TraesCS1A01G219100	TraesCS1A01G219100.1	0.03	0.79	0.045	0	0.635	0.195	0	0.27	0.475	1.8	gi|474193852|gb|EMS58266.1|/0.0e+00/hypothetical protein TRIUR3_16719 [Triticum urartu]
TraesCS1A01G219200	TraesCS1A01G219200.1	5.61	5.29	0.825	0.625	4.685	1.405	0.245	0.425	0.17	1.135	gi|326491889|dbj|BAJ98169.1|/3.5e-108/predicted protein [Hordeum vulgare subsp. vulgare]
TraesCS1A01G219400	TraesCS1A01G219400.1	2.59	4.145	15.51	16.11	2.62	7.1	4.38	3.43	5.56	5.17	gi|110224485|emb|CAJ53899.1|/9.6e-164/transcription factor MybS3 [Hordeum vulgare subsp. vulgare]
TraesCS1A01G219500	TraesCS1A01G219500.1	0.43	0.045	0.2	0.165	0	0.075	0.03	0.03	0.07	0.075	gi|473990701|gb|EMS51881.1|/3.3e-283/Hexose carrier protein HEX6 [Triticum urartu]
TraesCS1A01G219700	TraesCS1A01G219700.1	0	0	0	0	0	0	2.05	98.775	218.325	156.23	gi|475598171|gb|EMT23858.1|/9.0e-146/hypothetical protein F775_11991 [Aegilops tauschii]
TraesCS1A01G219800	TraesCS1A01G219800.1	0.935	4.51	0.435	0.605	1.605	3.28	2.635	5.81	1.65	2.895	gi|326515182|dbj|BAK03504.1|/7.5e-258/predicted protein [Hordeum vulgare subsp. vulgare]
TraesCS1A01G219900	TraesCS1A01G219900.1	0.03	0.035	0.03	0.185	0	0.035	0	0.055	0.125	0.295	gi|474445326|gb|EMS68562.1|/0.0e+00/Leucyl-tRNA synthetase, cytoplasmic [Triticum urartu]
TraesCS1A01G220000	TraesCS1A01G220000.1	0.84	1.3	0	0.055	2.23	0.37	0.43	0	0.135	0.215	gi|475598168|gb|EMT23855.1|/4.3e-54/Ethylene-responsive transcription factor ERF034 [Aegilops tauschii]
TraesCS1A01G220100	TraesCS1A01G220100.1，TraesCS1A01G220100.2	4.605	1.555	2.455	0.305	0.08	1.275	1.17	0.625	0.23	0.125	gi|110289573|gb|AAP55009.2|/8.9e-200/expressed protein [Oryza sativa Japonica Group]//gi|474317340|gb|EMS62154.1|/0.0e+00/hypothetical protein TRIUR3_29639 [Triticum urartu]
TraesCS1A01G220200	TraesCS1A01G220200.1，TraesCS1A01G220200.2	7.36	16.26	11.215	11.01	11.635	15.36	16.8	17.43	14.885	9.6	gi|545911827|gb|AGW81775.1|/2.2e-155/autophagy-related protein 3a [Triticum aestivum]//gi|545911827|gb|AGW81775.1|/7.6e-153/autophagy-related protein 3a [Triticum aestivum]
TraesCS1A01G220300	TraesCS1A01G220300.1	0.29	6.36	37.59	107.055	7.46	5.36	0.515	0.245	0.95	0.225	gi|699262619|gb|AIU41598.1|/2.2e-162/CO-like protein [Triticum aestivum]
TraesCS1A01G220400	TraesCS1A01G220400.1	0	0.28	1.155	0.83	3.725	8.645	20.045	12.985	10.76	5.635	gi|475591862|gb|EMT21906.1|/9.3e-127/hypothetical protein F775_28215 [Aegilops tauschii]
TraesCS1A01G220500	TraesCS1A01G220500.1	0.355	3.37	2.205	0.815	5.625	11.25	12.92	10.475	8.59	4.025	gi|473984484|gb|EMS51681.1|/5.1e-144/hypothetical protein TRIUR3_07752 [Triticum urartu]
TraesCS1A01G220600	TraesCS1A01G220600.1	0.07	0	0.035	0.03	0	0.11	0	0	0	0	gi|475621927|gb|EMT31665.1|/1.7e-186/Glycerol-3-phosphate acyltransferase 1 [Aegilops tauschii]
TraesCS1A01G220700	TraesCS1A01G220700.1	2.105	0.1	0.305	0.04	0	0	0.085	0	0.14	0.11	gi|475591860|gb|EMT21904.1|/5.6e-166/hypothetical protein F775_14192 [Aegilops tauschii]
TraesCS1A01G220800	TraesCS1A01G220800.1	4.91	6.085	2.69	2.74	6.235	4.045	4.3	3.8	2.935	3.56	gi|475591859|gb|EMT21903.1|/6.2e-69/hypothetical protein F775_28214 [Aegilops tauschii]
TraesCS1A01G220900	TraesCS1A01G220900.1	0.455	7.63	0.205	0.165	13.085	5.975	3.63	1.73	2.835	0.775	gi|475591858|gb|EMT21902.1|/0.0e+00/hypothetical protein F775_06789 [Aegilops tauschii]
TraesCS1A01G221000	TraesCS1A01G221000.1，TraesCS1A01G221000.2	12.88	13.95	11.52	3.9	106.14	22.755	5.185	0.335	0.105	0.375	gi|326501108|dbj|BAJ98785.1|/2.3e-203/predicted protein [Hordeum vulgare subsp. vulgare]//gi|475586031|gb|EMT20202.1|/1.0e-259/D-3-phosphoglycerate dehydrogenase, chloroplastic [Aegilops tauschii]
TraesCS1A01G221100	TraesCS1A01G221100.1，TraesCS1A01G221100.2，TraesCS1A01G221100.3	0.61	3.37	2.16	3.475	1.95	5.08	1.44	3.93	2.21	2.975	gi|474410312|gb|EMS66774.1|/0.0e+00/hypothetical protein TRIUR3_07397 [Triticum urartu]//gi|475616900|gb|EMT29925.1|/0.0e+00/hypothetical protein F775_32038 [Aegilops tauschii]
TraesCS1A01G221200	TraesCS1A01G221200.1	18.39	5.205	1.28	0.57	8.36	2.36	2.57	0.84	0.7	0.87	gi|474410313|gb|EMS66775.1|/4.2e-208/S-norcoclaurine synthase 1 [Triticum urartu]
TraesCS1A01G221300	TraesCS1A01G221300.1	0.115	0.155	0.08	0.33	0.235	0.15	0.185	1.7	2.08	1.055	gi|475616902|gb|EMT29927.1|/1.8e-237/hypothetical protein F775_20429 [Aegilops tauschii]
TraesCS1A01G221400	TraesCS1A01G221400.1	3.56	0.33	10.535	7.045	0.08	2.5	0.035	0.115	0.27	0.2	gi|326491397|dbj|BAJ94176.1|/1.4e-184/predicted protein [Hordeum vulgare subsp. vulgare]
TraesCS1A01G221500	TraesCS1A01G221500.1	0	2.16	0	0.835	0	0.4	0	0.67	0.31	0.225	gi|113639892|dbj|BAF27197.1|/5.5e-22/Os10g0557800 [Oryza sativa Japonica Group]
TraesCS1A01G221600	TraesCS1A01G221600.1	3.155	13.505	0.205	0	18.95	15.355	6.85	3.42	1.165	0	gi|357147379|ref|XP_003574323.1|/5.8e-101/PREDICTED: GATA transcription factor 2-like [Brachypodium distachyon]
TraesCS1A01G221700	TraesCS1A01G221700.1	78.085	8.975	20.325	10.62	0.475	10.87	21.85	1.785	1.595	2.305	gi|326508776|dbj|BAJ95910.1|/4.6e-64/predicted protein [Hordeum vulgare subsp. vulgare]
TraesCS1A01G221800	TraesCS1A01G221800.1	1.175	3.995	5.58	6.035	0.94	4.135	4.815	8.72	9.965	4.595	gi|326514486|dbj|BAJ96230.1|/2.2e-237/predicted protein [Hordeum vulgare subsp. vulgare]
TraesCS1A01G221900	TraesCS1A01G221900.1，TraesCS1A01G221900.2，TraesCS1A01G221900.3，TraesCS1A01G221900.4	17.21	8.56	18.82	25.945	5.875	24.49	14.015	9.875	10.935	9.48	gi|60100226|gb|AAX13282.1|/1.6e-224/DREB transcription factor 4A [Triticum aestivum]//gi|60100226|gb|AAX13282.1|/1.7e-208/DREB transcription factor 4A [Triticum aestivum]//gi|60100226|gb|AAX13282.1|/8.7e-223/DREB transcription factor 4A [Triticum aestivum]//gi|60100228|gb|AAX13283.1|/8.0e-196/DREB transcription factor 4B [Triticum aestivum]
TraesCS1A01G222000	TraesCS1A01G222000.1，TraesCS1A01G222000.2	55.88	49.275	42.805	42.055	91.5	71.04	96.97	121.465	125.07	58.765	gi|226491968|ref|NP_001148529.1|/1.2e-88/uncharacterized protein LOC100282145 [Zea mays]//gi|226491968|ref|NP_001148529.1|/6.7e-63/uncharacterized protein LOC100282145 [Zea mays]
TraesCS1A01G222100	TraesCS1A01G222100.1	0	0	0	0	0.12	0	0	0	0	0	gi|475604397|gb|EMT25725.1|/0.0e+00/Cell division cycle 48-like protein [Aegilops tauschii]
TraesCS1A01G222200	TraesCS1A01G222200.1	0.68	1.195	1.29	1.1	0.2	1.625	0.72	1.69	1.01	0.75	gi|475604396|gb|EMT25724.1|/0.0e+00/Cytosolic endo-beta-N-acetylglucosaminidase [Aegilops tauschii]
TraesCS1A01G222300	TraesCS1A01G222300.1	0	0	0	0	0	0	0	0	0.105	0.415	gi|937918586|dbj|BAS93504.1|/8.1e-57/Os05g0346800, partial [Oryza sativa Japonica Group]
TraesCS1A01G222400	TraesCS1A01G222400.1，TraesCS1A01G222400.2	0.29	0.37	0.05	0.09	0	0.125	0	0.29	0.095	0.215	gi|326520081|dbj|BAK03965.1|/2.2e-39/predicted protein [Hordeum vulgare subsp. vulgare]//gi|473777867|gb|EMS46017.1|/3.9e-43/Aspartic proteinase nepenthesin-1 [Triticum urartu]
TraesCS1A01G222500	TraesCS1A01G222500.1	12.17	4.11	1.055	0.225	0.46	0.235	6.12	11.74	14.525	10.73	gi|226503287|ref|NP_001143976.1|/1.1e-70/uncharacterized protein LOC100276793 [Zea mays]
TraesCS1A01G222600	TraesCS1A01G222600.1	0.235	0	0	0	0	0.18	0	0	0	0	gi|937918637|dbj|BAS93555.1|/3.0e-53/Os05g0353600 [Oryza sativa Japonica Group]
TraesCS1A01G222700	TraesCS1A01G222700.1	1.33	12.935	1.565	4.115	8.72	4.255	3.41	1.475	1.105	1.11	gi|475603653|gb|EMT25492.1|/9.7e-238/Putative LRR receptor-like serine/threonine-protein kinase MRH1 [Aegilops tauschii]
TraesCS1A01G222800	TraesCS1A01G222800.1，TraesCS1A01G222800.2，TraesCS1A01G222800.3	2.2	5.97	1.81	3.325	3.255	8.015	3.485	14.195	7.655	3.86	gi|475603652|gb|EMT25491.1|/0.0e+00/Importin subunit beta-1 [Aegilops tauschii]
TraesCS1A01G222900	TraesCS1A01G222900.1	0.555	2.805	8.605	33.23	0.405	4.975	1.845	2.57	1.545	1.205	gi|474244001|gb|EMS59898.1|/8.2e-196/hypothetical protein TRIUR3_17248 [Triticum urartu]
TraesCS1A01G223000	TraesCS1A01G223000.1	1.66	5.205	3.86	3.59	5.36	4.79	7.025	4.845	4.02	2.47	gi|226531197|ref|NP_001142917.1|/2.0e-32/uncharacterized protein LOC100275350 [Zea mays]
TraesCS1A01G223100	TraesCS1A01G223100.1	0	0.195	0.04	0.23	0.05	0.265	0	0.085	0.045	0.065	gi|474244000|gb|EMS59897.1|/5.9e-227/hypothetical protein TRIUR3_17246 [Triticum urartu]
TraesCS1A01G223200	TraesCS1A01G223200.1	2.165	2.175	4.64	4.475	6.305	5.255	4.555	6.905	2.435	2.635	gi|357134094|ref|XP_003568653.1|/4.8e-71/PREDICTED: SAGA-associated factor 11 homolog [Brachypodium distachyon]
TraesCS1A01G223300	TraesCS1A01G223300.1，TraesCS1A01G223300.2	0.5	2.175	8.005	8.065	0.35	6.18	0.97	5.715	6.685	7.51	gi|91694297|gb|ABE41800.1|/2.5e-227/tocopherol cyclase [Triticum aestivum]//gi|91694297|gb|ABE41800.1|/6.2e-276/tocopherol cyclase [Triticum aestivum]
TraesCS1A01G223400	TraesCS1A01G223400.1	0	0	0	0	0	0	0	0	0.07	1.62	gi|670417459|ref|XP_008649551.1|/3.5e-34/PREDICTED: ethylene-responsive transcription factor ABI4 [Zea mays]
TraesCS1A01G223600	TraesCS1A01G223600.1	0.44	0.31	0	0	1.66	0.235	3.905	20.42	20.5	9.305	gi|55168208|gb|AAV44074.1|/2.3e-43/unknown protein [Oryza sativa Japonica Group]
TraesCS1A01G223700	TraesCS1A01G223700.1，TraesCS1A01G223700.2	0.75	1.275	2	2.18	0.365	2.435	0.7	1.165	1.255	0.845	gi|461682382|gb|AGH18700.1|/0.0e+00/hypothetical protein [Triticum turgidum subsp. durum]//gi|473760296|gb|EMS45834.1|/0.0e+00/hypothetical protein TRIUR3_19453 [Triticum urartu]
TraesCS1A01G223800	TraesCS1A01G223800.1	38.44	53.945	34.55	28.225	33.51	41.76	78.935	67.865	45.955	20.365	gi|475599427|gb|EMT24234.1|/9.7e-102/Ran-binding 1-c-like protein [Aegilops tauschii]
TraesCS1A01G223900	TraesCS1A01G223900.1	0.25	2.815	2.77	4.265	0.47	1.645	1.72	2.86	1.5	1.24	gi|414864688|tpg|DAA43245.1|/6.5e-117/TPA: heat shock protein binding protein [Zea mays]
TraesCS1A01G224000	TraesCS1A01G224000.1，TraesCS1A01G224000.2	8.59	44.155	13.385	20.76	26.56	31.38	24	75.905	37.77	19.735	gi|301508493|gb|ADK78215.1|/8.2e-205/methionine aminopeptiase [Hordeum vulgare]//gi|474259227|gb|EMS60472.1|/9.2e-170/Proliferation-associated protein 2G4 [Triticum urartu]
TraesCS1A01G224200	TraesCS1A01G224200.1	0	0	0	0	0	0	0	0	0	0.625	gi|547817|sp|Q05190.1|LE19A_HORVU/5.2e-41/RecName: Full=Late embryogenesis abundant protein B19.1A; Short=B19.1
TraesCS1A01G224500	TraesCS1A01G224500.1	0	0	0	0	0	0	0	0	0	0.625	gi|547817|sp|Q05190.1|LE19A_HORVU/5.2e-41/RecName: Full=Late embryogenesis abundant protein B19.1A; Short=B19.1
TraesCS1A01G224600	TraesCS1A01G224600.1	0.945	0	0	0	0	0	0.3	0	0	0.315	gi|4007844|emb|CAA65311.1|/3.6e-42/Em protein [Triticum aestivum]
TraesCS1A01G224700	TraesCS1A01G224700.1	5.36	54.875	26.455	54.465	14.265	29.8	12.06	6.36	2.575	3.285	gi|75184061|sp|Q9M3W5.1|CHLG_AVESA/3.8e-191/RecName: Full=Chlorophyll synthase, chloroplastic; AltName: Full=Polyprenyl transferase; Flags: Precursor
TraesCS1A01G224800	TraesCS1A01G224800.1	5.545	14.115	5.35	5.775	13.33	10.7	10.08	33.26	21.735	18.745	gi|473809144|gb|EMS46794.1|/3.9e-200/Ran-specific GTPase-activating protein 2 [Triticum urartu]
TraesCS1A01G224900	TraesCS1A01G224900.1	4.335	9.42	6.535	6.56	5.16	7.48	9.595	29.175	19.73	17.605	gi|473809144|gb|EMS46794.1|/1.6e-91/Ran-specific GTPase-activating protein 2 [Triticum urartu]
TraesCS1A01G225000	TraesCS1A01G225000.1，TraesCS1A01G225000.2	1.765	3.525	4.245	1.725	2.495	1.655	2.31	8.95	6.8	14.36	gi|326507452|dbj|BAK03119.1|/0.0e+00/predicted protein [Hordeum vulgare subsp. vulgare]
TraesCS1A01G225100	TraesCS1A01G225100.1	0.01	0.225	0.025	0.075	0.04	0.33	0.06	0.465	0.14	0.115	gi|721638997|ref|XP_010231512.1|/0.0e+00/PREDICTED: anaphase-promoting complex subunit 1 isoform X1 [Brachypodium distachyon]
TraesCS1A01G225200	TraesCS1A01G225200.1，TraesCS1A01G225200.2，TraesCS1A01G225200.3	10.735	7.115	6.245	7.315	5.71	13.365	13.79	12.96	10.25	6.655	gi|326505866|dbj|BAJ91172.1|/1.3e-246/predicted protein [Hordeum vulgare subsp. vulgare]//gi|326505866|dbj|BAJ91172.1|/1.4e-262/predicted protein [Hordeum vulgare subsp. vulgare]//gi|326505866|dbj|BAJ91172.1|/3.3e-264/predicted protein [Hordeum vulgare subsp. vulgare]
TraesCS1A01G225300	TraesCS1A01G225300.1，TraesCS1A01G225300.2	0	0	0	0	0	0.13	0.125	0.025	0.02	0	gi|475608503|gb|EMT27059.1|/0.0e+00/hypothetical protein F775_01370 [Aegilops tauschii]
TraesCS1A01G225600	TraesCS1A01G225600.1	0.29	2.295	1.215	2.275	0.845	2.305	1.225	5.435	4.36	2.095	gi|226509960|ref|NP_001150456.1|/1.0e-148/uncharacterized protein LOC100284086 [Zea mays]
TraesCS1A01G225700	TraesCS1A01G225700.1	12.13	8.9	0.735	0	7.905	1.685	1.865	2.435	1.98	3.235	gi|226501282|ref|NP_001150891.1|/5.0e-53/PIT1 [Zea mays]
TraesCS1A01G225800	TraesCS1A01G225800.1	671.275	2.385	0.555	0	0.415	0	1.325	0.57	3.145	1.085	gi|387931616|gb|AFK12206.1|/8.6e-23/metallothionein [Hordeum vulgare]
TraesCS1A01G225900	TraesCS1A01G225900.1	1.98	0	0	0	0	0	0	0	0	0	gi|387931616|gb|AFK12206.1|/9.4e-20/metallothionein [Hordeum vulgare]
TraesCS1A01G226000	TraesCS1A01G226000.1	7.16	3.975	0	0.045	0	0	0.05	0.115	0.565	1.415	gi|475462814|gb|EMT02101.1|/2.7e-57/hypothetical protein F775_04189 [Aegilops tauschii]
TraesCS1A01G226100	TraesCS1A01G226100.1	0.15	1.045	0.225	0.63	0.21	1.005	0.385	1.84	1.12	1.03	gi|475462815|gb|EMT02102.1|/3.4e-174/hypothetical protein F775_04190 [Aegilops tauschii]
TraesCS1A01G226200	TraesCS1A01G226200.1	12.415	0.795	0	0	0.335	0.125	0	0	0.285	0	gi|475462815|gb|EMT02102.1|/5.4e-91/hypothetical protein F775_04190 [Aegilops tauschii]
TraesCS1A01G226300	TraesCS1A01G226300.1，TraesCS1A01G226300.2	1.765	3.075	8.5	6.63	0.87	2.29	0.84	2.825	1.555	1.14	gi|326493476|dbj|BAJ85199.1|/1.1e-160/predicted protein [Hordeum vulgare subsp. vulgare]//gi|326493476|dbj|BAJ85199.1|/1.3e-158/predicted protein [Hordeum vulgare subsp. vulgare]
TraesCS1A01G226500	TraesCS1A01G226500.1，TraesCS1A01G226500.2，TraesCS1A01G226500.3	0.145	1.75	2.455	3.72	1.46	3.19	1.1	2.41	1.57	1.315	gi|474069339|gb|EMS54257.1|/3.2e-204/putative exonuclease mut-7-like protein [Triticum urartu]//gi|474069339|gb|EMS54257.1|/5.0e-269/putative exonuclease mut-7-like protein [Triticum urartu]//gi|474069339|gb|EMS54257.1|/8.7e-301/putative exonuclease mut-7-like protein [Triticum urartu]
TraesCS1A01G226600	TraesCS1A01G226600.1	0.975	4.7	2.05	1.06	4.3	2.685	3.01	2.125	1.185	0.62	gi|226529183|ref|NP_001144166.1|/1.4e-22/uncharacterized protein LOC100277021 [Zea mays]
TraesCS1A01G226700	TraesCS1A01G226700.1	1.51	4.945	0.395	0.15	2.25	2.54	0	0	0	0	gi|475584126|gb|EMT19684.1|/1.1e-257/hypothetical protein F775_06322 [Aegilops tauschii]
TraesCS1A01G226900	TraesCS1A01G226900.1	0.22	1.12	1.07	0.705	0.1	0.835	1.58	0.605	0.485	0.115	gi|212723560|ref|NP_001131597.1|/4.8e-131/CAAX prenyl protease 2 [Zea mays]
TraesCS1A01G227000	TraesCS1A01G227000.1，TraesCS1A01G227000.2	1.55	4.8	3.895	4.75	2.155	4.93	3.635	7.535	6.99	6.055	gi|326488165|dbj|BAJ89921.1|/1.4e-204/predicted protein [Hordeum vulgare subsp. vulgare]//gi|326488165|dbj|BAJ89921.1|/1.9e-187/predicted protein [Hordeum vulgare subsp. vulgare]
TraesCS1A01G227100	TraesCS1A01G227100.1	5.045	14.835	2	3.14	17.01	4.3	20.545	33.685	11.995	4.03	gi|1002296978|ref|XP_015611924.1|/2.1e-64/PREDICTED: ubiquitin [Oryza sativa Japonica Group]
TraesCS1A01G227200	TraesCS1A01G227200.1，TraesCS1A01G227200.2	7.23	14.325	16.455	14.275	10.41	21.265	18.46	24.16	23.57	16.16	gi|357134037|ref|XP_003568626.1|/3.3e-113/PREDICTED: protein DEHYDRATION-INDUCED 19 homolog 2 isoform X2 [Brachypodium distachyon]//gi|944071239|gb|KQK06723.1|/2.6e-107/hypothetical protein BRADI_2g28040 [Brachypodium distachyon]
TraesCS1A01G227300	TraesCS1A01G227300.1	15.985	9.895	7.405	7.96	3.735	9.055	16.49	11.16	5.93	2.165	gi|474065959|gb|EMS54122.1|/0.0e+00/Receptor-like protein kinase FERONIA [Triticum urartu]
TraesCS1A01G227400	TraesCS1A01G227400.1	0	0.45	0.11	0.03	0.045	0.135	0.175	0.15	0.035	0.075	gi|475570747|gb|EMT16099.1|/1.2e-225/hypothetical protein F775_21593 [Aegilops tauschii]
TraesCS1A01G227500	TraesCS1A01G227500.1	0	0	0	0	0	0	0	0	0.025	0	gi|475570748|gb|EMT16100.1|/4.9e-274/Putative F-box/LRR-repeat protein [Aegilops tauschii]
TraesCS1A01G227600	TraesCS1A01G227600.1	0.145	0.695	0.755	0.755	0.34	1.625	0.64	2.27	1.795	2.16	gi|673536058|dbj|BAP28447.1|/0.0e+00/target of rapamycin [Oryza sativa Japonica Group]
TraesCS1A01G227700	TraesCS1A01G227700.1	0.43	2.985	0.035	0.075	0.895	1.55	1.39	5.29	2.465	0.755	gi|357142240|ref|XP_003572504.1|/1.3e-254/PREDICTED: DNA primase small subunit-like [Brachypodium distachyon]
TraesCS1A01G227900	TraesCS1A01G227900.1	2.205	6.735	6.92	9.245	1.41	7.14	7.935	6.555	5.655	2.625	gi|47777404|gb|AAT38038.1|/1.5e-124/unknown protein [Oryza sativa Japonica Group]
TraesCS1A01G228000	TraesCS1A01G228000.1	1.125	1.27	1.865	4.18	0.215	0.785	0.13	0	0.095	0.1	gi|474379819|gb|EMS64498.1|/2.6e-192/putative protein phosphatase 2C 48 [Triticum urartu]
TraesCS1A01G228100	TraesCS1A01G228100.1	1.25	0.63	1.175	3.19	0.52	0.545	0.19	0.21	0.265	0.275	gi|474379819|gb|EMS64498.1|/7.1e-173/putative protein phosphatase 2C 48 [Triticum urartu]
TraesCS1A01G228200	TraesCS1A01G228200.1，TraesCS1A01G228200.2	4.975	18.935	11.05	22.01	8.085	6.655	10.375	7.7	7.245	2.46	gi|326522600|dbj|BAK07762.1|/1.3e-182/predicted protein [Hordeum vulgare subsp. vulgare]//gi|475599094|gb|EMT24137.1|/1.1e-142/Putative protein phosphatase 2C 48 [Aegilops tauschii]
TraesCS1A01G228300	TraesCS1A01G228300.1，TraesCS1A01G228300.2，TraesCS1A01G228300.3	0.285	0.99	1.64	1.045	0.355	1.535	0.33	0.325	0.415	0.395	gi|474136662|gb|EMS56360.1|/0.0e+00/Phospholipase D p1 [Triticum urartu]
TraesCS1A01G228400	TraesCS1A01G228400.1	0	1.525	0	0.2	1.24	0.57	0.175	0	0.19	0.165	gi|212722030|ref|NP_001132888.1|/4.1e-22/uncharacterized protein LOC100194384 [Zea mays]
TraesCS1A01G228500	TraesCS1A01G228500.1	2.425	1.005	4.97	7.18	0	4.785	1.59	0	0.865	1.12	gi|475595610|gb|EMT23096.1|/6.5e-75/RING-H2 finger protein ATL3F [Aegilops tauschii]
TraesCS1A01G228600	TraesCS1A01G228600.1	1.295	1.62	0.68	0.92	1.2	1.99	0.92	1.205	1.035	0.515	gi|52548240|gb|AAU82107.1|/2.6e-10/20S proteasome beta 5 subunit [Triticum aestivum]
TraesCS1A01G228700	TraesCS1A01G228700.1	29.815	97.05	1.66	6.885	121.195	104.375	89.595	133.485	51.26	15.8	gi|242046816|ref|XP_002461154.1|/5.3e-43/hypothetical protein SORBIDRAFT_02g041800 [Sorghum bicolor]
TraesCS1A01G228800	TraesCS1A01G228800.1	2.155	10.84	0.17	0	5.15	3.395	4.535	16.535	9.58	1	gi|388503164|gb|AFK39648.1|/1.8e-58/unknown [Medicago truncatula]
TraesCS1A01G228900	TraesCS1A01G228900.1	5.14	8.015	5.44	6.68	6.67	6.33	8.21	17.87	12.14	4.1	gi|326491159|dbj|BAK05679.1|/1.3e-102/predicted protein [Hordeum vulgare subsp. vulgare]
TraesCS1A01G229000	TraesCS1A01G229000.1	34.035	137.54	0	0.28	142.045	107.92	107.795	121.845	41.255	15.15	gi|357502337|ref|XP_003621457.1|/5.2e-66/core histone H2A/H2B/H3/H4 [Medicago truncatula]
TraesCS1A01G229100	TraesCS1A01G229100.1	27.7	86.05	0.135	0	87.09	74.42	68.87	128.99	45.94	16.43	gi|242046816|ref|XP_002461154.1|/2.6e-42/hypothetical protein SORBIDRAFT_02g041800 [Sorghum bicolor]
TraesCS1A01G229300	TraesCS1A01G229300.1	0	0	0	0	0	0.08	0	0	0	0.615	gi|475617213|gb|EMT30040.1|/2.1e-280/Hydroxyisourate hydrolase [Aegilops tauschii]
TraesCS1A01G229400	TraesCS1A01G229400.1，TraesCS1A01G229400.2	0.38	2.865	0.44	0.385	1.01	1.58	0.525	2.01	1.19	0.835	gi|474125242|gb|EMS56209.1|/1.1e-261/hypothetical protein TRIUR3_31788 [Triticum urartu]//gi|474125242|gb|EMS56209.1|/2.1e-260/hypothetical protein TRIUR3_31788 [Triticum urartu]
TraesCS1A01G229500	TraesCS1A01G229500.1	0	0	0.085	0.475	0	0	0	0	0	0	gi|474440989|gb|EMS68409.1|/3.1e-178/LRR receptor-like serine/threonine-protein kinase FLS2 [Triticum urartu]
TraesCS1A01G229600	TraesCS1A01G229600.1	0	0	0	0.03	0	0.035	0.115	0.03	0.09	0	gi|474440990|gb|EMS68410.1|/2.0e-286/hypothetical protein TRIUR3_22953 [Triticum urartu]
TraesCS1A01G229700	TraesCS1A01G229700.1，TraesCS1A01G229700.2	0.495	3.005	1.175	3.01	3.875	4.145	2.27	4.465	2.395	2.87	gi|326495400|dbj|BAJ85796.1|/2.8e-120/predicted protein [Hordeum vulgare subsp. vulgare]//gi|937903616|dbj|BAS78670.1|/1.8e-100/Os02g0478500, partial [Oryza sativa Japonica Group]
TraesCS1A01G229800	TraesCS1A01G229800.1	0.67	1.02	2.885	8.525	1.135	2.67	3.51	3.72	1.34	1.335	gi|326487394|dbj|BAJ89681.1|/4.5e-144/predicted protein [Hordeum vulgare subsp. vulgare]
TraesCS1A01G229900	TraesCS1A01G229900.1，TraesCS1A01G229900.2	0.615	1.255	1.3	4.22	0	2.375	2.94	3.595	4.18	2.985	gi|473980923|gb|EMS51567.1|/4.6e-105/Pre-mRNA-splicing factor SF2 [Triticum urartu]//gi|473980923|gb|EMS51567.1|/4.8e-105/Pre-mRNA-splicing factor SF2 [Triticum urartu]
TraesCS1A01G230000	TraesCS1A01G230000.1	0.605	2.285	3.82	4.245	0.855	3.005	0.85	3.39	3.43	2.75	gi|473980924|gb|EMS51568.1|/1.3e-212/Chaperone protein dnaJ 49 [Triticum urartu]
TraesCS1A01G230100	TraesCS1A01G230100.1	33.815	23.945	20.235	11.79	66.475	34.35	56.105	23.835	20.065	14.615	gi|226504786|ref|NP_001150383.1|/1.3e-40/uncharacterized protein LOC100284013 [Zea mays]
TraesCS1A01G230200	TraesCS1A01G230200.1	0	0	0	0	0.495	0.095	0	0.18	0	0.23	gi|937918707|dbj|BAS93625.1|/1.0e-47/Os05g0363566 [Oryza sativa Japonica Group]
TraesCS1A01G230300	TraesCS1A01G230300.1	0	1.36	0	0	0.895	0.27	0.105	0.065	0.14	0.28	gi|473964525|gb|EMS51188.1|/0.0e+00/Mitochondrial division protein 1 [Triticum urartu]
TraesCS1A01G230400	TraesCS1A01G230400.1	294.76	81.815	109.12	33.115	51.21	54.07	143.95	34.43	43.9	20.595	gi|50659028|gb|AAT80327.1|/6.8e-224/UDP-D-glucuronate decarboxylase, partial [Hordeum vulgare]
TraesCS1A01G230500	TraesCS1A01G230500.1，TraesCS1A01G230500.2，TraesCS1A01G230500.3	14.315	11.2	7.44	1.155	13.185	5.49	5.08	1.765	3.055	3.98	gi|326489219|dbj|BAK01593.1|/1.5e-170/predicted protein [Hordeum vulgare subsp. vulgare]//gi|326489219|dbj|BAK01593.1|/2.1e-180/predicted protein [Hordeum vulgare subsp. vulgare]//gi|326489219|dbj|BAK01593.1|/8.3e-167/predicted protein [Hordeum vulgare subsp. vulgare]
TraesCS1A01G230600	TraesCS1A01G230600.1	0.37	1.115	1.625	0.98	0.61	1.91	1.1	1.975	0.235	0.78	gi|326523447|dbj|BAJ92894.1|/0.0e+00/predicted protein [Hordeum vulgare subsp. vulgare]
TraesCS1A01G230700	TraesCS1A01G230700.1	0	0.68	0	0	0.105	0	0	0	0	0	gi|77554244|gb|ABA97040.1|/2.0e-35/retrotransposon protein, putative, unclassified [Oryza sativa Japonica Group]
TraesCS1A01G230900	TraesCS1A01G230900.1	0.22	0	0.095	0.485	1.04	0.535	0	0	0.65	0.065	gi|357148258|ref|XP_003574692.1|/1.2e-72/PREDICTED: uncharacterized protein LOC100829927 [Brachypodium distachyon]
TraesCS1A01G231000	TraesCS1A01G231000.1	5.845	19.075	9.94	9.915	13.02	11.96	22.14	37.175	19.65	5.52	gi|226493317|ref|NP_001144246.1|/9.1e-57/uncharacterized protein LOC100277114 precursor [Zea mays]
TraesCS1A01G231100	TraesCS1A01G231100.1	3.225	10.525	2.35	3.195	16.89	12.03	4.16	5.8	5.125	7.27	gi|473993526|gb|EMS51968.1|/0.0e+00/Glyoxysomal fatty acid beta-oxidation multifunctional protein MFP-a [Triticum urartu]
TraesCS1A01G231200	TraesCS1A01G231200.1	29.605	6.525	0	0	10.425	9.245	108.17	67.87	97.505	62.675	gi|336396984|gb|AEI54692.1|/9.1e-66/AP2/EREBP-like protein [Hordeum vulgare subsp. vulgare]
TraesCS1A01G231300	TraesCS1A01G231300.1	0	0.27	0	0.24	0	0.19	0	0.055	0.065	0.165	gi|475488651|gb|EMT03384.1|/3.9e-131/DEAD-box ATP-dependent RNA helicase 37 [Aegilops tauschii]
TraesCS1A01G231400	TraesCS1A01G231400.1	0	0.29	0	0	0	0.365	0	0.285	0	0	-
TraesCS1A01G231500	TraesCS1A01G231500.1	2.24	2.475	0.375	0	0.32	1.035	0	0	0	0	gi|475624025|gb|EMT32447.1|/0.0e+00/Putative pectinesterase/pectinesterase inhibitor 41 [Aegilops tauschii]
TraesCS1A01G231600	TraesCS1A01G231600.1	0	0.125	0.115	0	0	0	0	0	0	0	gi|475604260|gb|EMT25684.1|/2.3e-85/Pectinesterase inhibitor [Aegilops tauschii]
TraesCS1A01G231700	TraesCS1A01G231700.1	0.535	0.12	1.615	0.31	0	0.205	0.085	0.275	0.815	0.18	gi|474447585|gb|EMS68663.1|/2.2e-95/RING-H2 finger protein ATL2 [Triticum urartu]
TraesCS1A01G231800	TraesCS1A01G231800.1	0	0	0.19	0	0	0	0	0	0	0	gi|217426769|gb|ACK44482.1|/7.2e-56/putative polyprotein [Triticum aestivum]
TraesCS1A01G231900	TraesCS1A01G231900.1	0.03	0.69	0.06	0.16	0	1.34	0.22	0.185	0.235	0.14	gi|475574945|gb|EMT17122.1|/2.9e-23/UTP--glucose-1-phosphate uridylyltransferase [Aegilops tauschii]
TraesCS1A01G232000	TraesCS1A01G232000.1	6.43	1.47	0.84	0.405	0.145	0.915	2.57	0.07	0.065	0.315	gi|357133985|ref|XP_003568600.1|/3.6e-130/PREDICTED: thiamine pyrophosphokinase 3 [Brachypodium distachyon]
TraesCS1A01G232100	TraesCS1A01G232100.1	0	0	0	0	0	0	0	0	0.055	0.04	gi|242070839|ref|XP_002450696.1|/6.9e-50/hypothetical protein SORBIDRAFT_05g010901 [Sorghum bicolor]
TraesCS1A01G232200	TraesCS1A01G232200.1	0.325	0.175	0	0	0.7	2.34	32.345	53.23	114.18	324.81	gi|357129349|ref|XP_003566326.1|/6.1e-52/PREDICTED: protein YLS9-like [Brachypodium distachyon]
TraesCS1A01G232300	TraesCS1A01G232300.1	0	0.16	0	0	0	0.225	0.09	0.09	0	0.075	gi|475401154|gb|EMT00797.1|/8.2e-216/hypothetical protein F775_21628 [Aegilops tauschii]
TraesCS1A01G232400	TraesCS1A01G232400.1	0.115	0.38	0	0	0.195	0.31	0.335	0.56	0.71	0.225	gi|475598525|gb|EMT23961.1|/3.4e-280/hypothetical protein F775_05228 [Aegilops tauschii]
TraesCS1A01G232500	TraesCS1A01G232500.1	2.76	5.055	25.5	1.86	0.345	6.325	5.9	0.115	0.235	0	gi|475598526|gb|EMT23962.1|/4.8e-62/hypothetical protein F775_26169 [Aegilops tauschii]
TraesCS1A01G232600	TraesCS1A01G232600.1	0.83	7.57	5.81	0.435	0.355	0.745	3.86	0.17	0.08	0.08	gi|461682514|gb|AGH18707.1|/3.9e-82/NRRH1-like protein [Triticum urartu]
TraesCS1A01G232700	TraesCS1A01G232700.1	0	0	0	0	0	0.165	0	0	0	0	gi|475565084|gb|EMT14698.1|/9.8e-135/40S ribosomal protein S4 [Aegilops tauschii]
TraesCS1A01G232800	TraesCS1A01G232800.1	0	1.89	0	0	1.035	1.465	0.055	0.29	0.24	0.095	gi|326497531|dbj|BAK05855.1|/3.8e-80/predicted protein, partial [Hordeum vulgare subsp. vulgare]
TraesCS1A01G232900	TraesCS1A01G232900.1	0.255	0	0.375	0	0.15	0.72	0.24	0.685	0.53	0.445	gi|669027327|emb|CDM80649.1|/3.2e-22/unnamed protein product [Triticum aestivum]
TraesCS1A01G233100	TraesCS1A01G233100.1	0	0.03	0	0.125	0.84	1.14	0.145	0.07	0.205	0	gi|473915236|gb|EMS49723.1|/0.0e+00/Subtilisin-like protease SDD1 [Triticum urartu]
TraesCS1A01G233200	TraesCS1A01G233200.1	13.7	21.385	19.275	26.38	20.555	17.665	30.17	112.27	83.875	23.075	gi|670018394|emb|CDJ26642.1|/8.1e-91/unnamed protein product [Triticum aestivum]
TraesCS1A01G233400	TraesCS1A01G233400.1	0.77	4.205	1.3	2.63	0.435	4.145	2.28	5.235	2.555	1.915	gi|474412070|gb|EMS66913.1|/1.3e-180/putative methyltransferase PMT7 [Triticum urartu]
TraesCS1A01G233500	TraesCS1A01G233500.1	0.08	0.965	0.15	0.825	0.32	0.915	0.48	1.535	0.605	0.435	gi|474412070|gb|EMS66913.1|/0.0e+00/putative methyltransferase PMT7 [Triticum urartu]
TraesCS1A01G233600	TraesCS1A01G233600.1	0.66	5.39	2.37	5.24	2.665	4.225	4.115	11.81	7.8	4.625	gi|293333659|ref|NP_001169223.1|/0.0e+00/uncharacterized protein LOC100383081 [Zea mays]
TraesCS1A01G233700	TraesCS1A01G233700.1	19.57	21.325	14.055	15.75	26.63	27.875	48.53	49.66	38.7	12.535	gi|474210298|gb|EMS58837.1|/2.8e-61/Tryptophan aminotransferase 1 [Triticum urartu]
TraesCS1A01G233800	TraesCS1A01G233800.1	4.01	1.24	0.035	0	1.325	1.715	18.455	18.285	16.685	1.845	gi|475453598|gb|EMT01770.1|/3.6e-266/Alliin lyase 1 [Aegilops tauschii]
TraesCS1A01G233900	TraesCS1A01G233900.1	0	0.14	0	0	0	0	0	0	0	0	gi|255671349|dbj|BAF10397.2|/8.7e-48/Os02g0813200 [Oryza sativa Japonica Group]
[truncated: 90,535 more rows]
