# Supplementary material for: Global transcriptome analysis uncovers the gene co-expression regulation network and key genes involved in grain development of wheat (Triticum aestivum L.)
Source: Funct Integr Genomics. 2019 May 21;19(6):853–66. doi: 10.1007/s10142-019-00678-z (PMC6797667; doi:10.1007/s10142-019-00678-z)
Supplement: Supplementary file 26 — (XLSX 10 kb) [file 10142_2019_678_MOESM15_ESM.xlsx]

## Sheet: Sheet1
Supplementary Table 4 Statistics of the gene number detected in each of the ten wheat tissues tested.
Tissues*1	Total gene number	Number of genes common in all tissues	Number of genes expressed in at least two tissues	Number of tissue/stage-specific genes	Proportion of tissue/stage-specific genes
R	67871	43871	21266	2734	0.029567
S	69621	43871	25105	645	0.00697539
L	63958	43871	19733	354	0.00382835
FL	63498	43871	19087	540	0.00583986
YS5	66208	43871	20828	1509	0.0163192
YS15	71224	43871	26479	874	0.00945192
GR5	68509	43871	24051	587	0.00634814
GR10	67708	43871	23397	440	0.0047584
GR15	67619	43871	23370	378	0.0040879
GR20	68255	43871	23924	460	0.00497469
*1 R, S and L represent root, stem and leaf of five-leaf stage seedling (Zadoks 15), FL represents flag leaf of wheat plant at booting stage (Zadoks 45),
YS5 respresents young spike of wheat at booting stage (Zadoks 45), YS15 represents spike of wheat at heading stage (Zadoks 53~54),
GR5, GR10, GR15, and GR20 represent grains at 5, 10, 15 and 20 days post-anthesis, respectively (Zadoks et al.,1974).
