# Supplementary material for: Global transcriptome analysis uncovers the gene co-expression regulation network and key genes involved in grain development of wheat (Triticum aestivum L.)
Source: Funct Integr Genomics. 2019 May 21;19(6):853–66. doi: 10.1007/s10142-019-00678-z (PMC6797667; doi:10.1007/s10142-019-00678-z)
Supplement: Supplementary file 27 — (XLSX 177 kb) [file 10142_2019_678_MOESM16_ESM.xlsx]

## Sheet: Sheet1
Supplementary Table 5 GO enrichment analysis of common genes across ten wheat tissues tested*1.
Biological process			Cellular component			Molecular function
GO ID	Description	P value	GO ID	Description	P value	GO ID	Description	P value
GO:0006807	nitrogen compound metabolic process	1.66676e-306	GO:0005623	cell	0	GO:0003723	RNA binding	2.43133e-153
GO:0034641	cellular nitrogen compound metabolic process	2.97034e-277	GO:0044464	cell part	0	GO:0005198	structural molecule activity	3.74997e-123
GO:1901566	organonitrogen compound biosynthetic process	2.26871e-236	GO:0005622	intracellular	0	GO:0003735	structural constituent of ribosome	5.50441e-98
GO:1901564	organonitrogen compound metabolic process	8.68627e-221	GO:0044424	intracellular part	0	GO:0005525	GTP binding	4.15263e-70
GO:0044249	cellular biosynthetic process	6.45417e-212	GO:0043226	organelle	0	GO:0019001	guanyl nucleotide binding	4.15263e-70
GO:0010467	gene expression	4.02971e-209	GO:0043229	intracellular organelle	0	GO:0032561	guanyl ribonucleotide binding	4.15263e-70
GO:0051641	cellular localization	2.95089e-198	GO:0005737	cytoplasm	0	GO:0016817	hydrolase activity, acting on acid anhydrides	1.36932e-46
GO:0009987	cellular process	1.33772e-197	GO:0044444	cytoplasmic part	0	GO:0016462	pyrophosphatase activity	3.43355e-43
GO:0046907	intracellular transport	3.21724e-190	GO:0044422	organelle part	0	GO:0016818	hydrolase activity, acting on acid anhydrides, in phosphorus-containing anhydrides	3.50304e-43
GO:0051649	establishment of localization in cell	7.10434e-190	GO:0044446	intracellular organelle part	0	GO:0019899	enzyme binding	1.61004e-41
GO:0046483	heterocycle metabolic process	5.79936e-178	GO:0043227	membrane-bounded organelle	1.08E-319	GO:0008270	zinc ion binding	5.44446e-40
GO:0008104	protein localization	1.93849e-172	GO:0043231	intracellular membrane-bounded organelle	5.97E-317	GO:0017111	nucleoside-triphosphatase activity	3.12948e-38
GO:0006996	organelle organization	7.95356e-170	GO:0032991	macromolecular complex	1.73452e-252	GO:0008047	enzyme activator activity	3.91206e-37
GO:1901576	organic substance biosynthetic process	1.43348e-164	GO:0005829	cytosol	6.01374e-230	GO:0016874	ligase activity	1.14559e-36
GO:0034613	cellular protein localization	4.54186e-162	GO:0043234	protein complex	1.46346e-140	GO:0016853	isomerase activity	2.23353e-36
GO:1901360	organic cyclic compound metabolic process	2.11448e-161	GO:0009536	plastid	2.54576e-136	GO:0003924	GTPase activity	1.03633e-34
GO:0071840	cellular component organization or biogenesis	1.5065e-159	GO:0030529	intracellular ribonucleoprotein complex	1.41959e-124	GO:0005515	protein binding	1.3101e-34
GO:0070727	cellular macromolecule localization	2.45776e-159	GO:1990904	ribonucleoprotein complex	1.41959e-124	GO:0008135	translation factor activity, RNA binding	1.98516e-33
GO:0045184	establishment of protein localization	4.02479e-159	GO:0012505	endomembrane system	1.39947e-122	GO:0004721	phosphoprotein phosphatase activity	2.10399e-33
GO:0006139	nucleobase-containing compound metabolic process	6.5455e-158	GO:0044428	nuclear part	2.66175e-110	GO:0042578	phosphoric ester hydrolase activity	4.21945e-32
GO:0015031	protein transport	1.17281e-155	GO:0009507	chloroplast	4.87838e-96	GO:0016791	phosphatase activity	1.4793e-29
GO:0044271	cellular nitrogen compound biosynthetic process	5.99879e-153	GO:0031090	organelle membrane	2.43466e-94	GO:0060589	nucleoside-triphosphatase regulator activity	1.72107e-29
GO:0033036	macromolecule localization	2.34086e-152	GO:0043233	organelle lumen	2.26374e-91	GO:0003676	nucleic acid binding	1.91049e-29
GO:1902582	single-organism intracellular transport	4.90749e-150	GO:0070013	intracellular organelle lumen	2.26374e-91	GO:0016810	hydrolase activity, acting on carbon-nitrogen (but not peptide) bonds	2.10426e-28
GO:0006725	cellular aromatic compound metabolic process	1.10674e-144	GO:0031974	membrane-enclosed lumen	1.1179e-90	GO:0000989	transcription factor activity, transcription factor binding	7.44052e-28
GO:0006886	intracellular protein transport	1.28329e-140	GO:0043228	non-membrane-bounded organelle	3.52598e-88	GO:0061659	ubiquitin-like protein ligase activity	1.30021e-26
GO:0034645	cellular macromolecule biosynthetic process	4.52038e-136	GO:0043232	intracellular non-membrane-bounded organelle	3.52598e-88	GO:0044877	macromolecular complex binding	2.05253e-26
GO:0043604	amide biosynthetic process	6.39415e-136	GO:0044445	cytosolic part	2.15649e-83	GO:0000988	transcription factor activity, protein binding	2.08143e-26
GO:0009059	macromolecule biosynthetic process	3.77805e-133	GO:0098588	bounding membrane of organelle	1.09464e-81	GO:0061630	ubiquitin protein ligase activity	3.91637e-26
GO:0016482	cytoplasmic transport	1.86942e-129	GO:0031975	envelope	6.82479e-79	GO:0051020	GTPase binding	5.48317e-26
GO:0043603	cellular amide metabolic process	3.74907e-129	GO:0031967	organelle envelope	6.82537e-79	GO:0017016	Ras GTPase binding	1.98445e-25
GO:0043043	peptide biosynthetic process	8.54561e-124	GO:0022626	cytosolic ribosome	1.80771e-76	GO:0031267	small GTPase binding	1.98445e-25
GO:0006412	translation	3.36543e-122	GO:0044435	plastid part	3.78484e-73	GO:0051082	unfolded protein binding	4.49842e-25
GO:0016043	cellular component organization	3.20426e-121	GO:0044434	chloroplast part	3.56428e-69	GO:0003712	transcription cofactor activity	8.24769e-25
GO:0009058	biosynthetic process	1.81164e-119	GO:0009532	plastid stroma	5.75877e-66	GO:0030695	GTPase regulator activity	9.46613e-25
GO:0043933	macromolecular complex subunit organization	4.50738e-119	GO:0031981	nuclear lumen	1.32478e-65	GO:0005096	GTPase activator activity	5.14238e-24
GO:0044085	cellular component biogenesis	1.71043e-118	GO:0005840	ribosome	1.63779e-62	GO:0003724	RNA helicase activity	3.36833e-23
GO:0044763	single-organism cellular process	5.75044e-116	GO:0009570	chloroplast stroma	8.08882e-61	GO:0008565	protein transporter activity	1.25745e-22
GO:0044238	primary metabolic process	9.04004e-115	GO:0005783	endoplasmic reticulum	1.10763e-58	GO:0051536	iron-sulfur cluster binding	2.02089e-22
GO:0071704	organic substance metabolic process	2.68147e-113	GO:1902494	catalytic complex	2.76946e-52	GO:0051540	metal cluster binding	2.02089e-22
GO:0006518	peptide metabolic process	4.16617e-110	GO:0009526	plastid envelope	3.06375e-51	GO:0003743	translation initiation factor activity	2.05904e-22
GO:0033365	protein localization to organelle	3.31849e-109	GO:0044391	ribosomal subunit	6.01337e-51	GO:0008026	ATP-dependent helicase activity	8.52906e-22
GO:0016070	RNA metabolic process	2.69839e-107	GO:0009941	chloroplast envelope	4.56479e-50	GO:0070035	purine NTP-dependent helicase activity	8.52906e-22
GO:0006396	RNA processing	7.43663e-107	GO:0022625	cytosolic large ribosomal subunit	7.09327e-50	GO:0031625	ubiquitin protein ligase binding	1.00438e-21
GO:0090304	nucleic acid metabolic process	5.24994e-101	GO:0005634	nucleus	4.65775e-45	GO:0044389	ubiquitin-like protein ligase binding	1.00438e-21
GO:0044260	cellular macromolecule metabolic process	8.69439e-98	GO:0015934	large ribosomal subunit	7.06087e-45	GO:0016787	hydrolase activity	1.35218e-21
GO:1902580	single-organism cellular localization	1.95109e-95	GO:0044432	endoplasmic reticulum part	6.48772e-44	GO:0042802	identical protein binding	2.37822e-21
GO:0071702	organic substance transport	3.6831e-95	GO:0005794	Golgi apparatus	4.68086e-43	GO:0016887	ATPase activity	2.50353e-21
GO:0044237	cellular metabolic process	4.59245e-95	GO:0005768	endosome	1.37363e-41	GO:0004004	ATP-dependent RNA helicase activity	6.97974e-21
GO:0072594	establishment of protein localization to organelle	9.80166e-91	GO:0098805	whole membrane	2.36889e-40	GO:0008186	RNA-dependent ATPase activity	6.97974e-21
GO:0044281	small molecule metabolic process	6.85374e-90	GO:0042175	nuclear outer membrane-endoplasmic reticulum membrane network	2.95853e-40	GO:0016627	oxidoreductase activity, acting on the CH-CH group of donors	1.27295e-20
GO:0006605	protein targeting	6.33215e-89	GO:0005789	endoplasmic reticulum membrane	6.50503e-40	GO:0016616	oxidoreductase activity, acting on the CH-OH group of donors, NAD or NADP as acceptor	2.00263e-19
GO:0019637	organophosphate metabolic process	6.40772e-88	GO:0044431	Golgi apparatus part	1.20231e-38	GO:0016859	cis-trans isomerase activity	2.82324e-19
GO:0022613	ribonucleoprotein complex biogenesis	7.18096e-87	GO:0098796	membrane protein complex	1.23203e-38	GO:0003755	peptidyl-prolyl cis-trans isomerase activity	1.14952e-18
GO:0051186	cofactor metabolic process	7.33447e-87	GO:0005654	nucleoplasm	1.48491e-37	GO:0004722	protein serine/threonine phosphatase activity	2.82234e-18
GO:0022607	cellular component assembly	1.89356e-81	GO:0044451	nucleoplasm part	1.06487e-36	GO:0016779	nucleotidyltransferase activity	3.84692e-18
GO:1901135	carbohydrate derivative metabolic process	9.90327e-81	GO:0031984	organelle subcompartment	1.99808e-34	GO:0042623	ATPase activity, coupled	7.12643e-18
GO:0048518	positive regulation of biological process	1.14058e-80	GO:0005739	mitochondrion	3.93222e-34	GO:0019200	carbohydrate kinase activity	1.19505e-17
GO:0016192	vesicle-mediated transport	3.11277e-79	GO:1990234	transferase complex	7.81903e-32	GO:0005543	phospholipid binding	1.68284e-17
GO:0009628	response to abiotic stimulus	7.05332e-76	GO:0005730	nucleolus	3.07344e-30	GO:0051087	chaperone binding	3.38359e-17
GO:1902589	single-organism organelle organization	4.6198e-75	GO:0005635	nuclear envelope	6.9161e-30	GO:0016879	ligase activity, forming carbon-nitrogen bonds	7.57879e-17
GO:0065003	macromolecular complex assembly	9.56537e-74	GO:0098791	Golgi subcompartment	2.04401e-28	GO:0019205	nucleobase-containing compound kinase activity	7.99343e-17
GO:0034660	ncRNA metabolic process	3.06694e-73	GO:0044429	mitochondrial part	3.48945e-28	GO:0035091	phosphatidylinositol binding	2.03762e-16
GO:0043170	macromolecule metabolic process	2.85118e-71	GO:0030684	preribosome	4.60188e-27	GO:0008237	metallopeptidase activity	2.9856e-16
GO:0090407	organophosphate biosynthetic process	1.31787e-70	GO:0005759	mitochondrial matrix	1.63806e-26	GO:0008092	cytoskeletal protein binding	4.48719e-16
GO:0006520	cellular amino acid metabolic process	1.77252e-70	GO:0022627	cytosolic small ribosomal subunit	5.73626e-24	GO:0008536	Ran GTPase binding	5.20842e-16
GO:0042254	ribosome biogenesis	4.32124e-69	GO:0005802	trans-Golgi network	2.42286e-23	GO:0019787	ubiquitin-like protein transferase activity	9.59774e-16
GO:0008652	cellular amino acid biosynthetic process	9.23149e-68	GO:0005777	peroxisome	5.45692e-23	GO:0042277	peptide binding	2.41582e-15
GO:1901605	alpha-amino acid metabolic process	2.41265e-66	GO:0042579	microbody	5.45692e-23	GO:0005048	signal sequence binding	3.71397e-15
GO:0006732	coenzyme metabolic process	3.54355e-66	GO:0030117	membrane coat	7.93159e-23	GO:0022892	substrate-specific transporter activity	4.07849e-15
GO:0044711	single-organism biosynthetic process	1.05589e-65	GO:0048475	coated membrane	7.93159e-23	GO:0051287	NAD binding	5.93428e-15
GO:0009893	positive regulation of metabolic process	2.06003e-64	GO:0031982	vesicle	2.17619e-19	GO:0032403	protein complex binding	9.05225e-15
GO:0055086	nucleobase-containing small molecule metabolic process	1.77461e-63	GO:0031410	cytoplasmic vesicle	4.62792e-19	GO:0017137	Rab GTPase binding	1.30488e-14
GO:0034622	cellular macromolecular complex assembly	4.98004e-62	GO:0031988	membrane-bounded vesicle	1.13493e-18	GO:0033218	amide binding	1.60843e-14
GO:1901137	carbohydrate derivative biosynthetic process	4.44959e-61	GO:0000502	proteasome complex	1.91077e-18	GO:0004842	ubiquitin-protein transferase activity	2.41455e-14
GO:0017038	protein import	5.87925e-60	GO:0016023	cytoplasmic, membrane-bounded vesicle	2.46651e-18	GO:0016776	phosphotransferase activity, phosphate group as acceptor	2.79472e-14
GO:0051716	cellular response to stimulus	1.76492e-56	GO:0005681	spliceosomal complex	8.42577e-18	GO:0044822	poly(A) RNA binding	2.81416e-14
GO:1901607	alpha-amino acid biosynthetic process	2.41707e-56	GO:0005643	nuclear pore	1.57684e-17	GO:0004386	helicase activity	2.85167e-14
GO:0018193	peptidyl-amino acid modification	3.00118e-55	GO:0030662	coated vesicle membrane	1.57684e-17	GO:0016811	hydrolase activity, acting on carbon-nitrogen (but not peptide) bonds, in linear amides	9.87844e-14
GO:0071822	protein complex subunit organization	9.88942e-55	GO:0044433	cytoplasmic vesicle part	2.05385e-17	GO:0072509	divalent inorganic cation transmembrane transporter activity	2.92789e-13
GO:0051188	cofactor biosynthetic process	2.83963e-54	GO:0035770	ribonucleoprotein granule	2.15334e-17	GO:0008276	protein methyltransferase activity	9.352e-13
GO:0048193	Golgi vesicle transport	2.97306e-53	GO:0036464	cytoplasmic ribonucleoprotein granule	2.15334e-17	GO:0008080	N-acetyltransferase activity	1.01921e-12
GO:0009416	response to light stimulus	9.08385e-53	GO:0000139	Golgi membrane	2.56679e-17	GO:0016814	hydrolase activity, acting on carbon-nitrogen (but not peptide) bonds, in cyclic amidines	1.02381e-12
GO:0048856	anatomical structure development	6.20905e-52	GO:0019013	viral nucleocapsid	7.97897e-17	GO:0019783	ubiquitin-like protein-specific protease activity	1.39989e-12
GO:0006753	nucleoside phosphate metabolic process	1.29354e-51	GO:0012506	vesicle membrane	1.73629e-16	GO:0008170	N-methyltransferase activity	1.73967e-12
GO:0018130	heterocycle biosynthetic process	6.15426e-51	GO:0030659	cytoplasmic vesicle membrane	3.07213e-16	GO:0000062	fatty-acyl-CoA binding	1.92312e-12
GO:0009117	nucleotide metabolic process	1.50384e-50	GO:0030687	preribosome, large subunit precursor	3.46073e-16	GO:0016671	oxidoreductase activity, acting on a sulfur group of donors, disulfide as acceptor	2.01569e-12
GO:0006457	protein folding	1.76431e-50	GO:0030532	small nuclear ribonucleoprotein complex	8.8422e-16	GO:0016410	N-acyltransferase activity	2.08895e-12
GO:0034470	ncRNA processing	2.1631e-50	GO:0097525	spliceosomal snRNP complex	8.8422e-16	GO:0003746	translation elongation factor activity	6.2405e-12
GO:0051179	localization	3.43143e-50	GO:0000932	cytoplasmic mRNA processing body	1.58197e-15	GO:0004812	aminoacyl-tRNA ligase activity	6.64783e-12
GO:0044272	sulfur compound biosynthetic process	8.29672e-50	GO:0009579	thylakoid	1.72377e-15	GO:0008509	anion transmembrane transporter activity	8.09847e-12
GO:0009314	response to radiation	8.58095e-50	GO:0061695	transferase complex, transferring phosphorus-containing groups	5.1666e-15	GO:0051537	2 iron, 2 sulfur cluster binding	9.16193e-12
GO:0044802	single-organism membrane organization	1.58254e-49	GO:0019012	virion	6.75916e-15	GO:0016783	sulfurtransferase activity	9.52337e-12
GO:0006090	pyruvate metabolic process	9.05172e-48	GO:0044423	virion part	6.75916e-15	GO:0008139	nuclear localization sequence binding	1.07788e-11
GO:0061024	membrane organization	4.69431e-47	GO:0009522	photosystem I	8.3599e-15	GO:0016875	ligase activity, forming carbon-oxygen bonds	1.14092e-11
GO:0006913	nucleocytoplasmic transport	8.60544e-47	GO:0071011	precatalytic spliceosome	8.57408e-15	GO:0016876	ligase activity, forming aminoacyl-tRNA and related compounds	1.14092e-11
GO:0051169	nuclear transport	8.60544e-47	GO:0005774	vacuolar membrane	9.66316e-15	GO:0016877	ligase activity, forming carbon-sulfur bonds	1.25451e-11
GO:0008380	RNA splicing	1.14563e-46	GO:0044437	vacuolar part	9.66316e-15	GO:0016168	chlorophyll binding	1.42669e-11
GO:0006733	oxidoreduction coenzyme metabolic process	3.33336e-46	GO:0005773	vacuole	1.04352e-14	GO:0008757	S-adenosylmethionine-dependent methyltransferase activity	1.79767e-11
GO:0070271	protein complex biogenesis	2.47954e-45	GO:0005685	U1 snRNP	1.24883e-14	GO:0036459	thiol-dependent ubiquitinyl hydrolase activity	2.00021e-11
GO:0006461	protein complex assembly	2.62872e-45	GO:0044430	cytoskeletal part	1.39195e-14	GO:0101005	ubiquitinyl hydrolase activity	2.00021e-11
GO:0006082	organic acid metabolic process	4.10389e-45	GO:0019028	viral capsid	2.2419e-14	GO:0003729	mRNA binding	2.6149e-11
GO:0051234	establishment of localization	4.31277e-45	GO:0030135	coated vesicle	3.70886e-14	GO:0042803	protein homodimerization activity	4.14984e-11
GO:0043436	oxoacid metabolic process	5.22261e-45	GO:0005856	cytoskeleton	4.67108e-14	GO:0000149	SNARE binding	5.03777e-11
GO:0019752	carboxylic acid metabolic process	9.27246e-45	GO:0031300	intrinsic component of organelle membrane	6.65975e-14	GO:0015631	tubulin binding	7.25414e-11
GO:0033554	cellular response to stress	1.08113e-44	GO:0031301	integral component of organelle membrane	6.65975e-14	GO:0008443	phosphofructokinase activity	1.44179e-10
GO:0072524	pyridine-containing compound metabolic process	1.01641e-43	GO:0009534	chloroplast thylakoid	1.09915e-13	GO:0016763	transferase activity, transferring pentosyl groups	2.04726e-10
GO:0016072	rRNA metabolic process	1.07818e-43	GO:0031976	plastid thylakoid	1.09915e-13	GO:0031409	pigment binding	2.23761e-10
GO:0006081	cellular aldehyde metabolic process	2.71118e-43	GO:0019866	organelle inner membrane	2.70536e-13	GO:0015095	magnesium ion transmembrane transporter activity	2.70439e-10
GO:0016071	mRNA metabolic process	3.84621e-43	GO:0044455	mitochondrial membrane part	2.75569e-13	GO:0004298	threonine-type endopeptidase activity	3.55179e-10
GO:0006364	rRNA processing	4.14288e-43	GO:0080008	Cul4-RING E3 ubiquitin ligase complex	4.48279e-13	GO:0070003	threonine-type peptidase activity	3.55179e-10
GO:0048522	positive regulation of cellular process	7.3699e-43	GO:0030686	90S preribosome	9.10739e-13	GO:0016860	intramolecular oxidoreductase activity	4.24915e-10
GO:0044283	small molecule biosynthetic process	1.1108e-41	GO:0016592	mediator complex	1.27641e-12	GO:0043021	ribonucleoprotein complex binding	7.54138e-10
GO:0048731	system development	5.51285e-41	GO:1990204	oxidoreductase complex	1.96953e-12	GO:0005487	nucleocytoplasmic transporter activity	8.34052e-10
GO:0051128	regulation of cellular component organization	9.23495e-41	GO:0030120	vesicle coat	2.14478e-12	GO:0008173	RNA methyltransferase activity	8.63424e-10
GO:0043623	cellular protein complex assembly	9.24509e-41	GO:0055029	nuclear DNA-directed RNA polymerase complex	2.35979e-12	GO:0005057	receptor signaling protein activity	1.00316e-09
GO:0044267	cellular protein metabolic process	1.18463e-39	GO:0000428	DNA-directed RNA polymerase complex	4.13612e-12	GO:0031406	carboxylic acid binding	1.06509e-09
GO:0043085	positive regulation of catalytic activity	1.64489e-39	GO:0030880	RNA polymerase complex	4.13612e-12	GO:0043177	organic acid binding	1.06509e-09
GO:0044093	positive regulation of molecular function	1.64489e-39	GO:0030133	transport vesicle	9.44223e-12	GO:0034212	peptide N-acetyltransferase activity	1.07883e-09
GO:0044282	small molecule catabolic process	2.63083e-39	GO:0030658	transport vesicle membrane	9.44223e-12	GO:0005200	structural constituent of cytoskeleton	1.17947e-09
GO:0006810	transport	3.76713e-39	GO:0098798	mitochondrial protein complex	3.23886e-11	GO:0031072	heat shock protein binding	1.74008e-09
GO:0000096	sulfur amino acid metabolic process	4.18336e-39	GO:0031966	mitochondrial membrane	3.96367e-11	GO:0016407	acetyltransferase activity	1.97048e-09
GO:0019362	pyridine nucleotide metabolic process	6.84715e-39	GO:0005740	mitochondrial envelope	4.54914e-11	GO:0016417	S-acyltransferase activity	2.51968e-09
GO:0070647	protein modification by small protein conjugation or removal	1.92103e-38	GO:0044440	endosomal part	1.11036e-10	GO:0003714	transcription corepressor activity	2.74346e-09
GO:0009266	response to temperature stimulus	1.96373e-38	GO:0000313	organellar ribosome	1.1688e-10	GO:0008017	microtubule binding	2.81433e-09
GO:0008654	phospholipid biosynthetic process	1.98581e-38	GO:0012507	ER to Golgi transport vesicle membrane	2.72965e-10	GO:0016881	acid-amino acid ligase activity	2.89345e-09
GO:0046496	nicotinamide nucleotide metabolic process	2.86776e-38	GO:0030134	ER to Golgi transport vesicle	2.72965e-10	GO:0003872	6-phosphofructokinase activity	5.54218e-09
GO:0034504	protein localization to nucleus	4.04362e-38	GO:0070603	SWI/SNF superfamily-type complex	3.02693e-10	GO:0015932	nucleobase-containing compound transmembrane transporter activity	6.01323e-09
GO:0016053	organic acid biosynthetic process	1.23866e-37	GO:1902554	serine/threonine protein kinase complex	3.93072e-10	GO:0019201	nucleotide kinase activity	6.27107e-09
GO:0046394	carboxylic acid biosynthetic process	1.23866e-37	GO:1902911	protein kinase complex	3.93072e-10	GO:0001076	transcription factor activity, RNA polymerase II transcription factor binding	6.4345e-09
GO:0051170	nuclear import	2.11598e-37	GO:0019898	extrinsic component of membrane	4.15952e-10	GO:0001104	RNA polymerase II transcription cofactor activity	6.4345e-09
GO:0051276	chromosome organization	2.12878e-37	GO:0015630	microtubule cytoskeleton	4.57512e-10	GO:0019207	kinase regulator activity	7.07313e-09
GO:1901362	organic cyclic compound biosynthetic process	2.69235e-37	GO:0016591	DNA-directed RNA polymerase II, holoenzyme	5.50738e-10	GO:0004222	metalloendopeptidase activity	9.33248e-09
GO:0044699	single-organism process	3.20837e-37	GO:0071013	catalytic step 2 spliceosome	5.64888e-10	GO:0004702	receptor signaling protein serine/threonine kinase activity	9.37445e-09
GO:0044767	single-organism developmental process	6.97701e-37	GO:0034399	nuclear periphery	9.54066e-10	GO:0003713	transcription coactivator activity	1.01512e-08
GO:0032502	developmental process	7.82415e-37	GO:0005686	U2 snRNP	1.28845e-09	GO:0008483	transaminase activity	1.14856e-08
GO:0006606	protein import into nucleus	1.10347e-36	GO:0005743	mitochondrial inner membrane	1.49534e-09	GO:0016769	transferase activity, transferring nitrogenous groups	1.14856e-08
GO:0044744	protein targeting to nucleus	1.10347e-36	GO:0030118	clathrin coat	1.78596e-09	GO:0004518	nuclease activity	1.21195e-08
GO:1902593	single-organism nuclear import	1.10347e-36	GO:0010008	endosome membrane	2.09375e-09	GO:0003995	acyl-CoA dehydrogenase activity	1.239e-08
GO:0009791	post-embryonic development	1.80972e-35	GO:0031248	protein acetyltransferase complex	2.16015e-09	GO:0052890	oxidoreductase activity, acting on the CH-CH group of donors, with a flavin as acceptor	1.239e-08
GO:0006325	chromatin organization	2.92489e-35	GO:1902493	acetyltransferase complex	2.16015e-09	GO:0005527	macrolide binding	1.39827e-08
GO:0000097	sulfur amino acid biosynthetic process	3.74726e-35	GO:0098800	inner mitochondrial membrane protein complex	2.50323e-09	GO:0005528	FK506 binding	1.39827e-08
GO:0006397	mRNA processing	1.80269e-34	GO:0015935	small ribosomal subunit	2.93915e-09	GO:0008144	drug binding	1.39827e-08
GO:0010604	positive regulation of macromolecule metabolic process	2.70533e-34	GO:0031965	nuclear membrane	3.09218e-09	GO:1901681	sulfur compound binding	1.55122e-08
GO:0051173	positive regulation of nitrogen compound metabolic process	2.70808e-34	GO:0000315	organellar large ribosomal subunit	4.06703e-09	GO:0016597	amino acid binding	1.75217e-08
GO:0044723	single-organism carbohydrate metabolic process	4.84617e-34	GO:0005770	late endosome	4.37271e-09	GO:0009982	pseudouridine synthase activity	2.02259e-08
GO:0003006	developmental process involved in reproduction	5.02433e-34	GO:0030119	AP-type membrane coat adaptor complex	4.37271e-09	GO:0019887	protein kinase regulator activity	2.87543e-08
GO:0048583	regulation of response to stimulus	5.77622e-34	GO:0005838	proteasome regulatory particle	4.97341e-09	GO:0035639	purine ribonucleoside triphosphate binding	2.98536e-08
GO:0009108	coenzyme biosynthetic process	7.55855e-34	GO:0022624	proteasome accessory complex	4.97341e-09	GO:0036402	proteasome-activating ATPase activity	3.29446e-08
GO:0031328	positive regulation of cellular biosynthetic process	8.78507e-34	GO:0005798	Golgi-associated vesicle	5.06149e-09	GO:0016741	transferase activity, transferring one-carbon groups	3.59633e-08
GO:0046939	nucleotide phosphorylation	2.74276e-33	GO:0000123	histone acetyltransferase complex	5.77766e-09	GO:0015605	organophosphate ester transmembrane transporter activity	3.79631e-08
GO:0010557	positive regulation of macromolecule biosynthetic process	2.84254e-33	GO:0042170	plastid membrane	6.36215e-09	GO:0004747	ribokinase activity	4.77492e-08
GO:0031325	positive regulation of cellular metabolic process	3.55972e-33	GO:0044436	thylakoid part	6.95906e-09	GO:0016646	oxidoreductase activity, acting on the CH-NH group of donors, NAD or NADP as acceptor	4.77492e-08
GO:0015931	nucleobase-containing compound transport	3.71954e-33	GO:0032040	small-subunit processome	7.32855e-09	GO:0015075	ion transmembrane transporter activity	5.62163e-08
GO:0009891	positive regulation of biosynthetic process	4.14305e-33	GO:0033176	proton-transporting V-type ATPase complex	8.84035e-09	GO:0017056	structural constituent of nuclear pore	6.10959e-08
GO:0016051	carbohydrate biosynthetic process	4.35281e-33	GO:0005761	mitochondrial ribosome	1.21214e-08	GO:0070180	large ribosomal subunit rRNA binding	6.10959e-08
GO:0009069	serine family amino acid metabolic process	6.744e-33	GO:0008023	transcription elongation factor complex	1.26139e-08	GO:0015215	nucleotide transmembrane transporter activity	6.29795e-08
GO:0006888	ER to Golgi vesicle-mediated transport	4.40813e-32	GO:0034357	photosynthetic membrane	2.06344e-08	GO:0019239	deaminase activity	7.10382e-08
GO:0010628	positive regulation of gene expression	9.49335e-32	GO:0031968	organelle outer membrane	3.05481e-08	GO:0008514	organic anion transmembrane transporter activity	8.58206e-08
GO:0032879	regulation of localization	1.26564e-31	GO:0008540	proteasome regulatory particle, base subcomplex	4.06551e-08	GO:0004177	aminopeptidase activity	8.82147e-08
GO:0006091	generation of precursor metabolites and energy	1.43124e-31	GO:0030131	clathrin adaptor complex	5.0539e-08	GO:0016788	hydrolase activity, acting on ester bonds	9.29824e-08
GO:0000398	mRNA splicing, via spliceosome	1.61364e-31	GO:0042651	thylakoid membrane	5.15097e-08	GO:0016832	aldehyde-lyase activity	1.04179e-07
GO:0044707	single-multicellular organism process	4.97619e-31	GO:0005762	mitochondrial large ribosomal subunit	5.54835e-08	GO:0051011	microtubule minus-end binding	1.13112e-07
GO:0009132	nucleoside diphosphate metabolic process	5.80228e-31	GO:0005849	mRNA cleavage factor complex	6.21622e-08	GO:0004540	ribonuclease activity	1.1815e-07
GO:0006790	sulfur compound metabolic process	8.54497e-31	GO:0005839	proteasome core complex	7.03818e-08	GO:0008289	lipid binding	1.29569e-07
GO:0048608	reproductive structure development	2.71897e-30	GO:0031969	chloroplast membrane	7.81729e-08	GO:0008641	small protein activating enzyme activity	1.58595e-07
GO:0061458	reproductive system development	2.71897e-30	GO:0031595	nuclear proteasome complex	8.14011e-08	GO:0003684	damaged DNA binding	1.76689e-07
GO:0016568	chromatin modification	2.88918e-30	GO:0099512	supramolecular fiber	1.9101e-07	GO:0004402	histone acetyltransferase activity	2.38106e-07
GO:0071826	ribonucleoprotein complex subunit organization	5.7575e-30	GO:0099513	polymeric cytoskeletal fiber	1.9101e-07	GO:0061733	peptide-lysine-N-acetyltransferase activity	2.38106e-07
GO:0072527	pyrimidine-containing compound metabolic process	6.00956e-30	GO:0019867	outer membrane	1.96713e-07	GO:1901505	carbohydrate derivative transporter activity	2.89269e-07
GO:0000377	RNA splicing, via transesterification reactions with bulged adenosine as nucleophile	6.87629e-30	GO:0097346	INO80-type complex	2.39715e-07	GO:0005548	phospholipid transporter activity	2.94937e-07
GO:0000375	RNA splicing, via transesterification reactions	8.2865e-30	GO:0005741	mitochondrial outer membrane	2.56971e-07	GO:0022891	substrate-specific transmembrane transporter activity	3.31294e-07
GO:0006486	protein glycosylation	1.47346e-29	GO:0005684	U2-type spliceosomal complex	2.72491e-07	GO:0042054	histone methyltransferase activity	3.36815e-07
GO:0043413	macromolecule glycosylation	1.47346e-29	GO:0005795	Golgi stack	2.73825e-07	GO:0016790	thiolester hydrolase activity	4.62964e-07
GO:0009100	glycoprotein metabolic process	1.80428e-29	GO:0008180	COP9 signalosome	3.68071e-07	GO:0004519	endonuclease activity	4.99416e-07
GO:0009101	glycoprotein biosynthetic process	1.80428e-29	GO:0044452	nucleolar part	3.80967e-07	GO:0016780	phosphotransferase activity, for other substituted phosphate groups	5.32583e-07
GO:0042273	ribosomal large subunit biogenesis	1.91805e-29	GO:0097526	spliceosomal tri-snRNP complex	3.97648e-07	GO:0030515	snoRNA binding	5.93579e-07
GO:0019438	aromatic compound biosynthetic process	2.52378e-29	GO:0030127	COPII vesicle coat	4.10461e-07	GO:0008168	methyltransferase activity	5.93773e-07
GO:0007005	mitochondrion organization	2.61067e-29	GO:0005778	peroxisomal membrane	4.45187e-07	GO:0019238	cyclohydrolase activity	6.50608e-07
GO:0040029	regulation of gene expression, epigenetic	2.92255e-29	GO:0031903	microbody membrane	4.45187e-07	GO:0050308	sugar-phosphatase activity	6.50608e-07
GO:0044724	single-organism carbohydrate catabolic process	4.06117e-29	GO:0010287	plastoglobule	4.74897e-07	GO:0016774	phosphotransferase activity, carboxyl group as acceptor	7.04986e-07
GO:0009605	response to external stimulus	4.40939e-29	GO:0031011	Ino80 complex	4.80031e-07	GO:0008469	histone-arginine N-methyltransferase activity	7.09021e-07
GO:0007275	multicellular organism development	6.22831e-29	GO:0033202	DNA helicase complex	4.80031e-07	GO:0016273	arginine N-methyltransferase activity	7.09021e-07
GO:0022618	ribonucleoprotein complex assembly	6.75032e-29	GO:0000176	nuclear exosome (RNase complex)	4.92202e-07	GO:0016274	protein-arginine N-methyltransferase activity	7.09021e-07
GO:0045935	positive regulation of nucleobase-containing compound metabolic process	6.82702e-29	GO:0000178	exosome (RNase complex)	4.92202e-07	GO:0008649	rRNA methyltransferase activity	7.70492e-07
GO:0019682	glyceraldehyde-3-phosphate metabolic process	1.11685e-28	GO:0030176	integral component of endoplasmic reticulum membrane	5.26444e-07	GO:0016861	intramolecular oxidoreductase activity, interconverting aldoses and ketoses	7.70492e-07
GO:0007031	peroxisome organization	1.16357e-28	GO:0030660	Golgi-associated vesicle membrane	5.26444e-07	GO:0032182	ubiquitin-like protein binding	7.75486e-07
GO:0019538	protein metabolic process	1.24672e-28	GO:0031227	intrinsic component of endoplasmic reticulum membrane	5.26444e-07	GO:0015020	glucuronosyltransferase activity	9.38963e-07
GO:0019693	ribose phosphate metabolic process	2.63696e-28	GO:0009535	chloroplast thylakoid membrane	5.31859e-07	GO:0005484	SNAP receptor activity	9.52021e-07
GO:0006165	nucleoside diphosphate phosphorylation	6.80829e-28	GO:0055035	plastid thylakoid membrane	5.31859e-07	GO:0016668	oxidoreductase activity, acting on a sulfur group of donors, NAD(P) as acceptor	1.16831e-06
GO:0006470	protein dephosphorylation	7.31413e-28	GO:0009528	plastid inner membrane	6.11514e-07	GO:0004017	adenylate kinase activity	1.19739e-06
GO:0006644	phospholipid metabolic process	7.72622e-28	GO:0009521	photosystem	7.95751e-07	GO:0004332	fructose-bisphosphate aldolase activity	1.19739e-06
GO:0010256	endomembrane system organization	8.07075e-28	GO:0005874	microtubule	9.12149e-07	GO:0019206	nucleoside kinase activity	1.19739e-06
GO:0010228	vegetative to reproductive phase transition of meristem	4.76781e-27	GO:0033290	eukaryotic 48S preinitiation complex	1.18718e-06	GO:0050897	cobalt ion binding	1.24617e-06
GO:1901293	nucleoside phosphate biosynthetic process	5.582e-27	GO:0070993	translation preinitiation complex	1.18718e-06	GO:0004784	superoxide dismutase activity	1.39175e-06
GO:0009657	plastid organization	1.2859e-26	GO:0019773	proteasome core complex, alpha-subunit complex	1.19767e-06	GO:0016721	oxidoreductase activity, acting on superoxide radicals as acceptor	1.39175e-06
GO:0071806	protein transmembrane transport	1.79836e-26	GO:0005788	endoplasmic reticulum lumen	1.20457e-06	GO:0001056	RNA polymerase III activity	1.54494e-06
GO:0009135	purine nucleoside diphosphate metabolic process	1.95273e-26	GO:0010319	stromule	1.29322e-06	GO:0016615	malate dehydrogenase activity	1.67957e-06
GO:0009179	purine ribonucleoside diphosphate metabolic process	1.95273e-26	GO:0071010	prespliceosome	1.42563e-06	GO:0003779	actin binding	2.24754e-06
GO:0009185	ribonucleoside diphosphate metabolic process	1.95273e-26	GO:0009524	phragmoplast	1.93859e-06	GO:0019789	SUMO transferase activity	2.2602e-06
GO:0051049	regulation of transport	1.95273e-26	GO:0030137	COPI-coated vesicle	2.08839e-06	GO:0009881	photoreceptor activity	2.38952e-06
GO:0048869	cellular developmental process	1.97414e-26	GO:0030663	COPI-coated vesicle membrane	2.08839e-06	GO:0042285	xylosyltransferase activity	2.38952e-06
GO:0006779	porphyrin-containing compound biosynthetic process	3.21983e-26	GO:0031902	late endosome membrane	2.28867e-06	GO:0016538	cyclin-dependent protein serine/threonine kinase regulator activity	2.49896e-06
GO:0051254	positive regulation of RNA metabolic process	4.16294e-26	GO:0009706	chloroplast inner membrane	2.4007e-06	GO:0060590	ATPase regulator activity	2.73186e-06
GO:0051604	protein maturation	5.87325e-26	GO:0031597	cytosolic proteasome complex	2.89383e-06	GO:0070283	radical SAM enzyme activity	2.73186e-06
GO:0072528	pyrimidine-containing compound biosynthetic process	5.95796e-26	GO:0031201	SNARE complex	3.29918e-06	GO:0008568	microtubule-severing ATPase activity	2.89215e-06
GO:0045893	positive regulation of transcription, DNA-templated	6.41374e-26	GO:0044438	microbody part	3.63286e-06	GO:0016409	palmitoyltransferase activity	3.30875e-06
GO:1902680	positive regulation of RNA biosynthetic process	6.41374e-26	GO:0044439	peroxisomal part	3.63286e-06	GO:0043022	ribosome binding	3.30875e-06
GO:1903508	positive regulation of nucleic acid-templated transcription	6.41374e-26	GO:0008287	protein serine/threonine phosphatase complex	4.81891e-06	GO:0003682	chromatin binding	3.61562e-06
GO:0009165	nucleotide biosynthetic process	6.42387e-26	GO:1903293	phosphatase complex	4.81891e-06	GO:0005319	lipid transporter activity	3.69641e-06
GO:0007264	small GTPase mediated signal transduction	6.56243e-26	GO:0090575	RNA polymerase II transcription factor complex	5.74625e-06	GO:0004012	phospholipid-translocating ATPase activity	3.73586e-06
GO:0006778	porphyrin-containing compound metabolic process	7.11041e-26	GO:0000307	cyclin-dependent protein kinase holoenzyme complex	5.88925e-06	GO:0008353	RNA polymerase II carboxy-terminal domain kinase activity	3.73586e-06
GO:0051168	nuclear export	1.06154e-25	GO:0000159	protein phosphatase type 2A complex	6.05786e-06	GO:0016742	hydroxymethyl-, formyl- and related transferase activity	3.73586e-06
GO:0043094	cellular metabolic compound salvage	1.23103e-25	GO:0000151	ubiquitin ligase complex	7.0811e-06	GO:0004176	ATP-dependent peptidase activity	3.93037e-06
GO:0009639	response to red or far red light	1.29155e-25	GO:0005779	integral component of peroxisomal membrane	7.13054e-06	GO:0004527	exonuclease activity	4.08784e-06
GO:1901700	response to oxygen-containing compound	1.72419e-25	GO:0031231	intrinsic component of peroxisomal membrane	7.13054e-06	GO:0002161	aminoacyl-tRNA editing activity	4.22697e-06
GO:0010608	posttranscriptional regulation of gene expression	2.62719e-25	GO:0016282	eukaryotic 43S preinitiation complex	8.62862e-06	GO:0016730	oxidoreductase activity, acting on iron-sulfur proteins as donors	4.2595e-06
GO:0006096	glycolytic process	3.15121e-25	GO:0005929	cilium	8.65203e-06	GO:0070566	adenylyltransferase activity	4.77029e-06
GO:0006757	ATP generation from ADP	3.15121e-25	GO:0005871	kinesin complex	1.06179e-05	GO:0008094	DNA-dependent ATPase activity	4.87062e-06
GO:0046031	ADP metabolic process	3.15121e-25	GO:0031985	Golgi cisterna	1.28985e-05	GO:0016278	lysine N-methyltransferase activity	4.94413e-06
GO:0065002	intracellular protein transmembrane transport	3.30232e-25	GO:0005746	mitochondrial respiratory chain	1.72718e-05	GO:0016279	protein-lysine N-methyltransferase activity	4.94413e-06
GO:0033043	regulation of organelle organization	4.05013e-25	GO:0000407	pre-autophagosomal structure	1.72886e-05	GO:0000049	tRNA binding	5.15564e-06
GO:0031399	regulation of protein modification process	4.13451e-25	GO:0005667	transcription factor complex	1.7711e-05	GO:0008138	protein tyrosine/serine/threonine phosphatase activity	5.15564e-06
GO:0070887	cellular response to chemical stimulus	5.91905e-25	GO:0005677	chromatin silencing complex	2.33317e-05	GO:0003978	UDP-glucose 4-epimerase activity	5.36225e-06
GO:0034654	nucleobase-containing compound biosynthetic process	9.14273e-25	GO:0033588	Elongator holoenzyme complex	2.33317e-05	GO:0008318	protein prenyltransferase activity	5.36225e-06
GO:0007034	vacuolar transport	9.54007e-25	GO:0031461	cullin-RING ubiquitin ligase complex	2.4474e-05	GO:0015165	pyrimidine nucleotide-sugar transmembrane transporter activity	5.36225e-06
GO:0044743	intracellular protein transmembrane import	1.50758e-24	GO:0015629	actin cytoskeleton	2.62703e-05	GO:0035242	protein-arginine omega-N asymmetric methyltransferase activity	5.36225e-06
GO:0051130	positive regulation of cellular component organization	1.50758e-24	GO:0044798	nuclear transcription factor complex	3.46025e-05	GO:0051539	4 iron, 4 sulfur cluster binding	5.89125e-06
GO:0070646	protein modification by small protein removal	1.59106e-24	GO:0000177	cytoplasmic exosome (RNase complex)	3.48737e-05	GO:0004843	thiol-dependent ubiquitin-specific protease activity	6.20438e-06
GO:0070925	organelle assembly	1.64062e-24	GO:0030126	COPI vesicle coat	3.48737e-05	GO:0016667	oxidoreductase activity, acting on a sulfur group of donors	6.66555e-06
GO:0032446	protein modification by small protein conjugation	3.43162e-24	GO:0033180	proton-transporting V-type ATPase, V1 domain	4.09603e-05	GO:0008375	acetylglucosaminyltransferase activity	6.82801e-06
GO:0042440	pigment metabolic process	4.20455e-24	GO:0005852	eukaryotic translation initiation factor 3 complex	4.21533e-05	GO:0016836	hydro-lyase activity	7.2126e-06
GO:0006221	pyrimidine nucleotide biosynthetic process	4.79516e-24	GO:0005666	DNA-directed RNA polymerase III complex	4.28719e-05	GO:0016624	oxidoreductase activity, acting on the aldehyde or oxo group of donors, disulfide as acceptor	7.96533e-06
GO:0006220	pyrimidine nucleotide metabolic process	5.79871e-24	GO:0005732	small nucleolar ribonucleoprotein complex	5.79132e-05	GO:0016878	acid-thiol ligase activity	7.96533e-06
GO:0009259	ribonucleotide metabolic process	8.42114e-24	GO:0071004	U2-type prespliceosome	7.76671e-05	GO:0019202	amino acid kinase activity	7.96533e-06
GO:0044255	cellular lipid metabolic process	1.00621e-23	GO:0000930	gamma-tubulin complex	8.00861e-05	GO:0016703	oxidoreductase activity, acting on single donors with incorporation of molecular oxygen, incorporation of one atom of oxygen (internal monooxygenases or internal mixed function oxidases)	8.01326e-06
GO:0050657	nucleic acid transport	1.20297e-23	GO:0009295	nucleoid	8.56913e-05	GO:0004616	phosphogluconate dehydrogenase (decarboxylating) activity	8.79051e-06
GO:0050658	RNA transport	1.20297e-23	GO:0005688	U6 snRNP	0.000122489	GO:0019706	protein-cysteine S-palmitoyltransferase activity	1.0684e-05
GO:0051236	establishment of RNA localization	1.20297e-23	GO:0009504	cell plate	0.000133872	GO:0019707	protein-cysteine S-acyltransferase activity	1.0684e-05
GO:0046148	pigment biosynthetic process	1.39735e-23	GO:0030173	integral component of Golgi membrane	0.000133872	GO:0017069	snRNA binding	1.08228e-05
GO:0019220	regulation of phosphate metabolic process	1.91512e-23	GO:0031228	intrinsic component of Golgi membrane	0.000133872	GO:0048029	monosaccharide binding	1.08228e-05
GO:0051174	regulation of phosphorus metabolic process	1.91512e-23	GO:0005750	mitochondrial respiratory chain complex III	0.000138078	GO:0005338	nucleotide-sugar transmembrane transporter activity	1.17987e-05
GO:0006487	protein N-linked glycosylation	2.33949e-23	GO:0005787	signal peptidase complex	0.000138078	GO:0043130	ubiquitin binding	1.28869e-05
GO:0043414	macromolecule methylation	2.85458e-23	GO:0009538	photosystem I reaction center	0.000138078	GO:0008235	metalloexopeptidase activity	1.32994e-05
GO:0007049	cell cycle	5.41263e-23	GO:0016272	prefoldin complex	0.000138078	GO:0003774	motor activity	1.37878e-05
GO:0033014	tetrapyrrole biosynthetic process	6.34045e-23	GO:0030897	HOPS complex	0.000138078	GO:0016979	lipoate-protein ligase activity	2.06585e-05
GO:0009070	serine family amino acid biosynthetic process	8.37428e-23	GO:0034045	pre-autophagosomal structure membrane	0.000138078	GO:0016992	lipoate synthase activity	2.06585e-05
GO:0006635	fatty acid beta-oxidation	8.88213e-23	GO:0045239	tricarboxylic acid cycle enzyme complex	0.000138078	GO:0019904	protein domain specific binding	2.06585e-05
GO:0033013	tetrapyrrole metabolic process	8.9596e-23	GO:0070449	elongin complex	0.000138078	GO:0004693	cyclin-dependent protein serine/threonine kinase activity	2.08598e-05
GO:1902578	single-organism localization	9.11235e-23	GO:0005689	U12-type spliceosomal complex	0.000159174	GO:0097472	cyclin-dependent protein kinase activity	2.08598e-05
GO:0009451	RNA modification	1.99149e-22	GO:0042995	cell projection	0.000164771	GO:0004725	protein tyrosine phosphatase activity	2.29073e-05
GO:0014070	response to organic cyclic compound	2.1221e-22	GO:0046540	U4/U6 x U5 tri-snRNP complex	0.000164771	GO:0034062	RNA polymerase activity	2.43539e-05
GO:0051345	positive regulation of hydrolase activity	2.1637e-22	GO:0005747	mitochondrial respiratory chain complex I	0.000185942	GO:0000982	transcription factor activity, RNA polymerase II core promoter proximal region sequence-specific binding	2.62517e-05
GO:1901575	organic substance catabolic process	2.28623e-22	GO:0030014	CCR4-NOT complex	0.000186636	GO:0015018	galactosylgalactosylxylosylprotein 3-beta-glucuronosyltransferase activity	2.62517e-05
GO:0009668	plastid membrane organization	2.5581e-22	GO:0016471	vacuolar proton-transporting V-type ATPase complex	0.000202615	GO:0031491	nucleosome binding	2.63215e-05
GO:0010027	thylakoid membrane organization	2.5581e-22	GO:0017119	Golgi transport complex	0.000202615	GO:0046873	metal ion transmembrane transporter activity	2.74529e-05
GO:0000278	mitotic cell cycle	3.22307e-22	GO:0070461	SAGA-type complex	0.000211129	GO:0042132	fructose 1,6-bisphosphate 1-phosphatase activity	2.81939e-05
GO:0034637	cellular carbohydrate biosynthetic process	3.57434e-22	GO:0005786	signal recognition particle, endoplasmic reticulum targeting	0.000223056	GO:0097602	cullin family protein binding	2.81939e-05
GO:0002181	cytoplasmic translation	4.3543e-22	GO:0005847	mRNA cleavage and polyadenylation specificity factor complex	0.000249748	GO:0016634	oxidoreductase activity, acting on the CH-CH group of donors, oxygen as acceptor	3.04793e-05
GO:1901701	cellular response to oxygen-containing compound	4.81546e-22	GO:0005851	eukaryotic translation initiation factor 2B complex	0.000249748	GO:0016628	oxidoreductase activity, acting on the CH-CH group of donors, NAD or NADP as acceptor	3.35552e-05
GO:0006399	tRNA metabolic process	4.84359e-22	GO:0033179	proton-transporting V-type ATPase, V0 domain	0.000327874	GO:0003883	CTP synthase activity	4.05475e-05
GO:0006357	regulation of transcription from RNA polymerase II promoter	4.98419e-22	GO:0035267	NuA4 histone acetyltransferase complex	0.000363021	GO:0003997	acyl-CoA oxidase activity	4.05475e-05
GO:0072329	monocarboxylic acid catabolic process	5.84132e-22	GO:0043189	H4/H2A histone acetyltransferase complex	0.000363021	GO:0004042	acetyl-CoA:L-glutamate N-acetyltransferase activity	4.05475e-05
GO:0009240	isopentenyl diphosphate biosynthetic process	6.39845e-22	GO:0048471	perinuclear region of cytoplasm	0.000363021	GO:0004169	dolichyl-phosphate-mannose-protein mannosyltransferase activity	4.05475e-05
GO:0046490	isopentenyl diphosphate metabolic process	6.39845e-22	GO:0070652	HAUS complex	0.000363021	GO:0004738	pyruvate dehydrogenase activity	4.05475e-05
GO:0009218	pyrimidine ribonucleotide metabolic process	9.26574e-22	GO:1902562	H4 histone acetyltransferase complex	0.000363021	GO:0004739	pyruvate dehydrogenase (acetyl-transferring) activity	4.05475e-05
GO:0009220	pyrimidine ribonucleotide biosynthetic process	9.26574e-22	GO:0000243	commitment complex	0.000425285	GO:0009882	blue light photoreceptor activity	4.05475e-05
GO:0016054	organic acid catabolic process	1.0388e-21	GO:0000229	cytoplasmic chromosome	0.000426176	GO:0016289	CoA hydrolase activity	4.05475e-05
GO:0046395	carboxylic acid catabolic process	1.0388e-21	GO:0009508	plastid chromosome	0.000426176	GO:0019203	carbohydrate phosphatase activity	4.26356e-05
GO:0019288	isopentenyl diphosphate biosynthetic process, methylerythritol 4-phosphate pathway	1.28546e-21	GO:0005801	cis-Golgi network	0.000451723	GO:2001070	starch binding	4.52648e-05
GO:0006891	intra-Golgi vesicle-mediated transport	2.31794e-21	GO:0005875	microtubule associated complex	0.000452149	GO:0000175	3'-5'-exoribonuclease activity	5.13662e-05
GO:0006839	mitochondrial transport	3.07412e-21	GO:0042646	plastid nucleoid	0.000504229	GO:0016635	oxidoreductase activity, acting on the CH-CH group of donors, quinone or related compound as acceptor	5.27092e-05
GO:0009116	nucleoside metabolic process	3.26741e-21	GO:0016593	Cdc73/Paf1 complex	0.000528305	GO:0008378	galactosyltransferase activity	5.28012e-05
GO:0000271	polysaccharide biosynthetic process	3.32742e-21	GO:0070847	core mediator complex	0.000528305	GO:0046912	transferase activity, transferring acyl groups, acyl groups converted into alkyl on transfer	5.65564e-05
GO:0030154	cell differentiation	3.82787e-21	GO:0005669	transcription factor TFIID complex	0.000582503	GO:0046943	carboxylic acid transmembrane transporter activity	5.69683e-05
GO:0019344	cysteine biosynthetic process	4.78445e-21	GO:0005816	spindle pole body	0.000612542	GO:0003899	DNA-directed RNA polymerase activity	6.63513e-05
GO:0006534	cysteine metabolic process	4.92445e-21	GO:0005736	DNA-directed RNA polymerase I complex	0.000677352	GO:0004765	shikimate kinase activity	7.95832e-05
GO:0043087	regulation of GTPase activity	5.37995e-21	GO:0009547	plastid ribosome	0.000817025	GO:0004806	triglyceride lipase activity	7.95832e-05
GO:0006623	protein targeting to vacuole	8.24114e-21	GO:0030689	Noc complex	0.000817025	GO:0004659	prenyltransferase activity	8.02804e-05
GO:0072665	protein localization to vacuole	8.24114e-21	GO:0031306	intrinsic component of mitochondrial outer membrane	0.000817025	GO:0003697	single-stranded DNA binding	8.57479e-05
GO:0072666	establishment of protein localization to vacuole	8.24114e-21	GO:0031307	integral component of mitochondrial outer membrane	0.000817025	GO:0001054	RNA polymerase I activity	9.06186e-05
GO:0044087	regulation of cellular component biogenesis	9.83819e-21	GO:0045240	dihydrolipoyl dehydrogenase complex	0.000817025	GO:0042162	telomeric DNA binding	9.07747e-05
GO:0006403	RNA localization	1.01461e-20	GO:0045252	oxoglutarate dehydrogenase complex	0.000817025	GO:0004683	calmodulin-dependent protein kinase activity	9.58368e-05
GO:0034976	response to endoplasmic reticulum stress	1.25413e-20	GO:1990316	ATG1/ULK1 kinase complex	0.000817025	GO:0009931	calcium-dependent protein serine/threonine kinase activity	9.58368e-05
GO:0044765	single-organism transport	1.25616e-20	GO:0005885	Arp2/3 protein complex	0.00100889	GO:0010857	calcium-dependent protein kinase activity	9.58368e-05
GO:0009066	aspartate family amino acid metabolic process	1.31148e-20	GO:0030015	CCR4-NOT core complex	0.00104811	GO:0004849	uridine kinase activity	9.8294e-05
GO:0072521	purine-containing compound metabolic process	1.63096e-20	GO:0005682	U5 snRNP	0.00139359	GO:0010277	chlorophyllide a oxygenase [overall] activity	9.8294e-05
GO:0010033	response to organic substance	1.84213e-20	GO:0030964	NADH dehydrogenase complex	0.00140056	GO:0005342	organic acid transmembrane transporter activity	0.000106918
GO:0051253	negative regulation of RNA metabolic process	2.07978e-20	GO:0045271	respiratory chain complex I	0.00140056	GO:0016653	oxidoreductase activity, acting on NAD(P)H, heme protein as acceptor	0.000112559
GO:0009062	fatty acid catabolic process	2.2915e-20	GO:0005956	protein kinase CK2 complex	0.00147771	GO:0008134	transcription factor binding	0.000114315
GO:0006970	response to osmotic stress	2.39081e-20	GO:0032580	Golgi cisterna membrane	0.00147771	GO:0000030	mannosyltransferase activity	0.000119217
GO:0071166	ribonucleoprotein complex localization	2.39274e-20	GO:0034719	SMN-Sm protein complex	0.00147771	GO:0004525	ribonuclease III activity	0.000128869
GO:0071426	ribonucleoprotein complex export from nucleus	2.39274e-20	GO:0044463	cell projection part	0.00147771	GO:0032296	double-stranded RNA-specific ribonuclease activity	0.000128869
GO:0006405	RNA export from nucleus	2.41275e-20	GO:0072546	ER membrane protein complex	0.00147771	GO:0030619	U1 snRNA binding	0.000132022
GO:0006766	vitamin metabolic process	2.53424e-20	GO:0005819	spindle	0.00151353	GO:0019213	deacetylase activity	0.00014377
GO:0016441	posttranscriptional gene silencing	3.29993e-20	GO:0000015	phosphopyruvate hydratase complex	0.00181313	GO:0000287	magnesium ion binding	0.000147513
GO:0035194	posttranscriptional gene silencing by RNA	3.29993e-20	GO:0005793	endoplasmic reticulum-Golgi intermediate compartment	0.00181313	GO:0031418	L-ascorbic acid binding	0.000148605
GO:0060627	regulation of vesicle-mediated transport	4.54348e-20	GO:0016442	RISC complex	0.00181313	GO:0004325	ferrochelatase activity	0.000156196
GO:0045934	negative regulation of nucleobase-containing compound metabolic process	8.47795e-20	GO:0031332	RNAi effector complex	0.00181313	GO:0016435	rRNA (guanine) methyltransferase activity	0.000156196
GO:0016569	covalent chromatin modification	9.16789e-20	GO:0098799	outer mitochondrial membrane protein complex	0.00184054	GO:0016819	hydrolase activity, acting on acid anhydrides, in sulfonyl-containing anhydrides	0.000156196
GO:0009119	ribonucleoside metabolic process	1.18064e-19	GO:0048500	signal recognition particle	0.00198696	GO:0047627	adenylylsulfatase activity	0.000156196
GO:0009793	embryo development ending in seed dormancy	1.19691e-19	GO:0005687	U4 snRNP	0.00214645	GO:0004521	endoribonuclease activity	0.000171255
GO:0009409	response to cold	1.42173e-19	GO:0009331	glycerol-3-phosphate dehydrogenase complex	0.00214645	GO:0008320	protein transmembrane transporter activity	0.00017596
GO:0051640	organelle localization	1.44976e-19	GO:0031312	extrinsic component of organelle membrane	0.00214645	GO:0022884	macromolecule transmembrane transporter activity	0.00017596
GO:0016311	dephosphorylation	1.62551e-19	GO:0031977	thylakoid lumen	0.00236736	GO:0008420	CTD phosphatase activity	0.00019566
GO:1902679	negative regulation of RNA biosynthetic process	1.80537e-19	GO:0016604	nuclear body	0.00255633	GO:0016866	intramolecular transferase activity	0.000200774
GO:1903507	negative regulation of nucleic acid-templated transcription	1.80537e-19	GO:0034715	pICln-Sm protein complex	0.00267263	GO:0016796	exonuclease activity, active with either ribo- or deoxyribonucleic acids and producing 5'-phosphomonoesters	0.000204505
GO:0043547	positive regulation of GTPase activity	2.00583e-19	GO:0000439	core TFIIH complex	0.00269823	GO:0016893	endonuclease activity, active with either ribo- or deoxyribonucleic acids and producing 5'-phosphomonoesters	0.000210752
GO:0016558	protein import into peroxisome matrix	2.51615e-19	GO:0000923	equatorial microtubule organizing center	0.00269823	GO:0015103	inorganic anion transmembrane transporter activity	0.000213451
GO:0043574	peroxisomal transport	2.69605e-19	GO:0032153	cell division site	0.00269823	GO:0016854	racemase and epimerase activity	0.000219215
GO:0033692	cellular polysaccharide biosynthetic process	2.96021e-19	GO:0032155	cell division site part	0.00269823	GO:0030060	L-malate dehydrogenase activity	0.000223768
GO:0018205	peptidyl-lysine modification	3.21869e-19	GO:0005753	mitochondrial proton-transporting ATP synthase complex	0.00299343	GO:0004532	exoribonuclease activity	0.000228951
GO:0080134	regulation of response to stress	3.54122e-19	GO:0005776	autophagosome	0.0030774	GO:0016896	exoribonuclease activity, producing 5'-phosphomonoesters	0.000228951
GO:0009311	oligosaccharide metabolic process	3.65376e-19	GO:0030665	clathrin-coated vesicle membrane	0.0030774	GO:0004003	ATP-dependent DNA helicase activity	0.000255937
GO:0046700	heterocycle catabolic process	3.82864e-19	GO:0030688	preribosome, small subunit precursor	0.0030774	GO:0008324	cation transmembrane transporter activity	0.000262555
GO:0006413	translational initiation	4.04769e-19	GO:1990726	Lsm1-7-Pat1 complex	0.0030774	GO:0004448	isocitrate dehydrogenase activity	0.000273347
GO:0044270	cellular nitrogen compound catabolic process	4.83669e-19	GO:0098797	plasma membrane protein complex	0.00322993	GO:0004550	nucleoside diphosphate kinase activity	0.000273347
GO:0023052	signaling	6.17867e-19	GO:0098803	respiratory chain complex	0.00337437	GO:0016813	hydrolase activity, acting on carbon-nitrogen (but not peptide) bonds, in linear amidines	0.000273347
GO:0044700	single organism signaling	6.17867e-19	GO:0000220	vacuolar proton-transporting V-type ATPase, V0 domain	0.00338701	GO:0004536	deoxyribonuclease activity	0.000278341
GO:0031047	gene silencing by RNA	6.75973e-19	GO:0005791	rough endoplasmic reticulum	0.00338701	GO:0019842	vitamin binding	0.000295401
GO:0006626	protein targeting to mitochondrion	7.66952e-19	GO:0030867	rough endoplasmic reticulum membrane	0.00338701	GO:0015266	protein channel activity	0.000299098
GO:0070585	protein localization to mitochondrion	7.66952e-19	GO:0000152	nuclear ubiquitin ligase complex	0.0040602	GO:0000339	RNA cap binding	0.000306557
GO:0072655	establishment of protein localization to mitochondrion	7.66952e-19	GO:0000974	Prp19 complex	0.00419395	GO:0001191	transcriptional repressor activity, RNA polymerase II transcription factor binding	0.000306557
GO:0032504	multicellular organism reproduction	7.99784e-19	GO:0034518	RNA cap binding complex	0.00437688	GO:0001664	G-protein coupled receptor binding	0.000306557
GO:0016458	gene silencing	8.6862e-19	GO:0000792	heterochromatin	0.00483368	GO:0003860	3-hydroxyisobutyryl-CoA hydrolase activity	0.000306557
GO:0008299	isoprenoid biosynthetic process	9.42113e-19	GO:0001726	ruffle	0.00483368	GO:0004069	L-aspartate:2-oxoglutarate aminotransferase activity	0.000306557
GO:0071407	cellular response to organic cyclic compound	1.05311e-18	GO:0005960	glycine cleavage complex	0.00483368	GO:0004661	protein geranylgeranyltransferase activity	0.000306557
GO:0009408	response to heat	1.10035e-18	GO:0008290	F-actin capping protein complex	0.00483368	GO:0004766	spermidine synthase activity	0.000306557
GO:0015994	chlorophyll metabolic process	1.4034e-18	GO:0009368	endopeptidase Clp complex	0.00483368	GO:0004779	sulfate adenylyltransferase activity	0.000306557
GO:0070085	glycosylation	1.5141e-18	GO:0009840	chloroplastic endopeptidase Clp complex	0.00483368	GO:0005460	UDP-glucose transmembrane transporter activity	0.000306557
GO:0006625	protein targeting to peroxisome	1.59375e-18	GO:0010494	cytoplasmic stress granule	0.00483368	GO:0008172	S-methyltransferase activity	0.000306557
GO:0072662	protein localization to peroxisome	1.59375e-18	GO:0016363	nuclear matrix	0.00483368	GO:0017150	tRNA dihydrouridine synthase activity	0.000306557
GO:0072663	establishment of protein localization to peroxisome	1.59375e-18	GO:0019008	molybdopterin synthase complex	0.00483368	GO:0019788	NEDD8 transferase activity	0.000306557
GO:0007010	cytoskeleton organization	1.78522e-18	GO:0031080	nuclear pore outer ring	0.00483368	GO:0019905	syntaxin binding	0.000306557
GO:0009790	embryo development	1.91232e-18	GO:0031252	cell leading edge	0.00483368	GO:0031683	G-protein beta/gamma-subunit complex binding	0.000306557
GO:0010638	positive regulation of organelle organization	2.15834e-18	GO:0031253	cell projection membrane	0.00483368	GO:0046523	S-methyl-5-thioribose-1-phosphate isomerase activity	0.000306557
GO:0022402	cell cycle process	2.5363e-18	GO:0031256	leading edge membrane	0.00483368	GO:0047334	diphosphate-fructose-6-phosphate 1-phosphotransferase activity	0.000306557
GO:0010501	RNA secondary structure unwinding	2.64501e-18	GO:0032586	protein storage vacuole membrane	0.00483368	GO:0010181	FMN binding	0.000307114
GO:0019395	fatty acid oxidation	2.67189e-18	GO:0032587	ruffle membrane	0.00483368	GO:0030170	pyridoxal phosphate binding	0.000309417
GO:0034440	lipid oxidation	2.67189e-18	GO:0043564	Ku70:Ku80 complex	0.00483368	GO:0005337	nucleoside transmembrane transporter activity	0.000335789
GO:0009067	aspartate family amino acid biosynthetic process	4.71811e-18	GO:0045254	pyruvate dehydrogenase complex	0.00483368	GO:0005086	ARF guanyl-nucleotide exchange factor activity	0.00033838
GO:0002376	immune system process	5.71081e-18	GO:0070274	RES complex	0.00483368	GO:0005215	transporter activity	0.000370328
GO:0099402	plant organ development	6.49412e-18	GO:0012510	trans-Golgi network transport vesicle membrane	0.00520064	GO:0004559	alpha-mannosidase activity	0.00037717
GO:0009653	anatomical structure morphogenesis	6.84363e-18	GO:0016602	CCAAT-binding factor complex	0.00520064	GO:0016903	oxidoreductase activity, acting on the aldehyde or oxo group of donors	0.000405714
GO:0048609	multicellular organismal reproductive process	8.11097e-18	GO:0030140	trans-Golgi network transport vesicle	0.00520064	GO:0016725	oxidoreductase activity, acting on CH or CH2 groups	0.000442696
GO:0016485	protein processing	8.54942e-18	GO:0031414	N-terminal protein acetyltransferase complex	0.00520064	GO:0050278	sedoheptulose-bisphosphatase activity	0.000485765
GO:0035966	response to topologically incorrect protein	8.67698e-18	GO:0031429	box H/ACA snoRNP complex	0.00520064	GO:0008408	3'-5' exonuclease activity	0.000557419
GO:0016567	protein ubiquitination	8.70894e-18	GO:0042597	periplasmic space	0.00520064	GO:0004596	peptide alpha-N-acetyltransferase activity	0.000570943
GO:0048316	seed development	9.43072e-18	GO:0072588	box H/ACA RNP complex	0.00520064	GO:0015085	calcium ion transmembrane transporter activity	0.000574636
GO:0010154	fruit development	1.14724e-17	GO:0030915	Smc5-Smc6 complex	0.00531024	GO:0004520	endodeoxyribonuclease activity	0.000583317
GO:0007165	signal transduction	1.14976e-17	GO:0009527	plastid outer membrane	0.00542988	GO:0004477	methenyltetrahydrofolate cyclohydrolase activity	0.000601652
GO:0018208	peptidyl-proline modification	1.20151e-17	GO:0009654	photosystem II oxygen evolving complex	0.00550411	GO:0004488	methylenetetrahydrofolate dehydrogenase (NADP+) activity	0.000601652
GO:0051247	positive regulation of protein metabolic process	1.2364e-17	GO:0009330	DNA topoisomerase complex (ATP-hydrolyzing)	0.00591877	GO:0004828	serine-tRNA ligase activity	0.000601652
GO:0044265	cellular macromolecule catabolic process	1.30217e-17	GO:0005742	mitochondrial outer membrane translocase complex	0.00626705	GO:0009001	serine O-acetyltransferase activity	0.000601652
GO:0043632	modification-dependent macromolecule catabolic process	1.68847e-17	GO:0042720	mitochondrial inner membrane peptidase complex	0.00626705	GO:0010011	auxin binding	0.000601652
GO:0009629	response to gravity	2.32086e-17	GO:0034388	Pwp2p-containing subcomplex of 90S preribosome	0.00705577	GO:0016412	serine O-acyltransferase activity	0.000601652
GO:0009630	gravitropism	2.32086e-17	GO:1990351	transporter complex	0.00732605	GO:0017169	CDP-alcohol phosphatidyltransferase activity	0.000601652
GO:0015979	photosynthesis	2.43457e-17	GO:0000118	histone deacetylase complex	0.008742	GO:0030523	dihydrolipoamide S-acyltransferase activity	0.000601652
GO:0046474	glycerophospholipid biosynthetic process	2.43613e-17	GO:0030139	endocytic vesicle	0.008742	GO:0032266	phosphatidylinositol-3-phosphate binding	0.000601652
GO:0015995	chlorophyll biosynthetic process	2.73546e-17	GO:0035145	exon-exon junction complex	0.008742	GO:0046923	ER retention sequence binding	0.000601652
GO:0006720	isoprenoid metabolic process	3.02627e-17	GO:0044613	nuclear pore central transport channel	0.008742	GO:0070546	L-phenylalanine aminotransferase activity	0.000601652
GO:0032270	positive regulation of cellular protein metabolic process	4.03232e-17	GO:0000275	mitochondrial proton-transporting ATP synthase complex, catalytic core F(1)	0.0087453	GO:0080130	L-phenylalanine:2-oxoglutarate aminotransferase activity	0.000601652
GO:0051028	mRNA transport	4.17151e-17	GO:0005784	Sec61 translocon complex	0.0087453	GO:0004582	dolichyl-phosphate beta-D-mannosyltransferase activity	0.000626082
GO:0071310	cellular response to organic substance	4.33651e-17	GO:0005881	cytoplasmic microtubule	0.0087453	GO:0004634	phosphopyruvate hydratase activity	0.000626082
GO:0051656	establishment of organelle localization	4.82415e-17	GO:0030956	glutamyl-tRNA(Gln) amidotransferase complex	0.0087453	GO:0008253	5'-nucleotidase activity	0.000626082
GO:0009648	photoperiodism	5.25026e-17	GO:0030981	cortical microtubule cytoskeleton	0.0087453	GO:0016688	L-ascorbate peroxidase activity	0.000626082
GO:0016570	histone modification	5.25313e-17	GO:0031314	extrinsic component of mitochondrial inner membrane	0.0087453	GO:0070567	cytidylyltransferase activity	0.000626082
GO:0097305	response to alcohol	9.29983e-17	GO:0055028	cortical microtubule	0.0087453	GO:0033558	protein deacetylase activity	0.000645799
GO:0043254	regulation of protein complex assembly	1.16096e-16	GO:0071256	translocon complex	0.0087453	GO:0015179	L-amino acid transmembrane transporter activity	0.000672813
GO:1901657	glycosyl compound metabolic process	1.18745e-16	GO:0016459	myosin complex	0.00895586	GO:0015171	amino acid transmembrane transporter activity	0.000790747
GO:0070838	divalent metal ion transport	1.21877e-16	GO:0008541	proteasome regulatory particle, lid subcomplex	0.00896951	GO:0003725	double-stranded RNA binding	0.000800379
GO:0072511	divalent inorganic cation transport	1.21877e-16	GO:0009707	chloroplast outer membrane	0.00921052	GO:0005385	zinc ion transmembrane transporter activity	0.000800792
GO:0009606	tropism	1.47551e-16	GO:0008250	oligosaccharyltransferase complex	0.00935168	GO:0018024	histone-lysine N-methyltransferase activity	0.000809123
GO:0007030	Golgi organization	1.8928e-16	GO:0071012	catalytic step 1 spliceosome	0.00935168	GO:0019843	rRNA binding	0.000832539
GO:0009651	response to salt stress	1.89499e-16	GO:0000793	condensed chromosome	0.0102055	GO:0004356	glutamate-ammonia ligase activity	0.000858787
GO:0000413	protein peptidyl-prolyl isomerization	1.93332e-16	GO:0005675	holo TFIIH complex	0.0112952	GO:0004471	malate dehydrogenase (decarboxylating) (NAD+) activity	0.000858787
GO:0019941	modification-dependent protein catabolic process	2.45237e-16	GO:0030904	retromer complex	0.0112952	GO:0004396	hexokinase activity	0.00087956
GO:0006555	methionine metabolic process	3.59388e-16	GO:0032806	carboxy-terminal domain protein kinase complex	0.0112952	GO:0008865	fructokinase activity	0.00087956
GO:0006213	pyrimidine nucleoside metabolic process	3.96242e-16	GO:0005813	centrosome	0.0113316	GO:0000295	adenine nucleotide transmembrane transporter activity	0.000953331
GO:0016246	RNA interference	4.18399e-16	GO:0005665	DNA-directed RNA polymerase II, core complex	0.011901	GO:0004743	pyruvate kinase activity	0.000953331
GO:0009658	chloroplast organization	4.18737e-16	GO:0005905	coated pit	0.0146217	GO:0005346	purine ribonucleotide transmembrane transporter activity	0.000953331
GO:0006974	cellular response to DNA damage stimulus	4.63897e-16	GO:0030125	clathrin vesicle coat	0.0146217	GO:0015211	purine nucleoside transmembrane transporter activity	0.000953331
GO:0031050	dsRNA fragmentation	4.83683e-16	GO:0090544	BAF-type complex	0.0146217	GO:0015216	purine nucleotide transmembrane transporter activity	0.000953331
GO:0043331	response to dsRNA	4.83683e-16	GO:0035097	histone methyltransferase complex	0.0158101	GO:0030955	potassium ion binding	0.000953331
GO:0070918	production of small RNA involved in gene silencing by RNA	4.83683e-16	GO:0048188	Set1C/COMPASS complex	0.0158101	GO:0031420	alkali metal ion binding	0.000953331
GO:0071359	cellular response to dsRNA	4.83683e-16	GO:0071782	endoplasmic reticulum tubular network	0.0158101	GO:0043682	copper-transporting ATPase activity	0.000994859
GO:0015748	organophosphate ester transport	4.90093e-16	GO:0098827	endoplasmic reticulum subcompartment	0.0158101	GO:0016620	oxidoreductase activity, acting on the aldehyde or oxo group of donors, NAD or NADP as acceptor	0.000998349
GO:0009084	glutamine family amino acid biosynthetic process	6.98173e-16	GO:0031463	Cul3-RING ubiquitin ligase complex	0.0169819	GO:0004312	fatty acid synthase activity	0.00105198
GO:0034655	nucleobase-containing compound catabolic process	7.5687e-16	GO:0005971	ribonucleoside-diphosphate reductase complex	0.0179401	GO:0001098	basal transcription machinery binding	0.00115216
GO:0006643	membrane lipid metabolic process	7.67436e-16	GO:0036452	ESCRT complex	0.0179401	GO:0001099	basal RNA polymerase II transcription machinery binding	0.00115216
GO:0009110	vitamin biosynthetic process	7.84085e-16	GO:0098589	membrane region	0.0185765	GO:0016731	oxidoreductase activity, acting on iron-sulfur proteins as donors, NAD or NADP as acceptor	0.00115216
GO:0006006	glucose metabolic process	8.18417e-16	GO:0098562	cytoplasmic side of membrane	0.0202515	GO:0004072	aspartate kinase activity	0.00118079
GO:0045892	negative regulation of transcription, DNA-templated	8.55966e-16	GO:0000931	gamma-tubulin large complex	0.0242832	GO:0004372	glycine hydroxymethyltransferase activity	0.00118079
GO:0006401	RNA catabolic process	8.95979e-16	GO:0008274	gamma-tubulin ring complex	0.0242832	GO:0004831	tyrosine-tRNA ligase activity	0.00118079
GO:0006767	water-soluble vitamin metabolic process	9.98639e-16	GO:0017053	transcriptional repressor complex	0.0242832	GO:0004427	inorganic diphosphatase activity	0.00122364
GO:0048573	photoperiodism, flowering	1.09321e-15	GO:0030130	clathrin coat of trans-Golgi network vesicle	0.0242832	GO:1901677	phosphate transmembrane transporter activity	0.00126121
GO:0042274	ribosomal small subunit biogenesis	1.18967e-15	GO:0030132	clathrin coat of coated pit	0.0242832	GO:0003777	microtubule motor activity	0.00126492
GO:0001510	RNA methylation	1.34952e-15	GO:0034457	Mpp10 complex	0.0242832	GO:0004435	phosphatidylinositol phospholipase C activity	0.00150955
GO:0042742	defense response to bacterium	1.45541e-15	GO:0009898	cytoplasmic side of plasma membrane	0.0260366	GO:0004629	phospholipase C activity	0.00150955
GO:0044262	cellular carbohydrate metabolic process	1.59089e-15	GO:0000124	SAGA complex	0.0285926	GO:0016884	carbon-nitrogen ligase activity, with glutamine as amido-N-donor	0.00157618
GO:0009888	tissue development	1.61014e-15	GO:0000311	plastid large ribosomal subunit	0.0285926	GO:0016778	diphosphotransferase activity	0.0016048
GO:0006511	ubiquitin-dependent protein catabolic process	1.71225e-15	GO:0000312	plastid small ribosomal subunit	0.0285926	GO:0008312	7S RNA binding	0.0016119
GO:0009086	methionine biosynthetic process	1.74699e-15	GO:0000346	transcription export complex	0.0285926	GO:0003691	double-stranded telomeric DNA binding	0.00168947
GO:0010207	photosystem II assembly	1.97907e-15	GO:0000445	THO complex part of transcription export complex	0.0285926	GO:1901981	phosphatidylinositol phosphate binding	0.00168947
GO:0043161	proteasome-mediated ubiquitin-dependent protein catabolic process	1.98049e-15	GO:0000777	condensed chromosome kinetochore	0.0285926	GO:0016405	CoA-ligase activity	0.00170198
GO:0030422	production of siRNA involved in RNA interference	2.5827e-15	GO:0000938	GARP complex	0.0285926	GO:0043023	ribosomal large subunit binding	0.00170198
GO:0010498	proteasomal protein catabolic process	3.15614e-15	GO:0005720	nuclear heterochromatin	0.0285926	GO:0004143	diacylglycerol kinase activity	0.001739
GO:0010629	negative regulation of gene expression	4.19224e-15	GO:0005769	early endosome	0.0285926	GO:0043015	gamma-tubulin binding	0.001739
GO:0048584	positive regulation of response to stimulus	4.29276e-15	GO:0005771	multivesicular body	0.0285926	GO:0005085	guanyl-nucleotide exchange factor activity	0.00175596
GO:0009640	photomorphogenesis	4.30163e-15	GO:0005846	nuclear cap binding complex	0.0285926	GO:0017025	TBP-class protein binding	0.00178546
GO:0006338	chromatin remodeling	4.56963e-15	GO:0005942	phosphatidylinositol 3-kinase complex	0.0285926	GO:0016891	endoribonuclease activity, producing 5'-phosphomonoesters	0.00204171
GO:0000470	maturation of LSU-rRNA	5.08116e-15	GO:0005951	carbamoyl-phosphate synthase complex	0.0285926	GO:0000384	first spliceosomal transesterification activity	0.00211089
GO:0000394	RNA splicing, via endonucleolytic cleavage and ligation	5.30001e-15	GO:0005953	CAAX-protein geranylgeranyltransferase complex	0.0285926	GO:0001078	transcriptional repressor activity, RNA polymerase II core promoter proximal region sequence-specific binding	0.00211089
GO:0044089	positive regulation of cellular component biogenesis	5.38421e-15	GO:0005965	protein farnesyltransferase complex	0.0285926	GO:0001227	transcriptional repressor activity, RNA polymerase II transcription regulatory region sequence-specific binding	0.00211089
GO:0050794	regulation of cellular process	5.40085e-15	GO:0005968	Rab-protein geranylgeranyltransferase complex	0.0285926	GO:0004571	mannosyl-oligosaccharide 1,2-alpha-mannosidase activity	0.00211089
GO:0009765	photosynthesis, light harvesting	5.45765e-15	GO:0009531	secondary cell wall	0.0285926	GO:0008373	sialyltransferase activity	0.00211089
GO:0031338	regulation of vesicle fusion	5.99852e-15	GO:0016589	NURF complex	0.0285926	GO:0015924	mannosyl-oligosaccharide mannosidase activity	0.00211089
GO:0000956	nuclear-transcribed mRNA catabolic process	6.27484e-15	GO:0030690	Noc1p-Noc2p complex	0.0285926	GO:0030267	glyoxylate reductase (NADP) activity	0.00211089
GO:0035556	intracellular signal transduction	6.27497e-15	GO:0030691	Noc2p-Noc3p complex	0.0285926	GO:0043139	5'-3' DNA helicase activity	0.00211089
GO:0034599	cellular response to oxidative stress	6.79807e-15	GO:0030692	Noc4p-Nop14p complex	0.0285926	GO:0070063	RNA polymerase binding	0.00211089
GO:0044242	cellular lipid catabolic process	7.37324e-15	GO:0031010	ISWI-type complex	0.0285926	GO:0001106	RNA polymerase II transcription corepressor activity	0.00231734
GO:0007017	microtubule-based process	7.62153e-15	GO:0031350	intrinsic component of plastid membrane	0.0285926	GO:0001671	ATPase activator activity	0.00231734
GO:0042364	water-soluble vitamin biosynthetic process	8.09034e-15	GO:0031351	integral component of plastid membrane	0.0285926	GO:0003999	adenine phosphoribosyltransferase activity	0.00231734
GO:0030490	maturation of SSU-rRNA	8.31133e-15	GO:0031354	intrinsic component of plastid outer membrane	0.0285926	GO:0004128	cytochrome-b5 reductase activity, acting on NAD(P)H	0.00231734
GO:1901615	organic hydroxy compound metabolic process	9.00453e-15	GO:0031355	integral component of plastid outer membrane	0.0285926	GO:0004148	dihydrolipoyl dehydrogenase activity	0.00231734
GO:0048366	leaf development	9.0885e-15	GO:0031358	intrinsic component of chloroplast outer membrane	0.0285926	GO:0004322	ferroxidase activity	0.00231734
GO:0009814	defense response, incompatible interaction	1.01007e-14	GO:0031359	integral component of chloroplast outer membrane	0.0285926	GO:0004421	hydroxymethylglutaryl-CoA synthase activity	0.00231734
GO:1901699	cellular response to nitrogen compound	1.03708e-14	GO:0031462	Cul2-RING ubiquitin ligase complex	0.0285926	GO:0004450	isocitrate dehydrogenase (NADP+) activity	0.00231734
GO:0046131	pyrimidine ribonucleoside metabolic process	1.17155e-14	GO:0031467	Cul7-RING ubiquitin ligase complex	0.0285926	GO:0004516	nicotinate phosphoribosyltransferase activity	0.00231734
GO:0010646	regulation of cell communication	1.31417e-14	GO:0031502	dolichyl-phosphate-mannose-protein mannosyltransferase complex	0.0285926	GO:0004605	phosphatidate cytidylyltransferase activity	0.00231734
GO:0019318	hexose metabolic process	1.53834e-14	GO:0035032	phosphatidylinositol 3-kinase complex, class III	0.0285926	GO:0004642	phosphoribosylformylglycinamidine synthase activity	0.00231734
GO:0045814	negative regulation of gene expression, epigenetic	1.95848e-14	GO:0042719	mitochondrial intermembrane space protein transporter complex	0.0285926	GO:0004647	phosphoserine phosphatase activity	0.00231734
GO:0051301	cell division	1.97731e-14	GO:0042721	mitochondrial inner membrane protein insertion complex	0.0285926	GO:0004733	pyridoxamine-phosphate oxidase activity	0.00231734
GO:0000902	cell morphogenesis	2.03129e-14	GO:0043224	nuclear SCF ubiquitin ligase complex	0.0285926	GO:0004742	dihydrolipoyllysine-residue acetyltransferase activity	0.00231734
GO:0009853	photorespiration	2.3187e-14	GO:0043626	PCNA complex	0.0285926	GO:0004781	sulfate adenylyltransferase (ATP) activity	0.00231734
GO:0009064	glutamine family amino acid metabolic process	2.58452e-14	GO:0044426	cell wall part	0.0285926	GO:0010340	carboxyl-O-methyltransferase activity	0.00231734
GO:0048284	organelle fusion	3.00731e-14	GO:0044462	external encapsulating structure part	0.0285926	GO:0015131	oxaloacetate transmembrane transporter activity	0.00231734
GO:0090305	nucleic acid phosphodiester bond hydrolysis	3.39781e-14	GO:0044796	DNA polymerase processivity factor complex	0.0285926	GO:0015288	porin activity	0.00231734
GO:0032989	cellular component morphogenesis	3.61111e-14	GO:0046930	pore complex	0.0285926	GO:0016418	S-acetyltransferase activity	0.00231734
GO:0048580	regulation of post-embryonic development	3.6419e-14	GO:0070545	PeBoW complex	0.0285926	GO:0016724	oxidoreductase activity, oxidizing metal ions, oxygen as acceptor	0.00231734
GO:0009966	regulation of signal transduction	4.05472e-14	GO:0098807	chloroplast thylakoid membrane protein complex	0.0285926	GO:0016851	magnesium chelatase activity	0.00231734
GO:0023051	regulation of signaling	4.05472e-14	GO:0005694	chromosome	0.0288358	GO:0017112	Rab guanyl-nucleotide exchange factor activity	0.00231734
GO:0072657	protein localization to membrane	4.19855e-14	GO:0030136	clathrin-coated vesicle	0.0313521	GO:0019781	NEDD8 activating enzyme activity	0.00231734
GO:0090150	establishment of protein localization to membrane	4.19855e-14	GO:0005680	anaphase-promoting complex	0.0335284	GO:0022829	wide pore channel activity	0.00231734
GO:0006163	purine nucleotide metabolic process	4.92179e-14	GO:0032592	integral component of mitochondrial membrane	0.0348945	GO:0032947	protein complex scaffold	0.00231734
GO:0006406	mRNA export from nucleus	5.97322e-14	GO:0098573	intrinsic component of mitochondrial membrane	0.0348945	GO:0035064	methylated histone binding	0.00231734
GO:0071427	mRNA-containing ribonucleoprotein complex export from nucleus	5.97322e-14	GO:0000790	nuclear chromatin	0.0373356	GO:0035613	RNA stem-loop binding	0.00231734
GO:0031334	positive regulation of protein complex assembly	6.09818e-14	GO:0000314	organellar small ribosomal subunit	0.0381973	GO:0035614	snRNA stem-loop binding	0.00231734
GO:0048285	organelle fission	6.14911e-14	GO:0000776	kinetochore	0.0387756	GO:0043141	ATP-dependent 5'-3' DNA helicase activity	0.00231734
GO:0048585	negative regulation of response to stimulus	6.67866e-14	GO:0015030	Cajal body	0.0387756	GO:0046332	SMAD binding	0.00231734
GO:0006402	mRNA catabolic process	6.91651e-14	GO:0031428	box C/D snoRNP complex	0.0387756	GO:0051002	ligase activity, forming nitrogen-metal bonds	0.00231734
GO:0051172	negative regulation of nitrogen compound metabolic process	7.61777e-14	GO:0000811	GINS complex	0.0400085	GO:0051003	ligase activity, forming nitrogen-metal bonds, forming coordination complexes	0.00231734
GO:0000226	microtubule cytoskeleton organization	7.71374e-14	GO:0008275	gamma-tubulin small complex	0.0400085	GO:0051538	3 iron, 4 sulfur cluster binding	0.00231734
GO:0006002	fructose 6-phosphate metabolic process	8.61035e-14	GO:0071014	post-mRNA release spliceosomal complex	0.041245	GO:0051879	Hsp90 protein binding	0.00231734
GO:0042398	cellular modified amino acid biosynthetic process	1.12865e-13	GO:0005884	actin filament	0.0440039	GO:0051998	protein carboxyl O-methyltransferase activity	0.00231734
GO:0043543	protein acylation	1.18866e-13				GO:0070412	R-SMAD binding	0.00231734
GO:0006342	chromatin silencing	1.27614e-13				GO:0003906	DNA-(apurinic or apyrimidinic site) lyase activity	0.00231907
GO:0050789	regulation of biological process	1.30006e-13				GO:0004029	aldehyde dehydrogenase (NAD) activity	0.00245303
GO:0009112	nucleobase metabolic process	1.32269e-13				GO:0004579	dolichyl-diphosphooligosaccharide-protein glycotransferase activity	0.00254204
GO:0090501	RNA phosphodiester bond hydrolysis	1.50262e-13				GO:0004000	adenosine deaminase activity	0.00263648
GO:0009737	response to abscisic acid	1.78231e-13				GO:0008479	queuine tRNA-ribosyltransferase activity	0.00263648
GO:0040007	growth	1.9198e-13				GO:0004470	malic enzyme activity	0.00284824
GO:2000026	regulation of multicellular organismal development	1.95619e-13				GO:0031492	nucleosomal DNA binding	0.00284824
GO:0072525	pyridine-containing compound biosynthetic process	1.97111e-13				GO:0004407	histone deacetylase activity	0.00285288
GO:0009743	response to carbohydrate	2.16608e-13				GO:0051139	metal ion:proton antiporter activity	0.00285288
GO:2000241	regulation of reproductive process	2.66232e-13				GO:0003756	protein disulfide isomerase activity	0.00287275
GO:0006354	DNA-templated transcription, elongation	2.75151e-13				GO:0016864	intramolecular oxidoreductase activity, transposing S-S bonds	0.00287275
GO:0000209	protein polyubiquitination	3.00071e-13				GO:0016833	oxo-acid-lyase activity	0.00314148
GO:0048229	gametophyte development	3.14398e-13				GO:0070006	metalloaminopeptidase activity	0.00317707
GO:0006897	endocytosis	3.16158e-13				GO:0005544	calcium-dependent phospholipid binding	0.0034384
GO:0035303	regulation of dephosphorylation	3.32207e-13				GO:0016868	intramolecular transferase activity, phosphotransferases	0.00363292
GO:0035304	regulation of protein dephosphorylation	3.32207e-13				GO:0004514	nicotinate-nucleotide diphosphorylase (carboxylating) activity	0.00384769
GO:0050896	response to stimulus	3.4851e-13				GO:0004825	methionine-tRNA ligase activity	0.00384769
GO:0006479	protein methylation	4.83664e-13				GO:0016408	C-acyltransferase activity	0.00384769
GO:0008213	protein alkylation	4.83664e-13				GO:0016670	oxidoreductase activity, acting on a sulfur group of donors, oxygen as acceptor	0.00384769
GO:0009150	purine ribonucleotide metabolic process	5.00026e-13				GO:0017091	AU-rich element binding	0.00384769
GO:0046128	purine ribonucleoside metabolic process	5.01499e-13				GO:0050567	glutaminyl-tRNA synthase (glutamine-hydrolyzing) activity	0.00384769
GO:0016197	endosomal transport	5.28115e-13				GO:0080048	GDP-D-glucose phosphorylase activity	0.00384769
GO:1901698	response to nitrogen compound	5.55917e-13				GO:0001055	RNA polymerase II activity	0.00392907
GO:0000288	nuclear-transcribed mRNA catabolic process, deadenylation-dependent decay	5.85006e-13				GO:0051766	inositol trisphosphate kinase activity	0.00434965
GO:0046134	pyrimidine nucleoside biosynthetic process	5.85006e-13				GO:0000774	adenyl-nucleotide exchange factor activity	0.00454778
GO:0061077	chaperone-mediated protein folding	5.85006e-13				GO:0003977	UDP-N-acetylglucosamine diphosphorylase activity	0.00454778
GO:0022406	membrane docking	6.18906e-13				GO:0004014	adenosylmethionine decarboxylase activity	0.00454778
GO:0009260	ribonucleotide biosynthetic process	6.50576e-13				GO:0004326	tetrahydrofolylpolyglutamate synthase activity	0.00454778
GO:0046390	ribose phosphate biosynthetic process	6.50576e-13				GO:0004359	glutaminase activity	0.00454778
GO:0031123	RNA 3'-end processing	7.01828e-13				GO:0004551	nucleotide diphosphatase activity	0.00454778
GO:0005982	starch metabolic process	7.02866e-13				GO:0004791	thioredoxin-disulfide reductase activity	0.00454778
GO:0006955	immune response	7.73956e-13				GO:0008934	inositol monophosphate 1-phosphatase activity	0.00454778
GO:0050793	regulation of developmental process	1.10563e-12				GO:0019948	SUMO activating enzyme activity	0.00454778
GO:0090630	activation of GTPase activity	1.11858e-12				GO:0032452	histone demethylase activity	0.00454778
GO:0009553	embryo sac development	1.2507e-12				GO:0034511	U3 snoRNA binding	0.00454778
GO:0006281	DNA repair	1.32489e-12				GO:0043175	RNA polymerase core enzyme binding	0.00454778
GO:0042278	purine nucleoside metabolic process	1.35151e-12				GO:0046577	long-chain-alcohol oxidase activity	0.00454778
GO:0033993	response to lipid	1.46043e-12				GO:0052745	inositol phosphate phosphatase activity	0.00454778
GO:0009991	response to extracellular stimulus	1.47623e-12				GO:0052834	inositol monophosphate phosphatase activity	0.00454778
GO:0051726	regulation of cell cycle	1.5321e-12				GO:0080025	phosphatidylinositol-3,5-bisphosphate binding	0.00454778
GO:0031347	regulation of defense response	1.59128e-12				GO:0004133	glycogen debranching enzyme activity	0.0045717
GO:0044038	cell wall macromolecule biosynthetic process	1.59627e-12				GO:0004198	calcium-dependent cysteine-type endopeptidase activity	0.0045717
GO:0070589	cellular component macromolecule biosynthetic process	1.59627e-12				GO:0004748	ribonucleoside-diphosphate reductase activity, thioredoxin disulfide as acceptor	0.0045717
GO:0015711	organic anion transport	1.72679e-12				GO:0005047	signal recognition particle binding	0.0045717
GO:1903047	mitotic cell cycle process	1.73823e-12				GO:0008534	oxidized purine nucleobase lesion DNA N-glycosylase activity	0.0045717
GO:0006417	regulation of translation	2.03505e-12				GO:0008893	guanosine-3',5'-bis(diphosphate) 3'-diphosphatase activity	0.0045717
GO:0009902	chloroplast relocation	2.15148e-12				GO:0015037	peptide disulfide oxidoreductase activity	0.0045717
GO:0019750	chloroplast localization	2.15148e-12				GO:0015038	glutathione disulfide oxidoreductase activity	0.0045717
GO:0051644	plastid localization	2.15148e-12				GO:0016728	oxidoreductase activity, acting on CH or CH2 groups, disulfide as acceptor	0.0045717
GO:0051667	establishment of plastid localization	2.15148e-12				GO:0016794	diphosphoric monoester hydrolase activity	0.0045717
GO:0071322	cellular response to carbohydrate stimulus	2.24895e-12				GO:0061731	ribonucleoside-diphosphate reductase activity	0.0045717
GO:0045087	innate immune response	2.28855e-12				GO:0016661	oxidoreductase activity, acting on other nitrogenous compounds as donors	0.00464155
GO:0010558	negative regulation of macromolecule biosynthetic process	2.44229e-12				GO:0000702	oxidized base lesion DNA N-glycosylase activity	0.00476336
GO:0007276	gamete generation	2.66745e-12				GO:0004871	signal transducer activity	0.00477318
GO:0009123	nucleoside monophosphate metabolic process	3.05801e-12				GO:0004576	oligosaccharyl transferase activity	0.00479901
GO:0006760	folic acid-containing compound metabolic process	3.07885e-12				GO:0005253	anion channel activity	0.0048074
GO:0046132	pyrimidine ribonucleoside biosynthetic process	3.07885e-12				GO:0008308	voltage-gated anion channel activity	0.0048074
GO:0009890	negative regulation of biosynthetic process	3.09285e-12				GO:0019901	protein kinase binding	0.00505395
GO:0031327	negative regulation of cellular biosynthetic process	3.09285e-12				GO:0000976	transcription regulatory region sequence-specific DNA binding	0.00515376
GO:0006414	translational elongation	3.23097e-12				GO:0003747	translation release factor activity	0.00534216
GO:0048831	regulation of shoot system development	3.27197e-12				GO:0008079	translation termination factor activity	0.00534216
GO:0034248	regulation of cellular amide metabolic process	3.46701e-12				GO:0000977	RNA polymerase II regulatory region sequence-specific DNA binding	0.00559059
GO:0006629	lipid metabolic process	3.60774e-12				GO:0001012	RNA polymerase II regulatory region DNA binding	0.00559059
GO:0006997	nucleus organization	3.61977e-12				GO:0008097	5S rRNA binding	0.00565573
GO:0000462	maturation of SSU-rRNA from tricistronic rRNA transcript (SSU-rRNA, 5.8S rRNA, LSU-rRNA)	3.90773e-12				GO:0000155	phosphorelay sensor kinase activity	0.00601992
GO:0006259	DNA metabolic process	4.07627e-12				GO:0004611	phosphoenolpyruvate carboxykinase activity	0.00616605
GO:0022412	cellular process involved in reproduction in multicellular organism	4.52717e-12				GO:0070181	small ribosomal subunit rRNA binding	0.00616605
GO:0000302	response to reactive oxygen species	5.07635e-12				GO:0003727	single-stranded RNA binding	0.00620708
GO:0019252	starch biosynthetic process	5.07635e-12				GO:0022890	inorganic cation transmembrane transporter activity	0.00649782
GO:0042558	pteridine-containing compound metabolic process	5.21636e-12				GO:0016614	oxidoreductase activity, acting on CH-OH group of donors	0.00666496
GO:0009933	meristem structural organization	5.74509e-12				GO:0008175	tRNA methyltransferase activity	0.00675693
GO:0005984	disaccharide metabolic process	6.68373e-12				GO:0015662	ATPase activity, coupled to transmembrane movement of ions, phosphorylative mechanism	0.00681059
GO:0016579	protein deubiquitination	7.31025e-12				GO:0001077	transcriptional activator activity, RNA polymerase II core promoter proximal region sequence-specific binding	0.00697212
GO:0000338	protein deneddylation	8.78469e-12				GO:0004324	ferredoxin-NADP+ reductase activity	0.00697212
GO:0010388	cullin deneddylation	8.78469e-12				GO:0008650	rRNA (uridine-2'-O-)-methyltransferase activity	0.00697212
GO:0046185	aldehyde catabolic process	8.78469e-12				GO:0008878	glucose-1-phosphate adenylyltransferase activity	0.00697212
GO:0048513	animal organ development	8.89896e-12				GO:0016984	ribulose-bisphosphate carboxylase activity	0.00718654
GO:0006089	lactate metabolic process	9.68152e-12				GO:0072341	modified amino acid binding	0.00718654
GO:0019243	methylglyoxal catabolic process to D-lactate via S-lactoyl-glutathione	9.68152e-12				GO:0019829	cation-transporting ATPase activity	0.00726376
GO:0061727	methylglyoxal catabolic process to lactate	9.68152e-12				GO:0042625	ATPase coupled ion transmembrane transporter activity	0.00726376
GO:0042255	ribosome assembly	1.08918e-11				GO:1901682	sulfur compound transmembrane transporter activity	0.00779023
GO:0048507	meristem development	1.10009e-11				GO:0016638	oxidoreductase activity, acting on the CH-NH2 group of donors	0.0077941
GO:0019321	pentose metabolic process	1.11422e-11				GO:0004020	adenylylsulfate kinase activity	0.00786325
GO:0046835	carbohydrate phosphorylation	1.11422e-11				GO:0004367	glycerol-3-phosphate dehydrogenase [NAD+] activity	0.00786325
GO:0071900	regulation of protein serine/threonine kinase activity	1.49507e-11				GO:0004478	methionine adenosyltransferase activity	0.00786325
GO:0009161	ribonucleoside monophosphate metabolic process	1.61968e-11				GO:0004823	leucine-tRNA ligase activity	0.00786325
GO:0030433	ER-associated ubiquitin-dependent protein catabolic process	1.65831e-11				GO:0016433	rRNA (adenine) methyltransferase activity	0.00786325
GO:0036503	ERAD pathway	1.65831e-11				GO:0003857	3-hydroxyacyl-CoA dehydrogenase activity	0.0078955
GO:0051788	response to misfolded protein	1.65831e-11				GO:1902936	phosphatidylinositol bisphosphate binding	0.0078955
GO:0070592	cell wall polysaccharide biosynthetic process	2.03812e-11				GO:0019900	kinase binding	0.0079685
GO:0006497	protein lipidation	2.13508e-11				GO:0004713	protein tyrosine kinase activity	0.00799909
GO:0042158	lipoprotein biosynthetic process	2.13508e-11				GO:0016857	racemase and epimerase activity, acting on carbohydrates and derivatives	0.00838196
GO:0000103	sulfate assimilation	2.17304e-11				GO:0003849	3-deoxy-7-phosphoheptulonate synthase activity	0.00892486
GO:0009561	megagametogenesis	2.23014e-11				GO:0004022	alcohol dehydrogenase (NAD) activity	0.00892486
GO:0048532	anatomical structure arrangement	2.29139e-11				GO:0016723	oxidoreductase activity, oxidizing metal ions, NAD or NADP as acceptor	0.00892486
GO:0006890	retrograde vesicle-mediated transport, Golgi to ER	2.39908e-11				GO:0016852	sirohydrochlorin cobaltochelatase activity	0.00892486
GO:0045944	positive regulation of transcription from RNA polymerase II promoter	2.447e-11				GO:0017057	6-phosphogluconolactonase activity	0.00892486
GO:0006862	nucleotide transport	3.25578e-11				GO:0019209	kinase activator activity	0.00892486
GO:0016226	iron-sulfur cluster assembly	3.44555e-11				GO:0030295	protein kinase activator activity	0.00892486
GO:0031163	metallo-sulfur cluster assembly	3.44555e-11				GO:0030627	pre-mRNA 5'-splice site binding	0.00892486
GO:0042157	lipoprotein metabolic process	3.63362e-11				GO:0042800	histone methyltransferase activity (H3-K4 specific)	0.00892486
GO:0016050	vesicle organization	3.90454e-11				GO:0051266	sirohydrochlorin ferrochelatase activity	0.00892486
GO:0030258	lipid modification	4.05832e-11				GO:0004673	protein histidine kinase activity	0.00895476
GO:0009438	methylglyoxal metabolic process	4.15889e-11				GO:0016775	phosphotransferase activity, nitrogenous group as acceptor	0.00895476
GO:0042182	ketone catabolic process	4.15889e-11				GO:0004124	cysteine synthase activity	0.00947176
GO:0051596	methylglyoxal catabolic process	4.15889e-11				GO:0001085	RNA polymerase II transcription factor binding	0.00952564
GO:0061025	membrane fusion	5.37446e-11				GO:0042393	histone binding	0.0100878
GO:0031667	response to nutrient levels	5.68499e-11				GO:0004045	aminoacyl-tRNA hydrolase activity	0.0106632
GO:0009250	glucan biosynthetic process	6.305e-11				GO:0008252	nucleotidase activity	0.0106632
GO:0007292	female gamete generation	6.69837e-11				GO:0015301	anion:anion antiporter activity	0.0106632
GO:0009560	embryo sac egg cell differentiation	6.69837e-11				GO:0031369	translation initiation factor binding	0.0106632
GO:0006914	autophagy	7.15016e-11				GO:0009041	uridylate kinase activity	0.010723
GO:0021700	developmental maturation	7.277e-11				GO:0015368	calcium:cation antiporter activity	0.010723
GO:0006607	NLS-bearing protein import into nucleus	7.62564e-11				GO:0070569	uridylyltransferase activity	0.010723
GO:0042325	regulation of phosphorylation	7.73468e-11				GO:0005102	receptor binding	0.0114371
GO:0043269	regulation of ion transport	7.94447e-11				GO:0005347	ATP transmembrane transporter activity	0.0119451
GO:0071214	cellular response to abiotic stimulus	8.24473e-11				GO:0008574	ATP-dependent microtubule motor activity, plus-end-directed	0.0119451
GO:0006563	L-serine metabolic process	8.25272e-11				GO:0016812	hydrolase activity, acting on carbon-nitrogen (but not peptide) bonds, in cyclic amides	0.0119451
GO:1901565	organonitrogen compound catabolic process	8.64229e-11				GO:0031386	protein tag	0.0119451
GO:0009909	regulation of flower development	9.44616e-11				GO:0047325	inositol tetrakisphosphate 1-kinase activity	0.0119451
GO:0008610	lipid biosynthetic process	9.74947e-11				GO:0051765	inositol tetrakisphosphate kinase activity	0.0119451
GO:0065007	biological regulation	1.02628e-10				GO:0052725	inositol-1,3,4-trisphosphate 6-kinase activity	0.0119451
GO:0033044	regulation of chromosome organization	1.03513e-10				GO:0052726	inositol-1,3,4-trisphosphate 5-kinase activity	0.0119451
GO:0032259	methylation	1.16366e-10				GO:0000104	succinate dehydrogenase activity	0.0125463
GO:0009148	pyrimidine nucleoside triphosphate biosynthetic process	1.39347e-10				GO:0003984	acetolactate synthase activity	0.0125463
GO:0009060	aerobic respiration	1.42783e-10				GO:0004019	adenylosuccinate synthase activity	0.0125463
GO:0009756	carbohydrate mediated signaling	1.53699e-10				GO:0004349	glutamate 5-kinase activity	0.0125463
GO:0010182	sugar mediated signaling pathway	1.53699e-10				GO:0008177	succinate dehydrogenase (ubiquinone) activity	0.0125463
GO:0051338	regulation of transferase activity	1.64199e-10				GO:0016618	hydroxypyruvate reductase activity	0.0125463
GO:0030163	protein catabolic process	1.67842e-10				GO:0030337	DNA polymerase processivity factor activity	0.0125463
GO:1901606	alpha-amino acid catabolic process	1.72303e-10				GO:0043295	glutathione binding	0.0125463
GO:0046467	membrane lipid biosynthetic process	1.7518e-10				GO:0048487	beta-tubulin binding	0.0125463
GO:0000460	maturation of 5.8S rRNA	1.7747e-10				GO:1900750	oligopeptide binding	0.0125463
GO:0044710	single-organism metabolic process	1.88039e-10				GO:0004348	glucosylceramidase activity	0.0129577
GO:0009063	cellular amino acid catabolic process	1.97361e-10				GO:0016888	endodeoxyribonuclease activity, producing 5'-phosphomonoesters	0.0129577
GO:0022622	root system development	2.07593e-10				GO:0048256	flap endonuclease activity	0.0129577
GO:0048364	root development	2.07593e-10				GO:0004832	valine-tRNA ligase activity	0.0134001
GO:0006400	tRNA modification	2.09141e-10				GO:0008022	protein C-terminus binding	0.0134001
GO:0071705	nitrogen compound transport	2.18782e-10				GO:0016151	nickel cation binding	0.0134001
GO:0006739	NADP metabolic process	2.22353e-10				GO:0005092	GDP-dissociation inhibitor activity	0.0144025
GO:0051495	positive regulation of cytoskeleton organization	2.22353e-10				GO:0045548	phenylalanine ammonia-lyase activity	0.0150213
GO:0048278	vesicle docking	2.28287e-10				GO:0004066	asparagine synthase (glutamine-hydrolyzing) activity	0.015667
GO:0006783	heme biosynthetic process	2.39362e-10				GO:0001228	transcriptional activator activity, RNA polymerase II transcription regulatory region sequence-specific binding	0.0160164
GO:0006544	glycine metabolic process	2.44566e-10				GO:0003689	DNA clamp loader activity	0.0161252
GO:0016049	cell growth	2.46691e-10				GO:0008195	phosphatidate phosphatase activity	0.0161252
GO:0009642	response to light intensity	2.58106e-10				GO:0016149	translation release factor activity, codon specific	0.0161252
GO:0043038	amino acid activation	2.73712e-10				GO:0033170	protein-DNA loading ATPase activity	0.0161252
GO:0043039	tRNA aminoacylation	2.73712e-10				GO:0004645	phosphorylase activity	0.016577
GO:0006665	sphingolipid metabolic process	2.88576e-10				GO:0016211	ammonia ligase activity	0.016577
GO:0000245	spliceosomal complex assembly	3.70837e-10				GO:0016880	acid-ammonia (or amide) ligase activity	0.016577
GO:0006448	regulation of translational elongation	3.70837e-10				GO:0019210	kinase inhibitor activity	0.016577
GO:0044801	single-organism membrane fusion	3.84821e-10				GO:0070568	guanylyltransferase activity	0.016577
GO:0019684	photosynthesis, light reaction	3.99128e-10				GO:0003690	double-stranded DNA binding	0.0168061
GO:0061640	cytoskeleton-dependent cytokinesis	4.45059e-10				GO:1990837	sequence-specific double-stranded DNA binding	0.0169907
GO:0018209	peptidyl-serine modification	4.45677e-10				GO:0000026	alpha-1,2-mannosyltransferase activity	0.0175144
GO:0000910	cytokinesis	4.56656e-10				GO:0000107	imidazoleglycerol-phosphate synthase activity	0.0175144
GO:0006661	phosphatidylinositol biosynthetic process	5.4004e-10				GO:0000993	RNA polymerase II core binding	0.0175144
GO:0006473	protein acetylation	5.40205e-10				GO:0003855	3-dehydroquinate dehydratase activity	0.0175144
GO:0006650	glycerophospholipid metabolic process	6.04285e-10				GO:0003856	3-dehydroquinate synthase activity	0.0175144
GO:0007033	vacuole organization	6.08696e-10				GO:0003871	5-methyltetrahydropteroyltriglutamate-homocysteine S-methyltransferase activity	0.0175144
GO:0044257	cellular protein catabolic process	6.14394e-10				GO:0003873	6-phosphofructo-2-kinase activity	0.0175144
GO:0034250	positive regulation of cellular amide metabolic process	6.96756e-10				GO:0003876	AMP deaminase activity	0.0175144
GO:0045727	positive regulation of translation	6.96756e-10				GO:0003882	CDP-diacylglycerol-serine O-phosphatidyltransferase activity	0.0175144
GO:0009147	pyrimidine nucleoside triphosphate metabolic process	7.2001e-10				GO:0003937	IMP cyclohydrolase activity	0.0175144
GO:0001932	regulation of protein phosphorylation	7.67842e-10				GO:0003942	N-acetyl-gamma-glutamyl-phosphate reductase activity	0.0175144
GO:0043549	regulation of kinase activity	7.67842e-10				GO:0003987	acetate-CoA ligase activity	0.0175144
GO:0006241	CTP biosynthetic process	8.02861e-10				GO:0003991	acetylglutamate kinase activity	0.0175144
GO:0009208	pyrimidine ribonucleoside triphosphate metabolic process	8.02861e-10				GO:0004013	adenosylhomocysteinase activity	0.0175144
GO:0009209	pyrimidine ribonucleoside triphosphate biosynthetic process	8.02861e-10				GO:0004044	amidophosphoribosyltransferase activity	0.0175144
GO:0046036	CTP metabolic process	8.02861e-10				GO:0004046	aminoacylase activity	0.0175144
GO:0009072	aromatic amino acid family metabolic process	8.39681e-10				GO:0004088	carbamoyl-phosphate synthase (glutamine-hydrolyzing) activity	0.0175144
GO:0000023	maltose metabolic process	8.55157e-10				GO:0004149	dihydrolipoyllysine-residue succinyltransferase activity	0.0175144
GO:0009637	response to blue light	8.55157e-10				GO:0004152	dihydroorotate dehydrogenase activity	0.0175144
GO:0042180	cellular ketone metabolic process	9.19144e-10				GO:0004300	enoyl-CoA hydratase activity	0.0175144
GO:0018105	peptidyl-serine phosphorylation	9.48532e-10				GO:0004343	glucosamine 6-phosphate N-acetyltransferase activity	0.0175144
GO:0042793	transcription from plastid promoter	9.59307e-10				GO:0004347	glucose-6-phosphate isomerase activity	0.0175144
GO:2000113	negative regulation of cellular macromolecule biosynthetic process	9.69382e-10				GO:0004360	glutamine-fructose-6-phosphate transaminase (isomerizing) activity	0.0175144
GO:0006418	tRNA aminoacylation for protein translation	9.9094e-10				GO:0004385	guanylate kinase activity	0.0175144
GO:0051225	spindle assembly	1.04229e-09				GO:0004416	hydroxyacylglutathione hydrolase activity	0.0175144
GO:0043173	nucleotide salvage	1.0466e-09				GO:0004430	1-phosphatidylinositol 4-kinase activity	0.0175144
GO:0061512	protein localization to cilium	1.0466e-09				GO:0004452	isopentenyl-diphosphate delta-isomerase activity	0.0175144
GO:0016108	tetraterpenoid metabolic process	1.05803e-09				GO:0004475	mannose-1-phosphate guanylyltransferase activity	0.0175144
GO:0016116	carotenoid metabolic process	1.05803e-09				GO:0004484	mRNA guanylyltransferase activity	0.0175144
GO:0008033	tRNA processing	1.10418e-09				GO:0004591	oxoglutarate dehydrogenase (succinyl-transferring) activity	0.0175144
GO:1903509	liposaccharide metabolic process	1.14908e-09				GO:0004594	pantothenate kinase activity	0.0175144
GO:0006904	vesicle docking involved in exocytosis	1.16572e-09				GO:0004638	phosphoribosylaminoimidazole carboxylase activity	0.0175144
GO:0006664	glycolipid metabolic process	1.17878e-09				GO:0004639	phosphoribosylaminoimidazolesuccinocarboxamide synthase activity	0.0175144
GO:0000281	mitotic cytokinesis	1.31737e-09				GO:0004643	phosphoribosylaminoimidazolecarboxamide formyltransferase activity	0.0175144
GO:0032506	cytokinetic process	1.31737e-09				GO:0004648	O-phospho-L-serine:2-oxoglutarate aminotransferase activity	0.0175144
GO:1902410	mitotic cytokinetic process	1.31737e-09				GO:0004651	polynucleotide 5'-phosphatase activity	0.0175144
GO:0007067	mitotic nuclear division	1.43075e-09				GO:0004660	protein farnesyltransferase activity	0.0175144
GO:0009768	photosynthesis, light harvesting in photosystem I	1.43646e-09				GO:0004662	CAAX-protein geranylgeranyltransferase activity	0.0175144
GO:0051606	detection of stimulus	1.50222e-09				GO:0004663	Rab geranylgeranyltransferase activity	0.0175144
GO:0006099	tricarboxylic acid cycle	1.68575e-09				GO:0004719	protein-L-isoaspartate (D-aspartate) O-methyltransferase activity	0.0175144
GO:0042594	response to starvation	1.68575e-09				GO:0004750	ribulose-phosphate 3-epimerase activity	0.0175144
GO:0000280	nuclear division	1.68611e-09				GO:0004764	shikimate 3-dehydrogenase (NADP+) activity	0.0175144
GO:0045492	xylan biosynthetic process	1.84949e-09				GO:0004774	succinate-CoA ligase activity	0.0175144
GO:0071482	cellular response to light stimulus	1.97959e-09				GO:0004775	succinate-CoA ligase (ADP-forming) activity	0.0175144
GO:0032271	regulation of protein polymerization	2.08023e-09				GO:0004777	succinate-semialdehyde dehydrogenase (NAD+) activity	0.0175144
GO:0015693	magnesium ion transport	2.09243e-09				GO:0004795	threonine synthase activity	0.0175144
GO:1903830	magnesium ion transmembrane transport	2.09243e-09				GO:0004853	uroporphyrinogen decarboxylase activity	0.0175144
GO:0045859	regulation of protein kinase activity	2.3442e-09				GO:0005049	nuclear export signal receptor activity	0.0175144
GO:0042168	heme metabolic process	2.56538e-09				GO:0005459	UDP-galactose transmembrane transporter activity	0.0175144
GO:0046112	nucleobase biosynthetic process	2.56538e-09				GO:0008265	Mo-molybdopterin cofactor sulfurase activity	0.0175144
GO:0018298	protein-chromophore linkage	2.63341e-09				GO:0008531	riboflavin kinase activity	0.0175144
GO:0048367	shoot system development	2.65332e-09				GO:0008905	mannose-phosphate guanylyltransferase activity	0.0175144
GO:0006526	arginine biosynthetic process	2.83541e-09				GO:0008963	phospho-N-acetylmuramoyl-pentapeptide-transferase activity	0.0175144
GO:0006662	glycerol ether metabolic process	2.8417e-09				GO:0008967	phosphoglycolate phosphatase activity	0.0175144
GO:0018904	ether metabolic process	2.8417e-09				GO:0009013	succinate-semialdehyde dehydrogenase [NAD(P)+] activity	0.0175144
GO:0032844	regulation of homeostatic process	2.8417e-09				GO:0009884	cytokinin receptor activity	0.0175144
GO:0048827	phyllome development	2.8727e-09				GO:0010354	homogentisate prenyltransferase activity	0.0175144
GO:0043687	post-translational protein modification	2.90954e-09				GO:0010486	manganese:proton antiporter activity	0.0175144
GO:0019751	polyol metabolic process	3.18778e-09				GO:0015101	organic cation transmembrane transporter activity	0.0175144
GO:0051603	proteolysis involved in cellular protein catabolic process	3.23933e-09				GO:0015930	glutamate synthase activity	0.0175144
GO:0043650	dicarboxylic acid biosynthetic process	3.32051e-09				GO:0016208	AMP binding	0.0175144
GO:0046434	organophosphate catabolic process	3.59341e-09				GO:0016262	protein N-acetylglucosaminyltransferase activity	0.0175144
GO:0006801	superoxide metabolic process	3.66673e-09				GO:0016297	acyl-[acyl-carrier-protein] hydrolase activity	0.0175144
GO:0032273	positive regulation of protein polymerization	4.15903e-09				GO:0016743	carboxyl- or carbamoyltransferase activity	0.0175144
GO:0044764	multi-organism cellular process	4.58347e-09				GO:0016748	succinyltransferase activity	0.0175144
GO:0023014	signal transduction by protein phosphorylation	5.48681e-09				GO:0016751	S-succinyltransferase activity	0.0175144
GO:0031349	positive regulation of defense response	5.76708e-09				GO:0016801	hydrolase activity, acting on ether bonds	0.0175144
GO:0010267	production of ta-siRNAs involved in RNA interference	5.79741e-09				GO:0016802	trialkylsulfonium hydrolase activity	0.0175144
GO:0009247	glycolipid biosynthetic process	6.07394e-09				GO:0016855	racemase and epimerase activity, acting on amino acids and derivatives	0.0175144
GO:0016055	Wnt signaling pathway	6.24453e-09				GO:0016906	sterol 3-beta-glucosyltransferase activity	0.0175144
GO:0046777	protein autophosphorylation	6.40479e-09				GO:0018812	3-hydroxyacyl-CoA dehydratase activity	0.0175144
GO:0000079	regulation of cyclin-dependent protein serine/threonine kinase activity	6.72846e-09				GO:0019808	polyamine binding	0.0175144
GO:0006475	internal protein amino acid acetylation	6.72846e-09				GO:0019902	phosphatase binding	0.0175144
GO:1904029	regulation of cyclin-dependent protein kinase activity	6.72846e-09				GO:0019903	protein phosphatase binding	0.0175144
GO:0071229	cellular response to acid chemical	7.0596e-09				GO:0030366	molybdopterin synthase activity	0.0175144
GO:0030833	regulation of actin filament polymerization	7.1228e-09				GO:0031957	very long-chain fatty acid-CoA ligase activity	0.0175144
GO:0009617	response to bacterium	7.95562e-09				GO:0033699	DNA 5'-adenosine monophosphate hydrolase activity	0.0175144
GO:0043628	ncRNA 3'-end processing	8.21387e-09				GO:0034450	ubiquitin-ubiquitin ligase activity	0.0175144
GO:0010015	root morphogenesis	8.40677e-09				GO:0034618	arginine binding	0.0175144
GO:0009845	seed germination	8.78049e-09				GO:0035252	UDP-xylosyltransferase activity	0.0175144
GO:0051156	glucose 6-phosphate metabolic process	9.04085e-09				GO:0035596	methylthiotransferase activity	0.0175144
GO:0006820	anion transport	9.30718e-09				GO:0036361	racemase activity, acting on amino acids and derivatives	0.0175144
GO:0031122	cytoplasmic microtubule organization	9.38785e-09				GO:0042085	5-methyltetrahydropteroyltri-L-glutamate-dependent methyltransferase activity	0.0175144
GO:0000027	ribosomal large subunit assembly	9.91201e-09				GO:0042134	rRNA primary transcript binding	0.0175144
GO:0046040	IMP metabolic process	1.04028e-08				GO:0042281	dolichyl pyrophosphate Man9GlcNAc2 alpha-1,3-glucosyltransferase activity	0.0175144
GO:0019674	NAD metabolic process	1.07606e-08				GO:0042586	peptide deformylase activity	0.0175144
GO:0090174	organelle membrane fusion	1.22495e-08				GO:0045437	uridine nucleosidase activity	0.0175144
GO:0000911	cytokinesis by cell plate formation	1.23579e-08				GO:0047623	adenosine-phosphate deaminase activity	0.0175144
GO:0009126	purine nucleoside monophosphate metabolic process	1.27108e-08				GO:0047661	amino-acid racemase activity	0.0175144
GO:0009167	purine ribonucleoside monophosphate metabolic process	1.27108e-08				GO:0050263	ribosylpyrimidine nucleosidase activity	0.0175144
GO:0019632	shikimate metabolic process	1.28454e-08				GO:0050306	sucrose 1F-fructosyltransferase activity	0.0175144
GO:0009141	nucleoside triphosphate metabolic process	1.36935e-08				GO:0050497	transferase activity, transferring alkylthio groups	0.0175144
GO:0016573	histone acetylation	1.41052e-08				GO:0050738	fructosyltransferase activity	0.0175144
GO:0018393	internal peptidyl-lysine acetylation	1.41052e-08				GO:0051377	mannose-ethanolamine phosphotransferase activity	0.0175144
GO:0018394	peptidyl-lysine acetylation	1.41052e-08				GO:0051724	NAD transporter activity	0.0175144
GO:0030838	positive regulation of actin filament polymerization	1.41052e-08				GO:0052592	oxidoreductase activity, acting on CH or CH2 groups, with an iron-sulfur protein as acceptor	0.0175144
GO:0045010	actin nucleation	1.41052e-08				GO:0052742	phosphatidylinositol kinase activity	0.0175144
GO:0071428	rRNA-containing ribonucleoprotein complex export from nucleus	1.45568e-08				GO:0052856	NADHX epimerase activity	0.0175144
GO:0022604	regulation of cell morphogenesis	1.53241e-08				GO:0052857	NADPHX epimerase activity	0.0175144
GO:0071478	cellular response to radiation	1.53241e-08				GO:0061503	tRNA threonylcarbamoyladenosine dehydratase	0.0175144
GO:0043248	proteasome assembly	1.57383e-08				GO:0070039	rRNA (guanosine-2'-O-)-methyltransferase activity	0.0175144
GO:0048589	developmental growth	1.65664e-08				GO:0070300	phosphatidic acid binding	0.0175144
GO:0090351	seedling development	1.65664e-08				GO:0070548	L-glutamine aminotransferase activity	0.0175144
GO:1901616	organic hydroxy compound catabolic process	1.71328e-08				GO:0098518	polynucleotide phosphatase activity	0.0175144
GO:0008360	regulation of cell shape	1.79118e-08				GO:0098809	nitrite reductase activity	0.0175144
GO:0010026	trichome differentiation	1.93551e-08				GO:1990050	phosphatidic acid transporter activity	0.0175144
GO:0008064	regulation of actin polymerization or depolymerization	1.98433e-08				GO:0004340	glucokinase activity	0.0184444
GO:0030832	regulation of actin filament length	1.98433e-08				GO:0005536	glucose binding	0.0184444
GO:0032956	regulation of actin cytoskeleton organization	1.98433e-08				GO:0019158	mannokinase activity	0.0184444
GO:0032970	regulation of actin filament-based process	1.98433e-08				GO:0000981	RNA polymerase II transcription factor activity, sequence-specific DNA binding	0.0187046
GO:1901659	glycosyl compound biosynthetic process	2.03358e-08				GO:0004860	protein kinase inhibitor activity	0.018858
GO:0031401	positive regulation of protein modification process	2.18367e-08				GO:0016157	sucrose synthase activity	0.0191471
GO:0042559	pteridine-containing compound biosynthetic process	2.21135e-08				GO:0046915	transition metal ion transmembrane transporter activity	0.0205873
GO:0042787	protein ubiquitination involved in ubiquitin-dependent protein catabolic process	2.36357e-08				GO:0008242	omega peptidase activity	0.0210294
GO:0000303	response to superoxide	2.4042e-08				GO:0016755	transferase activity, transferring amino-acyl groups	0.0210294
GO:0000305	response to oxygen radical	2.4042e-08				GO:0051117	ATPase binding	0.0210294
GO:0007029	endoplasmic reticulum organization	2.4042e-08				GO:0004707	MAP kinase activity	0.0212607
GO:0019430	removal of superoxide radicals	2.4042e-08				GO:0015108	chloride transmembrane transporter activity	0.0214231
GO:0071450	cellular response to oxygen radical	2.4042e-08				GO:0016846	carbon-sulfur lyase activity	0.0217656
GO:0071451	cellular response to superoxide	2.4042e-08				GO:0004049	anthranilate synthase activity	0.0223913
GO:0032787	monocarboxylic acid metabolic process	2.40676e-08				GO:0004150	dihydroneopterin aldolase activity	0.0223913
GO:0045017	glycerolipid biosynthetic process	2.69747e-08				GO:0004321	fatty-acyl-CoA synthase activity	0.0223913
GO:0001522	pseudouridine synthesis	2.7793e-08				GO:0004665	prephenate dehydrogenase (NADP+) activity	0.0223913
GO:0006098	pentose-phosphate shunt	2.9309e-08				GO:0005275	amine transmembrane transporter activity	0.0223913
GO:0061615	glycolytic process through fructose-6-phosphate	3.0793e-08				GO:0008977	prephenate dehydrogenase activity	0.0223913
GO:0046653	tetrahydrofolate metabolic process	3.11557e-08				GO:0016630	protochlorophyllide reductase activity	0.0223913
GO:0043207	response to external biotic stimulus	3.2396e-08				GO:0019156	isoamylase activity	0.0223913
GO:0051707	response to other organism	3.2396e-08				GO:0070403	NAD+ binding	0.0223913
GO:0048468	cell development	3.30165e-08				GO:0002020	protease binding	0.0225943
GO:0010090	trichome morphogenesis	3.38175e-08				GO:0004067	asparaginase activity	0.0225943
GO:0051239	regulation of multicellular organismal process	3.50751e-08				GO:0004467	long-chain fatty acid-CoA ligase activity	0.0225943
GO:0007051	spindle organization	3.63706e-08				GO:0004792	thiosulfate sulfurtransferase activity	0.0225943
GO:0016571	histone methylation	3.64707e-08				GO:0005345	purine nucleobase transmembrane transporter activity	0.0225943
GO:0051258	protein polymerization	3.65252e-08				GO:0008174	mRNA methyltransferase activity	0.0225943
GO:0009226	nucleotide-sugar biosynthetic process	3.70563e-08				GO:0008728	GTP diphosphokinase activity	0.0225943
GO:0046364	monosaccharide biosynthetic process	3.86005e-08				GO:0015645	fatty acid ligase activity	0.0225943
GO:0016109	tetraterpenoid biosynthetic process	4.285e-08				GO:0015923	mannosidase activity	0.0234941
GO:0016117	carotenoid biosynthetic process	4.285e-08				GO:0015036	disulfide oxidoreductase activity	0.0238636
GO:0000154	rRNA modification	4.35251e-08				GO:0003678	DNA helicase activity	0.0239483
GO:0000469	cleavage involved in rRNA processing	4.35486e-08				GO:0004664	prephenate dehydratase activity	0.0253303
GO:0006144	purine nucleobase metabolic process	4.35486e-08				GO:0008964	phosphoenolpyruvate carboxylase activity	0.0253303
GO:0006450	regulation of translational fidelity	4.39538e-08				GO:0019172	glyoxalase III activity	0.0253303
GO:0007020	microtubule nucleation	4.39538e-08				GO:0008271	secondary active sulfate transmembrane transporter activity	0.0273426
GO:0031109	microtubule polymerization or depolymerization	4.39538e-08				GO:0015116	sulfate transmembrane transporter activity	0.0273426
GO:0046785	microtubule polymerization	4.39538e-08				GO:0004829	threonine-tRNA ligase activity	0.0294097
GO:0015781	pyrimidine nucleotide-sugar transport	4.49972e-08				GO:0033612	receptor serine/threonine kinase binding	0.0294097
GO:0033539	fatty acid beta-oxidation using acyl-CoA dehydrogenase	4.49972e-08				GO:0016701	oxidoreductase activity, acting on single donors with incorporation of molecular oxygen	0.0318536
GO:0045116	protein neddylation	4.49972e-08				GO:0004602	glutathione peroxidase activity	0.0321878
GO:0009396	folic acid-containing compound biosynthetic process	5.05017e-08				GO:0031490	chromatin DNA binding	0.0321878
GO:0006906	vesicle fusion	5.40387e-08				GO:0008081	phosphoric diester hydrolase activity	0.0334994
GO:0006188	IMP biosynthetic process	5.44641e-08				GO:0003933	GTP cyclohydrolase activity	0.0337019
GO:0000466	maturation of 5.8S rRNA from tricistronic rRNA transcript (SSU-rRNA, 5.8S rRNA, LSU-rRNA)	5.98499e-08				GO:0004345	glucose-6-phosphate dehydrogenase activity	0.0337019
GO:0031365	N-terminal protein amino acid modification	6.49509e-08				GO:0004712	protein serine/threonine/tyrosine kinase activity	0.0337019
GO:0001101	response to acid chemical	7.55317e-08				GO:0009975	cyclase activity	0.0337019
GO:0080135	regulation of cellular response to stress	8.12893e-08				GO:0016436	rRNA (uridine) methyltransferase activity	0.0337019
GO:0009581	detection of external stimulus	8.15846e-08				GO:0033743	peptide-methionine (R)-S-oxide reductase activity	0.0337019
GO:0071902	positive regulation of protein serine/threonine kinase activity	8.15846e-08				GO:0070402	NADPH binding	0.0337019
GO:1901068	guanosine-containing compound metabolic process	8.41021e-08				GO:0000182	rDNA binding	0.0343703
GO:0006047	UDP-N-acetylglucosamine metabolic process	8.42155e-08				GO:0000213	tRNA-intron endonuclease activity	0.0343703
GO:0042752	regulation of circadian rhythm	8.42155e-08				GO:0003827	alpha-1,3-mannosylglycoprotein 2-beta-N-acetylglucosaminyltransferase activity	0.0343703
GO:0031668	cellular response to extracellular stimulus	9.67872e-08				GO:0003878	ATP citrate synthase activity	0.0343703
GO:0071496	cellular response to external stimulus	9.67872e-08				GO:0004365	glyceraldehyde-3-phosphate dehydrogenase (NAD+) (phosphorylating) activity	0.0343703
GO:0010431	seed maturation	1.01172e-07				GO:0008425	2-polyprenyl-6-methoxy-1,4-benzoquinone methyltransferase activity	0.0343703
GO:0006546	glycine catabolic process	1.02753e-07				GO:0008840	4-hydroxy-tetrahydrodipicolinate synthase	0.0343703
GO:0009113	purine nucleobase biosynthetic process	1.02753e-07				GO:0009000	selenocysteine lyase activity	0.0343703
GO:0006289	nucleotide-excision repair	1.0612e-07				GO:0016672	oxidoreductase activity, acting on a sulfur group of donors, quinone or similar compound as acceptor	0.0343703
GO:0006108	malate metabolic process	1.21659e-07				GO:0019955	cytokine binding	0.0343703
GO:0070972	protein localization to endoplasmic reticulum	1.26598e-07				GO:0030580	quinone cofactor methyltransferase activity	0.0343703
GO:0009081	branched-chain amino acid metabolic process	1.32936e-07				GO:0031071	cysteine desulfurase activity	0.0343703
GO:0051493	regulation of cytoskeleton organization	1.35438e-07				GO:0043530	adenosine 5'-monophosphoramidase activity	0.0343703
GO:0009225	nucleotide-sugar metabolic process	1.38789e-07				GO:0043891	glyceraldehyde-3-phosphate dehydrogenase (NAD(P)+) (phosphorylating) activity	0.0343703
GO:0045898	regulation of RNA polymerase II transcriptional preinitiation complex assembly	1.44498e-07				GO:0045174	glutathione dehydrogenase (ascorbate) activity	0.0343703
GO:0045899	positive regulation of RNA polymerase II transcriptional preinitiation complex assembly	1.44498e-07				GO:0050373	UDP-arabinose 4-epimerase activity	0.0343703
GO:0097306	cellular response to alcohol	1.52594e-07				GO:0051750	delta3,5-delta2,4-dienoyl-CoA isomerase activity	0.0343703
GO:0006014	D-ribose metabolic process	1.57613e-07				GO:1990482	sphingolipid alpha-glucuronosyltransferase activity	0.0343703
GO:0006986	response to unfolded protein	1.58976e-07				GO:0008409	5'-3' exonuclease activity	0.0361974
GO:0006101	citrate metabolic process	1.68698e-07				GO:0005247	voltage-gated chloride channel activity	0.0369569
GO:0009894	regulation of catabolic process	1.691e-07				GO:0005254	chloride channel activity	0.0369569
GO:0002684	positive regulation of immune system process	1.86334e-07				GO:0000179	rRNA (adenine-N6,N6-)-dimethyltransferase activity	0.03763
GO:0007006	mitochondrial membrane organization	1.86334e-07				GO:0003951	NAD+ kinase activity	0.03763
GO:0045089	positive regulation of innate immune response	1.86334e-07				GO:0004363	glutathione synthase activity	0.03763
GO:0050778	positive regulation of immune response	1.86334e-07				GO:0004449	isocitrate dehydrogenase (NAD+) activity	0.03763
GO:1902531	regulation of intracellular signal transduction	1.8972e-07				GO:0008296	3'-5'-exodeoxyribonuclease activity	0.03763
GO:0006816	calcium ion transport	2.11513e-07				GO:0016207	4-coumarate-CoA ligase activity	0.03763
GO:0009644	response to high light intensity	2.14505e-07				GO:0047429	nucleoside-triphosphate diphosphatase activity	0.03763
GO:0009199	ribonucleoside triphosphate metabolic process	2.25324e-07				GO:0034979	NAD-dependent protein deacetylase activity	0.038214
GO:1901361	organic cyclic compound catabolic process	2.45467e-07				GO:0000234	phosphoethanolamine N-methyltransferase activity	0.0395645
GO:0006655	phosphatidylglycerol biosynthetic process	2.48368e-07				GO:0004350	glutamate-5-semialdehyde dehydrogenase activity	0.0395645
GO:0046471	phosphatidylglycerol metabolic process	2.48368e-07				GO:0004368	glycerol-3-phosphate dehydrogenase activity	0.0395645
GO:0006525	arginine metabolic process	2.65472e-07				GO:0004609	phosphatidylserine decarboxylase activity	0.0395645
GO:0006612	protein targeting to membrane	2.91554e-07				GO:0004822	isoleucine-tRNA ligase activity	0.0395645
GO:0071395	cellular response to jasmonic acid stimulus	3.02125e-07				GO:0004848	ureidoglycolate hydrolase activity	0.0395645
GO:0043484	regulation of RNA splicing	3.37546e-07				GO:0016710	trans-cinnamate 4-monooxygenase activity	0.0395645
GO:0045292	mRNA cis splicing, via spliceosome	3.37546e-07				GO:0019776	Atg8 ligase activity	0.0395645
GO:0046184	aldehyde biosynthetic process	3.37546e-07				GO:0051499	D-aminoacyl-tRNA deacylase activity	0.0395645
GO:0009887	organ morphogenesis	3.4511e-07				GO:0005310	dicarboxylic acid transmembrane transporter activity	0.0397584
GO:0000387	spliceosomal snRNP assembly	3.97e-07				GO:0019104	DNA N-glycosylase activity	0.0397584
GO:0006560	proline metabolic process	4.51096e-07				GO:0016829	lyase activity	0.0399893
GO:0009071	serine family amino acid catabolic process	4.51096e-07				GO:0036002	pre-mRNA binding	0.0433532
GO:0009867	jasmonic acid mediated signaling pathway	4.57715e-07				GO:0005471	ATP:ADP antiporter activity	0.0452447
GO:0034047	regulation of protein phosphatase type 2A activity	4.59983e-07				GO:0015217	ADP transmembrane transporter activity	0.0452447
GO:0046488	phosphatidylinositol metabolic process	4.72137e-07				GO:0015369	calcium:proton antiporter activity	0.0452447
GO:0009753	response to jasmonic acid	4.75113e-07				GO:0017136	NAD-dependent histone deacetylase activity	0.0452447
GO:0002097	tRNA wobble base modification	4.84944e-07				GO:0031078	histone deacetylase activity (H3-K14 specific)	0.0452447
GO:0019363	pyridine nucleotide biosynthetic process	4.84944e-07				GO:0032041	NAD-dependent histone deacetylase activity (H3-K14 specific)	0.0452447
GO:0097035	regulation of membrane lipid distribution	4.84944e-07				GO:0004854	xanthine dehydrogenase activity	0.0465148
GO:0010038	response to metal ion	5.16882e-07				GO:0016872	intramolecular lyase activity	0.0465148
GO:0042822	pyridoxal phosphate metabolic process	5.52033e-07				GO:0015293	symporter activity	0.0467454
GO:0042823	pyridoxal phosphate biosynthetic process	5.52033e-07				GO:0043621	protein self-association	0.0472136
GO:0009582	detection of abiotic stimulus	6.10787e-07				GO:0003843	1,3-beta-D-glucan synthase activity	0.0476685
GO:0046164	alcohol catabolic process	6.10787e-07				GO:0005388	calcium-transporting ATPase activity	0.0476685
GO:0046174	polyol catabolic process	6.10787e-07
GO:0009073	aromatic amino acid family biosynthetic process	6.12364e-07
GO:0022603	regulation of anatomical structure morphogenesis	6.23142e-07
GO:0006301	postreplication repair	6.32792e-07
GO:0001731	formation of translation preinitiation complex	6.45438e-07
GO:0034661	ncRNA catabolic process	6.72432e-07
GO:0010035	response to inorganic substance	6.92137e-07
GO:0006541	glutamine metabolic process	7.02979e-07
GO:2000242	negative regulation of reproductive process	7.04674e-07
GO:1990542	mitochondrial transmembrane transport	7.05764e-07
GO:0009968	negative regulation of signal transduction	7.07519e-07
GO:0010648	negative regulation of cell communication	7.07519e-07
GO:0023057	negative regulation of signaling	7.07519e-07
GO:0006084	acetyl-CoA metabolic process	7.24753e-07
GO:0006206	pyrimidine nucleobase metabolic process	7.24753e-07
GO:0009106	lipoate metabolic process	8.3655e-07
GO:0042542	response to hydrogen peroxide	8.71565e-07
GO:0048469	cell maturation	8.79071e-07
GO:0048764	trichoblast maturation	8.79071e-07
GO:0048765	root hair cell differentiation	8.79071e-07
GO:1901264	carbohydrate derivative transport	9.10186e-07
GO:0009411	response to UV	9.4622e-07
GO:0009163	nucleoside biosynthetic process	9.70851e-07
GO:0071103	DNA conformation change	1.02091e-06
GO:0018195	peptidyl-arginine modification	1.03309e-06
GO:0018216	peptidyl-arginine methylation	1.03309e-06
GO:0034969	histone arginine methylation	1.03309e-06
GO:0006446	regulation of translational initiation	1.04541e-06
GO:0031669	cellular response to nutrient levels	1.04541e-06
GO:0016925	protein sumoylation	1.12006e-06
GO:0033108	mitochondrial respiratory chain complex assembly	1.25849e-06
GO:0031329	regulation of cellular catabolic process	1.31204e-06
GO:0006189	'de novo' IMP biosynthetic process	1.31814e-06
GO:0018196	peptidyl-asparagine modification	1.39826e-06
GO:0018279	protein N-linked glycosylation via asparagine	1.39826e-06
GO:0031167	rRNA methylation	1.43863e-06
GO:0006535	cysteine biosynthetic process from serine	1.48371e-06
GO:0010155	regulation of proton transport	1.48371e-06
GO:0090502	RNA phosphodiester bond hydrolysis, endonucleolytic	1.49862e-06
GO:0002252	immune effector process	1.59349e-06
GO:0065008	regulation of biological quality	1.6119e-06
GO:0098542	defense response to other organism	1.6534e-06
GO:0043412	macromolecule modification	1.84826e-06
GO:0000463	maturation of LSU-rRNA from tricistronic rRNA transcript (SSU-rRNA, 5.8S rRNA, LSU-rRNA)	1.86046e-06
GO:0009129	pyrimidine nucleoside monophosphate metabolic process	1.86046e-06
GO:0051274	beta-glucan biosynthetic process	1.8651e-06
GO:0042455	ribonucleoside biosynthetic process	1.89963e-06
GO:0002218	activation of innate immune response	1.93334e-06
GO:0002253	activation of immune response	1.93334e-06
GO:0006085	acetyl-CoA biosynthetic process	1.93334e-06
GO:0006998	nuclear envelope organization	1.93334e-06
GO:0015786	UDP-glucose transport	1.93334e-06
GO:0034605	cellular response to heat	1.93334e-06
GO:0035246	peptidyl-arginine N-methylation	1.93334e-06
GO:0035247	peptidyl-arginine omega-N-methylation	1.93334e-06
GO:0000060	protein import into nucleus, translocation	1.99254e-06
GO:0006610	ribosomal protein import into nucleus	1.99254e-06
GO:0098656	anion transmembrane transport	2.06924e-06
GO:0051093	negative regulation of developmental process	2.07067e-06
GO:0007059	chromosome segregation	2.08914e-06
GO:0009130	pyrimidine nucleoside monophosphate biosynthetic process	2.22263e-06
GO:0031125	rRNA 3'-end processing	2.42618e-06
GO:0016114	terpenoid biosynthetic process	2.43938e-06
GO:0045737	positive regulation of cyclin-dependent protein serine/threonine kinase activity	2.45452e-06
GO:1904031	positive regulation of cyclin-dependent protein kinase activity	2.45452e-06
GO:0000059	protein import into nucleus, docking	2.47202e-06
GO:0002098	tRNA wobble uridine modification	2.47202e-06
GO:0019359	nicotinamide nucleotide biosynthetic process	2.47202e-06
GO:0031048	chromatin silencing by small RNA	2.72279e-06
GO:0019439	aromatic compound catabolic process	2.84725e-06
GO:0016144	S-glycoside biosynthetic process	3.02838e-06
GO:0019758	glycosinolate biosynthetic process	3.02838e-06
GO:0019761	glucosinolate biosynthetic process	3.02838e-06
GO:0006310	DNA recombination	3.0329e-06
GO:0016075	rRNA catabolic process	3.08128e-06
GO:0046486	glycerolipid metabolic process	3.28829e-06
GO:0015977	carbon fixation	3.34918e-06
GO:0010053	root epidermal cell differentiation	3.43936e-06
GO:0010054	trichoblast differentiation	3.43936e-06
GO:0046365	monosaccharide catabolic process	3.43936e-06
GO:0043647	inositol phosphate metabolic process	3.50042e-06
GO:0046686	response to cadmium ion	3.50042e-06
GO:0009896	positive regulation of catabolic process	3.5891e-06
GO:0009785	blue light signaling pathway	3.61798e-06
GO:0030522	intracellular receptor signaling pathway	3.61798e-06
GO:0042816	vitamin B6 metabolic process	3.61798e-06
GO:0072595	maintenance of protein localization in organelle	3.61798e-06
GO:2000030	regulation of response to red or far red light	3.61798e-06
GO:0050665	hydrogen peroxide biosynthetic process	3.7373e-06
GO:0060260	regulation of transcription initiation from RNA polymerase II promoter	3.955e-06
GO:0060261	positive regulation of transcription initiation from RNA polymerase II promoter	3.955e-06
GO:2000142	regulation of DNA-templated transcription, initiation	3.955e-06
GO:2000144	positive regulation of DNA-templated transcription, initiation	3.955e-06
GO:0051052	regulation of DNA metabolic process	3.99282e-06
GO:0045036	protein targeting to chloroplast	4.29953e-06
GO:0072596	establishment of protein localization to chloroplast	4.29953e-06
GO:0072598	protein localization to chloroplast	4.29953e-06
GO:0008219	cell death	4.39578e-06
GO:0016265	death	4.39578e-06
GO:0030244	cellulose biosynthetic process	4.47037e-06
GO:0006094	gluconeogenesis	4.67476e-06
GO:0019319	hexose biosynthetic process	4.917e-06
GO:0002682	regulation of immune system process	5.01891e-06
GO:0072522	purine-containing compound biosynthetic process	5.09984e-06
GO:0018022	peptidyl-lysine methylation	5.34882e-06
GO:0000478	endonucleolytic cleavage involved in rRNA processing	5.55544e-06
GO:0060560	developmental growth involved in morphogenesis	5.57797e-06
GO:0051241	negative regulation of multicellular organismal process	6.23113e-06
GO:0009173	pyrimidine ribonucleoside monophosphate metabolic process	6.26565e-06
GO:0007155	cell adhesion	6.42627e-06
GO:0015914	phospholipid transport	6.42627e-06
GO:0022610	biological adhesion	6.42627e-06
GO:0006491	N-glycan processing	6.46441e-06
GO:0006493	protein O-linked glycosylation	6.46441e-06
GO:0045787	positive regulation of cell cycle	6.54876e-06
GO:0042537	benzene-containing compound metabolic process	6.62893e-06
GO:0032501	multicellular organismal process	6.6735e-06
GO:0006458	'de novo' protein folding	6.77046e-06
GO:0051084	'de novo' posttranslational protein folding	6.77046e-06
GO:0051085	chaperone mediated protein folding requiring cofactor	6.77046e-06
GO:0009267	cellular response to starvation	7.12563e-06
GO:0016926	protein desumoylation	7.19156e-06
GO:0034614	cellular response to reactive oxygen species	7.19156e-06
GO:0006222	UMP biosynthetic process	7.23027e-06
GO:0009174	pyrimidine ribonucleoside monophosphate biosynthetic process	7.23027e-06
GO:0009817	defense response to fungus, incompatible interaction	7.23027e-06
GO:0046049	UMP metabolic process	7.23027e-06
GO:0042176	regulation of protein catabolic process	7.28415e-06
GO:0022411	cellular component disassembly	7.43392e-06
GO:0000054	ribosomal subunit export from nucleus	7.51425e-06
GO:0033750	ribosome localization	7.51425e-06
GO:0033753	establishment of ribosome localization	7.51425e-06
GO:0050684	regulation of mRNA processing	7.51425e-06
GO:1903311	regulation of mRNA metabolic process	7.51425e-06
GO:0010218	response to far red light	7.67708e-06
GO:0044264	cellular polysaccharide metabolic process	7.77172e-06
GO:0071215	cellular response to abscisic acid stimulus	8.12077e-06
GO:0071396	cellular response to lipid	8.35979e-06
GO:0009788	negative regulation of abscisic acid-activated signaling pathway	8.37318e-06
GO:1901420	negative regulation of response to alcohol	8.37318e-06
GO:0006368	transcription elongation from RNA polymerase II promoter	8.78645e-06
GO:0006892	post-Golgi vesicle-mediated transport	8.78645e-06
GO:0031331	positive regulation of cellular catabolic process	9.085e-06
GO:0016073	snRNA metabolic process	9.72187e-06
GO:0000291	nuclear-transcribed mRNA catabolic process, exonucleolytic	1.04062e-05
GO:0000741	karyogamy	1.04683e-05
GO:0006672	ceramide metabolic process	1.04683e-05
GO:0000819	sister chromatid segregation	1.0535e-05
GO:0030029	actin filament-based process	1.0535e-05
GO:0010114	response to red light	1.10242e-05
GO:0048581	negative regulation of post-embryonic development	1.13947e-05
GO:0007602	phototransduction	1.16164e-05
GO:0009292	genetic transfer	1.16164e-05
GO:0009294	DNA mediated transformation	1.16164e-05
GO:0009435	NAD biosynthetic process	1.16164e-05
GO:0009583	detection of light stimulus	1.16164e-05
GO:0009585	red, far-red light phototransduction	1.16164e-05
GO:0051781	positive regulation of cell division	1.16164e-05
GO:0071483	cellular response to blue light	1.16164e-05
GO:0009144	purine nucleoside triphosphate metabolic process	1.20081e-05
GO:0034204	lipid translocation	1.2313e-05
GO:0045332	phospholipid translocation	1.2313e-05
GO:0009423	chorismate biosynthetic process	1.26696e-05
GO:0018342	protein prenylation	1.26696e-05
GO:0019627	urea metabolic process	1.26696e-05
GO:0019919	peptidyl-arginine methylation, to asymmetrical-dimethyl arginine	1.26696e-05
GO:0042732	D-xylose metabolic process	1.26696e-05
GO:0048571	long-day photoperiodism	1.26696e-05
GO:0070534	protein K63-linked ubiquitination	1.26696e-05
GO:0097354	prenylation	1.26696e-05
GO:0000904	cell morphogenesis involved in differentiation	1.27048e-05
GO:0006376	mRNA splice site selection	1.31006e-05
GO:0006561	proline biosynthetic process	1.31006e-05
GO:0031023	microtubule organizing center organization	1.31006e-05
GO:0061088	regulation of sequestering of zinc ion	1.31006e-05
GO:1901407	regulation of phosphorylation of RNA polymerase II C-terminal domain	1.31006e-05
GO:1901409	positive regulation of phosphorylation of RNA polymerase II C-terminal domain	1.31006e-05
GO:2000021	regulation of ion homeostasis	1.31006e-05
GO:0042147	retrograde transport, endosome to Golgi	1.38466e-05
GO:0009555	pollen development	1.49749e-05
GO:0007062	sister chromatid cohesion	1.50571e-05
GO:0060548	negative regulation of cell death	1.67789e-05
GO:0009696	salicylic acid metabolic process	1.74441e-05
GO:0009697	salicylic acid biosynthetic process	1.74441e-05
GO:0045088	regulation of innate immune response	1.79053e-05
GO:0009738	abscisic acid-activated signaling pathway	1.83421e-05
GO:1901617	organic hydroxy compound biosynthetic process	1.88232e-05
GO:0010162	seed dormancy process	1.91459e-05
GO:0022611	dormancy process	1.91459e-05
GO:0009312	oligosaccharide biosynthetic process	1.93919e-05
GO:0009205	purine ribonucleoside triphosphate metabolic process	1.93983e-05
GO:0009615	response to virus	1.94886e-05
GO:0010073	meristem maintenance	2.02673e-05
GO:0006505	GPI anchor metabolic process	2.055e-05
GO:0006506	GPI anchor biosynthetic process	2.055e-05
GO:0046942	carboxylic acid transport	2.07244e-05
GO:2000028	regulation of photoperiodism, flowering	2.09046e-05
GO:0044419	interspecies interaction between organisms	2.1739e-05
GO:0051259	protein oligomerization	2.1739e-05
GO:0015780	nucleotide-sugar transport	2.24471e-05
GO:0009850	auxin metabolic process	2.27805e-05
GO:0006048	UDP-N-acetylglucosamine biosynthetic process	2.37081e-05
GO:0010099	regulation of photomorphogenesis	2.37081e-05
GO:0033962	cytoplasmic mRNA processing body assembly	2.37081e-05
GO:0042819	vitamin B6 biosynthetic process	2.37081e-05
GO:0046349	amino sugar biosynthetic process	2.37081e-05
GO:0046838	phosphorylated carbohydrate dephosphorylation	2.37081e-05
GO:0060341	regulation of cellular localization	2.37081e-05
GO:0010921	regulation of phosphatase activity	2.37457e-05
GO:0016036	cellular response to phosphate starvation	2.69917e-05
GO:0034982	mitochondrial protein processing	2.69917e-05
GO:0050776	regulation of immune response	2.8425e-05
GO:0010118	stomatal movement	2.89574e-05
GO:0010563	negative regulation of phosphorus metabolic process	3.08743e-05
GO:0045936	negative regulation of phosphate metabolic process	3.08743e-05
GO:0051246	regulation of protein metabolic process	3.10976e-05
GO:0006972	hyperosmotic response	3.11947e-05
GO:0010014	meristem initiation	3.11947e-05
GO:0006333	chromatin assembly or disassembly	3.2482e-05
GO:0043648	dicarboxylic acid metabolic process	3.33043e-05
GO:0006743	ubiquinone metabolic process	3.39963e-05
GO:0006744	ubiquinone biosynthetic process	3.39963e-05
GO:0007267	cell-cell signaling	3.39963e-05
GO:1903409	reactive oxygen species biosynthetic process	3.39963e-05
GO:0080147	root hair cell development	3.53752e-05
GO:0090567	reproductive shoot system development	3.63608e-05
GO:0009262	deoxyribonucleotide metabolic process	3.655e-05
GO:0006777	Mo-molybdopterin cofactor biosynthetic process	3.7311e-05
GO:0019720	Mo-molybdopterin cofactor metabolic process	3.7311e-05
GO:0032324	molybdopterin cofactor biosynthetic process	3.7311e-05
GO:0035268	protein mannosylation	3.7311e-05
GO:0043545	molybdopterin cofactor metabolic process	3.7311e-05
GO:0048024	regulation of mRNA splicing, via spliceosome	3.7311e-05
GO:0048586	regulation of long-day photoperiodism, flowering	3.7311e-05
GO:0051189	prosthetic group metabolic process	3.7311e-05
GO:0090151	establishment of protein localization to mitochondrial membrane	3.7311e-05
GO:0006366	transcription from RNA polymerase II promoter	3.75097e-05
GO:0006007	glucose catabolic process	3.82489e-05
GO:0019320	hexose catabolic process	3.82489e-05
GO:0015980	energy derivation by oxidation of organic compounds	3.89775e-05
GO:0001934	positive regulation of protein phosphorylation	3.91221e-05
GO:0090503	RNA phosphodiester bond hydrolysis, exonucleolytic	3.91221e-05
GO:0015849	organic acid transport	3.94845e-05
GO:0045732	positive regulation of protein catabolic process	4.10326e-05
GO:0009965	leaf morphogenesis	4.19287e-05
GO:0000301	retrograde transport, vesicle recycling within Golgi	4.43635e-05
GO:0007007	inner mitochondrial membrane organization	4.43635e-05
GO:0090558	plant epidermis development	4.49331e-05
GO:0006498	N-terminal protein lipidation	4.87145e-05
GO:0006499	N-terminal protein myristoylation	4.87145e-05
GO:0010048	vernalization response	4.87145e-05
GO:0010050	vegetative phase change	4.87145e-05
GO:0018377	protein myristoylation	4.87145e-05
GO:0061136	regulation of proteasomal protein catabolic process	5.4693e-05
GO:1903050	regulation of proteolysis involved in cellular protein catabolic process	5.4693e-05
GO:1903362	regulation of cellular protein catabolic process	5.4693e-05
GO:1900140	regulation of seedling development	5.86027e-05
GO:0006896	Golgi to vacuole transport	5.92775e-05
GO:0034427	nuclear-transcribed mRNA catabolic process, exonucleolytic, 3'-5'	5.92775e-05
GO:0034472	snRNA 3'-end processing	5.92775e-05
GO:0045454	cell redox homeostasis	6.52818e-05
GO:0009057	macromolecule catabolic process	6.63205e-05
GO:0000290	deadenylation-dependent decapping of nuclear-transcribed mRNA	6.66675e-05
GO:0006570	tyrosine metabolic process	6.82888e-05
GO:0032544	plastid translation	6.82888e-05
GO:0035384	thioester biosynthetic process	6.82888e-05
GO:0051341	regulation of oxidoreductase activity	6.82888e-05
GO:0071616	acyl-CoA biosynthetic process	6.82888e-05
GO:2000022	regulation of jasmonic acid mediated signaling pathway	6.82888e-05
GO:0009082	branched-chain amino acid biosynthetic process	6.89166e-05
GO:0010243	response to organonitrogen compound	7.65382e-05
GO:0030036	actin cytoskeleton organization	7.6554e-05
GO:0035967	cellular response to topologically incorrect protein	7.88977e-05
GO:0046417	chorismate metabolic process	7.88977e-05
GO:0051205	protein insertion into membrane	7.88977e-05
GO:0006323	DNA packaging	8.14116e-05
GO:0098813	nuclear chromosome segregation	8.14564e-05
GO:0044403	symbiosis, encompassing mutualism through parasitism	8.211e-05
GO:0045047	protein targeting to ER	8.211e-05
GO:0072599	establishment of protein localization to endoplasmic reticulum	8.211e-05
GO:0000050	urea cycle	8.30129e-05
GO:0006086	acetyl-CoA biosynthetic process from pyruvate	8.30129e-05
GO:0016559	peroxisome fission	8.30129e-05
GO:0035999	tetrahydrofolate interconversion	8.30129e-05
GO:0044210	'de novo' CTP biosynthetic process	8.30129e-05
GO:0044375	regulation of peroxisome size	8.30129e-05
GO:0046083	adenine metabolic process	8.30129e-05
GO:0046084	adenine biosynthetic process	8.30129e-05
GO:0048574	long-day photoperiodism, flowering	8.30129e-05
GO:0051050	positive regulation of transport	8.30129e-05
GO:0032268	regulation of cellular protein metabolic process	8.50054e-05
GO:0033865	nucleoside bisphosphate metabolic process	8.57494e-05
GO:0033875	ribonucleoside bisphosphate metabolic process	8.57494e-05
GO:0034032	purine nucleoside bisphosphate metabolic process	8.57494e-05
GO:0007015	actin filament organization	8.58059e-05
GO:0010941	regulation of cell death	8.58059e-05
GO:0009773	photosynthetic electron transport in photosystem I	8.72541e-05
GO:0010260	organ senescence	8.72541e-05
GO:0032204	regulation of telomere maintenance	8.8077e-05
GO:0006012	galactose metabolic process	9.57346e-05
GO:0009694	jasmonic acid metabolic process	9.57346e-05
GO:0009741	response to brassinosteroid	9.72299e-05
GO:0006346	methylation-dependent chromatin silencing	9.90915e-05
GO:0045862	positive regulation of proteolysis	9.9302e-05
GO:0048509	regulation of meristem development	9.9302e-05
GO:1901800	positive regulation of proteasomal protein catabolic process	9.9302e-05
GO:1903052	positive regulation of proteolysis involved in cellular protein catabolic process	9.9302e-05
GO:1903364	positive regulation of cellular protein catabolic process	9.9302e-05
GO:0019253	reductive pentose-phosphate cycle	0.00010022
GO:0019685	photosynthesis, dark reaction	0.00010022
GO:0043101	purine-containing compound salvage	0.00010022
GO:0043174	nucleoside salvage	0.00010022
GO:0048280	vesicle fusion with Golgi apparatus	0.00010022
GO:0032940	secretion by cell	0.000112268
GO:0052646	alditol phosphate metabolic process	0.000117669
GO:0072507	divalent inorganic cation homeostasis	0.000117669
GO:0006167	AMP biosynthetic process	0.000118854
GO:0046033	AMP metabolic process	0.000118854
GO:0048767	root hair elongation	0.000118854
GO:0000479	endonucleolytic cleavage of tricistronic rRNA transcript (SSU-rRNA, 5.8S rRNA, LSU-rRNA)	0.000126765
GO:0043090	amino acid import	0.000126765
GO:0006782	protoporphyrinogen IX biosynthetic process	0.000129434
GO:0046501	protoporphyrinogen IX metabolic process	0.000129434
GO:0045860	positive regulation of protein kinase activity	0.000129468
GO:0070482	response to oxygen levels	0.000129468
GO:0006636	unsaturated fatty acid biosynthetic process	0.000130857
GO:0033559	unsaturated fatty acid metabolic process	0.000130857
GO:0035335	peptidyl-tyrosine dephosphorylation	0.000141967
GO:0001933	negative regulation of protein phosphorylation	0.000153927
GO:0006469	negative regulation of protein kinase activity	0.000153927
GO:0010017	red or far-red light signaling pathway	0.000153927
GO:0010043	response to zinc ion	0.000153927
GO:0033673	negative regulation of kinase activity	0.000153927
GO:0071489	cellular response to red or far red light	0.000153927
GO:0000972	transcription-dependent tethering of RNA polymerase II gene DNA at nuclear periphery	0.000155331
GO:0010091	trichome branching	0.000155331
GO:0031060	regulation of histone methylation	0.000155331
GO:0032386	regulation of intracellular transport	0.000155331
GO:0035437	maintenance of protein localization in endoplasmic reticulum	0.000155331
GO:0042762	regulation of sulfur metabolic process	0.000155331
GO:0046855	inositol phosphate dephosphorylation	0.000155331
GO:0051220	cytoplasmic sequestering of protein	0.000155331
GO:0071545	inositol phosphate catabolic process	0.000155331
GO:0009627	systemic acquired resistance	0.000157897
GO:0031497	chromatin assembly	0.000162633
GO:0006637	acyl-CoA metabolic process	0.00016432
GO:0035383	thioester metabolic process	0.00016432
GO:0031400	negative regulation of protein modification process	0.000167855
GO:0016074	snoRNA metabolic process	0.000172915
GO:0042326	negative regulation of phosphorylation	0.000172915
GO:0043144	snoRNA processing	0.000172915
GO:0009751	response to salicylic acid	0.000176317
GO:0050826	response to freezing	0.000180197
GO:0009908	flower development	0.000187745
GO:0006352	DNA-templated transcription, initiation	0.000188726
GO:0046034	ATP metabolic process	0.00019397
GO:0016180	snRNA processing	0.000194789
GO:0009746	response to hexose	0.000196302
GO:0010029	regulation of seed germination	0.000196302
GO:0031124	mRNA 3'-end processing	0.000196302
GO:0034284	response to monosaccharide	0.000196302
GO:0010647	positive regulation of cell communication	0.00019876
GO:0006999	nuclear pore organization	0.000202036
GO:0016093	polyprenol metabolic process	0.000202036
GO:0019348	dolichol metabolic process	0.000202036
GO:0045324	late endosome to vacuole transport	0.000202036
GO:0051668	localization within membrane	0.000202036
GO:0034968	histone lysine methylation	0.000206777
GO:0009826	unidimensional cell growth	0.00020679
GO:0043666	regulation of phosphoprotein phosphatase activity	0.000211105
GO:0000381	regulation of alternative mRNA splicing, via spliceosome	0.000211364
GO:0009083	branched-chain amino acid catabolic process	0.000211364
GO:0016032	viral process	0.000211364
GO:0043044	ATP-dependent chromatin remodeling	0.000211364
GO:0043097	pyrimidine nucleoside salvage	0.000211364
GO:0046654	tetrahydrofolate biosynthetic process	0.000211364
GO:0047484	regulation of response to osmotic stress	0.000211364
GO:0032507	maintenance of protein location in cell	0.000211395
GO:0045185	maintenance of protein location	0.000211395
GO:0010564	regulation of cell cycle process	0.000215246
GO:0006465	signal peptide processing	0.000234959
GO:0009089	lysine biosynthetic process via diaminopimelate	0.000246328
GO:0009816	defense response to bacterium, incompatible interaction	0.000246328
GO:0034475	U4 snRNA 3'-end processing	0.000246328
GO:0031348	negative regulation of defense response	0.000253496
GO:0046903	secretion	0.000264334
GO:0009095	aromatic amino acid family biosynthetic process, prephenate pathway	0.000271944
GO:0032984	macromolecular complex disassembly	0.000272999
GO:0034762	regulation of transmembrane transport	0.000272999
GO:0034765	regulation of ion transmembrane transport	0.000272999
GO:0006551	leucine metabolic process	0.000279395
GO:0031503	protein complex localization	0.000279395
GO:0034629	cellular protein complex localization	0.000279395
GO:0006721	terpenoid metabolic process	0.000280004
GO:0009787	regulation of abscisic acid-activated signaling pathway	0.000281153
GO:1901419	regulation of response to alcohol	0.000281153
GO:0009735	response to cytokinin	0.000283702
GO:0006553	lysine metabolic process	0.000288766
GO:0009085	lysine biosynthetic process	0.000288766
GO:0010119	regulation of stomatal movement	0.000288766
GO:0010200	response to chitin	0.000288766
GO:0009608	response to symbiont	0.000290644
GO:0010351	lithium ion transport	0.000290644
GO:0046498	S-adenosylhomocysteine metabolic process	0.000290644
GO:0048232	male gamete generation	0.000290644
GO:0051646	mitochondrion localization	0.000290644
GO:0006730	one-carbon metabolic process	0.000299306
GO:0045595	regulation of cell differentiation	0.000299438
GO:0071446	cellular response to salicylic acid stimulus	0.000300425
GO:0007568	aging	0.000322413
GO:0032880	regulation of protein localization	0.000343615
GO:0034620	cellular response to unfolded protein	0.000343615
GO:0000447	endonucleolytic cleavage in ITS1 to separate SSU-rRNA from 5.8S rRNA and LSU-rRNA from tricistronic rRNA transcript (SSU-rRNA, 5.8S rRNA, LSU-rRNA)	0.000345555
GO:0010506	regulation of autophagy	0.000345555
GO:0043562	cellular response to nitrogen levels	0.000345555
GO:0006865	amino acid transport	0.000348493
GO:0032870	cellular response to hormone stimulus	0.000365659
GO:0071495	cellular response to endogenous stimulus	0.000365659
GO:0000055	ribosomal large subunit export from nucleus	0.000374849
GO:0006071	glycerol metabolic process	0.000374849
GO:0016560	protein import into peroxisome matrix, docking	0.000374849
GO:0019400	alditol metabolic process	0.000374849
GO:0022615	protein to membrane docking	0.000374849
GO:0051054	positive regulation of DNA metabolic process	0.000374849
GO:0051568	histone H3-K4 methylation	0.000374849
GO:0006508	proteolysis	0.000376455
GO:0009695	jasmonic acid biosynthetic process	0.000392222
GO:0010332	response to gamma radiation	0.000413902
GO:0009755	hormone-mediated signaling pathway	0.000415642
GO:0006476	protein deacetylation	0.000425493
GO:0006566	threonine metabolic process	0.000425493
GO:0006627	protein processing involved in protein targeting to mitochondrion	0.000425493
GO:0042726	flavin-containing compound metabolic process	0.000425493
GO:1901679	nucleotide transmembrane transport	0.000425493
GO:0097502	mannosylation	0.000429223
GO:0046113	nucleobase catabolic process	0.000443212
GO:0009863	salicylic acid mediated signaling pathway	0.000451768
GO:0010224	response to UV-B	0.000457562
GO:0006379	mRNA cleavage	0.000463329
GO:0009107	lipoate biosynthetic process	0.000463329
GO:0016236	macroautophagy	0.000463329
GO:0032543	mitochondrial translation	0.000467277
GO:0006887	exocytosis	0.000475997
GO:0043069	negative regulation of programmed cell death	0.000493217
GO:0000919	cell plate assembly	0.000543824
GO:0001927	exocyst assembly	0.000543824
GO:0002943	tRNA dihydrouridine synthesis	0.000543824
GO:0006490	oligosaccharide-lipid intermediate biosynthetic process	0.000543824
GO:0006611	protein export from nucleus	0.000543824
GO:0007032	endosome organization	0.000543824
GO:0009870	defense response signaling pathway, resistance gene-dependent	0.000543824
GO:0010204	defense response signaling pathway, resistance gene-independent	0.000543824
GO:0018344	protein geranylgeranylation	0.000543824
GO:0019365	pyridine nucleotide salvage	0.000543824
GO:0019860	uracil metabolic process	0.000543824
GO:0031537	regulation of anthocyanin metabolic process	0.000543824
GO:0035542	regulation of SNARE complex assembly	0.000543824
GO:0045739	positive regulation of DNA repair	0.000543824
GO:0090322	regulation of superoxide metabolic process	0.000543824
GO:2000024	regulation of leaf development	0.000543824
GO:0046351	disaccharide biosynthetic process	0.000544809
GO:0072523	purine-containing compound catabolic process	0.000544809
GO:0009910	negative regulation of flower development	0.000555689
GO:0031056	regulation of histone modification	0.000555689
GO:0006811	ion transport	0.000558427
GO:0035601	protein deacylation	0.000564734
GO:0006183	GTP biosynthetic process	0.000588528
GO:0006228	UTP biosynthetic process	0.000588528
GO:0034314	Arp2/3 complex-mediated actin nucleation	0.000588528
GO:0046039	GTP metabolic process	0.000588528
GO:0046051	UTP metabolic process	0.000588528
GO:0071824	protein-DNA complex subunit organization	0.000594041
GO:0006575	cellular modified amino acid metabolic process	0.000595678
GO:0012501	programmed cell death	0.000602749
GO:0009687	abscisic acid metabolic process	0.000621201
GO:0009688	abscisic acid biosynthetic process	0.000621201
GO:0042991	transcription factor import into nucleus	0.000621201
GO:0043288	apocarotenoid metabolic process	0.000621201
GO:0043289	apocarotenoid biosynthetic process	0.000621201
GO:0043572	plastid fission	0.000621201
GO:0071901	negative regulation of protein serine/threonine kinase activity	0.000621201
GO:1902644	tertiary alcohol metabolic process	0.000621201
GO:1902645	tertiary alcohol biosynthetic process	0.000621201
GO:0042023	DNA endoreduplication	0.000629842
GO:0044070	regulation of anion transport	0.000636641
GO:0000070	mitotic sister chromatid segregation	0.000662129
GO:0031126	snoRNA 3'-end processing	0.000662129
GO:0034227	tRNA thio-modification	0.000662754
GO:0042454	ribonucleoside catabolic process	0.000662754
GO:0045037	protein import into chloroplast stroma	0.000662754
GO:0055074	calcium ion homeostasis	0.000662754
GO:0072529	pyrimidine-containing compound catabolic process	0.000662754
GO:0009967	positive regulation of signal transduction	0.000675714
GO:0019856	pyrimidine nucleobase biosynthetic process	0.000675714
GO:0023056	positive regulation of signaling	0.000675714
GO:1902275	regulation of chromatin organization	0.000675714
GO:1903308	regulation of chromatin modification	0.000675714
GO:0046500	S-adenosylmethionine metabolic process	0.000682204
GO:0051607	defense response to virus	0.000682204
GO:0071265	L-methionine biosynthetic process	0.000685469
GO:1903959	regulation of anion transmembrane transport	0.000705601
GO:0000165	MAPK cascade	0.000714981
GO:0009607	response to biotic stimulus	0.000716824
GO:0051302	regulation of cell division	0.000749617
GO:0007186	G-protein coupled receptor signaling pathway	0.000758687
GO:0009263	deoxyribonucleotide biosynthetic process	0.000764487
GO:0032012	regulation of ARF protein signal transduction	0.000764487
GO:0043171	peptide catabolic process	0.000764487
GO:0046578	regulation of Ras protein signal transduction	0.000764487
GO:0051056	regulation of small GTPase mediated signal transduction	0.000764487
GO:0032535	regulation of cellular component size	0.000807288
GO:0090066	regulation of anatomical structure size	0.000807288
GO:0051240	positive regulation of multicellular organismal process	0.000811886
GO:0010363	regulation of plant-type hypersensitive response	0.000863628
GO:0000028	ribosomal small subunit assembly	0.000866949
GO:0036293	response to decreased oxygen levels	0.000866949
GO:0009306	protein secretion	0.000893739
GO:0018065	protein-cofactor linkage	0.000893739
GO:0009124	nucleoside monophosphate biosynthetic process	0.000895106
GO:0001666	response to hypoxia	0.00091925
GO:0010150	leaf senescence	0.00091925
GO:0060249	anatomical structure homeostasis	0.000961537
GO:0005977	glycogen metabolic process	0.000966334
GO:0006112	energy reserve metabolic process	0.000966334
GO:0010074	maintenance of meristem identity	0.000966334
GO:0008655	pyrimidine-containing compound salvage	0.000978269
GO:0018958	phenol-containing compound metabolic process	0.000989506
GO:0045489	pectin biosynthetic process	0.000989506
GO:0015846	polyamine transport	0.000997703
GO:1902591	single-organism membrane budding	0.000997703
GO:0006928	movement of cell or subcellular component	0.000999016
GO:0006536	glutamate metabolic process	0.001005
GO:0010286	heat acclimation	0.001005
GO:0015858	nucleoside transport	0.001005
GO:0006407	rRNA export from nucleus	0.00101753
GO:0006434	seryl-tRNA aminoacylation	0.00101753
GO:0006621	protein retention in ER lumen	0.00101753
GO:0007009	plasma membrane organization	0.00101753
GO:0009959	negative gravitropism	0.00101753
GO:0019852	L-ascorbic acid metabolic process	0.00101753
GO:0019853	L-ascorbic acid biosynthetic process	0.00101753
GO:0034497	protein localization to pre-autophagosomal structure	0.00101753
GO:0043462	regulation of ATPase activity	0.00101753
GO:0046900	tetrahydrofolylpolyglutamate metabolic process	0.00101753
GO:0051029	rRNA transport	0.00101753
GO:0052325	cell wall pectin biosynthetic process	0.00101753
GO:0006771	riboflavin metabolic process	0.00102443
GO:0009231	riboflavin biosynthetic process	0.00102443
GO:0030148	sphingolipid biosynthetic process	0.00102443
GO:0042727	flavin-containing compound biosynthetic process	0.00102443
GO:0006613	cotranslational protein targeting to membrane	0.00103116
GO:0006614	SRP-dependent cotranslational protein targeting to membrane	0.00103116
GO:0030150	protein import into mitochondrial matrix	0.00105144
GO:0008284	positive regulation of cell proliferation	0.00107411
GO:0065004	protein-DNA complex assembly	0.00107582
GO:0044786	cell cycle DNA replication	0.00115687
GO:0000451	rRNA 2'-O-methylation	0.00116778
GO:0000453	enzyme-directed rRNA 2'-O-methylation	0.00116778
GO:0006552	leucine catabolic process	0.00116778
GO:0009851	auxin biosynthetic process	0.00116778
GO:0035269	protein O-linked mannosylation	0.00116778
GO:0043096	purine nucleobase salvage	0.00116778
GO:0043405	regulation of MAP kinase activity	0.00116778
GO:0043408	regulation of MAPK cascade	0.00116778
GO:0048579	negative regulation of long-day photoperiodism, flowering	0.00116778
GO:1901292	nucleoside phosphate catabolic process	0.00116778
GO:0007346	regulation of mitotic cell cycle	0.00120264
GO:0034728	nucleosome organization	0.00121146
GO:0015937	coenzyme A biosynthetic process	0.0012545
GO:0033866	nucleoside bisphosphate biosynthetic process	0.0012545
GO:0034030	ribonucleoside bisphosphate biosynthetic process	0.0012545
GO:0034033	purine nucleoside bisphosphate biosynthetic process	0.0012545
GO:0044804	nucleophagy	0.0012545
GO:0045333	cellular respiration	0.00126226
GO:0098732	macromolecule deacylation	0.00127006
GO:0051347	positive regulation of transferase activity	0.00129981
GO:0043631	RNA polyadenylation	0.00133409
GO:0006164	purine nucleotide biosynthetic process	0.00134628
GO:0042127	regulation of cell proliferation	0.00139427
GO:0030968	endoplasmic reticulum unfolded protein response	0.00142898
GO:0032957	inositol trisphosphate metabolic process	0.00142898
GO:1903008	organelle disassembly	0.00142898
GO:0006360	transcription from RNA polymerase I promoter	0.00148594
GO:0016143	S-glycoside metabolic process	0.00149116
GO:0019757	glycosinolate metabolic process	0.00149116
GO:0019760	glucosinolate metabolic process	0.00149116
GO:0010020	chloroplast fission	0.00153123
GO:0016575	histone deacetylation	0.00153123
GO:0006351	transcription, DNA-templated	0.00154425
GO:0035195	gene silencing by miRNA	0.00157486
GO:0046451	diaminopimelate metabolic process	0.00157486
GO:0006207	'de novo' pyrimidine nucleobase biosynthetic process	0.00157528
GO:0015936	coenzyme A metabolic process	0.00157528
GO:0035196	production of miRNAs involved in gene silencing by miRNA	0.00157528
GO:0007126	meiotic nuclear division	0.00162138
GO:0006370	7-methylguanosine mRNA capping	0.00168273
GO:0006542	glutamine biosynthetic process	0.00168273
GO:0007098	centrosome cycle	0.00168273
GO:0010413	glucuronoxylan metabolic process	0.00168273
GO:0010417	glucuronoxylan biosynthetic process	0.00168273
GO:0051297	centrosome organization	0.00168273
GO:0051298	centrosome duplication	0.00168273
GO:0051353	positive regulation of oxidoreductase activity	0.00168273
GO:0051415	interphase microtubule nucleation by interphase microtubule organizing center	0.00168273
GO:0051418	microtubule nucleation by microtubule organizing center	0.00168273
GO:0052546	cell wall pectin metabolic process	0.00168273
GO:0090307	mitotic spindle assembly	0.00168273
GO:1902850	microtubule cytoskeleton organization involved in mitosis	0.00168273
GO:0007018	microtubule-based movement	0.00174533
GO:0097659	nucleic acid-templated transcription	0.00174777
GO:0006383	transcription from RNA polymerase III promoter	0.00175186
GO:0006474	N-terminal protein amino acid acetylation	0.00176655
GO:0032774	RNA biosynthetic process	0.00183372
GO:0000395	mRNA 5'-splice site recognition	0.00190383
GO:0009610	response to symbiotic fungus	0.00190383
GO:0019284	L-methionine biosynthetic process from S-adenosylmethionine	0.00190383
GO:0032365	intracellular lipid transport	0.00190383
GO:0033353	S-adenosylmethionine cycle	0.00190383
GO:0045927	positive regulation of growth	0.00190383
GO:0070919	production of siRNA involved in chromatin silencing by small RNA	0.00190383
GO:0072503	cellular divalent inorganic cation homeostasis	0.00190383
GO:0080022	primary root development	0.00190383
GO:1900150	regulation of defense response to fungus	0.00190383
GO:0043241	protein complex disassembly	0.00195642
GO:2000377	regulation of reactive oxygen species metabolic process	0.00195642
GO:0000723	telomere maintenance	0.00198754
GO:0032200	telomere organization	0.00198754
GO:0000045	autophagosome assembly	0.00204637
GO:0000184	nuclear-transcribed mRNA catabolic process, nonsense-mediated decay	0.00204637
GO:0007035	vacuolar acidification	0.00204637
GO:0010583	response to cyclopentenone	0.00204637
GO:0045851	pH reduction	0.00204637
GO:0048577	negative regulation of short-day photoperiodism, flowering	0.00204637
GO:0048587	regulation of short-day photoperiodism, flowering	0.00204637
GO:0051452	intracellular pH reduction	0.00204637
GO:0070940	dephosphorylation of RNA polymerase II C-terminal domain	0.00204637
GO:0006349	regulation of gene expression by genetic imprinting	0.00204972
GO:0006571	tyrosine biosynthetic process	0.00204972
GO:0006734	NADH metabolic process	0.00204972
GO:0006984	ER-nucleus signaling pathway	0.00204972
GO:0007008	outer mitochondrial membrane organization	0.00204972
GO:0010030	positive regulation of seed germination	0.00204972
GO:0017006	protein-tetrapyrrole linkage	0.00204972
GO:0045040	protein import into mitochondrial outer membrane	0.00204972
GO:0045840	positive regulation of mitotic nuclear division	0.00204972
GO:0051785	positive regulation of nuclear division	0.00204972
GO:0071514	genetic imprinting	0.00204972
GO:0072348	sulfur compound transport	0.00205871
GO:0030001	metal ion transport	0.00213815
GO:0006595	polyamine metabolic process	0.00220639
GO:0006334	nucleosome assembly	0.0022144
GO:0043067	regulation of programmed cell death	0.00223897
GO:0072350	tricarboxylic acid metabolic process	0.00225454
GO:0000122	negative regulation of transcription from RNA polymerase II promoter	0.00227027
GO:0043102	amino acid salvage	0.0022909
GO:0071267	L-methionine salvage	0.0022909
GO:1901070	guanosine-containing compound biosynthetic process	0.0022909
GO:0048582	positive regulation of post-embryonic development	0.00233414
GO:0007131	reciprocal meiotic recombination	0.00234522
GO:0035825	reciprocal DNA recombination	0.00234522
GO:0010562	positive regulation of phosphorus metabolic process	0.00234972
GO:0035670	plant-type ovary development	0.00234972
GO:0045937	positive regulation of phosphate metabolic process	0.00234972
GO:0048481	plant ovule development	0.00234972
GO:0009750	response to fructose	0.00237013
GO:0015865	purine nucleotide transport	0.00237013
GO:0015868	purine ribonucleotide transport	0.00237013
GO:0051503	adenine nucleotide transport	0.00237013
GO:0090421	embryonic meristem initiation	0.00237013
GO:0000105	histidine biosynthetic process	0.00238116
GO:0006547	histidine metabolic process	0.00238116
GO:0052803	imidazole-containing compound metabolic process	0.00238116
GO:0006066	alcohol metabolic process	0.00249764
GO:0042138	meiotic DNA double-strand break formation	0.00260075
GO:0043900	regulation of multi-organism process	0.00275571
GO:0001558	regulation of cell growth	0.00275995
GO:0010310	regulation of hydrogen peroxide metabolic process	0.00275995
GO:0002679	respiratory burst involved in defense response	0.00282205
GO:0006072	glycerol-3-phosphate metabolic process	0.00282205
GO:0031647	regulation of protein stability	0.00282205
GO:0044205	'de novo' UMP biosynthetic process	0.00282205
GO:0045730	respiratory burst	0.00282205
GO:0050821	protein stabilization	0.00282205
GO:0009692	ethylene metabolic process	0.00297687
GO:0009693	ethylene biosynthetic process	0.00297687
GO:0010104	regulation of ethylene-activated signaling pathway	0.00297687
GO:0043449	cellular alkene metabolic process	0.00297687
GO:0043450	alkene biosynthetic process	0.00297687
GO:0070297	regulation of phosphorelay signal transduction system	0.00297687
GO:1900673	olefin metabolic process	0.00297687
GO:1900674	olefin biosynthetic process	0.00297687
GO:0010016	shoot system morphogenesis	0.00301072
GO:0030488	tRNA methylation	0.00302239
GO:0051348	negative regulation of transferase activity	0.00313599
GO:0015802	basic amino acid transport	0.00318746
GO:0071941	nitrogen cycle metabolic process	0.00318746
GO:0009156	ribonucleoside monophosphate biosynthetic process	0.00319818
GO:0009834	plant-type secondary cell wall biogenesis	0.00328024
GO:0009744	response to sucrose	0.00329039
GO:0009723	response to ethylene	0.00329462
GO:0010075	regulation of meristem growth	0.00329462
GO:0006388	tRNA splicing, via endonucleolytic cleavage and ligation	0.00331636
GO:0031627	telomeric loop formation	0.00331636
GO:0016042	lipid catabolic process	0.00333345
GO:0005991	trehalose metabolic process	0.00336144
GO:0071027	nuclear RNA surveillance	0.00338107
GO:0071028	nuclear mRNA surveillance	0.00338107
GO:0006829	zinc II ion transport	0.00341098
GO:0051783	regulation of nuclear division	0.00351999
GO:0009595	detection of biotic stimulus	0.00354259
GO:0000266	mitochondrial fission	0.00356205
GO:0000461	endonucleolytic cleavage to generate mature 3'-end of SSU-rRNA from (SSU-rRNA, 5.8S rRNA, LSU-rRNA)	0.00356205
GO:0006168	adenine salvage	0.00356205
GO:0006208	pyrimidine nucleobase catabolic process	0.00356205
GO:0006212	uracil catabolic process	0.00356205
GO:0006573	valine metabolic process	0.00356205
GO:0009186	deoxyribonucleoside diphosphate metabolic process	0.00356205
GO:0009700	indole phytoalexin biosynthetic process	0.00356205
GO:0010088	phloem development	0.00356205
GO:0010100	negative regulation of photomorphogenesis	0.00356205
GO:0010138	pyrimidine ribonucleotide salvage	0.00356205
GO:0010165	response to X-ray	0.00356205
GO:0010387	COP9 signalosome assembly	0.00356205
GO:0015729	oxaloacetate transport	0.00356205
GO:0016024	CDP-diacylglycerol biosynthetic process	0.00356205
GO:0019357	nicotinate nucleotide biosynthetic process	0.00356205
GO:0019358	nicotinate nucleotide salvage	0.00356205
GO:0019464	glycine decarboxylation via glycine cleavage system	0.00356205
GO:0019676	ammonia assimilation cycle	0.00356205
GO:0030834	regulation of actin filament depolymerization	0.00356205
GO:0030835	negative regulation of actin filament depolymerization	0.00356205
GO:0031344	regulation of cell projection organization	0.00356205
GO:0032261	purine nucleotide salvage	0.00356205
GO:0032262	pyrimidine nucleotide salvage	0.00356205
GO:0032388	positive regulation of intracellular transport	0.00356205
GO:0032781	positive regulation of ATPase activity	0.00356205
GO:0033157	regulation of intracellular protein transport	0.00356205
GO:0033587	shikimate biosynthetic process	0.00356205
GO:0034975	protein folding in endoplasmic reticulum	0.00356205
GO:0042407	cristae formation	0.00356205
GO:0043132	NAD transport	0.00356205
GO:0043242	negative regulation of protein complex disassembly	0.00356205
GO:0043271	negative regulation of ion transport	0.00356205
GO:0044206	UMP salvage	0.00356205
GO:0044211	CTP salvage	0.00356205
GO:0045048	protein insertion into ER membrane	0.00356205
GO:0045740	positive regulation of DNA replication	0.00356205
GO:0045815	positive regulation of gene expression, epigenetic	0.00356205
GO:0045903	positive regulation of translational fidelity	0.00356205
GO:0046217	indole phytoalexin metabolic process	0.00356205
GO:0046341	CDP-diacylglycerol metabolic process	0.00356205
GO:0046497	nicotinate nucleotide metabolic process	0.00356205
GO:0046822	regulation of nucleocytoplasmic transport	0.00356205
GO:0046824	positive regulation of nucleocytoplasmic transport	0.00356205
GO:0046825	regulation of protein export from nucleus	0.00356205
GO:0046827	positive regulation of protein export from nucleus	0.00356205
GO:0048015	phosphatidylinositol-mediated signaling	0.00356205
GO:0048017	inositol lipid-mediated signaling	0.00356205
GO:0048194	Golgi vesicle budding	0.00356205
GO:0051016	barbed-end actin filament capping	0.00356205
GO:0051051	negative regulation of transport	0.00356205
GO:0051222	positive regulation of protein transport	0.00356205
GO:0051223	regulation of protein transport	0.00356205
GO:0051693	actin filament capping	0.00356205
GO:0060491	regulation of cell projection assembly	0.00356205
GO:0070201	regulation of establishment of protein localization	0.00356205
GO:0071324	cellular response to disaccharide stimulus	0.00356205
GO:0090316	positive regulation of intracellular protein transport	0.00356205
GO:0090481	pyrimidine nucleotide-sugar transmembrane transport	0.00356205
GO:0090610	bundle sheath cell fate specification	0.00356205
GO:0097576	vacuole fusion	0.00356205
GO:1900027	regulation of ruffle assembly	0.00356205
GO:1900407	regulation of cellular response to oxidative stress	0.00356205
GO:1900409	positive regulation of cellular response to oxidative stress	0.00356205
GO:1901031	regulation of response to reactive oxygen species	0.00356205
GO:1901033	positive regulation of response to reactive oxygen species	0.00356205
GO:1901668	regulation of superoxide dismutase activity	0.00356205
GO:1901671	positive regulation of superoxide dismutase activity	0.00356205
GO:1901879	regulation of protein depolymerization	0.00356205
GO:1901880	negative regulation of protein depolymerization	0.00356205
GO:1902356	oxaloacetate(2-) transmembrane transport	0.00356205
GO:1902882	regulation of response to oxidative stress	0.00356205
GO:1902884	positive regulation of response to oxidative stress	0.00356205
GO:1903649	regulation of cytoplasmic transport	0.00356205
GO:1903651	positive regulation of cytoplasmic transport	0.00356205
GO:1903827	regulation of cellular protein localization	0.00356205
GO:1903829	positive regulation of cellular protein localization	0.00356205
GO:1904833	positive regulation of removal of superoxide radicals	0.00356205
GO:1904951	positive regulation of establishment of protein localization	0.00356205
GO:2000121	regulation of removal of superoxide radicals	0.00356205
GO:2000379	positive regulation of reactive oxygen species metabolic process	0.00356205
GO:0009152	purine ribonucleotide biosynthetic process	0.00357771
GO:0007021	tubulin complex assembly	0.00358198
GO:0009624	response to nematode	0.00358198
GO:0032447	protein urmylation	0.00358198
GO:0044208	'de novo' AMP biosynthetic process	0.00358198
GO:0070125	mitochondrial translational elongation	0.00358198
GO:0097503	sialylation	0.00358198
GO:1902626	assembly of large subunit precursor of preribosome	0.00358198
GO:0007205	protein kinase C-activating G-protein coupled receptor signaling pathway	0.00358208
GO:0009249	protein lipoylation	0.00358208
GO:0009410	response to xenobiotic stimulus	0.0036509
GO:0048569	post-embryonic organ development	0.00367307
GO:0070475	rRNA base methylation	0.00367701
GO:0006812	cation transport	0.00367876
GO:0071577	zinc II ion transmembrane transport	0.00384262
GO:0006378	mRNA polyadenylation	0.0039321
GO:0009742	brassinosteroid mediated signaling pathway	0.0039321
GO:0071367	cellular response to brassinosteroid stimulus	0.0039321
GO:0070588	calcium ion transmembrane transport	0.00395034
GO:0048449	floral organ formation	0.00397733
GO:0048437	floral organ development	0.00424312
GO:0006558	L-phenylalanine metabolic process	0.00453689
GO:1902221	erythrose 4-phosphate/phosphoenolpyruvate family amino acid metabolic process	0.00453689
GO:0048467	gynoecium development	0.00460756
GO:0006631	fatty acid metabolic process	0.00464894
GO:0043624	cellular protein complex disassembly	0.00468462
GO:0006020	inositol metabolic process	0.00470298
GO:0006995	cellular response to nitrogen starvation	0.00470298
GO:0008616	queuosine biosynthetic process	0.00470298
GO:0046116	queuosine metabolic process	0.00470298
GO:1901401	regulation of tetrapyrrole metabolic process	0.00470298
GO:0048646	anatomical structure formation involved in morphogenesis	0.0048491
GO:0032392	DNA geometric change	0.00488119
GO:0032508	DNA duplex unwinding	0.00488119
GO:0072530	purine-containing compound transmembrane transport	0.00495475
GO:0010212	response to ionizing radiation	0.0050563
GO:0034285	response to disaccharide	0.00512145
GO:0018108	peptidyl-tyrosine phosphorylation	0.00512767
GO:0018212	peptidyl-tyrosine modification	0.00512767
GO:1903825	organic acid transmembrane transport	0.00514786
GO:0006772	thiamine metabolic process	0.00525658
GO:0009626	plant-type hypersensitive response	0.00525658
GO:0034050	host programmed cell death induced by symbiont	0.00525658
GO:0042723	thiamine-containing compound metabolic process	0.00525658
GO:2000243	positive regulation of reproductive process	0.00525658
GO:0000422	mitophagy	0.00533618
GO:0006677	glycosylceramide metabolic process	0.00533618
GO:0006678	glucosylceramide metabolic process	0.00533618
GO:0006687	glycosphingolipid metabolic process	0.00533618
GO:0009200	deoxyribonucleoside triphosphate metabolic process	0.00533618
GO:0009394	2'-deoxyribonucleotide metabolic process	0.00533618
GO:0019692	deoxyribose phosphate metabolic process	0.00533618
GO:0030149	sphingolipid catabolic process	0.00533618
GO:0046466	membrane lipid catabolic process	0.00533618
GO:0061726	mitochondrion disassembly	0.00533618
GO:0031507	heterochromatin assembly	0.00549757
GO:0070828	heterochromatin organization	0.00549757
GO:0042327	positive regulation of phosphorylation	0.00550008
GO:0018198	peptidyl-cysteine modification	0.00560974
GO:0009094	L-phenylalanine biosynthetic process	0.00563544
GO:0051817	modification of morphology or physiology of other organism involved in symbiotic interaction	0.00563544
GO:1902223	erythrose 4-phosphate/phosphoenolpyruvate family amino acid biosynthetic process	0.00563544
GO:2001252	positive regulation of chromosome organization	0.00563544
GO:0009719	response to endogenous stimulus	0.00597084
GO:0006431	methionyl-tRNA aminoacylation	0.00622828
GO:0007064	mitotic sister chromatid cohesion	0.00622828
GO:0009166	nucleotide catabolic process	0.00622828
GO:0009683	indoleacetic acid metabolic process	0.00622828
GO:0009684	indoleacetic acid biosynthetic process	0.00622828
GO:0010044	response to aluminum ion	0.00622828
GO:0010196	nonphotochemical quenching	0.00622828
GO:0031119	tRNA pseudouridine synthesis	0.00622828
GO:0034473	U1 snRNA 3'-end processing	0.00622828
GO:0034476	U5 snRNA 3'-end processing	0.00622828
GO:0046130	purine ribonucleoside catabolic process	0.00622828
GO:0046655	folic acid metabolic process	0.00622828
GO:0046656	folic acid biosynthetic process	0.00622828
GO:0070417	cellular response to cold	0.00622828
GO:0070681	glutaminyl-tRNAGln biosynthesis via transamidation	0.00622828
GO:0071042	nuclear polyadenylation-dependent mRNA catabolic process	0.00622828
GO:0071047	polyadenylation-dependent mRNA catabolic process	0.00622828
GO:1901000	regulation of response to salt stress	0.00622828
GO:1990066	energy quenching	0.00622828
GO:1903046	meiotic cell cycle process	0.00626616
GO:0008272	sulfate transport	0.00665158
GO:0006557	S-adenosylmethioninamine biosynthetic process	0.00666446
GO:0006597	spermine biosynthetic process	0.00666446
GO:0008215	spermine metabolic process	0.00666446
GO:0008614	pyridoxine metabolic process	0.00666446
GO:0009088	threonine biosynthetic process	0.00666446
GO:0010289	homogalacturonan biosynthetic process	0.00666446
GO:0010394	homogalacturonan metabolic process	0.00666446
GO:0017196	N-terminal peptidyl-methionine acetylation	0.00666446
GO:0018206	peptidyl-methionine modification	0.00666446
GO:0018410	C-terminal protein amino acid modification	0.00666446
GO:0030259	lipid glycosylation	0.00666446
GO:0031086	nuclear-transcribed mRNA catabolic process, deadenylation-independent decay	0.00666446
GO:0031087	deadenylation-independent decapping of nuclear-transcribed mRNA	0.00666446
GO:0031120	snRNA pseudouridine synthesis	0.00666446
GO:0036473	cell death in response to oxidative stress	0.00666446
GO:0040031	snRNA modification	0.00666446
GO:0044030	regulation of DNA methylation	0.00666446
GO:0046499	S-adenosylmethioninamine metabolic process	0.00666446
GO:0046901	tetrahydrofolylpolyglutamate biosynthetic process	0.00666446
GO:0051570	regulation of histone H3-K9 methylation	0.00666446
GO:0071470	cellular response to osmotic stress	0.00666446
GO:0071596	ubiquitin-dependent protein catabolic process via the N-end rule pathway	0.00666446
GO:0097468	programmed cell death in response to reactive oxygen species	0.00666446
GO:1901004	ubiquinone-6 metabolic process	0.00666446
GO:1901006	ubiquinone-6 biosynthetic process	0.00666446
GO:0046189	phenol-containing compound biosynthetic process	0.00699833
GO:0001708	cell fate specification	0.00705782
GO:0030091	protein repair	0.00705782
GO:0008152	metabolic process	0.00709524
GO:0006596	polyamine biosynthetic process	0.00750334
GO:0006464	cellular protein modification process	0.0075139
GO:0036211	protein modification process	0.0075139
GO:0010101	post-embryonic root morphogenesis	0.00773953
GO:0010102	lateral root morphogenesis	0.00773953
GO:0060968	regulation of gene silencing	0.00773953
GO:0009862	systemic acquired resistance, salicylic acid mediated signaling pathway	0.00778232
GO:0048564	photosystem I assembly	0.00778232
GO:0072531	pyrimidine-containing compound transmembrane transport	0.00778232
GO:1902532	negative regulation of intracellular signal transduction	0.00781886
GO:0042538	hyperosmotic salinity response	0.00783289
GO:0010311	lateral root formation	0.0082125
GO:0005992	trehalose biosynthetic process	0.00843899
GO:0019827	stem cell population maintenance	0.00843899
GO:0098727	maintenance of cell number	0.00843899
GO:0006549	isoleucine metabolic process	0.00851864
GO:0009097	isoleucine biosynthetic process	0.00851864
GO:0032103	positive regulation of response to external stimulus	0.00851864
GO:0032875	regulation of DNA endoreduplication	0.00851864
GO:0033356	UDP-L-arabinose metabolic process	0.00851864
GO:0043902	positive regulation of multi-organism process	0.00851864
GO:0051262	protein tetramerization	0.00851864
GO:0051601	exocyst localization	0.00851864
GO:0010072	primary shoot apical meristem specification	0.00856696
GO:0036265	RNA (guanine-N7)-methylation	0.00856696
GO:0009855	determination of bilateral symmetry	0.00863588
GO:0042592	homeostatic process	0.00869689
GO:0006564	L-serine biosynthetic process	0.00871384
GO:0009593	detection of chemical stimulus	0.00871384
GO:0010082	regulation of root meristem growth	0.00871384
GO:0010257	NADH dehydrogenase complex assembly	0.00871384
GO:0007088	regulation of mitotic nuclear division	0.00922283
GO:0042181	ketone biosynthetic process	0.00956432
GO:0048825	cotyledon development	0.00956432
GO:1901661	quinone metabolic process	0.00956432
GO:1901663	quinone biosynthetic process	0.00956432
GO:0051321	meiotic cell cycle	0.0097206
GO:0006415	translational termination	0.00978119
GO:0046834	lipid phosphorylation	0.0102567
GO:0009559	embryo sac central cell differentiation	0.0103985
GO:0010197	polar nucleus fusion	0.0103985
GO:0019509	L-methionine biosynthetic process from methylthioadenosine	0.0103985
GO:0019932	second-messenger-mediated signaling	0.0103985
GO:0015807	L-amino acid transport	0.0104254
GO:0005975	carbohydrate metabolic process	0.0105375
GO:0009725	response to hormone	0.0107264
GO:0045132	meiotic chromosome segregation	0.0107433
GO:0006646	phosphatidylethanolamine biosynthetic process	0.0107668
GO:0019405	alditol catabolic process	0.0107668
GO:0019563	glycerol catabolic process	0.0107668
GO:0044273	sulfur compound catabolic process	0.0107668
GO:0046337	phosphatidylethanolamine metabolic process	0.0107668
GO:0046685	response to arsenic-containing substance	0.0107668
GO:0048868	pollen tube development	0.0108573
GO:0033500	carbohydrate homeostasis	0.0113014
GO:0010639	negative regulation of organelle organization	0.0120927
GO:0048528	post-embryonic root development	0.0120927
GO:0051129	negative regulation of cellular component organization	0.0120927
GO:0006145	purine nucleobase catabolic process	0.0121335
GO:0006775	fat-soluble vitamin metabolic process	0.0121635
GO:0010189	vitamin E biosynthetic process	0.0121635
GO:0042360	vitamin E metabolic process	0.0121635
GO:0042362	fat-soluble vitamin biosynthetic process	0.0121635
GO:0043244	regulation of protein complex disassembly	0.0121635
GO:0033674	positive regulation of kinase activity	0.0122626
GO:0006874	cellular calcium ion homeostasis	0.0124687
GO:0009235	cobalamin metabolic process	0.0124687
GO:0009236	cobalamin biosynthetic process	0.0124687
GO:0017062	respiratory chain complex III assembly	0.0124687
GO:0030307	positive regulation of cell growth	0.0124687
GO:0034067	protein localization to Golgi apparatus	0.0124687
GO:0034551	mitochondrial respiratory chain complex III assembly	0.0124687
GO:0043410	positive regulation of MAPK cascade	0.0124687
GO:0045039	protein import into mitochondrial inner membrane	0.0124687
GO:0045736	negative regulation of cyclin-dependent protein serine/threonine kinase activity	0.0124687
GO:0060151	peroxisome localization	0.0124687
GO:0097033	mitochondrial respiratory chain complex III biogenesis	0.0124687
GO:1904030	negative regulation of cyclin-dependent protein kinase activity	0.0124687
GO:0006429	leucyl-tRNA aminoacylation	0.0127755
GO:0006556	S-adenosylmethionine biosynthetic process	0.0127755
GO:0006750	glutathione biosynthetic process	0.0127755
GO:0009631	cold acclimation	0.0127755
GO:0019184	nonribosomal peptide biosynthetic process	0.0127755
GO:0032509	endosome transport via multivesicular body sorting pathway	0.0127755
GO:0032511	late endosome to vacuole transport via multivesicular body sorting pathway	0.0127755
GO:0043162	ubiquitin-dependent protein catabolic process via the multivesicular body sorting pathway	0.0127755
GO:0043328	protein targeting to vacuole involved in ubiquitin-dependent protein catabolic process via the multivesicular body sorting pathway	0.0127755
GO:0046168	glycerol-3-phosphate catabolic process	0.0127755
GO:0080171	lytic vacuole organization	0.0127755
GO:2001022	positive regulation of response to DNA damage stimulus	0.0127755
GO:0009958	positive gravitropism	0.0129093
GO:0006814	sodium ion transport	0.0133366
GO:0000459	exonucleolytic trimming involved in rRNA processing	0.0134155
GO:0000467	exonucleolytic trimming to generate mature 3'-end of 5.8S rRNA from tricistronic rRNA transcript (SSU-rRNA, 5.8S rRNA, LSU-rRNA)	0.0134155
GO:0006109	regulation of carbohydrate metabolic process	0.0134155
GO:0016078	tRNA catabolic process	0.0134155
GO:0031118	rRNA pseudouridine synthesis	0.0134155
GO:0043633	polyadenylation-dependent RNA catabolic process	0.0134155
GO:0043634	polyadenylation-dependent ncRNA catabolic process	0.0134155
GO:0043928	exonucleolytic nuclear-transcribed mRNA catabolic process involved in deadenylation-dependent decay	0.0134155
GO:0071029	nuclear ncRNA surveillance	0.0134155
GO:0071035	nuclear polyadenylation-dependent rRNA catabolic process	0.0134155
GO:0071038	nuclear polyadenylation-dependent tRNA catabolic process	0.0134155
GO:0071046	nuclear polyadenylation-dependent ncRNA catabolic process	0.0134155
GO:0071051	polyadenylation-dependent snoRNA 3'-end processing	0.0134155
GO:0009838	abscission	0.0134807
GO:0010227	floral organ abscission	0.0134807
GO:0010440	stomatal lineage progression	0.0134807
GO:1903309	negative regulation of chromatin modification	0.0134807
GO:0007154	cell communication	0.013642
GO:0005985	sucrose metabolic process	0.0136972
GO:0000041	transition metal ion transport	0.0137849
GO:0006275	regulation of DNA replication	0.0138747
GO:0043247	telomere maintenance in response to DNA damage	0.0138966
GO:0045786	negative regulation of cell cycle	0.0144231
GO:0006714	sesquiterpenoid metabolic process	0.0150931
GO:0016106	sesquiterpenoid biosynthetic process	0.0150931
GO:0042435	indole-containing compound biosynthetic process	0.015414
GO:0006304	DNA modification	0.0158777
GO:0044728	DNA methylation or demethylation	0.0158777
GO:0072330	monocarboxylic acid biosynthetic process	0.016185
GO:0009911	positive regulation of flower development	0.0163573
GO:0008535	respiratory chain complex IV assembly	0.0178501
GO:0009065	glutamine family amino acid catabolic process	0.0178501
GO:0016122	xanthophyll metabolic process	0.0178501
GO:0019722	calcium-mediated signaling	0.0178501
GO:0051094	positive regulation of developmental process	0.017881
GO:0009414	response to water deprivation	0.0178952
GO:0009799	specification of symmetry	0.0183653
GO:0006272	leading strand elongation	0.0184861
GO:0006452	translational frameshifting	0.0184861
GO:0006572	tyrosine catabolic process	0.0184861
GO:0006651	diacylglycerol biosynthetic process	0.0184861
GO:0007023	post-chaperonin tubulin folding pathway	0.0184861
GO:0009157	deoxyribonucleoside monophosphate biosynthetic process	0.0184861
GO:0009162	deoxyribonucleoside monophosphate metabolic process	0.0184861
GO:0009403	toxin biosynthetic process	0.0184861
GO:0010769	regulation of cell morphogenesis involved in differentiation	0.0184861
GO:0019354	siroheme biosynthetic process	0.0184861
GO:0043243	positive regulation of protein complex disassembly	0.0184861
GO:0045038	protein import into chloroplast thylakoid membrane	0.0184861
GO:0045901	positive regulation of translational elongation	0.0184861
GO:0045905	positive regulation of translational termination	0.0184861
GO:0046156	siroheme metabolic process	0.0184861
GO:0046339	diacylglycerol metabolic process	0.0184861
GO:0052315	phytoalexin biosynthetic process	0.0184861
GO:0060284	regulation of cell development	0.0184861
GO:0080092	regulation of pollen tube growth	0.0184861
GO:0001676	long-chain fatty acid metabolic process	0.0189105
GO:0005983	starch catabolic process	0.0189105
GO:0044003	modification by symbiont of host morphology or physiology	0.0192678
GO:1901642	nucleoside transmembrane transport	0.0192678
GO:0046854	phosphatidylinositol phosphorylation	0.0195333
GO:0006900	membrane budding	0.019976
GO:0098661	inorganic anion transmembrane transport	0.019976
GO:0048440	carpel development	0.0201861
GO:0007389	pattern specification process	0.0201903
GO:0009228	thiamine biosynthetic process	0.0204529
GO:0015867	ATP transport	0.0204529
GO:0042724	thiamine-containing compound biosynthetic process	0.0204529
GO:0046482	para-aminobenzoic acid metabolic process	0.0204529
GO:0070071	proton-transporting two-sector ATPase complex assembly	0.0204529
GO:0051273	beta-glucan metabolic process	0.0206971
GO:0006438	valyl-tRNA aminoacylation	0.020783
GO:0043605	cellular amide catabolic process	0.020783
GO:0046416	D-amino acid metabolic process	0.020783
GO:0051701	interaction with host	0.0210965
GO:0006680	glucosylceramide catabolic process	0.0211261
GO:0009219	pyrimidine deoxyribonucleotide metabolic process	0.0211261
GO:0015969	guanosine tetraphosphate metabolic process	0.0211261
GO:0019377	glycolipid catabolic process	0.0211261
GO:0034035	purine ribonucleoside bisphosphate metabolic process	0.0211261
GO:0045995	regulation of embryonic development	0.0211261
GO:0046477	glycosylceramide catabolic process	0.0211261
GO:0046479	glycosphingolipid catabolic process	0.0211261
GO:0046514	ceramide catabolic process	0.0211261
GO:0090068	positive regulation of cell cycle process	0.0219331
GO:0043401	steroid hormone mediated signaling pathway	0.0230749
GO:0048545	response to steroid hormone	0.0230749
GO:0071383	cellular response to steroid hormone stimulus	0.0230749
GO:0000032	cell wall mannoprotein biosynthetic process	0.0233276
GO:0000082	G1/S transition of mitotic cell cycle	0.0233276
GO:0000187	activation of MAPK activity	0.0233276
GO:0002143	tRNA wobble position uridine thiolation	0.0233276
GO:0002697	regulation of immune effector process	0.0233276
GO:0006000	fructose metabolic process	0.0233276
GO:0006003	fructose 2,6-bisphosphate metabolic process	0.0233276
GO:0006056	mannoprotein metabolic process	0.0233276
GO:0006057	mannoprotein biosynthetic process	0.0233276
GO:0006083	acetate metabolic process	0.0233276
GO:0006105	succinate metabolic process	0.0233276
GO:0006195	purine nucleotide catabolic process	0.0233276
GO:0006537	glutamate biosynthetic process	0.0233276
GO:0006562	proline catabolic process	0.0233276
GO:0006658	phosphatidylserine metabolic process	0.0233276
GO:0006659	phosphatidylserine biosynthetic process	0.0233276
GO:0007040	lysosome organization	0.0233276
GO:0007231	osmosensory signaling pathway	0.0233276
GO:0007584	response to nutrient	0.0233276
GO:0008053	mitochondrial fusion	0.0233276
GO:0008153	para-aminobenzoic acid biosynthetic process	0.0233276
GO:0009099	valine biosynthetic process	0.0233276
GO:0009443	pyridoxal 5'-phosphate salvage	0.0233276
GO:0009566	fertilization	0.0233276
GO:0009567	double fertilization forming a zygote and endosperm	0.0233276
GO:0009641	shade avoidance	0.0233276
GO:0009649	entrainment of circadian clock	0.0233276
GO:0009915	phloem sucrose loading	0.0233276
GO:0009939	positive regulation of gibberellic acid mediated signaling pathway	0.0233276
GO:0010078	maintenance of root meristem identity	0.0233276
GO:0010107	potassium ion import	0.0233276
GO:0010120	camalexin biosynthetic process	0.0233276
GO:0010199	organ boundary specification between lateral organs and the meristem	0.0233276
GO:0010213	non-photoreactive DNA repair	0.0233276
GO:0010225	response to UV-C	0.0233276
GO:0010338	leaf formation	0.0233276
GO:0010360	negative regulation of anion channel activity	0.0233276
GO:0010361	regulation of anion channel activity by blue light	0.0233276
GO:0010362	negative regulation of anion channel activity by blue light	0.0233276
GO:0010364	regulation of ethylene biosynthetic process	0.0233276
GO:0010452	histone H3-K36 methylation	0.0233276
GO:0010586	miRNA metabolic process	0.0233276
GO:0010587	miRNA catabolic process	0.0233276
GO:0010929	positive regulation of auxin mediated signaling pathway	0.0233276
GO:0015785	UDP-galactose transport	0.0233276
GO:0016578	histone deubiquitination	0.0233276
GO:0018315	molybdenum incorporation into molybdenum-molybdopterin complex	0.0233276
GO:0018343	protein farnesylation	0.0233276
GO:0019058	viral life cycle	0.0233276
GO:0019079	viral genome replication	0.0233276
GO:0019323	pentose catabolic process	0.0233276
GO:0019336	phenol-containing compound catabolic process	0.0233276
GO:0019374	galactolipid metabolic process	0.0233276
GO:0019375	galactolipid biosynthetic process	0.0233276
GO:0019419	sulfate reduction	0.0233276
GO:0019427	acetyl-CoA biosynthetic process from acetate	0.0233276
GO:0019544	arginine catabolic process to glutamate	0.0233276
GO:0030100	regulation of endocytosis	0.0233276
GO:0030242	pexophagy	0.0233276
GO:0031335	regulation of sulfur amino acid metabolic process	0.0233276
GO:0031398	positive regulation of protein ubiquitination	0.0233276
GO:0031468	nuclear envelope reassembly	0.0233276
GO:0031506	cell wall glycoprotein biosynthetic process	0.0233276
GO:0031538	negative regulation of anthocyanin metabolic process	0.0233276
GO:0031936	negative regulation of chromatin silencing	0.0233276
GO:0032196	transposition	0.0233276
GO:0032264	IMP salvage	0.0233276
GO:0032410	negative regulation of transporter activity	0.0233276
GO:0032413	negative regulation of ion transmembrane transporter activity	0.0233276
GO:0032527	protein exit from endoplasmic reticulum	0.0233276
GO:0032768	regulation of monooxygenase activity	0.0233276
GO:0034051	negative regulation of plant-type hypersensitive response	0.0233276
GO:0034644	cellular response to UV	0.0233276
GO:0034756	regulation of iron ion transport	0.0233276
GO:0034763	negative regulation of transmembrane transport	0.0233276
GO:0034766	negative regulation of ion transmembrane transport	0.0233276
GO:0035265	organ growth	0.0233276
GO:0035493	SNARE complex assembly	0.0233276
GO:0035600	tRNA methylthiolation	0.0233276
GO:0036228	protein targeting to nuclear inner membrane	0.0233276
GO:0042040	metal incorporation into metallo-molybdopterin complex	0.0233276
GO:0042219	cellular modified amino acid catabolic process	0.0233276
GO:0043406	positive regulation of MAP kinase activity	0.0233276
GO:0043461	proton-transporting ATP synthase complex assembly	0.0233276
GO:0043686	co-translational protein modification	0.0233276
GO:0044088	regulation of vacuole organization	0.0233276
GO:0044843	cell cycle G1/S phase transition	0.0233276
GO:0044845	chain elongation of O-linked mannose residue	0.0233276
GO:0045041	protein import into mitochondrial intermembrane space	0.0233276
GO:0046602	regulation of mitotic centrosome separation	0.0233276
GO:0046604	positive regulation of mitotic centrosome separation	0.0233276
[truncated: 236 more rows]
