# Supplementary material for: Global transcriptome analysis uncovers the gene co-expression regulation network and key genes involved in grain development of wheat (Triticum aestivum L.)
Source: Funct Integr Genomics. 2019 May 21;19(6):853–66. doi: 10.1007/s10142-019-00678-z (PMC6797667; doi:10.1007/s10142-019-00678-z)
Supplement: Supplementary file 28 — (XLSX 3165 kb) [file 10142_2019_678_MOESM17_ESM.xlsx]

## Sheet:  Gene location
Supplementary Table 6 Statistics of the expressed gene location across chromosomes based on IWGSC RefSeq v1.0.
Gene ID	Gene location
	Chromosome	Start	End
TraesCS1A01G000100	chr1A	40098	70338
TraesCS1A01G000400	chr1A	102794	122504
TraesCS1A01G000500	chr1A	149490	154559
TraesCS1A01G000600	chr1A	162313	162609
TraesCS1A01G000800	chr1A	180175	180552
TraesCS1A01G000900	chr1A	233818	245051
TraesCS1A01G001100	chr1A	269472	289602
TraesCS1A01G001200	chr1A	287697	287957
TraesCS1A01G001300	chr1A	297266	297652
TraesCS1A01G001400	chr1A	294611	305428
TraesCS1A01G001500	chr1A	326099	326518
TraesCS1A01G001600	chr1A	337960	338256
TraesCS1A01G001700	chr1A	403455	403751
TraesCS1A01G001800	chr1A	1144333	1145934
TraesCS1A01G001900	chr1A	1159194	1162830
TraesCS1A01G002000	chr1A	1163485	1167878
TraesCS1A01G002100	chr1A	1170356	1177383
TraesCS1A01G002200	chr1A	1188844	1190864
TraesCS1A01G002300	chr1A	1209721	1212812
TraesCS1A01G002400	chr1A	1228914	1229339
TraesCS1A01G002500	chr1A	1232354	1238469
TraesCS1A01G002600	chr1A	1309468	1313572
TraesCS1A01G002700	chr1A	1336841	1348326
TraesCS1A01G002800	chr1A	1565963	1567220
TraesCS1A01G003000	chr1A	1668949	1670358
TraesCS1A01G003100	chr1A	1694199	1698603
TraesCS1A01G003400	chr1A	2161814	2163439
TraesCS1A01G003600	chr1A	2229013	2236852
TraesCS1A01G003800	chr1A	2377713	2379143
TraesCS1A01G004200	chr1A	2540491	2540958
TraesCS1A01G004300	chr1A	2550647	2569820
TraesCS1A01G004400	chr1A	2642460	2648016
TraesCS1A01G004500	chr1A	2661957	2667052
TraesCS1A01G004600	chr1A	2837094	2843854
TraesCS1A01G004900	chr1A	2942044	2945027
TraesCS1A01G005100	chr1A	2978903	2981121
TraesCS1A01G005200	chr1A	2982629	2986266
TraesCS1A01G005300	chr1A	3013341	3014979
TraesCS1A01G005400	chr1A	3117194	3118502
TraesCS1A01G005500	chr1A	3119378	3122276
TraesCS1A01G005600	chr1A	3255618	3262577
TraesCS1A01G005700	chr1A	3377838	3383699
TraesCS1A01G005800	chr1A	3386287	3391808
TraesCS1A01G005900	chr1A	3446931	3450200
TraesCS1A01G006000	chr1A	3451854	3454772
TraesCS1A01G006200	chr1A	3488355	3491814
TraesCS1A01G006300	chr1A	3500137	3503929
TraesCS1A01G006500	chr1A	3579010	3582502
TraesCS1A01G006800	chr1A	3653512	3657388
TraesCS1A01G007000	chr1A	3677964	3679612
TraesCS1A01G007200	chr1A	3776265	3777399
TraesCS1A01G007300	chr1A	3845611	3847150
TraesCS1A01G007400	chr1A	4033339	4042181
TraesCS1A01G007500	chr1A	4045713	4048684
TraesCS1A01G007600	chr1A	4047966	4048290
TraesCS1A01G007700	chr1A	4053221	4053823
TraesCS1A01G007900	chr1A	4063197	4063406
TraesCS1A01G008000	chr1A	4202215	4203588
TraesCS1A01G008100	chr1A	4497200	4503419
TraesCS1A01G008300	chr1A	4547949	4556616
TraesCS1A01G008400	chr1A	4804101	4805663
TraesCS1A01G008600	chr1A	5023873	5029289
TraesCS1A01G009000	chr1A	5491027	5495112
TraesCS1A01G009100	chr1A	5496528	5499983
TraesCS1A01G009300	chr1A	5501215	5507743
TraesCS1A01G009400	chr1A	5645284	5650445
TraesCS1A01G009900	chr1A	6151646	6158375
TraesCS1A01G010100	chr1A	6293918	6294835
TraesCS1A01G010200	chr1A	6317837	6324253
TraesCS1A01G010400	chr1A	6336328	6341277
TraesCS1A01G010600	chr1A	6438286	6439101
TraesCS1A01G010700	chr1A	6472647	6475129
TraesCS1A01G011000	chr1A	6555457	6555929
TraesCS1A01G011100	chr1A	6566139	6567972
TraesCS1A01G011200	chr1A	6569388	6576401
TraesCS1A01G011300	chr1A	6654552	6655482
TraesCS1A01G011400	chr1A	6760744	6764265
TraesCS1A01G011500	chr1A	6765240	6765452
TraesCS1A01G011600	chr1A	6766340	6766555
TraesCS1A01G011700	chr1A	6773469	6773978
TraesCS1A01G011800	chr1A	6788571	6793542
TraesCS1A01G012000	chr1A	6899326	6903022
TraesCS1A01G012400	chr1A	7109888	7115465
TraesCS1A01G012500	chr1A	7178200	7184960
TraesCS1A01G012600	chr1A	7185497	7186507
TraesCS1A01G012700	chr1A	7228719	7229943
TraesCS1A01G012800	chr1A	7274801	7275803
TraesCS1A01G012900	chr1A	7276861	7279534
TraesCS1A01G013000	chr1A	7282349	7294745
TraesCS1A01G013100	chr1A	7311700	7312269
TraesCS1A01G013200	chr1A	7315101	7325769
TraesCS1A01G013600	chr1A	7642614	7643473
TraesCS1A01G013700	chr1A	7651464	7654123
TraesCS1A01G013800	chr1A	7657145	7669998
TraesCS1A01G013900	chr1A	7675688	7677264
TraesCS1A01G014100	chr1A	7697292	7698190
TraesCS1A01G014300	chr1A	7811031	7813406
TraesCS1A01G014500	chr1A	7834685	7837216
TraesCS1A01G014800	chr1A	7962375	7963154
TraesCS1A01G014900	chr1A	8141960	8144500
TraesCS1A01G015000	chr1A	8157346	8159856
TraesCS1A01G015100	chr1A	8238257	8239411
TraesCS1A01G015200	chr1A	8239469	8244826
TraesCS1A01G015300	chr1A	8247217	8251270
TraesCS1A01G015400	chr1A	8264166	8266341
TraesCS1A01G015500	chr1A	8291349	8292883
TraesCS1A01G015600	chr1A	8295508	8297343
TraesCS1A01G015700	chr1A	8311562	8313243
TraesCS1A01G015800	chr1A	8320695	8322586
TraesCS1A01G015900	chr1A	8325715	8329799
TraesCS1A01G016000	chr1A	8331822	8334602
TraesCS1A01G016100	chr1A	8341907	8344730
TraesCS1A01G016200	chr1A	8629947	8633154
TraesCS1A01G016300	chr1A	8665006	8670147
TraesCS1A01G016400	chr1A	8715675	8718515
TraesCS1A01G016600	chr1A	9089736	9092146
TraesCS1A01G016800	chr1A	9103014	9104091
TraesCS1A01G016900	chr1A	9104841	9110639
TraesCS1A01G017000	chr1A	9119143	9123202
TraesCS1A01G017300	chr1A	9156307	9157322
TraesCS1A01G017400	chr1A	9194440	9195385
TraesCS1A01G017500	chr1A	9203430	9205210
TraesCS1A01G017600	chr1A	9219941	9221744
TraesCS1A01G017700	chr1A	9232651	9236650
TraesCS1A01G017800	chr1A	9340928	9343738
TraesCS1A01G017900	chr1A	9354474	9358029
TraesCS1A01G018000	chr1A	9359153	9363892
TraesCS1A01G018100	chr1A	9369967	9375647
TraesCS1A01G018200	chr1A	9468842	9469968
TraesCS1A01G018300	chr1A	9476119	9477343
TraesCS1A01G018400	chr1A	9543511	9548049
TraesCS1A01G018500	chr1A	9549076	9552128
TraesCS1A01G018600	chr1A	9553967	9556916
TraesCS1A01G018700	chr1A	9561507	9563163
TraesCS1A01G018800	chr1A	9572396	9575377
TraesCS1A01G018900	chr1A	9579534	9583651
TraesCS1A01G019000	chr1A	9586486	9589430
TraesCS1A01G019200	chr1A	9642195	9644901
TraesCS1A01G019300	chr1A	9663418	9664672
TraesCS1A01G019500	chr1A	9772102	9773591
TraesCS1A01G019600	chr1A	9787090	9788709
TraesCS1A01G019900	chr1A	9968704	9972586
TraesCS1A01G020000	chr1A	9979714	9980736
TraesCS1A01G020100	chr1A	9984176	9985446
TraesCS1A01G020200	chr1A	10004889	10007706
TraesCS1A01G020300	chr1A	10047783	10050350
TraesCS1A01G020400	chr1A	10051720	10058221
TraesCS1A01G020500	chr1A	10066113	10069211
TraesCS1A01G020600	chr1A	10069498	10072370
TraesCS1A01G020700	chr1A	10074020	10085175
TraesCS1A01G020800	chr1A	10126424	10128313
TraesCS1A01G020900	chr1A	10132632	10133075
TraesCS1A01G021000	chr1A	10135659	10136038
TraesCS1A01G021100	chr1A	10150818	10152476
TraesCS1A01G021200	chr1A	10155551	10160312
TraesCS1A01G021400	chr1A	10210714	10211293
TraesCS1A01G021500	chr1A	10227258	10241556
TraesCS1A01G021600	chr1A	10423319	10424959
TraesCS1A01G021700	chr1A	10469150	10474292
TraesCS1A01G021800	chr1A	10481294	10491038
TraesCS1A01G022000	chr1A	10602386	10607440
TraesCS1A01G022500	chr1A	10969660	10972892
TraesCS1A01G022600	chr1A	11025585	11025879
TraesCS1A01G022700	chr1A	11229095	11231774
TraesCS1A01G022800	chr1A	11240483	11242247
TraesCS1A01G023000	chr1A	11418293	11423385
TraesCS1A01G023100	chr1A	11423819	11425579
TraesCS1A01G023200	chr1A	11530146	11531462
TraesCS1A01G023300	chr1A	11554673	11556175
TraesCS1A01G023400	chr1A	11564200	11572148
TraesCS1A01G023500	chr1A	11577284	11585300
TraesCS1A01G023600	chr1A	11621872	11634040
TraesCS1A01G023700	chr1A	11643654	11644753
TraesCS1A01G023800	chr1A	11661682	11665443
TraesCS1A01G023900	chr1A	11670629	11672741
TraesCS1A01G024000	chr1A	11729437	11731433
TraesCS1A01G024200	chr1A	11819305	11825443
TraesCS1A01G024300	chr1A	11894091	11895818
TraesCS1A01G024400	chr1A	12002939	12006839
TraesCS1A01G024500	chr1A	12089718	12093423
TraesCS1A01G024600	chr1A	12096371	12098518
TraesCS1A01G024700	chr1A	12098618	12103881
TraesCS1A01G025100	chr1A	12141981	12144556
TraesCS1A01G025200	chr1A	12157064	12161869
TraesCS1A01G025500	chr1A	12207845	12210664
TraesCS1A01G025600	chr1A	12303299	12307643
TraesCS1A01G025700	chr1A	12312969	12318272
TraesCS1A01G025800	chr1A	12355116	12356701
TraesCS1A01G025900	chr1A	12363666	12369892
TraesCS1A01G026000	chr1A	12371105	12372554
TraesCS1A01G026100	chr1A	12404235	12405320
TraesCS1A01G026200	chr1A	12503897	12505126
TraesCS1A01G026300	chr1A	12569198	12572420
TraesCS1A01G026400	chr1A	12585116	12590845
TraesCS1A01G026500	chr1A	12639162	12640199
TraesCS1A01G026700	chr1A	12684835	12685050
TraesCS1A01G026900	chr1A	12734163	12739704
TraesCS1A01G027100	chr1A	12859911	12863704
TraesCS1A01G027200	chr1A	12915087	12917028
TraesCS1A01G027300	chr1A	12918575	12920144
TraesCS1A01G027400	chr1A	13003151	13006393
TraesCS1A01G027500	chr1A	13007820	13009896
TraesCS1A01G027600	chr1A	13081413	13086602
TraesCS1A01G027700	chr1A	13212431	13214290
TraesCS1A01G027800	chr1A	13228922	13230974
TraesCS1A01G027900	chr1A	13256482	13257081
TraesCS1A01G028200	chr1A	13281440	13281658
TraesCS1A01G028400	chr1A	13314120	13320100
TraesCS1A01G028500	chr1A	13347390	13351307
TraesCS1A01G028600	chr1A	13414049	13418587
TraesCS1A01G028700	chr1A	13453280	13455266
TraesCS1A01G028800	chr1A	13455280	13457005
TraesCS1A01G028900	chr1A	13569534	13575431
TraesCS1A01G029100	chr1A	13663300	13667800
TraesCS1A01G029200	chr1A	13669902	13676212
TraesCS1A01G029300	chr1A	13762566	13768572
TraesCS1A01G029400	chr1A	13772559	13775761
TraesCS1A01G029500	chr1A	13805303	13807108
TraesCS1A01G029600	chr1A	13830557	13831255
TraesCS1A01G029800	chr1A	13861191	13862962
TraesCS1A01G029900	chr1A	13971819	13976728
TraesCS1A01G030000	chr1A	13979250	13980335
TraesCS1A01G030100	chr1A	14045678	14056197
TraesCS1A01G030200	chr1A	14062865	14065309
TraesCS1A01G030300	chr1A	14075238	14077358
TraesCS1A01G030400	chr1A	14108111	14110412
TraesCS1A01G030500	chr1A	14139691	14143599
TraesCS1A01G030600	chr1A	14143597	14145914
TraesCS1A01G030700	chr1A	14160322	14163255
TraesCS1A01G030800	chr1A	14196860	14197862
TraesCS1A01G030900	chr1A	14253391	14257167
TraesCS1A01G031100	chr1A	14467959	14469389
TraesCS1A01G031200	chr1A	14504224	14507920
TraesCS1A01G031300	chr1A	14519757	14525659
TraesCS1A01G031400	chr1A	14525841	14528380
TraesCS1A01G031500	chr1A	14549906	14550610
TraesCS1A01G031600	chr1A	14577948	14580825
TraesCS1A01G031700	chr1A	14584885	14587137
TraesCS1A01G031800	chr1A	14589565	14594115
TraesCS1A01G031900	chr1A	14603494	14615692
TraesCS1A01G032000	chr1A	14744093	14748608
TraesCS1A01G032200	chr1A	14799110	14800511
TraesCS1A01G032300	chr1A	14838308	14839886
TraesCS1A01G032600	chr1A	15186553	15188366
TraesCS1A01G032700	chr1A	15190979	15195959
TraesCS1A01G032900	chr1A	15343594	15348515
TraesCS1A01G033000	chr1A	15430220	15437374
TraesCS1A01G033100	chr1A	15438125	15441465
TraesCS1A01G033200	chr1A	15516524	15518456
TraesCS1A01G033300	chr1A	16038484	16040057
TraesCS1A01G033500	chr1A	16388445	16391082
TraesCS1A01G033600	chr1A	16407008	16410201
TraesCS1A01G033700	chr1A	16425345	16428037
TraesCS1A01G033800	chr1A	16432376	16436883
TraesCS1A01G034000	chr1A	16838175	16839176
TraesCS1A01G034100	chr1A	16913591	16919361
TraesCS1A01G034300	chr1A	16931434	16934477
TraesCS1A01G034400	chr1A	17140741	17142193
TraesCS1A01G034500	chr1A	17239466	17243131
TraesCS1A01G034600	chr1A	17246750	17248420
TraesCS1A01G034700	chr1A	17257516	17258211
TraesCS1A01G034900	chr1A	18084260	18087458
TraesCS1A01G035000	chr1A	18289937	18293936
TraesCS1A01G035100	chr1A	18310849	18312699
TraesCS1A01G035200	chr1A	18460513	18462491
TraesCS1A01G035300	chr1A	18486339	18489620
TraesCS1A01G035500	chr1A	18989913	18994414
TraesCS1A01G035600	chr1A	19062157	19063423
TraesCS1A01G035700	chr1A	19891445	19894738
TraesCS1A01G035800	chr1A	19895297	19897721
TraesCS1A01G035900	chr1A	19929936	19933756
TraesCS1A01G036100	chr1A	20091099	20094848
TraesCS1A01G036200	chr1A	20156565	20158534
TraesCS1A01G036300	chr1A	20179711	20183942
TraesCS1A01G036500	chr1A	20244457	20246289
TraesCS1A01G036700	chr1A	20415992	20419223
TraesCS1A01G036800	chr1A	20434465	20437173
TraesCS1A01G037000	chr1A	20865534	20867378
TraesCS1A01G037100	chr1A	20872419	20873501
TraesCS1A01G037200	chr1A	20879444	20880129
TraesCS1A01G037300	chr1A	20888601	20889881
TraesCS1A01G037400	chr1A	20893785	20898393
TraesCS1A01G037600	chr1A	20917920	20919534
TraesCS1A01G037700	chr1A	20924887	20932614
TraesCS1A01G037800	chr1A	20935423	20938081
TraesCS1A01G037900	chr1A	20977276	20980680
TraesCS1A01G038100	chr1A	20998069	20998918
TraesCS1A01G038200	chr1A	21022731	21023627
TraesCS1A01G038300	chr1A	21024515	21026280
TraesCS1A01G038400	chr1A	21034869	21049127
TraesCS1A01G038500	chr1A	21065629	21067678
TraesCS1A01G038600	chr1A	21075646	21076596
TraesCS1A01G038700	chr1A	21076644	21080295
TraesCS1A01G039000	chr1A	21278609	21279405
TraesCS1A01G039100	chr1A	21281532	21285458
TraesCS1A01G039200	chr1A	21322246	21335307
TraesCS1A01G039300	chr1A	21400354	21406196
TraesCS1A01G039400	chr1A	21618184	21626991
TraesCS1A01G039500	chr1A	21709125	21710863
TraesCS1A01G039800	chr1A	21985330	21987056
TraesCS1A01G039900	chr1A	22038188	22047331
TraesCS1A01G040000	chr1A	22055422	22056147
TraesCS1A01G040100	chr1A	22074137	22076882
TraesCS1A01G040200	chr1A	22271358	22271960
TraesCS1A01G040300	chr1A	22282323	22283710
TraesCS1A01G040400	chr1A	22287727	22291553
TraesCS1A01G040500	chr1A	22291726	22293776
TraesCS1A01G040600	chr1A	22294835	22301515
TraesCS1A01G040700	chr1A	22329072	22332422
TraesCS1A01G040900	chr1A	22534635	22536459
TraesCS1A01G041000	chr1A	22561344	22561535
TraesCS1A01G041100	chr1A	22612227	22614080
TraesCS1A01G041300	chr1A	22633431	22634135
TraesCS1A01G041400	chr1A	22656561	22657221
TraesCS1A01G041700	chr1A	22755453	22757185
TraesCS1A01G041900	chr1A	22789173	22791342
TraesCS1A01G042100	chr1A	22816707	22818738
TraesCS1A01G042300	chr1A	23002987	23009737
TraesCS1A01G042500	chr1A	23130035	23134088
TraesCS1A01G042600	chr1A	23216843	23218316
TraesCS1A01G042700	chr1A	23339466	23340670
TraesCS1A01G042800	chr1A	23420851	23422572
TraesCS1A01G042900	chr1A	23816232	23818172
TraesCS1A01G043100	chr1A	23856568	23858030
TraesCS1A01G043200	chr1A	23966033	23970147
TraesCS1A01G043300	chr1A	24077190	24078148
TraesCS1A01G043400	chr1A	24132681	24140137
TraesCS1A01G043500	chr1A	24246271	24248353
TraesCS1A01G043600	chr1A	24319202	24321534
TraesCS1A01G043700	chr1A	24328043	24329138
TraesCS1A01G043900	chr1A	24336654	24340722
TraesCS1A01G044200	chr1A	24943572	24946478
TraesCS1A01G044300	chr1A	25269424	25269891
TraesCS1A01G044400	chr1A	25479523	25485325
TraesCS1A01G044500	chr1A	25539196	25545141
TraesCS1A01G044600	chr1A	25545346	25546110
TraesCS1A01G044700	chr1A	25679192	25680091
TraesCS1A01G044800	chr1A	25701413	25709229
TraesCS1A01G045300	chr1A	26958795	26962687
TraesCS1A01G045400	chr1A	26965566	26971307
TraesCS1A01G045500	chr1A	27054357	27056618
TraesCS1A01G045600	chr1A	27136368	27137349
TraesCS1A01G045700	chr1A	27249156	27253937
TraesCS1A01G045800	chr1A	27258231	27261032
TraesCS1A01G046000	chr1A	27326246	27327996
TraesCS1A01G046100	chr1A	27359181	27363332
TraesCS1A01G046200	chr1A	27398931	27399230
TraesCS1A01G046300	chr1A	27752743	27757377
TraesCS1A01G046400	chr1A	28360781	28364801
TraesCS1A01G046500	chr1A	28610241	28620653
TraesCS1A01G046600	chr1A	28623296	28626864
TraesCS1A01G046800	chr1A	28708159	28710773
TraesCS1A01G046900	chr1A	28716139	28717569
TraesCS1A01G047000	chr1A	28757074	28763216
TraesCS1A01G047200	chr1A	29186383	29192077
TraesCS1A01G047300	chr1A	29241127	29244235
TraesCS1A01G047400	chr1A	29280019	29280854
TraesCS1A01G047500	chr1A	29607628	29612226
TraesCS1A01G047800	chr1A	29790720	29791286
TraesCS1A01G047900	chr1A	29791452	29792327
TraesCS1A01G048000	chr1A	29796504	29798640
TraesCS1A01G048100	chr1A	29800306	29802574
TraesCS1A01G048200	chr1A	29993438	29996447
TraesCS1A01G048300	chr1A	30117845	30120916
TraesCS1A01G048500	chr1A	30163788	30165924
TraesCS1A01G048600	chr1A	30179974	30190054
TraesCS1A01G048700	chr1A	30196596	30197675
TraesCS1A01G048900	chr1A	30294166	30295059
TraesCS1A01G049000	chr1A	30636157	30638406
TraesCS1A01G049100	chr1A	30771909	30773077
TraesCS1A01G049300	chr1A	30793888	30805600
TraesCS1A01G049500	chr1A	31031094	31032449
TraesCS1A01G049600	chr1A	31252424	31254526
TraesCS1A01G049700	chr1A	31778440	31781938
TraesCS1A01G049800	chr1A	31894803	31897016
TraesCS1A01G049900	chr1A	31901507	31901863
TraesCS1A01G050100	chr1A	32084707	32089178
TraesCS1A01G050200	chr1A	32111053	32112972
TraesCS1A01G050300	chr1A	32186072	32187086
TraesCS1A01G050400	chr1A	32260043	32262299
TraesCS1A01G050500	chr1A	32280860	32281302
TraesCS1A01G050600	chr1A	32291317	32292106
TraesCS1A01G050700	chr1A	32302130	32302932
TraesCS1A01G050800	chr1A	32451297	32452090
TraesCS1A01G050900	chr1A	32454117	32455183
TraesCS1A01G051000	chr1A	32472235	32476408
TraesCS1A01G051100	chr1A	32544945	32547585
TraesCS1A01G051300	chr1A	32890600	32894593
TraesCS1A01G051400	chr1A	32895825	32901535
TraesCS1A01G051500	chr1A	33019233	33022457
TraesCS1A01G051600	chr1A	33226677	33229752
TraesCS1A01G051700	chr1A	33370767	33373330
TraesCS1A01G051800	chr1A	33373636	33374973
TraesCS1A01G051900	chr1A	33375413	33377767
TraesCS1A01G052000	chr1A	33397501	33398955
TraesCS1A01G052100	chr1A	34146866	34149852
TraesCS1A01G052200	chr1A	34158622	34174068
TraesCS1A01G052300	chr1A	34406139	34410005
TraesCS1A01G052400	chr1A	34425461	34427079
TraesCS1A01G052500	chr1A	34534324	34535078
TraesCS1A01G052800	chr1A	34877981	34878756
TraesCS1A01G053000	chr1A	34890829	34891789
TraesCS1A01G053300	chr1A	35486005	35487282
TraesCS1A01G053400	chr1A	35491194	35492444
TraesCS1A01G053600	chr1A	35528837	35532835
TraesCS1A01G053700	chr1A	35532835	35533934
TraesCS1A01G053800	chr1A	35536206	35537473
TraesCS1A01G053900	chr1A	35539945	35540807
TraesCS1A01G054000	chr1A	35542718	35543825
TraesCS1A01G054200	chr1A	35577373	35578714
TraesCS1A01G054300	chr1A	35931964	35936127
TraesCS1A01G054400	chr1A	35937734	35944326
TraesCS1A01G054500	chr1A	36171530	36174659
TraesCS1A01G054700	chr1A	36185622	36188482
TraesCS1A01G054800	chr1A	36259368	36261215
TraesCS1A01G054900	chr1A	36267235	36271054
TraesCS1A01G055000	chr1A	36271325	36278335
TraesCS1A01G055100	chr1A	36271402	36272082
TraesCS1A01G055200	chr1A	36278601	36281199
TraesCS1A01G055400	chr1A	36561933	36569908
TraesCS1A01G055500	chr1A	36605149	36605802
TraesCS1A01G055600	chr1A	36606299	36607276
TraesCS1A01G055800	chr1A	36613172	36615621
TraesCS1A01G055900	chr1A	36620347	36621713
TraesCS1A01G056000	chr1A	36636677	36637977
TraesCS1A01G056200	chr1A	36765924	36766338
TraesCS1A01G056300	chr1A	36767836	36768334
TraesCS1A01G056400	chr1A	36769724	36770407
TraesCS1A01G056500	chr1A	36772140	36774424
TraesCS1A01G056600	chr1A	36776373	36780640
TraesCS1A01G056700	chr1A	36794163	36794789
TraesCS1A01G056800	chr1A	36823911	36824339
TraesCS1A01G056900	chr1A	36839920	36840861
TraesCS1A01G057000	chr1A	37439847	37460883
TraesCS1A01G057100	chr1A	37465850	37468260
TraesCS1A01G057200	chr1A	37478206	37481881
TraesCS1A01G057300	chr1A	37502130	37504986
TraesCS1A01G057400	chr1A	37509895	37512267
TraesCS1A01G057600	chr1A	37619290	37622853
TraesCS1A01G057900	chr1A	38366744	38368653
TraesCS1A01G058000	chr1A	38484393	38485543
TraesCS1A01G058100	chr1A	38701167	38703725
TraesCS1A01G058200	chr1A	38708875	38715314
TraesCS1A01G058300	chr1A	38717933	38718693
TraesCS1A01G058400	chr1A	38728807	38733500
TraesCS1A01G058500	chr1A	39348700	39357763
TraesCS1A01G058600	chr1A	39402527	39408383
TraesCS1A01G058700	chr1A	39402991	39410027
TraesCS1A01G058800	chr1A	39635582	39637312
TraesCS1A01G058900	chr1A	39649614	39651876
TraesCS1A01G059000	chr1A	39821961	39822785
TraesCS1A01G059100	chr1A	39870474	39872241
TraesCS1A01G059200	chr1A	39892912	39894955
TraesCS1A01G059300	chr1A	40147850	40151816
TraesCS1A01G059500	chr1A	40892389	40898032
TraesCS1A01G059600	chr1A	40899115	40901290
TraesCS1A01G059800	chr1A	40937257	40940082
TraesCS1A01G060100	chr1A	41357284	41362423
TraesCS1A01G060200	chr1A	41366887	41368490
TraesCS1A01G060300	chr1A	41371976	41372533
TraesCS1A01G060400	chr1A	41515649	41517514
TraesCS1A01G060500	chr1A	41712135	41714118
TraesCS1A01G060600	chr1A	41740301	41745063
TraesCS1A01G060700	chr1A	41747501	41750050
TraesCS1A01G060800	chr1A	41758210	41759420
TraesCS1A01G060900	chr1A	41829435	41830506
TraesCS1A01G061000	chr1A	41872732	41873515
TraesCS1A01G061100	chr1A	41900965	41901385
TraesCS1A01G061200	chr1A	41906108	41906887
TraesCS1A01G061300	chr1A	41915709	41916210
TraesCS1A01G061400	chr1A	41919073	41919883
TraesCS1A01G061500	chr1A	42103966	42119100
TraesCS1A01G061600	chr1A	42217457	42220780
TraesCS1A01G061700	chr1A	42251606	42256435
TraesCS1A01G062100	chr1A	42546063	42550350
TraesCS1A01G062200	chr1A	42603254	42603901
TraesCS1A01G062400	chr1A	42643126	42668396
TraesCS1A01G062500	chr1A	42670658	42671830
TraesCS1A01G062600	chr1A	42686173	42686822
TraesCS1A01G062700	chr1A	42695416	42698084
TraesCS1A01G062900	chr1A	42721261	42721834
TraesCS1A01G063100	chr1A	43270734	43271502
TraesCS1A01G063300	chr1A	44363599	44367067
TraesCS1A01G063500	chr1A	44406439	44407943
TraesCS1A01G063600	chr1A	44408101	44412013
TraesCS1A01G064000	chr1A	45543088	45548553
TraesCS1A01G064100	chr1A	45793606	45797826
TraesCS1A01G064200	chr1A	45854057	45858080
TraesCS1A01G064300	chr1A	46201009	46202525
TraesCS1A01G064400	chr1A	46248399	46258251
TraesCS1A01G064500	chr1A	46289343	46296502
TraesCS1A01G064700	chr1A	46441567	46442778
TraesCS1A01G064800	chr1A	47185808	47194404
TraesCS1A01G064900	chr1A	47201867	47207696
TraesCS1A01G065000	chr1A	47209815	47211960
TraesCS1A01G065100	chr1A	47213236	47214447
TraesCS1A01G065200	chr1A	47377568	47378105
TraesCS1A01G065300	chr1A	47578260	47587723
TraesCS1A01G065400	chr1A	47799453	47806227
TraesCS1A01G065500	chr1A	47805904	47806140
TraesCS1A01G065600	chr1A	47823749	47827916
TraesCS1A01G065700	chr1A	48575894	48591514
TraesCS1A01G065800	chr1A	48592864	48594183
TraesCS1A01G065900	chr1A	48703230	48707143
TraesCS1A01G066000	chr1A	48725181	48730230
TraesCS1A01G066100	chr1A	48771094	48776849
TraesCS1A01G066200	chr1A	48783668	48786472
TraesCS1A01G066300	chr1A	48966062	48979283
TraesCS1A01G066400	chr1A	48979589	48982811
TraesCS1A01G066600	chr1A	48998937	48999728
TraesCS1A01G066700	chr1A	49096241	49100322
TraesCS1A01G066800	chr1A	49099224	49103221
TraesCS1A01G066900	chr1A	49149510	49154022
TraesCS1A01G067000	chr1A	49245482	49250648
TraesCS1A01G067200	chr1A	49251327	49254104
TraesCS1A01G067300	chr1A	49269259	49288855
TraesCS1A01G067400	chr1A	49293371	49297785
TraesCS1A01G067600	chr1A	49346641	49350652
TraesCS1A01G067700	chr1A	49355113	49356126
TraesCS1A01G067900	chr1A	49361011	49363692
TraesCS1A01G068000	chr1A	49365311	49367228
TraesCS1A01G068100	chr1A	49485546	49487661
TraesCS1A01G068200	chr1A	49516730	49518411
TraesCS1A01G068300	chr1A	49526825	49535943
TraesCS1A01G068400	chr1A	49896641	49897878
TraesCS1A01G068500	chr1A	49960688	49961536
TraesCS1A01G068600	chr1A	49967321	49971213
TraesCS1A01G068700	chr1A	49972817	49973452
TraesCS1A01G068900	chr1A	50538726	50539888
TraesCS1A01G069100	chr1A	50837517	50841064
TraesCS1A01G069300	chr1A	51700021	51707185
TraesCS1A01G069400	chr1A	52056090	52060042
TraesCS1A01G069500	chr1A	52228530	52232086
TraesCS1A01G069600	chr1A	52235911	52238246
TraesCS1A01G069700	chr1A	52453835	52459566
TraesCS1A01G069800	chr1A	52471905	52483350
TraesCS1A01G069900	chr1A	52519641	52520791
TraesCS1A01G070000	chr1A	52540443	52542008
TraesCS1A01G070100	chr1A	52559623	52563522
TraesCS1A01G070200	chr1A	53022367	53027095
TraesCS1A01G070300	chr1A	53032274	53037595
TraesCS1A01G070400	chr1A	53187274	53189460
TraesCS1A01G070500	chr1A	53436194	53438543
TraesCS1A01G070600	chr1A	53454198	53457285
TraesCS1A01G070700	chr1A	53471544	53473048
TraesCS1A01G070800	chr1A	53509357	53510453
TraesCS1A01G070900	chr1A	53674142	53677477
TraesCS1A01G071100	chr1A	53850045	53859233
TraesCS1A01G071200	chr1A	53865089	53869197
TraesCS1A01G071300	chr1A	53903909	53912680
TraesCS1A01G071400	chr1A	53993672	53997512
TraesCS1A01G071500	chr1A	54000806	54002679
TraesCS1A01G071700	chr1A	54022014	54027441
TraesCS1A01G071800	chr1A	54074821	54077829
TraesCS1A01G072000	chr1A	54349175	54355250
TraesCS1A01G072100	chr1A	54458835	54461788
TraesCS1A01G072200	chr1A	54461054	54463277
TraesCS1A01G072300	chr1A	56337275	56339680
TraesCS1A01G072400	chr1A	56592449	56593745
TraesCS1A01G072500	chr1A	56601206	56601499
TraesCS1A01G072600	chr1A	56617368	56618763
TraesCS1A01G072700	chr1A	56620439	56627879
TraesCS1A01G072800	chr1A	56917864	56924080
TraesCS1A01G073000	chr1A	57189794	57192224
TraesCS1A01G073100	chr1A	57192368	57194346
TraesCS1A01G073200	chr1A	57204825	57207507
TraesCS1A01G073300	chr1A	57209812	57212757
TraesCS1A01G073400	chr1A	57302734	57307922
TraesCS1A01G073500	chr1A	57392464	57394799
TraesCS1A01G073600	chr1A	57398470	57399811
TraesCS1A01G073800	chr1A	57404833	57405834
TraesCS1A01G073900	chr1A	57634278	57635926
TraesCS1A01G074000	chr1A	57639260	57640280
TraesCS1A01G074100	chr1A	57680537	57681868
TraesCS1A01G074200	chr1A	57748615	57750280
TraesCS1A01G074400	chr1A	57763651	57769710
TraesCS1A01G074500	chr1A	58022910	58024084
TraesCS1A01G074600	chr1A	58024980	58026038
TraesCS1A01G074700	chr1A	58027097	58027699
TraesCS1A01G074800	chr1A	58123311	58125910
TraesCS1A01G074900	chr1A	58167966	58169879
TraesCS1A01G075000	chr1A	58170681	58178010
TraesCS1A01G075100	chr1A	58199789	58204396
TraesCS1A01G075200	chr1A	58287902	58291029
TraesCS1A01G075300	chr1A	58369546	58370343
TraesCS1A01G075400	chr1A	58479189	58479986
TraesCS1A01G075500	chr1A	58481572	58484867
TraesCS1A01G075600	chr1A	58701490	58716429
TraesCS1A01G075700	chr1A	58748070	58753312
TraesCS1A01G075800	chr1A	58840182	58845652
TraesCS1A01G075900	chr1A	58860237	58860653
TraesCS1A01G076000	chr1A	58902277	58908361
TraesCS1A01G076100	chr1A	58931328	58934940
TraesCS1A01G076200	chr1A	58946263	58947945
TraesCS1A01G076300	chr1A	59112187	59112978
TraesCS1A01G076400	chr1A	59130571	59138769
TraesCS1A01G076500	chr1A	59212223	59215118
TraesCS1A01G076700	chr1A	59507512	59510257
TraesCS1A01G076800	chr1A	59510803	59511117
TraesCS1A01G076900	chr1A	59613357	59616276
TraesCS1A01G077000	chr1A	59841015	59842359
TraesCS1A01G077100	chr1A	59849305	59849712
TraesCS1A01G077200	chr1A	59856967	59860644
TraesCS1A01G077400	chr1A	60197294	60199699
TraesCS1A01G077500	chr1A	60351393	60353968
TraesCS1A01G077600	chr1A	60354403	60358841
TraesCS1A01G077700	chr1A	60537167	60540748
TraesCS1A01G077800	chr1A	60734990	60739290
TraesCS1A01G077900	chr1A	60802931	60804742
TraesCS1A01G078000	chr1A	60808136	60809491
TraesCS1A01G078100	chr1A	60954701	60956424
TraesCS1A01G078200	chr1A	61008916	61010405
TraesCS1A01G078300	chr1A	61026064	61028089
TraesCS1A01G078400	chr1A	61032170	61033936
TraesCS1A01G078500	chr1A	61125689	61128523
TraesCS1A01G078600	chr1A	61341077	61342436
TraesCS1A01G078700	chr1A	61384569	61391833
TraesCS1A01G078800	chr1A	61575768	61577009
TraesCS1A01G078900	chr1A	61713578	61714898
TraesCS1A01G079000	chr1A	61717436	61718251
TraesCS1A01G079100	chr1A	62009723	62010214
TraesCS1A01G079200	chr1A	62010260	62010532
TraesCS1A01G079300	chr1A	62014082	62014939
TraesCS1A01G079400	chr1A	62021323	62024237
TraesCS1A01G079500	chr1A	62253376	62254809
TraesCS1A01G079600	chr1A	62575512	62577222
TraesCS1A01G079700	chr1A	62609729	62614089
TraesCS1A01G079800	chr1A	62614213	62617255
TraesCS1A01G079900	chr1A	62794172	62794483
TraesCS1A01G080000	chr1A	63004575	63005693
TraesCS1A01G080100	chr1A	63045956	63047438
TraesCS1A01G080200	chr1A	63050622	63053515
TraesCS1A01G080300	chr1A	63057503	63062305
TraesCS1A01G080500	chr1A	63327891	63331958
TraesCS1A01G080600	chr1A	63475812	63481063
TraesCS1A01G080700	chr1A	63741495	63747947
TraesCS1A01G080800	chr1A	63756857	63758412
TraesCS1A01G080900	chr1A	63758773	63760437
TraesCS1A01G081200	chr1A	64404585	64414503
TraesCS1A01G081300	chr1A	64593510	64600216
TraesCS1A01G081400	chr1A	64692229	64694087
TraesCS1A01G081600	chr1A	64835537	64837007
TraesCS1A01G081700	chr1A	64838564	64839988
TraesCS1A01G081900	chr1A	64897127	64897525
TraesCS1A01G082000	chr1A	65261477	65265780
TraesCS1A01G082100	chr1A	65266307	65268355
TraesCS1A01G082200	chr1A	65391963	65393451
TraesCS1A01G082300	chr1A	65615817	65616636
TraesCS1A01G082400	chr1A	65663418	65664808
TraesCS1A01G082500	chr1A	65758591	65759654
TraesCS1A01G082600	chr1A	65790413	65795583
TraesCS1A01G082700	chr1A	65798876	65800185
TraesCS1A01G082800	chr1A	65824484	65825077
TraesCS1A01G082900	chr1A	65854549	65863756
TraesCS1A01G083000	chr1A	66174940	66177799
TraesCS1A01G083100	chr1A	66892110	66894637
TraesCS1A01G083300	chr1A	67467268	67469443
TraesCS1A01G083400	chr1A	67683225	67687269
TraesCS1A01G083500	chr1A	67689154	67698715
TraesCS1A01G083800	chr1A	68373656	68375317
TraesCS1A01G083900	chr1A	68450747	68451481
TraesCS1A01G084000	chr1A	69186813	69188206
TraesCS1A01G084100	chr1A	69188851	69193336
TraesCS1A01G084200	chr1A	69390436	69394941
TraesCS1A01G084300	chr1A	70040014	70041337
TraesCS1A01G084400	chr1A	70698339	70699419
TraesCS1A01G084500	chr1A	70695360	70705174
TraesCS1A01G084600	chr1A	70906359	70906661
TraesCS1A01G084800	chr1A	71059897	71060199
TraesCS1A01G084900	chr1A	71075742	71076608
TraesCS1A01G085000	chr1A	71087176	71095753
TraesCS1A01G085300	chr1A	71444521	71445104
TraesCS1A01G085400	chr1A	71548289	71548949
TraesCS1A01G085500	chr1A	71558243	71561228
TraesCS1A01G085600	chr1A	71689760	71695155
TraesCS1A01G085700	chr1A	71723319	71725161
TraesCS1A01G085800	chr1A	71784546	71785643
TraesCS1A01G085900	chr1A	71786598	71790263
TraesCS1A01G086100	chr1A	72782626	72785888
TraesCS1A01G086200	chr1A	72785992	72791062
TraesCS1A01G086500	chr1A	73295476	73300550
TraesCS1A01G086600	chr1A	73302087	73306610
TraesCS1A01G086700	chr1A	73308803	73309039
TraesCS1A01G086800	chr1A	73312930	73322282
TraesCS1A01G086900	chr1A	73322508	73330054
TraesCS1A01G087000	chr1A	73330787	73331930
TraesCS1A01G087100	chr1A	73352034	73356144
TraesCS1A01G087200	chr1A	73997112	74015561
TraesCS1A01G087300	chr1A	74247487	74257003
TraesCS1A01G087400	chr1A	74271561	74274802
TraesCS1A01G087500	chr1A	74431375	74444306
TraesCS1A01G087700	chr1A	75255288	75258970
TraesCS1A01G087800	chr1A	75710978	75714963
TraesCS1A01G087900	chr1A	75715901	75722755
TraesCS1A01G088000	chr1A	76022646	76031768
TraesCS1A01G088100	chr1A	76485956	76492268
TraesCS1A01G088200	chr1A	76495320	76501435
TraesCS1A01G088300	chr1A	76537333	76539134
TraesCS1A01G088400	chr1A	76728728	76730601
TraesCS1A01G088600	chr1A	77069781	77072982
TraesCS1A01G088700	chr1A	77074006	77076394
TraesCS1A01G088800	chr1A	77096838	77099287
TraesCS1A01G088900	chr1A	77103810	77107960
TraesCS1A01G089100	chr1A	78323461	78331744
TraesCS1A01G089200	chr1A	78335509	78339371
TraesCS1A01G089300	chr1A	78543153	78548310
TraesCS1A01G089400	chr1A	78953260	78956060
TraesCS1A01G089500	chr1A	78962470	78964533
TraesCS1A01G089600	chr1A	79107177	79108103
TraesCS1A01G089700	chr1A	79110452	79111707
TraesCS1A01G089800	chr1A	79167082	79169605
TraesCS1A01G089900	chr1A	79688776	79694804
TraesCS1A01G090000	chr1A	79697670	79705374
TraesCS1A01G090100	chr1A	80190104	80195903
TraesCS1A01G090300	chr1A	80297144	80309314
TraesCS1A01G090400	chr1A	80563325	80566568
TraesCS1A01G090600	chr1A	80683274	80687060
TraesCS1A01G090700	chr1A	80688436	80691598
TraesCS1A01G090800	chr1A	82079657	82080221
TraesCS1A01G091000	chr1A	82127357	82129287
TraesCS1A01G091100	chr1A	82517368	82528033
TraesCS1A01G091200	chr1A	82530925	82535170
TraesCS1A01G091300	chr1A	82947327	82952587
TraesCS1A01G091400	chr1A	83822449	83835952
TraesCS1A01G091500	chr1A	84002521	84014688
TraesCS1A01G091600	chr1A	84022445	84024415
TraesCS1A01G091700	chr1A	84275011	84276395
TraesCS1A01G091800	chr1A	84285802	84286827
TraesCS1A01G091900	chr1A	84484185	84484721
TraesCS1A01G092000	chr1A	84621382	84621918
TraesCS1A01G092100	chr1A	84727966	84730032
TraesCS1A01G092200	chr1A	84793974	84795298
TraesCS1A01G092300	chr1A	84795528	84796782
TraesCS1A01G092500	chr1A	85005408	85006592
TraesCS1A01G092700	chr1A	85032415	85035322
TraesCS1A01G092800	chr1A	85337310	85338552
TraesCS1A01G092900	chr1A	85344049	85346466
TraesCS1A01G093000	chr1A	85823062	85823960
TraesCS1A01G093100	chr1A	85824518	85827318
TraesCS1A01G093200	chr1A	85901363	85904053
TraesCS1A01G093300	chr1A	86235469	86240447
TraesCS1A01G093500	chr1A	86607176	86608705
TraesCS1A01G093600	chr1A	86622533	86622789
TraesCS1A01G093700	chr1A	86636708	86637773
TraesCS1A01G093800	chr1A	86638820	86641089
TraesCS1A01G093900	chr1A	86644142	86649260
TraesCS1A01G094000	chr1A	87198152	87201062
TraesCS1A01G094100	chr1A	87210315	87211613
TraesCS1A01G094200	chr1A	88345837	88351710
TraesCS1A01G094300	chr1A	88843603	88860719
TraesCS1A01G094500	chr1A	89400768	89407844
TraesCS1A01G094700	chr1A	90106135	90110560
TraesCS1A01G094800	chr1A	90157681	90159471
TraesCS1A01G094900	chr1A	90162001	90163497
TraesCS1A01G095000	chr1A	90759665	90768599
TraesCS1A01G095100	chr1A	91043144	91048307
TraesCS1A01G095200	chr1A	91052073	91058907
TraesCS1A01G095300	chr1A	91058453	91059825
TraesCS1A01G095400	chr1A	91102651	91105051
TraesCS1A01G095500	chr1A	91158450	91162767
TraesCS1A01G095600	chr1A	91174551	91176315
TraesCS1A01G095700	chr1A	91328557	91329579
TraesCS1A01G095800	chr1A	91410869	91414181
TraesCS1A01G095900	chr1A	91416423	91417388
TraesCS1A01G096000	chr1A	91498965	91502453
TraesCS1A01G096100	chr1A	91502767	91505217
TraesCS1A01G096200	chr1A	91590457	91595995
TraesCS1A01G096300	chr1A	91602861	91604969
TraesCS1A01G096400	chr1A	91671396	91672331
TraesCS1A01G096500	chr1A	92564927	92567805
TraesCS1A01G096600	chr1A	92570552	92575558
TraesCS1A01G096800	chr1A	92611617	92621336
TraesCS1A01G097000	chr1A	93367123	93367842
TraesCS1A01G097100	chr1A	93392091	93397887
TraesCS1A01G097200	chr1A	93397630	93401378
TraesCS1A01G097300	chr1A	93401939	93403931
TraesCS1A01G097400	chr1A	93693503	93698187
TraesCS1A01G097500	chr1A	94101332	94106484
TraesCS1A01G097600	chr1A	94109874	94114153
TraesCS1A01G097700	chr1A	94244913	94249051
TraesCS1A01G098800	chr1A	95048338	95049419
TraesCS1A01G098900	chr1A	95057831	95062924
TraesCS1A01G099000	chr1A	95183261	95185789
TraesCS1A01G099100	chr1A	95311463	95315612
TraesCS1A01G099200	chr1A	95528061	95528951
TraesCS1A01G099300	chr1A	95820621	95826073
TraesCS1A01G099400	chr1A	95848238	95853644
TraesCS1A01G099500	chr1A	95854753	95860989
TraesCS1A01G099600	chr1A	96358565	96362192
TraesCS1A01G099700	chr1A	96364461	96365555
TraesCS1A01G099900	chr1A	96438028	96439746
TraesCS1A01G100000	chr1A	96446461	96447320
TraesCS1A01G100100	chr1A	96449469	96451542
TraesCS1A01G100200	chr1A	96453204	96455187
TraesCS1A01G100300	chr1A	96462667	96465478
TraesCS1A01G100400	chr1A	96470434	96473287
TraesCS1A01G100500	chr1A	96475882	96477738
TraesCS1A01G100600	chr1A	96480553	96489250
TraesCS1A01G101000	chr1A	97643035	97647138
TraesCS1A01G101100	chr1A	97792599	97796606
TraesCS1A01G101200	chr1A	97802665	97806587
TraesCS1A01G101300	chr1A	97805353	97810182
TraesCS1A01G101400	chr1A	97921162	97924251
TraesCS1A01G101500	chr1A	97935425	97941195
TraesCS1A01G101600	chr1A	97952310	97954682
TraesCS1A01G101700	chr1A	97954954	97957149
TraesCS1A01G101900	chr1A	98019574	98021697
TraesCS1A01G102000	chr1A	98022360	98022626
TraesCS1A01G102100	chr1A	98022871	98023878
TraesCS1A01G102200	chr1A	98228382	98237012
TraesCS1A01G102300	chr1A	98242495	98247975
TraesCS1A01G102400	chr1A	98584808	98591722
TraesCS1A01G102500	chr1A	99001419	99010088
TraesCS1A01G102600	chr1A	99014196	99018288
TraesCS1A01G102700	chr1A	99018552	99019580
TraesCS1A01G102800	chr1A	99071008	99072331
TraesCS1A01G102900	chr1A	99138834	99140074
TraesCS1A01G103000	chr1A	99148620	99149896
TraesCS1A01G103100	chr1A	99292072	99293625
TraesCS1A01G103200	chr1A	99319276	99320394
TraesCS1A01G103500	chr1A	99657553	99659873
TraesCS1A01G103600	chr1A	99697964	99701912
TraesCS1A01G103800	chr1A	99748539	99749849
TraesCS1A01G103900	chr1A	99868032	99871106
TraesCS1A01G104000	chr1A	99903665	99906810
TraesCS1A01G104100	chr1A	100002208	100012221
TraesCS1A01G104200	chr1A	100039051	100040874
TraesCS1A01G104300	chr1A	100099707	100104633
TraesCS1A01G104500	chr1A	100267212	100272922
TraesCS1A01G104600	chr1A	100289595	100291148
TraesCS1A01G104700	chr1A	100291939	100297147
TraesCS1A01G104900	chr1A	100409496	100415749
TraesCS1A01G105000	chr1A	100418166	100418954
TraesCS1A01G105300	chr1A	101320830	101324110
TraesCS1A01G105400	chr1A	101334864	101335739
TraesCS1A01G105500	chr1A	101377424	101382058
TraesCS1A01G105600	chr1A	101763922	101767798
TraesCS1A01G105700	chr1A	102164806	102170320
TraesCS1A01G105800	chr1A	102359664	102365134
TraesCS1A01G105900	chr1A	102366710	102370939
TraesCS1A01G106000	chr1A	102371397	102375203
TraesCS1A01G106100	chr1A	103311704	103326325
TraesCS1A01G106200	chr1A	103631843	103636595
TraesCS1A01G106300	chr1A	104208687	104219859
TraesCS1A01G106400	chr1A	104222012	104222866
TraesCS1A01G106500	chr1A	104225642	104230111
TraesCS1A01G106600	chr1A	104377540	104379785
TraesCS1A01G106700	chr1A	104432549	104433415
TraesCS1A01G106800	chr1A	104437625	104441552
TraesCS1A01G107000	chr1A	104582911	104590321
TraesCS1A01G107100	chr1A	104919948	104922317
TraesCS1A01G107200	chr1A	104931188	104936751
TraesCS1A01G107300	chr1A	104937224	104949835
TraesCS1A01G107500	chr1A	105885703	105887086
TraesCS1A01G107600	chr1A	105903502	105906285
TraesCS1A01G107700	chr1A	106216687	106217991
TraesCS1A01G107800	chr1A	106219615	106230486
TraesCS1A01G107900	chr1A	107093815	107096344
TraesCS1A01G108000	chr1A	107101021	107106881
TraesCS1A01G108100	chr1A	107107556	107110090
TraesCS1A01G108200	chr1A	107232194	107233024
TraesCS1A01G108300	chr1A	107466471	107482160
TraesCS1A01G108400	chr1A	107484216	107485732
TraesCS1A01G108500	chr1A	107646362	107648338
TraesCS1A01G108600	chr1A	107777232	107778839
TraesCS1A01G108700	chr1A	107937215	107937766
TraesCS1A01G108800	chr1A	108070588	108074862
TraesCS1A01G108900	chr1A	108076850	108081795
TraesCS1A01G109000	chr1A	108163469	108174706
TraesCS1A01G109100	chr1A	108442134	108444430
TraesCS1A01G109200	chr1A	108687044	108691586
TraesCS1A01G109300	chr1A	108692883	108697532
TraesCS1A01G109400	chr1A	108760477	108766530
TraesCS1A01G109500	chr1A	108769536	108774492
TraesCS1A01G109600	chr1A	108774424	108775742
TraesCS1A01G109700	chr1A	108778451	108781156
TraesCS1A01G109800	chr1A	108798155	108800103
TraesCS1A01G110000	chr1A	108921601	108924502
TraesCS1A01G110100	chr1A	109428845	109429628
TraesCS1A01G110200	chr1A	109573740	109578560
TraesCS1A01G110300	chr1A	109982664	109986523
TraesCS1A01G110400	chr1A	110072873	110073869
TraesCS1A01G110600	chr1A	110159869	110160352
TraesCS1A01G110700	chr1A	110279386	110282081
TraesCS1A01G110800	chr1A	110282478	110284392
TraesCS1A01G110900	chr1A	111122761	111132907
TraesCS1A01G111000	chr1A	111150791	111153945
TraesCS1A01G111100	chr1A	111534404	111538376
TraesCS1A01G111200	chr1A	112028291	112029174
TraesCS1A01G111300	chr1A	112035816	112042777
TraesCS1A01G111500	chr1A	112927734	112928544
TraesCS1A01G111600	chr1A	112934976	112942003
TraesCS1A01G111700	chr1A	112942474	112944362
TraesCS1A01G111800	chr1A	113251084	113252461
TraesCS1A01G111900	chr1A	113538203	113541509
TraesCS1A01G112000	chr1A	113850568	113858254
TraesCS1A01G112100	chr1A	113858147	113861587
TraesCS1A01G112200	chr1A	113877741	113880731
TraesCS1A01G112300	chr1A	113882579	113883439
TraesCS1A01G112400	chr1A	114060494	114063211
TraesCS1A01G112500	chr1A	114544596	114546676
TraesCS1A01G112600	chr1A	114547942	114552217
TraesCS1A01G112700	chr1A	115357679	115363324
TraesCS1A01G112800	chr1A	115364416	115368103
TraesCS1A01G113000	chr1A	115920754	115932249
TraesCS1A01G113100	chr1A	115939762	115940521
TraesCS1A01G113200	chr1A	115949496	115972182
TraesCS1A01G113300	chr1A	115975501	115978707
TraesCS1A01G113400	chr1A	116694052	116697642
TraesCS1A01G113500	chr1A	117163474	117165290
TraesCS1A01G113600	chr1A	117192083	117193881
TraesCS1A01G113700	chr1A	117194227	117198243
TraesCS1A01G113800	chr1A	117244235	117248380
TraesCS1A01G113900	chr1A	117888527	117890940
TraesCS1A01G114000	chr1A	117906705	117912166
TraesCS1A01G114100	chr1A	117979551	117981675
TraesCS1A01G114300	chr1A	118504064	118509582
TraesCS1A01G114400	chr1A	118557583	118559476
TraesCS1A01G114500	chr1A	118761484	118767307
TraesCS1A01G114600	chr1A	118809204	118815557
TraesCS1A01G114700	chr1A	118847401	118850726
TraesCS1A01G114800	chr1A	118877092	118877385
TraesCS1A01G114900	chr1A	119043343	119054650
TraesCS1A01G115000	chr1A	119148850	119152242
TraesCS1A01G115100	chr1A	119493399	119496915
TraesCS1A01G115200	chr1A	119703455	119708196
TraesCS1A01G115300	chr1A	119709077	119718495
TraesCS1A01G115400	chr1A	119739449	119740541
TraesCS1A01G115500	chr1A	120002303	120011148
TraesCS1A01G115600	chr1A	120011402	120012674
TraesCS1A01G115700	chr1A	120363802	120365499
TraesCS1A01G115800	chr1A	120374712	120379020
TraesCS1A01G115900	chr1A	121129148	121129901
TraesCS1A01G116000	chr1A	121133252	121137773
TraesCS1A01G116100	chr1A	121567589	121568866
TraesCS1A01G116200	chr1A	121740032	121746242
TraesCS1A01G116400	chr1A	122500272	122500643
TraesCS1A01G116500	chr1A	123549115	123552588
TraesCS1A01G116600	chr1A	123552798	123554818
TraesCS1A01G116700	chr1A	124011291	124011803
TraesCS1A01G116800	chr1A	124013826	124014422
TraesCS1A01G116900	chr1A	124180828	124181726
TraesCS1A01G117000	chr1A	124189773	124190156
TraesCS1A01G117100	chr1A	124189801	124190159
TraesCS1A01G117300	chr1A	124479419	124482262
TraesCS1A01G117400	chr1A	124786602	124787399
TraesCS1A01G117500	chr1A	124885857	124891820
TraesCS1A01G117600	chr1A	124896096	124897910
TraesCS1A01G117700	chr1A	125108751	125110785
TraesCS1A01G117800	chr1A	125146856	125147890
TraesCS1A01G117900	chr1A	125150544	125151961
TraesCS1A01G118100	chr1A	126511805	126516201
TraesCS1A01G118200	chr1A	126853151	126854907
TraesCS1A01G118300	chr1A	126856106	126858676
TraesCS1A01G118400	chr1A	127075151	127077797
TraesCS1A01G118700	chr1A	127352105	127355810
TraesCS1A01G118800	chr1A	127756737	127761052
TraesCS1A01G118900	chr1A	127831992	127833434
TraesCS1A01G119000	chr1A	128634284	128634541
TraesCS1A01G119100	chr1A	129003620	129005020
TraesCS1A01G119300	chr1A	130149160	130151093
TraesCS1A01G119400	chr1A	130349782	130350881
TraesCS1A01G119500	chr1A	130909358	130913217
TraesCS1A01G119600	chr1A	131520069	131521683
TraesCS1A01G119700	chr1A	131963409	131971449
TraesCS1A01G119800	chr1A	132133545	132135498
TraesCS1A01G119900	chr1A	132264139	132275003
TraesCS1A01G120000	chr1A	132414459	132416227
TraesCS1A01G120100	chr1A	132481070	132485645
TraesCS1A01G120200	chr1A	132783825	132791382
TraesCS1A01G120300	chr1A	132795847	132797848
TraesCS1A01G120400	chr1A	132797900	132800842
TraesCS1A01G120500	chr1A	133126431	133127187
TraesCS1A01G120700	chr1A	133160011	133162594
TraesCS1A01G120800	chr1A	133165036	133166640
TraesCS1A01G120900	chr1A	133170778	133174000
TraesCS1A01G121000	chr1A	133412308	133418388
TraesCS1A01G121200	chr1A	134000568	134004799
TraesCS1A01G121300	chr1A	134943521	134949297
TraesCS1A01G121400	chr1A	134956636	134964000
TraesCS1A01G121500	chr1A	135182594	135183536
TraesCS1A01G121700	chr1A	135508961	135523923
TraesCS1A01G121800	chr1A	135966918	135968561
TraesCS1A01G121900	chr1A	135966913	135968987
TraesCS1A01G122000	chr1A	135968664	135971664
TraesCS1A01G122100	chr1A	136923917	136959905
TraesCS1A01G122200	chr1A	137231689	137235117
TraesCS1A01G122300	chr1A	137405754	137407677
TraesCS1A01G122500	chr1A	138225347	138228929
TraesCS1A01G122600	chr1A	139552792	139554589
TraesCS1A01G122700	chr1A	139558033	139561261
TraesCS1A01G122800	chr1A	139637058	139641051
TraesCS1A01G122900	chr1A	140960645	140962849
TraesCS1A01G123000	chr1A	141432857	141437604
TraesCS1A01G123100	chr1A	142101442	142102131
TraesCS1A01G123200	chr1A	142887336	142888649
TraesCS1A01G123300	chr1A	143276250	143278888
TraesCS1A01G123600	chr1A	143810249	143819031
TraesCS1A01G123800	chr1A	144559153	144559437
TraesCS1A01G123900	chr1A	145370882	145380980
TraesCS1A01G124000	chr1A	145876666	145877186
TraesCS1A01G124100	chr1A	145988652	145989569
TraesCS1A01G124200	chr1A	146630196	146634893
TraesCS1A01G124300	chr1A	146944161	146946921
TraesCS1A01G124400	chr1A	146947225	146952752
TraesCS1A01G124500	chr1A	146958998	146959708
TraesCS1A01G124600	chr1A	147353059	147357065
TraesCS1A01G124700	chr1A	147674771	147682838
TraesCS1A01G124800	chr1A	147689967	147691695
TraesCS1A01G125000	chr1A	148267040	148271421
TraesCS1A01G125100	chr1A	148608794	148610939
TraesCS1A01G125200	chr1A	148744427	148745985
TraesCS1A01G125300	chr1A	148953747	148959478
TraesCS1A01G125400	chr1A	149352287	149356056
TraesCS1A01G125500	chr1A	149510430	149514777
TraesCS1A01G125600	chr1A	149864848	149874041
TraesCS1A01G125700	chr1A	150006605	150008006
TraesCS1A01G125800	chr1A	150449784	150457057
TraesCS1A01G125900	chr1A	150860542	150861336
TraesCS1A01G126000	chr1A	150890798	150895231
TraesCS1A01G126100	chr1A	150899371	150902341
TraesCS1A01G126200	chr1A	151351630	151352346
TraesCS1A01G126300	chr1A	151771128	151778538
TraesCS1A01G126400	chr1A	151873014	151877402
TraesCS1A01G126800	chr1A	153337577	153339354
TraesCS1A01G126900	chr1A	153580812	153586698
TraesCS1A01G127000	chr1A	154007784	154015107
TraesCS1A01G127100	chr1A	154076329	154100902
TraesCS1A01G127400	chr1A	154574636	154577511
TraesCS1A01G127500	chr1A	154699585	154703820
TraesCS1A01G127600	chr1A	155068692	155077135
TraesCS1A01G127700	chr1A	155138718	155139587
TraesCS1A01G127800	chr1A	155143534	155144069
TraesCS1A01G127900	chr1A	155692288	155696863
TraesCS1A01G128100	chr1A	155840661	155858856
TraesCS1A01G128300	chr1A	157311796	157316818
TraesCS1A01G128400	chr1A	157348328	157351695
TraesCS1A01G128600	chr1A	157829158	157834887
TraesCS1A01G128800	chr1A	158493137	158493781
TraesCS1A01G128900	chr1A	159516849	159528490
TraesCS1A01G129100	chr1A	163382073	163383979
TraesCS1A01G129200	chr1A	163392857	163397306
TraesCS1A01G129300	chr1A	164456207	164469307
TraesCS1A01G129400	chr1A	165171992	165179858
TraesCS1A01G129500	chr1A	166315708	166322599
TraesCS1A01G129600	chr1A	167150357	167152680
TraesCS1A01G129700	chr1A	167800393	167802344
TraesCS1A01G129800	chr1A	167802986	167804865
TraesCS1A01G130000	chr1A	168443692	168444026
TraesCS1A01G130100	chr1A	168444938	168445657
TraesCS1A01G130600	chr1A	168548237	168549847
TraesCS1A01G130700	chr1A	168553548	168590194
TraesCS1A01G130800	chr1A	169643889	169654254
TraesCS1A01G130900	chr1A	171006669	171034612
TraesCS1A01G131000	chr1A	171453438	171469888
TraesCS1A01G131100	chr1A	171893005	171893388
TraesCS1A01G131200	chr1A	172185038	172193682
TraesCS1A01G131300	chr1A	173960780	173978959
TraesCS1A01G131500	chr1A	175173230	175178988
TraesCS1A01G131600	chr1A	176449533	176462644
TraesCS1A01G131900	chr1A	177465418	177472573
TraesCS1A01G132000	chr1A	177483605	177485389
TraesCS1A01G132200	chr1A	179531380	179533050
TraesCS1A01G132300	chr1A	179526002	179534082
TraesCS1A01G132400	chr1A	179535750	179537296
TraesCS1A01G132600	chr1A	181753577	181778463
TraesCS1A01G133000	chr1A	185117112	185118880
TraesCS1A01G133100	chr1A	185141232	185146180
TraesCS1A01G133200	chr1A	186211460	186213836
TraesCS1A01G133300	chr1A	186717495	186718766
TraesCS1A01G133400	chr1A	186988726	186996675
TraesCS1A01G133500	chr1A	188132555	188151899
TraesCS1A01G133700	chr1A	189710004	189722289
TraesCS1A01G133800	chr1A	189958446	189965406
TraesCS1A01G133900	chr1A	191855622	191862578
TraesCS1A01G134000	chr1A	193517325	193519141
TraesCS1A01G134100	chr1A	197091320	197138407
TraesCS1A01G134200	chr1A	200578386	200579212
TraesCS1A01G134300	chr1A	201744535	201747147
TraesCS1A01G134500	chr1A	201853521	201865435
TraesCS1A01G134600	chr1A	202071608	202101947
TraesCS1A01G134800	chr1A	204826280	204828720
TraesCS1A01G135100	chr1A	206792054	206805538
TraesCS1A01G135300	chr1A	208208304	208219356
TraesCS1A01G135400	chr1A	208705980	208711090
TraesCS1A01G135500	chr1A	208725043	208726336
TraesCS1A01G135600	chr1A	208881364	208913608
TraesCS1A01G135700	chr1A	209353872	209363066
TraesCS1A01G135800	chr1A	212017043	212018086
TraesCS1A01G135900	chr1A	212018427	212020840
TraesCS1A01G136000	chr1A	212021777	212025958
TraesCS1A01G136100	chr1A	213253116	213255931
TraesCS1A01G136200	chr1A	213902550	213933580
TraesCS1A01G136400	chr1A	216414924	216456832
TraesCS1A01G136500	chr1A	217610380	217613638
TraesCS1A01G136600	chr1A	218214942	218219934
TraesCS1A01G136800	chr1A	218522815	218529362
TraesCS1A01G136900	chr1A	219381070	219386762
TraesCS1A01G137000	chr1A	219894326	219900551
TraesCS1A01G137100	chr1A	220176307	220176642
TraesCS1A01G137200	chr1A	221695704	221708351
TraesCS1A01G137300	chr1A	221708689	221709738
TraesCS1A01G137400	chr1A	222347195	222369765
TraesCS1A01G137500	chr1A	223443862	223455182
TraesCS1A01G137600	chr1A	223826570	223828312
TraesCS1A01G137700	chr1A	223937889	223949190
TraesCS1A01G137800	chr1A	224802356	224827275
TraesCS1A01G137900	chr1A	225507558	225517408
TraesCS1A01G138000	chr1A	227257402	227268703
TraesCS1A01G138100	chr1A	229168841	229171503
TraesCS1A01G138200	chr1A	230132869	230165911
TraesCS1A01G138300	chr1A	230469022	230472733
TraesCS1A01G138400	chr1A	232066557	232074920
TraesCS1A01G138500	chr1A	232086427	232105328
TraesCS1A01G138600	chr1A	232333423	232344048
TraesCS1A01G138800	chr1A	233920831	233925580
TraesCS1A01G139100	chr1A	234210119	234258109
TraesCS1A01G139200	chr1A	234796295	234799699
TraesCS1A01G139300	chr1A	234806287	234816413
TraesCS1A01G139400	chr1A	235652144	235689004
TraesCS1A01G139500	chr1A	236715736	236722781
TraesCS1A01G139600	chr1A	237327511	237330121
TraesCS1A01G139700	chr1A	237509579	237520090
TraesCS1A01G139900	chr1A	237744624	237746433
TraesCS1A01G140100	chr1A	238106169	238106639
TraesCS1A01G140300	chr1A	238108388	238108744
TraesCS1A01G140400	chr1A	238153351	238153728
TraesCS1A01G140500	chr1A	238153773	238154129
TraesCS1A01G140600	chr1A	238647818	238652541
TraesCS1A01G140700	chr1A	238656184	238670642
TraesCS1A01G140800	chr1A	238673104	238673667
TraesCS1A01G140900	chr1A	238677153	238690883
TraesCS1A01G141000	chr1A	238869544	238870542
TraesCS1A01G141100	chr1A	238999841	239002573
TraesCS1A01G141200	chr1A	239099768	239106130
TraesCS1A01G141300	chr1A	239103017	239105291
TraesCS1A01G141400	chr1A	239889251	239903200
TraesCS1A01G141500	chr1A	239905712	239906947
TraesCS1A01G141600	chr1A	241167927	241170870
TraesCS1A01G141700	chr1A	241312953	241320936
TraesCS1A01G141900	chr1A	241677702	241679636
TraesCS1A01G142000	chr1A	241983247	241984668
TraesCS1A01G142200	chr1A	241993075	242013226
TraesCS1A01G142300	chr1A	242779679	242804845
TraesCS1A01G142400	chr1A	243160582	243163169
TraesCS1A01G142500	chr1A	243619556	243624661
TraesCS1A01G142600	chr1A	243862629	243866339
TraesCS1A01G142700	chr1A	244500835	244503810
TraesCS1A01G142800	chr1A	244506828	244512895
TraesCS1A01G142900	chr1A	245115339	245118643
TraesCS1A01G143000	chr1A	245518573	245527595
TraesCS1A01G143100	chr1A	245527134	245536774
TraesCS1A01G143200	chr1A	246127690	246130525
TraesCS1A01G143300	chr1A	246689896	246693276
TraesCS1A01G143400	chr1A	247311662	247347178
TraesCS1A01G143500	chr1A	248422288	248426924
TraesCS1A01G143600	chr1A	248428943	248435410
TraesCS1A01G143700	chr1A	248611976	248614005
TraesCS1A01G143800	chr1A	248613931	248616991
TraesCS1A01G143900	chr1A	248877653	248881699
TraesCS1A01G144000	chr1A	249042636	249057221
TraesCS1A01G144100	chr1A	249146602	249148375
TraesCS1A01G144200	chr1A	250087618	250090962
TraesCS1A01G144300	chr1A	250192507	250198386
TraesCS1A01G144400	chr1A	250201587	250203016
TraesCS1A01G144500	chr1A	250442554	250444366
TraesCS1A01G144600	chr1A	250526177	250528105
TraesCS1A01G144700	chr1A	250550786	250554286
TraesCS1A01G144800	chr1A	251009017	251018858
TraesCS1A01G145000	chr1A	251334628	251341814
TraesCS1A01G145100	chr1A	251341931	251347298
TraesCS1A01G145200	chr1A	251372798	251374891
TraesCS1A01G145300	chr1A	251376253	251377963
TraesCS1A01G145500	chr1A	251558741	251564045
TraesCS1A01G145600	chr1A	251691125	251692365
TraesCS1A01G145700	chr1A	251936266	251937029
TraesCS1A01G145800	chr1A	252281927	252286168
TraesCS1A01G145900	chr1A	252321626	252322000
TraesCS1A01G146000	chr1A	252322646	252325156
TraesCS1A01G146100	chr1A	252495576	252495944
TraesCS1A01G146200	chr1A	252502423	252518151
TraesCS1A01G146300	chr1A	252509644	252511052
TraesCS1A01G146400	chr1A	252622734	252628173
TraesCS1A01G146600	chr1A	252824562	252828693
TraesCS1A01G146700	chr1A	253014195	253016999
TraesCS1A01G146800	chr1A	253371507	253372209
TraesCS1A01G146900	chr1A	253378319	253384498
TraesCS1A01G147000	chr1A	253720397	253722229
TraesCS1A01G147100	chr1A	253728009	253731690
TraesCS1A01G147200	chr1A	254183122	254188706
TraesCS1A01G147300	chr1A	254350382	254352226
TraesCS1A01G147400	chr1A	254375410	254383101
TraesCS1A01G147500	chr1A	254383244	254386910
TraesCS1A01G147600	chr1A	254993096	254995496
TraesCS1A01G147700	chr1A	254995705	254997527
TraesCS1A01G147900	chr1A	255472333	255472995
TraesCS1A01G148000	chr1A	255478889	255488313
TraesCS1A01G148200	chr1A	255747170	255748035
TraesCS1A01G148300	chr1A	255872277	255874488
TraesCS1A01G148400	chr1A	255898222	255900059
TraesCS1A01G149000	chr1A	256712383	256722032
TraesCS1A01G149100	chr1A	256810438	256816746
TraesCS1A01G149200	chr1A	256819205	256822875
TraesCS1A01G149300	chr1A	256823681	256827995
TraesCS1A01G149400	chr1A	256920147	256928805
TraesCS1A01G149500	chr1A	256964284	256968019
TraesCS1A01G149600	chr1A	256984103	256985437
TraesCS1A01G149700	chr1A	257415277	257420268
TraesCS1A01G149800	chr1A	257551797	257558525
TraesCS1A01G149900	chr1A	257560151	257561236
TraesCS1A01G150000	chr1A	257565003	257566520
TraesCS1A01G150100	chr1A	257573021	257574803
TraesCS1A01G150200	chr1A	257960004	257969311
TraesCS1A01G150300	chr1A	257987100	257987438
TraesCS1A01G150400	chr1A	258157063	258162400
TraesCS1A01G150500	chr1A	258180021	258181423
TraesCS1A01G150600	chr1A	258738361	258743663
TraesCS1A01G150700	chr1A	258745399	258749091
TraesCS1A01G150800	chr1A	258857615	258862764
TraesCS1A01G150900	chr1A	258870778	258881439
TraesCS1A01G151000	chr1A	259049084	259051454
TraesCS1A01G151100	chr1A	259052026	259066025
TraesCS1A01G151200	chr1A	259069861	259073887
TraesCS1A01G151400	chr1A	259994475	259997900
TraesCS1A01G151500	chr1A	260834119	260835657
TraesCS1A01G151600	chr1A	260836561	260840054
TraesCS1A01G151700	chr1A	260840507	260841094
TraesCS1A01G152000	chr1A	261130527	261136858
TraesCS1A01G152100	chr1A	261247064	261250437
TraesCS1A01G152200	chr1A	261816601	261826427
TraesCS1A01G152300	chr1A	262009029	262014978
TraesCS1A01G152400	chr1A	262290121	262291053
TraesCS1A01G152500	chr1A	262819173	262841620
TraesCS1A01G152600	chr1A	262944345	262948015
TraesCS1A01G152800	chr1A	264213641	264217834
TraesCS1A01G152900	chr1A	265020365	265029656
TraesCS1A01G153000	chr1A	265032750	265041635
TraesCS1A01G153100	chr1A	265645442	265650746
TraesCS1A01G153300	chr1A	267141927	267145892
TraesCS1A01G153500	chr1A	267169657	267171963
TraesCS1A01G153600	chr1A	267177690	267181184
TraesCS1A01G153700	chr1A	267347703	267352109
TraesCS1A01G153800	chr1A	267354127	267356231
TraesCS1A01G153900	chr1A	267794536	267804564
TraesCS1A01G154100	chr1A	268122219	268123732
TraesCS1A01G154200	chr1A	268385375	268392359
TraesCS1A01G154300	chr1A	268914713	268929936
TraesCS1A01G154400	chr1A	268932112	268937108
TraesCS1A01G154500	chr1A	269567621	269575789
TraesCS1A01G154600	chr1A	269579982	269582738
TraesCS1A01G154700	chr1A	269993958	270008325
TraesCS1A01G154900	chr1A	271619747	271621923
TraesCS1A01G155000	chr1A	271882592	271891529
TraesCS1A01G155100	chr1A	272205326	272208972
TraesCS1A01G155200	chr1A	272611172	272613645
TraesCS1A01G155300	chr1A	272983850	272985600
TraesCS1A01G155500	chr1A	274108134	274109975
TraesCS1A01G155600	chr1A	274781284	274782385
TraesCS1A01G155800	chr1A	276257699	276258255
TraesCS1A01G156000	chr1A	276569288	276572247
TraesCS1A01G156100	chr1A	276802346	276805966
TraesCS1A01G156200	chr1A	276862985	276864470
TraesCS1A01G156300	chr1A	276967792	276972330
TraesCS1A01G156400	chr1A	277074051	277078322
TraesCS1A01G156500	chr1A	277629409	277642793
TraesCS1A01G156600	chr1A	278141903	278145724
TraesCS1A01G156900	chr1A	278521117	278521581
TraesCS1A01G157000	chr1A	278522195	278522386
TraesCS1A01G157100	chr1A	278527011	278527579
TraesCS1A01G157200	chr1A	278527787	278533008
TraesCS1A01G157300	chr1A	278533300	278533572
TraesCS1A01G157400	chr1A	278538404	278538858
TraesCS1A01G157500	chr1A	279732251	279742732
TraesCS1A01G157600	chr1A	279824794	279831261
TraesCS1A01G157700	chr1A	279903221	279908684
TraesCS1A01G157800	chr1A	280274430	280276096
TraesCS1A01G157900	chr1A	280602664	280604294
TraesCS1A01G158200	chr1A	281650040	281650769
TraesCS1A01G158300	chr1A	281656689	281659441
TraesCS1A01G158400	chr1A	281887394	281895008
TraesCS1A01G158500	chr1A	282545207	282551529
TraesCS1A01G158600	chr1A	282552837	282554807
TraesCS1A01G158700	chr1A	282695074	282702388
TraesCS1A01G158800	chr1A	283842907	283859515
TraesCS1A01G158900	chr1A	284143663	284151783
TraesCS1A01G159100	chr1A	284336841	284337272
TraesCS1A01G159200	chr1A	284902269	284905891
TraesCS1A01G159300	chr1A	284912309	284913734
TraesCS1A01G159400	chr1A	285353558	285356244
TraesCS1A01G159500	chr1A	285980870	285986701
TraesCS1A01G159600	chr1A	286006369	286010711
TraesCS1A01G159700	chr1A	286915745	286916579
TraesCS1A01G160000	chr1A	287313664	287315907
TraesCS1A01G160100	chr1A	287542004	287544129
TraesCS1A01G160200	chr1A	287681550	287684692
TraesCS1A01G160300	chr1A	287686647	287688966
TraesCS1A01G160400	chr1A	287689089	287690564
TraesCS1A01G160500	chr1A	287691564	287702194
TraesCS1A01G160600	chr1A	288510416	288520871
TraesCS1A01G160700	chr1A	288862057	288872048
TraesCS1A01G160800	chr1A	289329784	289332889
TraesCS1A01G160900	chr1A	289334272	289346573
TraesCS1A01G161000	chr1A	289346493	289351896
TraesCS1A01G161100	chr1A	289631063	289633833
TraesCS1A01G161200	chr1A	290123278	290127360
TraesCS1A01G161300	chr1A	290198893	290201928
TraesCS1A01G161400	chr1A	290202033	290205001
TraesCS1A01G161500	chr1A	290336567	290337713
TraesCS1A01G161600	chr1A	290345696	290349661
TraesCS1A01G161800	chr1A	290549555	290551786
TraesCS1A01G161900	chr1A	290554420	290556043
TraesCS1A01G162100	chr1A	290955878	290956819
TraesCS1A01G162200	chr1A	291242009	291246278
TraesCS1A01G162300	chr1A	291248717	291256425
TraesCS1A01G162400	chr1A	291561115	291565971
TraesCS1A01G162500	chr1A	291974501	291975630
TraesCS1A01G162600	chr1A	292020133	292022383
TraesCS1A01G162700	chr1A	292077106	292077622
TraesCS1A01G162800	chr1A	292077984	292090267
TraesCS1A01G162900	chr1A	292523917	292527297
TraesCS1A01G163000	chr1A	292745254	292746177
TraesCS1A01G163100	chr1A	292757833	292778942
TraesCS1A01G163200	chr1A	292878943	292881794
TraesCS1A01G163400	chr1A	293707856	293722849
TraesCS1A01G163500	chr1A	293728801	293730405
TraesCS1A01G163600	chr1A	293731111	293738149
TraesCS1A01G163700	chr1A	294037988	294042332
TraesCS1A01G163800	chr1A	295022534	295022968
TraesCS1A01G163900	chr1A	295227960	295232820
TraesCS1A01G164000	chr1A	295458805	295464502
TraesCS1A01G164100	chr1A	295466049	295466924
TraesCS1A01G164200	chr1A	295584873	295590785
TraesCS1A01G164300	chr1A	296204792	296210638
TraesCS1A01G164400	chr1A	296212249	296215494
TraesCS1A01G164500	chr1A	296237959	296242886
TraesCS1A01G164600	chr1A	297376881	297381017
TraesCS1A01G164700	chr1A	297696462	297700859
TraesCS1A01G164800	chr1A	297744935	297751007
TraesCS1A01G164900	chr1A	297872019	297874932
TraesCS1A01G165300	chr1A	298034053	298037445
TraesCS1A01G165400	chr1A	298105708	298107333
TraesCS1A01G165500	chr1A	298108442	298116154
TraesCS1A01G165600	chr1A	298152317	298155073
TraesCS1A01G165700	chr1A	298557743	298566718
TraesCS1A01G165800	chr1A	298601923	298610934
TraesCS1A01G165900	chr1A	298613622	298615547
TraesCS1A01G166000	chr1A	298621356	298621852
TraesCS1A01G166100	chr1A	298635520	298636647
TraesCS1A01G166200	chr1A	298646085	298646780
TraesCS1A01G166300	chr1A	298725244	298725951
TraesCS1A01G166400	chr1A	299103405	299106055
TraesCS1A01G166600	chr1A	299424945	299426015
TraesCS1A01G166900	chr1A	299624485	299657841
TraesCS1A01G167000	chr1A	299719197	299719790
TraesCS1A01G167100	chr1A	300003984	300004745
TraesCS1A01G167200	chr1A	300100764	300102768
TraesCS1A01G167300	chr1A	300105516	300106916
TraesCS1A01G167400	chr1A	300107115	300111644
TraesCS1A01G167600	chr1A	300395391	300396164
TraesCS1A01G167700	chr1A	300567524	300568194
TraesCS1A01G167800	chr1A	300576956	300577529
TraesCS1A01G167900	chr1A	300672635	300673168
TraesCS1A01G168000	chr1A	300723876	300724628
TraesCS1A01G168100	chr1A	300856554	300860113
TraesCS1A01G168200	chr1A	300926978	300927678
TraesCS1A01G168300	chr1A	300944023	300944609
TraesCS1A01G168400	chr1A	301128322	301134198
TraesCS1A01G168500	chr1A	301158124	301162597
TraesCS1A01G168600	chr1A	301196754	301200037
TraesCS1A01G168700	chr1A	301628584	301631797
TraesCS1A01G168800	chr1A	301773020	301775767
TraesCS1A01G168900	chr1A	301776169	301779892
TraesCS1A01G169000	chr1A	301781001	301784189
TraesCS1A01G169100	chr1A	301857603	301864368
TraesCS1A01G169200	chr1A	301894091	301894885
TraesCS1A01G169300	chr1A	301895909	301899325
TraesCS1A01G169400	chr1A	302196340	302197949
TraesCS1A01G169500	chr1A	302198139	302200788
TraesCS1A01G169600	chr1A	302628523	302639166
TraesCS1A01G169900	chr1A	302957961	302959148
TraesCS1A01G170000	chr1A	303727691	303730110
TraesCS1A01G170100	chr1A	303849555	303852175
TraesCS1A01G170200	chr1A	303853527	303858626
TraesCS1A01G170300	chr1A	304029764	304036570
TraesCS1A01G170400	chr1A	304036915	304047086
TraesCS1A01G170500	chr1A	304996060	304998794
TraesCS1A01G170600	chr1A	305004105	305006483
TraesCS1A01G170700	chr1A	305326594	305329046
TraesCS1A01G170800	chr1A	305333684	305336077
TraesCS1A01G170900	chr1A	305363883	305368036
TraesCS1A01G171000	chr1A	305606261	305608388
TraesCS1A01G171100	chr1A	306106802	306115293
TraesCS1A01G171200	chr1A	306117845	306120605
TraesCS1A01G171300	chr1A	306149738	306151032
TraesCS1A01G171400	chr1A	306550347	306553305
TraesCS1A01G171500	chr1A	306637419	306644050
TraesCS1A01G171600	chr1A	306684328	306684652
TraesCS1A01G171700	chr1A	307033684	307041155
TraesCS1A01G171800	chr1A	307043474	307044677
TraesCS1A01G171900	chr1A	307060493	307061834
TraesCS1A01G172000	chr1A	307485636	307486505
TraesCS1A01G172100	chr1A	307700421	307707523
TraesCS1A01G172300	chr1A	308202620	308211209
TraesCS1A01G172500	chr1A	308351312	308353072
TraesCS1A01G172600	chr1A	308569895	308571435
TraesCS1A01G172700	chr1A	308571441	308576188
TraesCS1A01G172800	chr1A	308786782	308787045
TraesCS1A01G172900	chr1A	308804882	308806552
TraesCS1A01G173000	chr1A	308810895	308811509
TraesCS1A01G173100	chr1A	308812574	308816474
TraesCS1A01G173200	chr1A	308950731	308953133
TraesCS1A01G173300	chr1A	308954317	308956460
TraesCS1A01G173400	chr1A	309401615	309403447
TraesCS1A01G173500	chr1A	309457556	309466082
TraesCS1A01G173600	chr1A	309740231	309741734
TraesCS1A01G173700	chr1A	309742789	309758319
TraesCS1A01G173800	chr1A	309789692	309791565
TraesCS1A01G174000	chr1A	310246841	310255049
TraesCS1A01G174100	chr1A	311059509	311060627
TraesCS1A01G174200	chr1A	311525112	311526359
TraesCS1A01G174400	chr1A	311806706	311808758
TraesCS1A01G174500	chr1A	311812456	311816565
TraesCS1A01G174600	chr1A	311846860	311852943
TraesCS1A01G174700	chr1A	312159893	312161436
TraesCS1A01G174800	chr1A	312583634	312585896
TraesCS1A01G174900	chr1A	312584969	312607067
TraesCS1A01G175000	chr1A	312772250	312777623
TraesCS1A01G175100	chr1A	313006783	313007070
TraesCS1A01G175200	chr1A	313161460	313162228
TraesCS1A01G175500	chr1A	313489231	313491849
TraesCS1A01G175600	chr1A	313590610	313592112
TraesCS1A01G175700	chr1A	313738701	313751739
TraesCS1A01G175800	chr1A	313744357	313748524
TraesCS1A01G175900	chr1A	313903531	313912668
TraesCS1A01G176000	chr1A	314428210	314432375
TraesCS1A01G176100	chr1A	314491807	314494505
TraesCS1A01G176200	chr1A	314511390	314513466
TraesCS1A01G176300	chr1A	314620483	314624358
TraesCS1A01G176500	chr1A	315834151	315840625
TraesCS1A01G176600	chr1A	316892551	316896799
TraesCS1A01G176700	chr1A	317810558	317815516
TraesCS1A01G176800	chr1A	319077590	319079046
TraesCS1A01G176900	chr1A	319079823	319087554
TraesCS1A01G177000	chr1A	319319608	319321634
TraesCS1A01G177100	chr1A	319445759	319447575
TraesCS1A01G177300	chr1A	319887494	319889455
TraesCS1A01G177400	chr1A	320222699	320224716
TraesCS1A01G177500	chr1A	320333954	320338598
TraesCS1A01G177600	chr1A	320479860	320494972
TraesCS1A01G177700	chr1A	320891334	320895519
TraesCS1A01G177800	chr1A	321110255	321114846
TraesCS1A01G178100	chr1A	321402669	321412297
TraesCS1A01G178200	chr1A	321875570	321880525
TraesCS1A01G178300	chr1A	321882666	321888083
TraesCS1A01G178400	chr1A	322572275	322577295
TraesCS1A01G178500	chr1A	323189043	323190158
TraesCS1A01G178600	chr1A	323189959	323192810
TraesCS1A01G178700	chr1A	323204777	323205142
TraesCS1A01G178800	chr1A	323286030	323286972
TraesCS1A01G179000	chr1A	323642134	323645469
TraesCS1A01G179100	chr1A	323894492	323894761
TraesCS1A01G179300	chr1A	323961240	323961536
TraesCS1A01G179400	chr1A	324490254	324490897
TraesCS1A01G179500	chr1A	324494215	324498371
TraesCS1A01G179600	chr1A	324498893	324501933
TraesCS1A01G179700	chr1A	324609925	324619770
TraesCS1A01G179800	chr1A	324623321	324623680
TraesCS1A01G179900	chr1A	324856866	324862563
TraesCS1A01G180000	chr1A	325032422	325033066
TraesCS1A01G180100	chr1A	325036711	325039829
TraesCS1A01G180200	chr1A	325039828	325049320
TraesCS1A01G180300	chr1A	325049787	325054523
TraesCS1A01G180400	chr1A	325782120	325788800
TraesCS1A01G180500	chr1A	326199377	326214529
TraesCS1A01G180700	chr1A	326217184	326217978
TraesCS1A01G180800	chr1A	327005244	327014951
TraesCS1A01G181000	chr1A	327014865	327018031
TraesCS1A01G181100	chr1A	327271128	327271956
TraesCS1A01G181400	chr1A	327525812	327529786
TraesCS1A01G181500	chr1A	327529209	327531391
TraesCS1A01G181600	chr1A	327531617	327537648
TraesCS1A01G181700	chr1A	327712388	327713606
TraesCS1A01G181900	chr1A	328244901	328253761
TraesCS1A01G182000	chr1A	328254105	328257572
TraesCS1A01G182100	chr1A	328713963	328716840
TraesCS1A01G182200	chr1A	328840893	328842295
TraesCS1A01G182300	chr1A	329246841	329249014
TraesCS1A01G182400	chr1A	330082865	330086356
TraesCS1A01G182500	chr1A	330087479	330088533
TraesCS1A01G182600	chr1A	330686907	330688311
TraesCS1A01G182700	chr1A	330765992	330771472
TraesCS1A01G182800	chr1A	331233350	331237174
TraesCS1A01G182900	chr1A	331269459	331273223
TraesCS1A01G183000	chr1A	331318066	331323293
TraesCS1A01G183100	chr1A	331517066	331518993
TraesCS1A01G183300	chr1A	332382634	332384185
TraesCS1A01G183400	chr1A	333134461	333139522
TraesCS1A01G183500	chr1A	333498337	333500626
TraesCS1A01G183600	chr1A	333525478	333528820
TraesCS1A01G183700	chr1A	333536003	333553122
TraesCS1A01G183800	chr1A	333613054	333627407
TraesCS1A01G183900	chr1A	333868548	333886602
TraesCS1A01G184000	chr1A	333913245	333914392
TraesCS1A01G184100	chr1A	333917302	333922150
TraesCS1A01G184300	chr1A	334200701	334205333
TraesCS1A01G184400	chr1A	334446661	334448697
TraesCS1A01G184500	chr1A	334446534	334452739
TraesCS1A01G184600	chr1A	335012317	335034601
TraesCS1A01G184800	chr1A	335542106	335543221
TraesCS1A01G184900	chr1A	335545266	335546654
TraesCS1A01G185000	chr1A	335549915	335551328
TraesCS1A01G185100	chr1A	335825934	335829117
TraesCS1A01G185200	chr1A	335830804	335831785
TraesCS1A01G185300	chr1A	335830804	335836281
TraesCS1A01G185400	chr1A	336213581	336214675
TraesCS1A01G185500	chr1A	336237672	336240333
TraesCS1A01G185700	chr1A	336475940	336477065
TraesCS1A01G185800	chr1A	336607633	336611079
TraesCS1A01G185900	chr1A	337007361	337017141
TraesCS1A01G186000	chr1A	337150071	337152543
TraesCS1A01G186100	chr1A	337300647	337301870
TraesCS1A01G186200	chr1A	337628887	337629897
TraesCS1A01G186300	chr1A	337653975	337655149
TraesCS1A01G186400	chr1A	337655367	337656616
TraesCS1A01G186500	chr1A	337657366	337658581
TraesCS1A01G186600	chr1A	337677452	337678504
TraesCS1A01G186700	chr1A	337703103	337704240
TraesCS1A01G186800	chr1A	337775914	337777000
TraesCS1A01G187000	chr1A	337947843	337949587
TraesCS1A01G187100	chr1A	337981557	337987708
TraesCS1A01G187300	chr1A	338214692	338217213
TraesCS1A01G187400	chr1A	338581948	338588620
TraesCS1A01G187500	chr1A	338587866	338590787
TraesCS1A01G187600	chr1A	338593153	338597314
TraesCS1A01G187700	chr1A	338600466	338600819
TraesCS1A01G187800	chr1A	338833037	338836486
TraesCS1A01G187900	chr1A	339097721	339099065
TraesCS1A01G188000	chr1A	339483296	339484492
TraesCS1A01G188100	chr1A	339913769	339916147
TraesCS1A01G188200	chr1A	340010733	340014644
TraesCS1A01G188400	chr1A	340249595	340250151
TraesCS1A01G188500	chr1A	340409312	340413789
TraesCS1A01G188600	chr1A	340415026	340428765
TraesCS1A01G188700	chr1A	341015026	341017660
TraesCS1A01G188800	chr1A	341867721	341871890
TraesCS1A01G188900	chr1A	341872094	341873949
TraesCS1A01G189000	chr1A	342379980	342384645
TraesCS1A01G189100	chr1A	342387315	342391668
TraesCS1A01G189200	chr1A	342391689	342393474
TraesCS1A01G189300	chr1A	342433545	342435218
TraesCS1A01G189400	chr1A	342595981	342598198
TraesCS1A01G189600	chr1A	343389704	343395042
TraesCS1A01G189800	chr1A	343419126	343424719
TraesCS1A01G189900	chr1A	343615952	343618536
TraesCS1A01G190000	chr1A	343614782	343621756
TraesCS1A01G190100	chr1A	343673959	343676434
TraesCS1A01G190200	chr1A	343680837	343685974
TraesCS1A01G190300	chr1A	344183731	344186347
TraesCS1A01G190400	chr1A	344189326	344189787
TraesCS1A01G190500	chr1A	344290258	344294613
TraesCS1A01G190700	chr1A	344480199	344488546
TraesCS1A01G190800	chr1A	345108253	345116586
TraesCS1A01G190900	chr1A	345167845	345172017
TraesCS1A01G191000	chr1A	345299960	345304595
TraesCS1A01G191200	chr1A	345308637	345310103
TraesCS1A01G191300	chr1A	345783582	345786960
TraesCS1A01G191400	chr1A	345787885	345790279
TraesCS1A01G191500	chr1A	345791124	345792797
TraesCS1A01G191600	chr1A	346445700	346449901
TraesCS1A01G191700	chr1A	346681497	346682748
TraesCS1A01G191800	chr1A	347319840	347322090
TraesCS1A01G191900	chr1A	347322210	347325380
TraesCS1A01G192200	chr1A	347619020	347621797
TraesCS1A01G192300	chr1A	347633899	347635924
TraesCS1A01G192400	chr1A	347640297	347646899
TraesCS1A01G192500	chr1A	347918471	347920800
TraesCS1A01G192600	chr1A	347922420	347923294
TraesCS1A01G192700	chr1A	347923754	347927115
TraesCS1A01G192800	chr1A	348398566	348400900
TraesCS1A01G192900	chr1A	348689891	348698082
TraesCS1A01G193000	chr1A	348717273	348721726
TraesCS1A01G193100	chr1A	348848359	348851728
TraesCS1A01G193200	chr1A	349358465	349360851
TraesCS1A01G193300	chr1A	349997363	350018551
TraesCS1A01G193400	chr1A	350395521	350401398
TraesCS1A01G193500	chr1A	350749390	350752293
TraesCS1A01G193600	chr1A	350752534	350763077
TraesCS1A01G193700	chr1A	351211684	351212265
TraesCS1A01G193800	chr1A	351340625	351340980
TraesCS1A01G193900	chr1A	351343639	351345047
TraesCS1A01G194000	chr1A	351344987	351347996
TraesCS1A01G194100	chr1A	351349023	351350790
TraesCS1A01G194200	chr1A	351474705	351476085
TraesCS1A01G194400	chr1A	351604602	351608182
TraesCS1A01G194500	chr1A	351856640	351857125
TraesCS1A01G194600	chr1A	351856915	351859473
TraesCS1A01G194700	chr1A	351859608	351863846
TraesCS1A01G194800	chr1A	351878373	351882317
TraesCS1A01G194900	chr1A	351882936	351886581
TraesCS1A01G195000	chr1A	352013037	352016495
TraesCS1A01G195100	chr1A	352136861	352140961
TraesCS1A01G195200	chr1A	352173116	352180076
TraesCS1A01G195300	chr1A	352852084	352862015
TraesCS1A01G195400	chr1A	353251752	353256652
TraesCS1A01G195500	chr1A	353256784	353259995
TraesCS1A01G195700	chr1A	353625764	353631621
TraesCS1A01G195900	chr1A	353913629	353917286
TraesCS1A01G196000	chr1A	354189074	354191293
TraesCS1A01G196100	chr1A	354295106	354299626
TraesCS1A01G196200	chr1A	354299640	354302644
TraesCS1A01G196300	chr1A	354303689	354308075
TraesCS1A01G196400	chr1A	354823588	354824724
TraesCS1A01G196500	chr1A	354934937	354937526
TraesCS1A01G196600	chr1A	354937759	354940442
TraesCS1A01G196700	chr1A	354943357	354948394
TraesCS1A01G196800	chr1A	354950050	354955890
TraesCS1A01G196900	chr1A	355025764	355026950
TraesCS1A01G197000	chr1A	355320321	355325145
TraesCS1A01G197100	chr1A	355326375	355329223
TraesCS1A01G197200	chr1A	355324903	355334094
TraesCS1A01G197300	chr1A	355335880	355338713
TraesCS1A01G197400	chr1A	355342845	355344381
TraesCS1A01G197500	chr1A	355345020	355348510
TraesCS1A01G197600	chr1A	355624056	355628073
TraesCS1A01G197700	chr1A	355629145	355631608
TraesCS1A01G197800	chr1A	355714313	355716842
TraesCS1A01G197900	chr1A	355718260	355719087
TraesCS1A01G198000	chr1A	355720785	355722734
TraesCS1A01G198100	chr1A	355730243	355735445
TraesCS1A01G198200	chr1A	356389927	356392775
TraesCS1A01G198300	chr1A	356427950	356430605
TraesCS1A01G198400	chr1A	356471270	356474267
TraesCS1A01G198500	chr1A	356474337	356476835
TraesCS1A01G198600	chr1A	357062296	357064921
TraesCS1A01G198700	chr1A	357062029	357077269
TraesCS1A01G198800	chr1A	357121054	357123995
TraesCS1A01G198900	chr1A	357414942	357418373
TraesCS1A01G199000	chr1A	357763072	357781554
TraesCS1A01G199200	chr1A	357788263	357790677
TraesCS1A01G199300	chr1A	358151459	358152398
TraesCS1A01G199400	chr1A	358174992	358175870
TraesCS1A01G199500	chr1A	358176329	358179493
TraesCS1A01G199600	chr1A	358761380	358772026
TraesCS1A01G199900	chr1A	359228777	359245633
TraesCS1A01G200000	chr1A	359689254	359690781
TraesCS1A01G200100	chr1A	359980199	359981668
TraesCS1A01G200200	chr1A	360009367	360011036
TraesCS1A01G200300	chr1A	360018116	360020407
TraesCS1A01G200400	chr1A	360455273	360459181
TraesCS1A01G200500	chr1A	361173339	361174748
TraesCS1A01G200600	chr1A	361185339	361193778
TraesCS1A01G200700	chr1A	361235402	361236546
TraesCS1A01G200800	chr1A	361352160	361359053
TraesCS1A01G200900	chr1A	361509862	361517115
TraesCS1A01G201000	chr1A	362059732	362063167
TraesCS1A01G201100	chr1A	362190904	362192389
TraesCS1A01G201200	chr1A	362193527	362195887
TraesCS1A01G201300	chr1A	362209635	362210289
TraesCS1A01G201400	chr1A	362403114	362405555
TraesCS1A01G201500	chr1A	362620173	362622906
TraesCS1A01G201600	chr1A	362861943	362866378
TraesCS1A01G201700	chr1A	363006018	363007340
TraesCS1A01G201800	chr1A	363013715	363015583
TraesCS1A01G201900	chr1A	363037782	363039788
TraesCS1A01G202000	chr1A	363047773	363052288
TraesCS1A01G202100	chr1A	363420421	363422792
TraesCS1A01G202200	chr1A	363423831	363426660
TraesCS1A01G202300	chr1A	363451669	363455323
TraesCS1A01G202500	chr1A	363636780	363640726
TraesCS1A01G202600	chr1A	363653773	363656001
TraesCS1A01G202700	chr1A	363690449	363695876
TraesCS1A01G202800	chr1A	364039708	364040175
TraesCS1A01G202900	chr1A	364046611	364046856
TraesCS1A01G203000	chr1A	364226064	364230622
TraesCS1A01G203100	chr1A	364631916	364634716
TraesCS1A01G203200	chr1A	364655697	364656832
TraesCS1A01G203300	chr1A	364935626	364936558
TraesCS1A01G203400	chr1A	365064927	365071233
TraesCS1A01G203500	chr1A	365451093	365452429
TraesCS1A01G203600	chr1A	365492204	365493755
TraesCS1A01G203700	chr1A	365507410	365508980
TraesCS1A01G203900	chr1A	365617809	365619048
TraesCS1A01G204100	chr1A	365638067	365638644
TraesCS1A01G204200	chr1A	366265077	366268189
TraesCS1A01G204300	chr1A	366268844	366273867
TraesCS1A01G204400	chr1A	366275290	366277543
TraesCS1A01G204500	chr1A	366296000	366297002
TraesCS1A01G204600	chr1A	366367520	366367873
TraesCS1A01G204700	chr1A	366543063	366544672
TraesCS1A01G204900	chr1A	367007485	367009434
TraesCS1A01G205000	chr1A	367010702	367011813
TraesCS1A01G205100	chr1A	367381194	367383318
TraesCS1A01G205200	chr1A	367431625	367438082
TraesCS1A01G205300	chr1A	367870093	367874461
TraesCS1A01G205400	chr1A	367874524	367877340
TraesCS1A01G205600	chr1A	368196476	368198581
TraesCS1A01G205700	chr1A	368358196	368360794
TraesCS1A01G205800	chr1A	368360975	368364132
TraesCS1A01G205900	chr1A	368364319	368364813
TraesCS1A01G206000	chr1A	368366471	368375959
TraesCS1A01G206100	chr1A	368711528	368714085
TraesCS1A01G206200	chr1A	368745828	368747034
TraesCS1A01G206300	chr1A	368797510	368799818
TraesCS1A01G206400	chr1A	368799977	368802673
TraesCS1A01G206500	chr1A	368802965	368803839
TraesCS1A01G206600	chr1A	368807837	368816199
TraesCS1A01G206700	chr1A	368819739	368830138
TraesCS1A01G206800	chr1A	368831473	368832558
TraesCS1A01G206900	chr1A	369048987	369054383
TraesCS1A01G207000	chr1A	369083037	369085306
TraesCS1A01G207100	chr1A	369086426	369096987
TraesCS1A01G207200	chr1A	369272608	369273234
TraesCS1A01G207300	chr1A	369322580	369324775
TraesCS1A01G207500	chr1A	369494317	369496446
TraesCS1A01G207600	chr1A	369496596	369497847
TraesCS1A01G207700	chr1A	369502937	369513884
TraesCS1A01G207800	chr1A	369517736	369519403
TraesCS1A01G207900	chr1A	369579377	369581592
TraesCS1A01G208000	chr1A	369694640	369698406
TraesCS1A01G208100	chr1A	369990657	369994627
TraesCS1A01G208200	chr1A	369996882	369998166
TraesCS1A01G208300	chr1A	370019195	370020652
TraesCS1A01G208400	chr1A	370021551	370025217
TraesCS1A01G208500	chr1A	370092549	370097701
TraesCS1A01G208600	chr1A	370102576	370108219
TraesCS1A01G208700	chr1A	370108509	370111042
TraesCS1A01G208800	chr1A	371076007	371077209
TraesCS1A01G208900	chr1A	371079272	371082258
TraesCS1A01G209000	chr1A	371084066	371088390
TraesCS1A01G209100	chr1A	371219824	371221463
TraesCS1A01G209400	chr1A	372067594	372070231
TraesCS1A01G209500	chr1A	372227939	372231049
TraesCS1A01G209600	chr1A	372236293	372240822
TraesCS1A01G209700	chr1A	372241021	372241711
TraesCS1A01G209800	chr1A	372287159	372287593
TraesCS1A01G210000	chr1A	372467384	372468002
TraesCS1A01G210200	chr1A	372549788	372554767
TraesCS1A01G210300	chr1A	372624794	372637165
TraesCS1A01G210400	chr1A	372639121	372643307
TraesCS1A01G210500	chr1A	372909547	372911213
TraesCS1A01G210600	chr1A	372942515	372944762
TraesCS1A01G210700	chr1A	373263229	373264110
TraesCS1A01G210800	chr1A	373313408	373320576
TraesCS1A01G210900	chr1A	373766258	373768702
TraesCS1A01G211000	chr1A	373770846	373774884
TraesCS1A01G211100	chr1A	374054709	374056961
TraesCS1A01G211300	chr1A	374167247	374169463
TraesCS1A01G211500	chr1A	374214039	374217445
TraesCS1A01G211600	chr1A	374217713	374219255
TraesCS1A01G211800	chr1A	374277933	374278937
TraesCS1A01G211900	chr1A	374566586	374570315
TraesCS1A01G212000	chr1A	374689236	374690910
TraesCS1A01G212200	chr1A	374958311	374959901
TraesCS1A01G212300	chr1A	375014696	375016345
TraesCS1A01G212400	chr1A	375112041	375113726
TraesCS1A01G212600	chr1A	375467613	375469315
TraesCS1A01G212700	chr1A	375471252	375477408
TraesCS1A01G212800	chr1A	376135407	376155653
TraesCS1A01G212900	chr1A	376476402	376480121
TraesCS1A01G213000	chr1A	376501862	376506945
TraesCS1A01G213100	chr1A	376509121	376512953
TraesCS1A01G213300	chr1A	376513008	376515549
TraesCS1A01G213400	chr1A	376670249	376674535
TraesCS1A01G213500	chr1A	376754998	376757924
TraesCS1A01G213600	chr1A	376784997	376786845
TraesCS1A01G213700	chr1A	377002276	377006045
TraesCS1A01G213800	chr1A	377016126	377020292
TraesCS1A01G213900	chr1A	377023380	377028566
TraesCS1A01G214000	chr1A	377207987	377208832
TraesCS1A01G214100	chr1A	377212731	377216328
TraesCS1A01G214200	chr1A	377223060	377228588
TraesCS1A01G214300	chr1A	377426421	377429880
TraesCS1A01G214400	chr1A	377443896	377446587
TraesCS1A01G214500	chr1A	377449328	377451777
TraesCS1A01G214600	chr1A	377499763	377502642
TraesCS1A01G214700	chr1A	377613069	377615762
TraesCS1A01G214800	chr1A	379137798	379138357
TraesCS1A01G215100	chr1A	380261964	380264364
TraesCS1A01G215300	chr1A	380889644	380890816
TraesCS1A01G215400	chr1A	380939668	380973697
TraesCS1A01G215500	chr1A	381096100	381098610
TraesCS1A01G215600	chr1A	381274139	381277555
TraesCS1A01G215700	chr1A	381304833	381312507
TraesCS1A01G215800	chr1A	381313932	381318932
TraesCS1A01G215900	chr1A	381819326	381822599
TraesCS1A01G216000	chr1A	382098850	382099689
TraesCS1A01G216200	chr1A	382247307	382251003
TraesCS1A01G216300	chr1A	382252188	382253147
TraesCS1A01G216700	chr1A	384307869	384313432
TraesCS1A01G216800	chr1A	384324130	384326787
TraesCS1A01G216900	chr1A	384331726	384336431
TraesCS1A01G217000	chr1A	384774595	384776285
TraesCS1A01G217100	chr1A	385271361	385272314
TraesCS1A01G217200	chr1A	385274610	385277432
TraesCS1A01G217300	chr1A	385350140	385353160
TraesCS1A01G217400	chr1A	385354480	385359921
TraesCS1A01G217500	chr1A	385650060	385653052
TraesCS1A01G217600	chr1A	385656976	385660312
TraesCS1A01G217700	chr1A	385660663	385662337
TraesCS1A01G217800	chr1A	385664687	385669262
TraesCS1A01G217900	chr1A	385887492	385900007
TraesCS1A01G218000	chr1A	386425625	386435664
TraesCS1A01G218100	chr1A	386479232	386480418
TraesCS1A01G218200	chr1A	386719858	386724132
TraesCS1A01G218300	chr1A	386869893	386871162
TraesCS1A01G218400	chr1A	387022762	387028345
TraesCS1A01G218500	chr1A	387028441	387031046
TraesCS1A01G218600	chr1A	387197992	387199892
TraesCS1A01G218700	chr1A	387359860	387363581
TraesCS1A01G218800	chr1A	387515313	387517299
TraesCS1A01G218900	chr1A	387520024	387524441
TraesCS1A01G219000	chr1A	387811367	387813490
TraesCS1A01G219100	chr1A	387833081	387837033
TraesCS1A01G219200	chr1A	387840338	387841862
TraesCS1A01G219400	chr1A	388156746	388159972
TraesCS1A01G219500	chr1A	388160270	388163237
TraesCS1A01G219700	chr1A	388829645	388832482
TraesCS1A01G219800	chr1A	388833592	388837249
TraesCS1A01G219900	chr1A	388837410	388843270
TraesCS1A01G220000	chr1A	388849047	388850291
TraesCS1A01G220100	chr1A	388941479	388944988
TraesCS1A01G220200	chr1A	389061317	389064998
TraesCS1A01G220300	chr1A	389129281	389131767
TraesCS1A01G220400	chr1A	389767598	389771000
TraesCS1A01G220500	chr1A	389798305	389802522
TraesCS1A01G220600	chr1A	389804662	389806164
TraesCS1A01G220700	chr1A	389819545	389821975
TraesCS1A01G220800	chr1A	389823428	389828026
TraesCS1A01G220900	chr1A	389829662	389833845
TraesCS1A01G221000	chr1A	389869226	389875163
TraesCS1A01G221100	chr1A	390085667	390097150
TraesCS1A01G221200	chr1A	390097717	390099586
TraesCS1A01G221300	chr1A	390099184	390102128
TraesCS1A01G221400	chr1A	390638795	390640183
TraesCS1A01G221500	chr1A	390640334	390642901
TraesCS1A01G221600	chr1A	390708277	390710135
TraesCS1A01G221700	chr1A	391235429	391237088
TraesCS1A01G221800	chr1A	391249413	391255585
TraesCS1A01G221900	chr1A	391256779	391260253
TraesCS1A01G222000	chr1A	391669902	391674913
TraesCS1A01G222100	chr1A	391823526	391844961
TraesCS1A01G222200	chr1A	391846315	391851191
TraesCS1A01G222300	chr1A	391940836	391941644
TraesCS1A01G222400	chr1A	392059932	392061607
TraesCS1A01G222500	chr1A	392084288	392085142
TraesCS1A01G222600	chr1A	392481479	392482174
TraesCS1A01G222700	chr1A	392523767	392527311
TraesCS1A01G222800	chr1A	392526041	392531051
TraesCS1A01G222900	chr1A	392744232	392747376
TraesCS1A01G223000	chr1A	392777543	392781440
TraesCS1A01G223100	chr1A	392782548	392786136
TraesCS1A01G223200	chr1A	393456324	393459251
TraesCS1A01G223300	chr1A	393461156	393469918
TraesCS1A01G223400	chr1A	393612319	393613101
TraesCS1A01G223600	chr1A	394250151	394251608
TraesCS1A01G223700	chr1A	394252789	394261768
TraesCS1A01G223800	chr1A	394299047	394302178
TraesCS1A01G223900	chr1A	394319588	394322386
TraesCS1A01G224000	chr1A	394325250	394328538
TraesCS1A01G224200	chr1A	394482047	394482797
TraesCS1A01G224500	chr1A	394566812	394567183
TraesCS1A01G224600	chr1A	394587930	394588284
TraesCS1A01G224700	chr1A	394588931	394607136
TraesCS1A01G224800	chr1A	394851597	394852955
TraesCS1A01G224900	chr1A	394852001	394852690
TraesCS1A01G225000	chr1A	395172063	395180663
TraesCS1A01G225100	chr1A	395182342	395206946
TraesCS1A01G225200	chr1A	395457903	395462389
TraesCS1A01G225300	chr1A	395478942	395485326
TraesCS1A01G225600	chr1A	396100622	396102750
TraesCS1A01G225700	chr1A	396105135	396108083
TraesCS1A01G225800	chr1A	396262416	396262722
TraesCS1A01G225900	chr1A	396283152	396286113
TraesCS1A01G226000	chr1A	396296934	396298607
TraesCS1A01G226100	chr1A	396421577	396424593
TraesCS1A01G226200	chr1A	396425499	396426695
TraesCS1A01G226300	chr1A	396427875	396432402
TraesCS1A01G226500	chr1A	396462673	396469872
TraesCS1A01G226600	chr1A	397053250	397053711
TraesCS1A01G226700	chr1A	397081988	397084196
TraesCS1A01G226900	chr1A	397657982	397663340
TraesCS1A01G227000	chr1A	397737103	397743609
TraesCS1A01G227100	chr1A	397769399	397770590
TraesCS1A01G227200	chr1A	397771974	397776201
TraesCS1A01G227300	chr1A	398050209	398053648
TraesCS1A01G227400	chr1A	398131433	398133302
TraesCS1A01G227500	chr1A	398134686	398138682
TraesCS1A01G227600	chr1A	398447832	398478403
TraesCS1A01G227700	chr1A	398666146	398670897
TraesCS1A01G227900	chr1A	399224608	399229700
TraesCS1A01G228000	chr1A	399229267	399232767
TraesCS1A01G228100	chr1A	399242682	399246292
TraesCS1A01G228200	chr1A	399471123	399474373
TraesCS1A01G228300	chr1A	399491194	399508030
TraesCS1A01G228400	chr1A	399591409	399592839
TraesCS1A01G228500	chr1A	399825242	399826597
TraesCS1A01G228600	chr1A	399892435	399893448
TraesCS1A01G228700	chr1A	400955575	400956033
TraesCS1A01G228800	chr1A	400960825	400962361
TraesCS1A01G228900	chr1A	400965658	400969054
TraesCS1A01G229000	chr1A	400974762	400975411
TraesCS1A01G229100	chr1A	401226676	401227405
TraesCS1A01G229300	chr1A	401638408	401649088
TraesCS1A01G229400	chr1A	401770371	401776062
TraesCS1A01G229500	chr1A	402229736	402231400
TraesCS1A01G229600	chr1A	402232144	402236443
TraesCS1A01G229700	chr1A	402252751	402258921
TraesCS1A01G229800	chr1A	402277350	402278875
TraesCS1A01G229900	chr1A	402800675	402805290
TraesCS1A01G230000	chr1A	402805582	402809242
TraesCS1A01G230100	chr1A	402920832	402930504
TraesCS1A01G230200	chr1A	402938827	402939495
TraesCS1A01G230300	chr1A	402941256	402946713
TraesCS1A01G230400	chr1A	403023006	403026917
TraesCS1A01G230500	chr1A	403026893	403031517
TraesCS1A01G230600	chr1A	403361807	403386327
TraesCS1A01G230700	chr1A	403605631	403606324
TraesCS1A01G230900	chr1A	403632277	403632940
TraesCS1A01G231000	chr1A	403634444	403634938
TraesCS1A01G231100	chr1A	403655015	403662722
TraesCS1A01G231200	chr1A	403830277	403831326
TraesCS1A01G231300	chr1A	404153300	404155102
TraesCS1A01G231400	chr1A	404388548	404390160
TraesCS1A01G231500	chr1A	404625536	404628901
TraesCS1A01G231600	chr1A	405007907	405008828
TraesCS1A01G231700	chr1A	405092099	405092734
TraesCS1A01G231800	chr1A	405514152	405515175
TraesCS1A01G231900	chr1A	405515557	405516241
TraesCS1A01G232000	chr1A	405517313	405522682
TraesCS1A01G232100	chr1A	405542319	405543243
TraesCS1A01G232200	chr1A	405681899	405682862
TraesCS1A01G232300	chr1A	405792027	405799327
TraesCS1A01G232400	chr1A	405819283	405821690
TraesCS1A01G232500	chr1A	405868911	405869713
TraesCS1A01G232600	chr1A	406142960	406143967
TraesCS1A01G232700	chr1A	406154225	406156119
TraesCS1A01G232800	chr1A	406174893	406176309
TraesCS1A01G232900	chr1A	406186564	406190999
TraesCS1A01G233100	chr1A	406581657	406584983
TraesCS1A01G233200	chr1A	407114550	407117132
TraesCS1A01G233400	chr1A	407315145	407320459
TraesCS1A01G233500	chr1A	407323417	407329088
TraesCS1A01G233600	chr1A	407330835	407335966
TraesCS1A01G233700	chr1A	408485600	408488677
TraesCS1A01G233800	chr1A	408491115	408493891
TraesCS1A01G233900	chr1A	409610158	409611232
TraesCS1A01G234100	chr1A	409782353	409790410
TraesCS1A01G234200	chr1A	409827047	409833994
TraesCS1A01G234300	chr1A	409834868	409835743
TraesCS1A01G234400	chr1A	409835900	409838736
TraesCS1A01G234500	chr1A	409852087	409857399
TraesCS1A01G234600	chr1A	410152902	410157058
TraesCS1A01G234700	chr1A	412222937	412226235
TraesCS1A01G234800	chr1A	412457684	412460590
TraesCS1A01G234900	chr1A	413782217	413798673
TraesCS1A01G235000	chr1A	415297273	415299492
TraesCS1A01G235100	chr1A	415580733	415585379
TraesCS1A01G235200	chr1A	415634920	415641652
TraesCS1A01G235500	chr1A	416536877	416540167
TraesCS1A01G235600	chr1A	416542613	416546310
TraesCS1A01G235700	chr1A	417387137	417390440
TraesCS1A01G235800	chr1A	417398129	417409888
TraesCS1A01G235900	chr1A	418034034	418040242
TraesCS1A01G236000	chr1A	418041086	418046903
TraesCS1A01G236100	chr1A	418049851	418057245
TraesCS1A01G236300	chr1A	418917935	418918084
TraesCS1A01G236400	chr1A	418933738	418936268
TraesCS1A01G236500	chr1A	418936644	418939887
TraesCS1A01G236600	chr1A	419028888	419037606
TraesCS1A01G236700	chr1A	419479085	419481573
TraesCS1A01G236900	chr1A	420064778	420068159
TraesCS1A01G237100	chr1A	420394346	420397136
TraesCS1A01G237200	chr1A	420509962	420520292
TraesCS1A01G237300	chr1A	421638006	421640199
TraesCS1A01G237500	chr1A	423288440	423289493
TraesCS1A01G237600	chr1A	423461394	423462378
TraesCS1A01G237700	chr1A	423593151	423594162
TraesCS1A01G237800	chr1A	423675499	423676890
TraesCS1A01G237900	chr1A	423907207	423909780
TraesCS1A01G238000	chr1A	423920930	423923002
TraesCS1A01G238100	chr1A	423948295	423949193
TraesCS1A01G238200	chr1A	424236779	424237772
TraesCS1A01G238600	chr1A	425252499	425258158
TraesCS1A01G238700	chr1A	425255500	425265407
TraesCS1A01G238800	chr1A	425680688	425681800
TraesCS1A01G238900	chr1A	425713178	425734042
TraesCS1A01G239000	chr1A	426299171	426304342
TraesCS1A01G239100	chr1A	426518618	426523264
TraesCS1A01G239300	chr1A	426533370	426537081
TraesCS1A01G239400	chr1A	426728774	426730679
TraesCS1A01G239500	chr1A	426872831	426876689
TraesCS1A01G239600	chr1A	426880667	426882655
TraesCS1A01G239700	chr1A	426886834	426888858
TraesCS1A01G239800	chr1A	426888747	426892014
TraesCS1A01G239900	chr1A	426921247	426924590
TraesCS1A01G240000	chr1A	426929586	426933776
TraesCS1A01G240100	chr1A	427037674	427041154
[truncated: 88,678 more rows]

## Sheet: Gene number across chromosomes
Supplementary Table 6 Statistics of the number and mean expression level of expressed genes across chromosomes based on the IWGSC RefSeq v1.0.
Chromosome	Number of the expressed genes	Number of genes predicted in the IWGSC RefSeq annotation v1.0	The percentage of the expressed genes in all predicted genes
chr1A	3726	4461	0.835239
chr1B	3979	4816	0.826204
chr1D	3885	4549	0.854034
chr2A	5023	5939	0.845765
chr2B	5257	6302	0.83418
chr2D	5123	6018	0.851279
chr3A	4502	5397	0.834167
chr3B	4988	6129	0.813836
chr3D	4692	5458	0.859656
chr4A	4078	4999	0.815763
chr4B	3454	3995	0.864581
chr4D	3237	3664	0.883461
chr5A	4717	5589	0.843979
chr5B	4872	5734	0.849669
chr5D	4884	5698	0.857143
chr6A	3460	4217	0.820488
chr6B	3860	4739	0.814518
chr6D	3505	4081	0.858858
chr7A	4544	5700	0.797193
chr7B	4153	5023	0.826797
chr7D	4736	5553	0.852872

## Sheet: Gene number across homoeologous
Supplementary Table 6 Statistics of the number of expressed genes across homoeologous chromosome groups based on the IWGSC RefSeq v1.0.
Homoeologous chromosome group	Number of the expressed genes	Number of genes predicted in the IWGSC RefSeq annotation v1.0	The percentage of expressed genes in all predicted genes
Group Ⅰ	11590	13826	0.838276
Group Ⅱ	15403	18259	0.843584
Group Ⅲ	14182	16984	0.835021
Group Ⅳ	10769	12658	0.850766
Group Ⅴ	14473	17021	0.850303
Group Ⅵ	10825	13037	0.830329
Group Ⅶ	13433	16276	0.825326

## Sheet: Gene number across subgenomes
Supplementary Table 6 Statistics of the number of expressed genes across subgenomes based on the IWGSC RefSeq v1.0.
Subgenome	Number of the expressed genes	Number of genes predicted in the IWGSC RefSeq annotation v1.0	The percentage of expressed genes in all predicted genes
A-genome	30050	36302	0.827778
B-genome	30563	36738	0.831918
D-genome	30062	35021	0.858399

## Sheet: Hotspots across chromosomes 
Supplementary Table 6 Statistics of the chromosome location and expression level of genes whin hotspots*1.
Hotspot gene ID	Gene location			Expression value (FPKM)*2,*3				Median expression level (FPKM)*2
	Chromosome	Start	End	GR5	GR10	GR15	GR20
TraesCS1A01G062500	chr1A	42670658	42671830	21.335	167.72	178.19	158.395	131.41
TraesCS1A01G062600	chr1A	42686173	42686822	16.275	106.665	108.65	74.975	76.6412
TraesCS1A01G062700	chr1A	42695416	42698084	2.475	48.75	65.15	35.87	38.0613
TraesCS1A01G062900	chr1A	42721261	42721834	104.955	802.075	997.98	821.295	681.576
TraesCS1A01G063100	chr1A	43270734	43271502	8.075	98.94	119.76	78.38	76.2887
TraesCS1A01G359800	chr1A	541319198	541319946	142.96	144.37	54.865	22.995	91.2975
TraesCS1A01G359900	chr1A	541343758	541344446	159.25	117.21	55.095	19.785	87.835
TraesCS1A01G360000	chr1A	541381311	541382054	104.46	88.175	33.82	15.415	60.4675
TraesCS1A01G360100	chr1A	541460217	541460850	160.575	102.85	56.985	26.56	86.7425
TraesCS1A01G360200	chr1A	541462716	541463412	89.32	98.94	44.115	16.33	62.1762
TraesCS1B01G010800	chr1B	5099240	5100540	1.025	1641.15	5767.85	20796.9	7051.72
TraesCS1B01G010900	chr1B	5137077	5138111	0.065	219.205	523.505	1215.01	489.446
TraesCS1B01G011000	chr1B	5141973	5143256	0.46	837.875	2786.64	7390.63	2753.9
TraesCS1B01G011100	chr1B	5157094	5160358	56.4	85.125	42.28	14.775	49.645
TraesCS1B01G011300	chr1B	5175520	5176603	0.27	314.23	2191.11	3441.27	1486.72
TraesCS1B01G376300	chr1B	607428652	607429589	83.18	61.88	28.54	14.515	47.0288
TraesCS1B01G376400	chr1B	608041907	608042824	87.555	54.27	21.78	12.255	43.965
TraesCS1B01G376500	chr1B	608053230	608054037	50.5	67.73	19.745	8.745	36.68
TraesCS1B01G376600	chr1B	608335179	608335695	106.11	137.36	50.84	7.89	75.55
TraesCS1B01G376700	chr1B	608462302	608462955	99.2	86.495	35.325	19.435	60.1137
TraesCS1B01G378300	chr1B	610558427	610558888	136.12	190.1	76.875	45.435	112.133
TraesCS1B01G378400	chr1B	610560764	610561174	200.35	188.88	58.63	37.38	121.31
TraesCS1B01G378500	chr1B	610893263	610893574	142.24	128.835	58.17	10.925	85.0425
TraesCS1B01G378600	chr1B	610965577	610965987	82.79	96.72	49.975	12.97	60.6137
TraesCS1B01G378700	chr1B	611131388	611132172	55.625	58.38	20.56	9.87	36.1088
TraesCS1D01G000700	chr1D	209361	210311	0.185	459.03	2597.36	7126.6	2545.79
TraesCS1D01G000800	chr1D	216466	219484	73.545	101.775	61.425	22.4	64.7862
TraesCS1D01G001000	chr1D	250149	251433	0.455	553.8	1005.48	1309.34	717.269
TraesCS1D01G001100	chr1D	259474	260618	0.57	877.32	1839.71	3294.72	1503.08
TraesCS1D01G001200	chr1D	321569	322969	0.45	1049.02	3450.32	11914.3	4103.52
TraesCS1D01G001300	chr1D	339545	340928	0.205	158.55	420.78	1277.54	464.269
TraesCS1D01G001400	chr1D	380774	382175	0.29	1014.03	3548.7	9579.5	3535.63
TraesCS2A01G061800	chr2A	27619284	27620443	316.49	364.695	207.755	0.495	222.359
TraesCS2A01G061900	chr2A	27628404	27629729	58.135	138.69	124.82	0.49	80.5337
TraesCS2A01G062000	chr2A	27632102	27633230	123.525	310.9	236.935	2.215	168.394
TraesCS2A01G062100	chr2A	27638728	27640070	16.49	84.28	68.215	0.27	42.3138
TraesCS2A01G062200	chr2A	27642931	27643966	129.945	145.885	80.7	0	89.1325
TraesCS2B01G079100	chr2B	44272600	44274689	497.555	98.91	23.15	1.32	155.234
TraesCS2B01G079200	chr2B	44285559	44286975	194.345	76.21	25.91	3.735	75.05
TraesCS2B01G079300	chr2B	44310557	44311687	203.045	39.945	12.82	1.45	64.315
TraesCS2B01G079400	chr2B	44346180	44347892	141.905	56.95	15.385	2.6	54.21
TraesCS2B01G079500	chr2B	44360475	44361961	284.945	191.215	57.95	5.54	134.912
TraesCS6A01G049100	chr6A	25107479	25108601	0	322.515	1375.79	4054.86	1438.29
TraesCS6A01G049200	chr6A	25203493	25204413	0	192.195	581.265	1747.05	630.126
TraesCS6A01G049300	chr6A	25223508	25225646	0.545	1394.65	5409.32	16835.2	5909.94
TraesCS6A01G049400	chr6A	25314208	25315364	0	38.92	141.705	347.52	132.036
TraesCS6A01G049500	chr6A	25408473	25409168	0.155	26.29	110.155	325.885	115.621
TraesCS6B01G065600	chr6B	43475077	43476320	0	69.56	288.255	966.295	331.027
TraesCS6B01G065700	chr6B	43497553	43502455	0.095	83.145	326.825	1025.36	358.855
TraesCS6B01G065800	chr6B	43549177	43550367	0.05	30.305	47.115	46.27	30.935
TraesCS6B01G065900	chr6B	43572160	43572750	0.635	829.015	2997.72	8856.21	3170.89
TraesCS6B01G066000	chr6B	43868351	43869463	0.14	284.935	1221.35	4296.43	1450.71
TraesCS6B01G066100	chr6B	44061669	44062886	0	40.58	71.685	115.595	56.965
TraesCS6D01G040400	chr6D	16502832	16503645	194.22	223.19	60.405	30.855	127.167
TraesCS6D01G040500	chr6D	16510678	16511506	96.3	97.15	26.2	9.1	57.1875
TraesCS6D01G040600	chr6D	16514549	16515345	238.695	257.4	84.115	41.55	155.44
TraesCS6D01G040700	chr6D	16522413	16523266	192.585	193.595	57.63	21.93	116.435
TraesCS6D01G040800	chr6D	16526814	16529595	84.575	97.025	35.405	14.55	57.8888
*1 Hotspot indicates a chromosome region that contains least five genes,with a median expression level across development grains more than 30 FPKM.
*2 FPKM means fragments per kilobase of transcript per million mapped reads.
*3 GR5, GR10, GR15, and GR20 represent development grains at 5, 10, 15 and 20 days post-anthesis, respectively.
