# Supplementary material for: Global transcriptome analysis uncovers the gene co-expression regulation network and key genes involved in grain development of wheat (Triticum aestivum L.)
Source: Funct Integr Genomics. 2019 May 21;19(6):853–66. doi: 10.1007/s10142-019-00678-z (PMC6797667; doi:10.1007/s10142-019-00678-z)
Supplement: Supplementary file 29 — (XLSX 3400 kb) [file 10142_2019_678_MOESM18_ESM.xlsx]

## Sheet: Differentially expressed genes
Supplementary Table 7 GO and KEGG annotation of differentially expressed genes and their expression trends during wheat grain development.
Gene ID	Expression profile*1	Expression value (FPKM)*2,*3				Description	GO Annotation			Pathway
		GR5	GR10	GR15	GR20		GO Component	GO Function	GO Process
TraesCS1A01G000500	2	1.43	0.15	0.435	0.285	gi|985567244|ref|NP_001306636.1|/3.9e-45/uncharacterized protein LOC103626742 [Zea mays]	-	-	-	-
TraesCS1A01G000900	5	1.87	0.19	0.635	0.68	gi|195610700|gb|ACG27180.1|/1.9e-41/hypothetical protein [Zea mays]	-	-	-	ko00511//Other glycan degradation
TraesCS1A01G001300	3	96.19	19.81	20.245	44.515	gi|985567244|ref|NP_001306636.1|/2.1e-34/uncharacterized protein LOC103626742 [Zea mays]	-	-	-	-
TraesCS1A01G002200	8	75.925	102.015	87.615	31.93	gi|473889700|gb|EMS48531.1|/3.8e-66/hypothetical protein TRIUR3_00701 [Triticum urartu]	GO:0005886//plasma membrane	-	-	ko03440//Homologous recombination;ko03420//Nucleotide excision repair;ko03030//DNA replication;ko03430//Mismatch repair
TraesCS1A01G002700	15	0.995	5.295	3.265	3.61	gi|473889707|gb|EMS48538.1|/0.0e+00/Paired amphipathic helix protein Sin3-like 3 [Triticum urartu]	GO:0000118//histone deacetylase complex;GO:0000785//chromatin	GO:0001106//RNA polymerase II transcription corepressor activity;GO:0004407//histone deacetylase activity	GO:0000122//negative regulation of transcription from RNA polymerase II promoter;GO:0016575//histone deacetylation	-
TraesCS1A01G004400	15	2.31	24.96	26.71	17.39	gi|166210345|gb|ABY85265.1|/5.4e-116/homeobox-like resistance [Triticum aestivum]	GO:0016020//membrane	GO:0003677//DNA binding;GO:0003682//chromatin binding	-	-
TraesCS1A01G004500	15	0.38	9.425	9.61	2.375	gi|166210345|gb|ABY85265.1|/1.7e-105/homeobox-like resistance [Triticum aestivum]	GO:0005634//nucleus	GO:0003677//DNA binding;GO:0003682//chromatin binding	-	-
TraesCS1A01G004600	15	0.605	8.885	11.18	7.28	gi|166210345|gb|ABY85265.1|/3.3e-132/homeobox-like resistance [Triticum aestivum]	GO:0016021//integral component of membrane	GO:0003677//DNA binding;GO:0003682//chromatin binding	-	-
TraesCS1A01G005700	15	2.81	42.205	36.26	15.4	gi|413942450|gb|AFW75099.1|/2.4e-272/putative RING finger U-box domain family protein [Zea mays]	GO:0005720//nuclear heterochromatin	GO:0008270//zinc ion binding;GO:0042393//histone binding;GO:0061630//ubiquitin protein ligase activity	GO:0010216//maintenance of DNA methylation;GO:0016567//protein ubiquitination;GO:0090308//regulation of methylation-dependent chromatin silencing	-
TraesCS1A01G007200	15	0	69.345	225.06	688.375	gi|396577062|emb|CCH80658.1|/1.2e-58/gamma-gliadin [Triticum aestivum]	-	GO:0045735//nutrient reservoir activity	-	-
TraesCS1A01G007300	15	0	12.645	10.65	20.35	gi|15148385|gb|AAK84773.1|/3.1e-56/gamma-gliadin [Triticum aestivum]	-	GO:0045735//nutrient reservoir activity	-	-
TraesCS1A01G007400	15	0.635	2023.04	6037.74	14491.7	gi|217039731|gb|ACJ76956.1|/7.2e-68/gamma gliadin [Triticum monococcum]	-	GO:0045735//nutrient reservoir activity	-	-
TraesCS1A01G007500	8	50.44	60.98	41.97	12.64	gi|133741925|gb|ABO37960.1|/2.2e-131/peptidylprolyl isomerase [Triticum aestivum]	-	GO:0003755//peptidyl-prolyl cis-trans isomerase activity	GO:0000413//protein peptidyl-prolyl isomerization;GO:0006457//protein folding	-
TraesCS1A01G007600	11	10.495	15.955	6.08	1.55	gi|83700344|gb|ABC41018.1|/2.0e-30/chloroplast-localized cyclophilin, partial [Triticum aestivum]	-	GO:0003755//peptidyl-prolyl cis-trans isomerase activity	GO:0000413//protein peptidyl-prolyl isomerization;GO:0006457//protein folding	-
TraesCS1A01G007700	15	0.46	730.47	3239.49	6113.55	gi|474329936|gb|EMS62569.1|/7.9e-79/Avenin-3 [Triticum urartu]	-	GO:0015066;GO:0045735//nutrient reservoir activity	GO:0043086//negative regulation of catalytic activity	-
TraesCS1A01G007900	8	64.655	75.29	86.335	20.785	gi|721641534|ref|XP_010231875.1|/1.3e-28/PREDICTED: uncharacterized protein LOC104582784 [Brachypodium distachyon]	GO:0016021//integral component of membrane	-	-	-
TraesCS1A01G008000	15	1.055	831.895	2583.91	6126.82	gi|41745895|gb|AAS10187.1|/1.2e-26/low molecular weight glutenin [Triticum aestivum]	-	GO:0045735//nutrient reservoir activity	-	-
TraesCS1A01G009000	11	1.515	3.83	2.09	1.07	gi|475622837|gb|EMT31987.1|/1.7e-104/Ankyrin-1 [Aegilops tauschii]//gi|475622837|gb|EMT31987.1|/2.9e-153/Ankyrin-1 [Aegilops tauschii]//gi|475622837|gb|EMT31987.1|/3.1e-89/Ankyrin-1 [Aegilops tauschii]	-	-	-	-
TraesCS1A01G011000	15	0.11	582.8	2284.55	5097.66	gi|475578795|gb|EMT18192.1|/5.5e-24/Putative WRKY transcription factor 70 [Aegilops tauschii]	GO:0016020//membrane	GO:0003700//transcription factor activity, sequence-specific DNA binding;GO:0003924//GTPase activity;GO:0005525//GTP binding;GO:0016491//oxidoreductase activity;GO:0043565//sequence-specific DNA binding	GO:0006355//regulation of transcription, DNA-templated;GO:0042744//hydrogen peroxide catabolic process;GO:0055114//oxidation-reduction process	-
TraesCS1A01G012500	14	0.705	1.935	2.03	1.085	gi|326512914|dbj|BAK03364.1|/0.0e+00/predicted protein [Hordeum vulgare subsp. vulgare]//gi|944072647|gb|KQK08131.1|/0.0e+00/hypothetical protein BRADI_2g39840 [Brachypodium distachyon]	GO:0005622//intracellular	-	GO:0006886//intracellular protein transport;GO:0016192//vesicle-mediated transport	-
TraesCS1A01G014100	17	0.84	9.385	162.565	701.21	gi|473996836|gb|EMS52097.1|/7.4e-30/Defensin Tk-AMP-D1 [Triticum urartu]	-	-	GO:0031640//killing of cells of other organism;GO:0050832//defense response to fungus	-
TraesCS1A01G015300	16	7.27	23.57	34.675	17.565	gi|473937131|gb|EMS50201.1|/9.2e-107/Ras-related protein RABD1 [Triticum urartu]	GO:0005789//endoplasmic reticulum membrane;GO:0005886//plasma membrane;GO:0032588//trans-Golgi network membrane	GO:0005525//GTP binding;GO:0030742//GTP-dependent protein binding;GO:0080115//myosin XI tail binding	GO:0006888//ER to Golgi vesicle-mediated transport;GO:0007264//small GTPase mediated signal transduction	-
TraesCS1A01G015400	14	12.09	29.76	33.21	4.725	gi|473937130|gb|EMS50200.1|/3.9e-119/Ras-related protein RABA2a [Triticum urartu]	GO:0005768//endosome;GO:0005829//cytosol;GO:0005886//plasma membrane;GO:0009504//cell plate	GO:0005525//GTP binding	GO:0000911//cytokinesis by cell plate formation;GO:0007264//small GTPase mediated signal transduction	ko04144//Endocytosis
TraesCS1A01G017000	12	1.265	3.185	1.675	1.735	gi|474344101|gb|EMS62795.1|/1.2e-86/RNA-binding protein with serine-rich domain 1-A [Triticum urartu]	GO:0009536//plastid	GO:0000166//nucleotide binding;GO:0003676//nucleic acid binding	-	ko03013//RNA transport;ko03015//mRNA surveillance pathway
TraesCS1A01G018900	14	3.26	7.005	5.825	4.57	gi|475553144|gb|EMT11934.1|/8.2e-133/Putative zinc finger protein [Aegilops tauschii]	-	GO:0003676//nucleic acid binding;GO:0046872//metal ion binding	-	-
TraesCS1A01G019200	15	0.825	2.445	2.385	2.595	gi|474002154|gb|EMS52264.1|/1.2e-230/Nuclear inhibitor of protein phosphatase 1 [Triticum urartu]	-	-	-	-
TraesCS1A01G020000	9	0	0	0	0.91	gi|326506728|dbj|BAJ91405.1|/3.2e-55/predicted protein [Hordeum vulgare subsp. vulgare]	-	-	-	-
TraesCS1A01G020400	15	0.195	1.365	1.095	1.175	gi|58533120|gb|AAW78916.1|/0.0e+00/putative chromosome condensation factor [Triticum aestivum]	-	GO:0016874//ligase activity;GO:0046872//metal ion binding	-	ko04120//Ubiquitin mediated proteolysis
TraesCS1A01G021100	8	5.28	4.39	2.445	0.64	gi|326499878|dbj|BAJ90774.1|/1.3e-209/predicted protein [Hordeum vulgare subsp. vulgare]	-	GO:0016747//transferase activity, transferring acyl groups other than amino-acyl groups	-	ko00943//Isoflavonoid biosynthesis;ko00944//Flavone and flavonol biosynthesis;ko00330//Arginine and proline metabolism
TraesCS1A01G022000	11	1.015	9.13	1.085	0.14	gi|162319712|gb|ABX84382.1|/1.8e-33/Bowman-Birk trypsin inhibitor-like protein [Triticum aestivum]	GO:0005576//extracellular region	GO:0004867//serine-type endopeptidase inhibitor activity	GO:0010951//negative regulation of endopeptidase activity	-
TraesCS1A01G022500	15	0.465	4.705	3.895	3.48	gi|669028334|emb|CDM82099.1|/1.7e-176/unnamed protein product [Triticum aestivum]	-	-	-	-
TraesCS1A01G023400	15	0.33	1.125	0.81	0.83	gi|326511930|dbj|BAJ95946.1|/0.0e+00/predicted protein, partial [Hordeum vulgare subsp. vulgare]	-	-	-	-
TraesCS1A01G024500	14	8.345	12.53	13.1	5.8	gi|474365383|gb|EMS63437.1|/2.5e-74/Transcription initiation factor IIA subunit 2 [Triticum urartu]	GO:0005672//transcription factor TFIIA complex;GO:0016021//integral component of membrane	GO:0003743//translation initiation factor activity	GO:0006367//transcription initiation from RNA polymerase II promoter;GO:0006413//translational initiation	ko03022//Basal transcription factors
TraesCS1A01G024700	11	1.42	3.795	1.595	1.035	gi|475614995|gb|EMT29290.1|/6.8e-212/tRNA pseudouridine synthase B [Aegilops tauschii]	-	GO:0003723//RNA binding;GO:0009982//pseudouridine synthase activity	GO:0001522//pseudouridine synthesis;GO:0006396//RNA processing;GO:0019288//isopentenyl diphosphate biosynthetic process, methylerythritol 4-phosphate pathway	-
TraesCS1A01G025600	5	0.49	0	0.035	0.05	gi|473886552|gb|EMS48158.1|/0.0e+00/Disease resistance protein RPM1 [Triticum urartu]	-	GO:0043531//ADP binding	-	ko04626//Plant-pathogen interaction
TraesCS1A01G025700	14	0.25	1.26	0.76	0.37	gi|475548340|gb|EMT11059.1|/0.0e+00/hypothetical protein F775_08253 [Aegilops tauschii]	-	GO:0008270//zinc ion binding	GO:0048451//petal formation;GO:0048453//sepal formation	-
TraesCS1A01G025900	14	0.535	1.585	1.11	0.86	gi|473886555|gb|EMS48161.1|/0.0e+00/putative serine/threonine-protein kinase WNK2 [Triticum urartu]//gi|473886555|gb|EMS48161.1|/1.3e-310/putative serine/threonine-protein kinase WNK2 [Triticum urartu]	-	GO:0004672//protein kinase activity;GO:0005524//ATP binding	GO:0006468//protein phosphorylation	-
TraesCS1A01G026200	2	3.175	0.28	0.62	0.42	gi|474277337|gb|EMS61126.1|/4.4e-225/Disease resistance protein RPM1 [Triticum urartu]	-	GO:0043531//ADP binding	-	ko04626//Plant-pathogen interaction
TraesCS1A01G027400	14	0.29	1.655	1.23	0.615	gi|474156676|gb|EMS57127.1|/1.1e-190/hypothetical protein TRIUR3_10794 [Triticum urartu]	-	-	-	-
TraesCS1A01G027500	14	1.345	4.455	3.095	2.275	gi|474156675|gb|EMS57126.1|/3.6e-175/hypothetical protein TRIUR3_10793 [Triticum urartu]	-	-	-	-
TraesCS1A01G027600	14	1.17	3.105	2.55	1.64	gi|475525579|gb|EMT07178.1|/0.0e+00/Elongation factor 2 [Aegilops tauschii]	GO:0005622//intracellular	GO:0003746//translation elongation factor activity;GO:0003924//GTPase activity;GO:0005525//GTP binding	GO:0006414//translational elongation	-
TraesCS1A01G029200	15	0.635	1.85	1.415	1.11	gi|473940071|gb|EMS50302.1|/2.3e-255/Pumilio-like protein 3 [Triticum urartu]	-	GO:0003723//RNA binding	-	-
TraesCS1A01G029300	2	13.27	1.325	1.48	0.76	gi|474389605|gb|EMS65241.1|/0.0e+00/Uncharacterized membrane protein C2G11.09 [Triticum urartu]	GO:0016021//integral component of membrane	-	-	ko01100//Metabolic pathways;ko00230//Purine metabolism;ko00240//Pyrimidine metabolism;ko03020//RNA polymerase
TraesCS1A01G029800	2	50.78	1.26	2.05	3.415	gi|52353630|gb|AAU44196.1|/6.3e-128/putative ring-H2 finger protein [Oryza sativa Japonica Group]	GO:0005739//mitochondrion	GO:0008270//zinc ion binding;GO:0061630//ubiquitin protein ligase activity	GO:0000209//protein polyubiquitination;GO:0042787//protein ubiquitination involved in ubiquitin-dependent protein catabolic process;GO:0043161//proteasome-mediated ubiquitin-dependent protein catabolic process	-
TraesCS1A01G029900	15	0	0.555	1.285	0.805	gi|475585379|gb|EMT20038.1|/1.6e-224/Protein TRANSPARENT TESTA 12 [Aegilops tauschii]	GO:0016021//integral component of membrane	GO:0015238//drug transmembrane transporter activity;GO:0015297//antiporter activity	GO:0006855//drug transmembrane transport	-
TraesCS1A01G030000	0	29.55	9.375	4.835	1.66	gi|226502010|ref|NP_001144296.1|/2.5e-36/uncharacterized protein LOC100277183 [Zea mays]	GO:0009535//chloroplast thylakoid membrane;GO:0016021//integral component of membrane	GO:0031072//heat shock protein binding;GO:0051082//unfolded protein binding	-	-
TraesCS1A01G030600	8	8.425	6.48	8.17	2.125	gi|474072518|gb|EMS54422.1|/1.0e-61/hypothetical protein TRIUR3_00723 [Triticum urartu]	GO:0016021//integral component of membrane	-	-	-
TraesCS1A01G030900	15	0.135	0.98	0.685	0.585	gi|473735425|gb|EMS45249.1|/2.0e-278/putative L-type lectin-domain containing receptor kinase S.7 [Triticum urartu]//gi|473735425|gb|EMS45249.1|/2.9e-282/putative L-type lectin-domain containing receptor kinase S.7 [Triticum urartu]//gi|473735425|gb|EMS45249.1|/3.0e-309/putative L-type lectin-domain containing receptor kinase S.7 [Triticum urartu]	-	GO:0004672//protein kinase activity;GO:0005524//ATP binding;GO:0030246//carbohydrate binding	GO:0006468//protein phosphorylation	-
TraesCS1A01G032700	14	0.285	1.675	1.04	0.485	gi|474244734|gb|EMS59946.1|/0.0e+00/Replication protein A 70 kDa DNA-binding subunit [Triticum urartu]	GO:0005634//nucleus	GO:0003677//DNA binding;GO:0008270//zinc ion binding	GO:0006260//DNA replication;GO:0006281//DNA repair;GO:0006310//DNA recombination	ko03440//Homologous recombination;ko03420//Nucleotide excision repair;ko03030//DNA replication;ko03430//Mismatch repair
TraesCS1A01G033100	2	20.145	8.8	9.08	8.615	gi|326508650|dbj|BAJ95847.1|/2.0e-148/predicted protein, partial [Hordeum vulgare subsp. vulgare]	-	-	-	-
TraesCS1A01G033200	4	7.705	1.72	3.845	2.205	gi|413948188|gb|AFW80837.1|/1.6e-208/glycosyltransferase [Zea mays]	GO:0016021//integral component of membrane	GO:0016757//transferase activity, transferring glycosyl groups	-	ko00514//Other types of O-glycan biosynthesis
TraesCS1A01G033500	2	12.9	1.715	0.64	0.715	gi|3758827|emb|CAA09867.1|/1.1e-74/amino acid selective channel protein [Hordeum vulgare subsp. vulgare]	GO:0016021//integral component of membrane	-	-	-
TraesCS1A01G033600	15	15.76	148.49	301.51	136.83	gi|3758827|emb|CAA09867.1|/5.6e-66/amino acid selective channel protein [Hordeum vulgare subsp. vulgare]	GO:0016021//integral component of membrane	-	-	-
TraesCS1A01G035000	11	3.64	5.11	2.225	1.64	gi|226532798|ref|NP_001142067.1|/5.4e-160/uncharacterized protein LOC100274224 [Zea mays]	GO:0009507//chloroplast;GO:0031080//nuclear pore outer ring	-	-	ko03013//RNA transport
TraesCS1A01G035100	2	18.655	2.72	2.265	1.34	gi|293337227|ref|NP_001168422.1|/3.2e-179/putative ENTH/ANTH/VHS superfamily protein [Zea mays]	-	GO:0005543//phospholipid binding	-	ko01100//Metabolic pathways;ko01110//Biosynthesis of secondary metabolites;ko01230//Biosynthesis of amino acids;ko01210//2-Oxocarboxylic acid metabolism;ko00770//Pantothenate and CoA biosynthesis;ko00290//Valine, leucine and isoleucine biosynthesis
TraesCS1A01G035800	11	267.09	416.58	286.255	96.52	gi|474210811|gb|EMS58891.1|/2.1e-27/hypothetical protein TRIUR3_25815 [Triticum urartu]	GO:0009536//plastid;GO:0016021//integral component of membrane	GO:0016787//hydrolase activity	-	ko03010//Ribosome
TraesCS1A01G036100	15	0.725	5.105	6.205	8.395	gi|326523227|dbj|BAJ88654.1|/4.9e-230/predicted protein [Hordeum vulgare subsp. vulgare]//gi|326523227|dbj|BAJ88654.1|/5.2e-232/predicted protein [Hordeum vulgare subsp. vulgare]	-	GO:0016597//amino acid binding	GO:0008152//metabolic process	-
TraesCS1A01G036300	15	0.235	1.305	0.67	0.68	gi|224030557|gb|ACN34354.1|/1.4e-297/unknown [Zea mays]	GO:0005794//Golgi apparatus;GO:0016021//integral component of membrane	GO:0008378//galactosyltransferase activity;GO:0030246//carbohydrate binding	GO:0006486//protein glycosylation	-
TraesCS1A01G037700	2	2.64	0.295	0.12	0.25	gi|475611579|gb|EMT28134.1|/0.0e+00/Phenylalanine ammonia-lyase [Aegilops tauschii]	GO:0005737//cytoplasm	GO:0045548//phenylalanine ammonia-lyase activity	GO:0006559//L-phenylalanine catabolic process;GO:0009800//cinnamic acid biosynthetic process	ko01100//Metabolic pathways;ko01110//Biosynthesis of secondary metabolites;ko00940//Phenylpropanoid biosynthesis;ko00360//Phenylalanine metabolism
TraesCS1A01G037800	3	0.66	0.045	0.14	0.22	gi|475611581|gb|EMT28136.1|/0.0e+00/Phenylalanine ammonia-lyase [Aegilops tauschii]	GO:0005737//cytoplasm	GO:0045548//phenylalanine ammonia-lyase activity	GO:0006559//L-phenylalanine catabolic process;GO:0009800//cinnamic acid biosynthetic process	ko01100//Metabolic pathways;ko01110//Biosynthesis of secondary metabolites;ko00940//Phenylpropanoid biosynthesis;ko00360//Phenylalanine metabolism
TraesCS1A01G038200	0	586.49	683.96	285.555	199.69	gi|121974|sp|P02276.1|H2A2_WHEAT/4.3e-64/RecName: Full=Histone H2A.2.1	GO:0000786//nucleosome;GO:0005634//nucleus	GO:0003677//DNA binding;GO:0046982//protein heterodimerization activity	-	-
TraesCS1A01G038400	15	0.48	3.125	1.55	1.57	gi|357110984|ref|XP_003557295.1|/0.0e+00/PREDICTED: poly [ADP-ribose] polymerase 1 [Brachypodium distachyon]	GO:0005634//nucleus;GO:0005737//cytoplasm	GO:0003677//DNA binding;GO:0003910//DNA ligase (ATP) activity;GO:0003950//NAD+ ADP-ribosyltransferase activity;GO:0008270//zinc ion binding;GO:0051287//NAD binding	GO:0006273//lagging strand elongation;GO:0006471//protein ADP-ribosylation;GO:0051103//DNA ligation involved in DNA repair	ko03410//Base excision repair
TraesCS1A01G039000	15	0.525	12.075	17.44	12.8	gi|475454980|gb|EMT01810.1|/2.3e-39/hypothetical protein F775_24049 [Aegilops tauschii]	-	-	-	-
TraesCS1A01G039100	15	0.235	4.385	2.96	3.735	gi|475454981|gb|EMT01811.1|/0.0e+00/B3 domain-containing protein [Aegilops tauschii]//gi|475454981|gb|EMT01811.1|/3.3e-240/B3 domain-containing protein [Aegilops tauschii]//gi|475454981|gb|EMT01811.1|/4.2e-304/B3 domain-containing protein [Aegilops tauschii]	GO:0005634//nucleus	GO:0003677//DNA binding;GO:0004175//endopeptidase activity;GO:0016929//SUMO-specific protease activity	GO:0006355//regulation of transcription, DNA-templated;GO:0016926//protein desumoylation	-
TraesCS1A01G039200	15	1.06	3.005	3.255	2.97	gi|571265245|emb|CDF77346.1|/4.4e-289/CRT1-like GHKL ATPase [Hordeum vulgare]	-	-	-	-
TraesCS1A01G039400	15	2.025	5.185	4.255	3.545	gi|226501488|ref|NP_001149785.1|/1.2e-154/uncharacterized protein LOC100283412 [Zea mays]//gi|357146129|ref|XP_003573885.1|/3.6e-158/PREDICTED: protein HGH1 homolog [Brachypodium distachyon]	-	-	-	-
TraesCS1A01G039800	3	1.255	0.04	0.11	0.485	gi|934635515|ref|NP_001152498.2|/2.9e-209/acyltransferase precursor [Zea mays]	GO:0016020//membrane	GO:0016747//transferase activity, transferring acyl groups other than amino-acyl groups	GO:0006633//fatty acid biosynthetic process	ko01110//Biosynthesis of secondary metabolites;ko04626//Plant-pathogen interaction;ko00062//Fatty acid elongation
TraesCS1A01G040400	14	0.79	2.59	2	0.54	gi|475542966|gb|EMT10059.1|/3.9e-152/RNA-binding protein 34 [Aegilops tauschii]	GO:0019898//extrinsic component of membrane	GO:0000166//nucleotide binding;GO:0003729//mRNA binding;GO:0008270//zinc ion binding	GO:0009920//cell plate formation involved in plant-type cell wall biogenesis	-
TraesCS1A01G040500	11	8.415	21	9.52	3.635	gi|661250935|ref|NP_001281248.1|/2.1e-59/uncharacterized protein LOC101202700 [Zea mays]	-	-	-	-
TraesCS1A01G041900	15	0.445	2.185	1.245	1.405	gi|474156674|gb|EMS57125.1|/1.7e-175/hypothetical protein TRIUR3_10792 [Triticum urartu]	-	-	-	-
TraesCS1A01G043400	14	0.225	1.55	0.92	0.31	gi|475595762|gb|EMT23143.1|/2.2e-164/Protein STIP1-like protein [Aegilops tauschii]	-	-	-	ko04144//Endocytosis;ko04141//Protein processing in endoplasmic reticulum;ko03040//Spliceosome
TraesCS1A01G043500	14	1.115	2.7	3.575	1.24	gi|669027648|emb|CDM81154.1|/4.3e-55/unnamed protein product [Triticum aestivum]	-	-	-	-
TraesCS1A01G043600	14	4.025	12.365	7.675	6.035	gi|473960151|gb|EMS51051.1|/9.1e-82/Transcription elongation factor B polypeptide 3 [Triticum urartu]	GO:0005634//nucleus;GO:0016021//integral component of membrane	GO:0003746//translation elongation factor activity	GO:0006355//regulation of transcription, DNA-templated;GO:0006414//translational elongation	-
TraesCS1A01G044500	15	1.62	8.28	7.715	8.08	gi|474408720|gb|EMS66671.1|/0.0e+00/YTH domain family protein 1 [Triticum urartu]//gi|474408720|gb|EMS66671.1|/1.9e-211/YTH domain family protein 1 [Triticum urartu]	GO:0005829//cytosol	GO:0003723//RNA binding;GO:0004150//dihydroneopterin aldolase activity	GO:0046654//tetrahydrofolate biosynthetic process;GO:0046656//folic acid biosynthetic process	ko03015//mRNA surveillance pathway
TraesCS1A01G044600	0	38.765	19.63	11.185	8.475	gi|475543350|gb|EMT10137.1|/1.8e-66/Dihydroneopterin aldolase [Aegilops tauschii]	-	GO:0003723//RNA binding;GO:0004150//dihydroneopterin aldolase activity	GO:0046654//tetrahydrofolate biosynthetic process;GO:0046656//folic acid biosynthetic process	ko01100//Metabolic pathways;ko00790//Folate biosynthesis
TraesCS1A01G045500	15	0	4.445	9.675	1.83	gi|474376635|gb|EMS64205.1|/1.8e-17/hypothetical protein TRIUR3_33484 [Triticum urartu]	-	-	-	-
TraesCS1A01G045600	8	0.24	0.87	5.15	0	-	-	-	-	-
TraesCS1A01G045700	8	222.13	180.77	234.06	103.6	gi|28192421|gb|AAL71854.1|/1.4e-119/dehydroascorbate reductase [Triticum aestivum]	GO:0005634//nucleus	GO:0003677//DNA binding;GO:0003700//transcription factor activity, sequence-specific DNA binding;GO:0016740//transferase activity;GO:0045174//glutathione dehydrogenase (ascorbate) activity	GO:0006355//regulation of transcription, DNA-templated;GO:0055114//oxidation-reduction process;GO:0098869//cellular oxidant detoxification	ko00970//Aminoacyl-tRNA biosynthesis;ko00480//Glutathione metabolism
TraesCS1A01G045800	8	83.705	68.465	65.02	24.115	gi|475560198|gb|EMT13510.1|/6.6e-201/Glutelin type-A 2 [Aegilops tauschii]	-	GO:0045735//nutrient reservoir activity	-	-
TraesCS1A01G046500	14	1.76	5.075	3.275	2.675	gi|473781732|gb|EMS46104.1|/0.0e+00/hypothetical protein TRIUR3_17287 [Triticum urartu]	-	GO:0016874//ligase activity	-	-
TraesCS1A01G046600	14	5.225	13.025	10.655	7.06	gi|475569074|gb|EMT15676.1|/3.4e-133/hypothetical protein F775_30698 [Aegilops tauschii]	-	-	-	-
TraesCS1A01G046900	1	3.595	0.91	0.235	0.835	gi|960465610|ref|XP_014753945.1|/1.8e-69/PREDICTED: probable membrane-associated kinase regulator 3 [Brachypodium distachyon]	-	-	-	-
TraesCS1A01G047400	6	0.34	0	2.235	20.8	gi|226528357|ref|NP_001145318.1|/3.7e-21/uncharacterized protein LOC100278634 [Zea mays]	GO:0016021//integral component of membrane	-	-	-
TraesCS1A01G047500	14	6.75	14.015	13.085	9.255	gi|475532435|gb|EMT08226.1|/1.1e-182/hypothetical protein F775_20689 [Aegilops tauschii]	-	-	-	-
TraesCS1A01G048700	16	4.64	12.715	34.19	7.225	gi|475620358|gb|EMT31079.1|/2.6e-38/Non-specific lipid-transfer protein-like protein [Aegilops tauschii]	-	GO:0008289//lipid binding	GO:0006869//lipid transport	-
TraesCS1A01G049100	8	2.76	1.245	1.725	0.08	gi|514754731|ref|XP_004963108.1|/2.8e-70/PREDICTED: BURP domain-containing protein 13-like [Setaria italica]	-	-	-	ko03050//Proteasome
TraesCS1A01G049300	15	0.76	2.745	1.905	1.77	gi|475544919|gb|EMT10409.1|/0.0e+00/Nuclear pore complex protein [Aegilops tauschii]	GO:0005643//nuclear pore	-	GO:0006810//transport	ko03013//RNA transport
TraesCS1A01G049500	15	0.51	9.215	12.905	5.99	gi|475516356|gb|EMT05974.1|/1.3e-35/hypothetical protein F775_22533 [Aegilops tauschii]	-	-	-	-
TraesCS1A01G049600	2	4.505	0.515	0.275	0.485	gi|255675969|dbj|BAF16404.2|/1.7e-290/Os05g0120200 [Oryza sativa Japonica Group]//gi|255675969|dbj|BAF16404.2|/5.2e-303/Os05g0120200 [Oryza sativa Japonica Group]	GO:0005886//plasma membrane;GO:0016021//integral component of membrane	GO:0005524//ATP binding;GO:0042626//ATPase activity, coupled to transmembrane movement of substances	GO:0055085//transmembrane transport	ko02010//ABC transporters
TraesCS1A01G049700	15	21.315	44.975	34.69	33.455	gi|68035567|gb|AAY84873.1|/1.2e-50/alternative splicing regulator [Triticum aestivum]//gi|68035567|gb|AAY84873.1|/4.2e-72/alternative splicing regulator [Triticum aestivum]	GO:0005739//mitochondrion	GO:0000166//nucleotide binding;GO:0003676//nucleic acid binding;GO:0008270//zinc ion binding	-	ko03040//Spliceosome
TraesCS1A01G049800	14	1.46	8.12	7.885	3.15	gi|22655795|gb|AAN04212.1|/5.6e-172/Putative beta-1,3-glucanase [Oryza sativa Japonica Group]	GO:0046658//anchored component of plasma membrane	GO:0030247//polysaccharide binding;GO:0042973//glucan endo-1,3-beta-D-glucosidase activity	GO:0005975//carbohydrate metabolic process	-
TraesCS1A01G050100	10	11.07	12.75	22.27	8.85	gi|473971355|gb|EMS51491.1|/2.8e-229/Alcohol dehydrogenase-like 3 [Triticum urartu]//gi|473971355|gb|EMS51491.1|/3.0e-212/Alcohol dehydrogenase-like 3 [Triticum urartu]	-	GO:0008270//zinc ion binding;GO:0016491//oxidoreductase activity	GO:0055114//oxidation-reduction process	ko01100//Metabolic pathways;ko01110//Biosynthesis of secondary metabolites;ko00010//Glycolysis / Gluconeogenesis;ko00350//Tyrosine metabolism;ko00071//Fatty acid degradation;ko01220//Degradation of aromatic compounds
TraesCS1A01G050400	15	0	1.37	9.705	3.625	gi|475593462|gb|EMT22394.1|/3.7e-141/Protein RUPTURED POLLEN GRAIN 1 [Aegilops tauschii]	GO:0016021//integral component of membrane	GO:0051119//sugar transmembrane transporter activity	GO:0034219//carbohydrate transmembrane transport	-
TraesCS1A01G050600	8	58.06	30.175	24.265	3.81	gi|473904917|gb|EMS49334.1|/1.8e-32/Defensin-like protein [Triticum urartu]	-	-	GO:0031640//killing of cells of other organism;GO:0050832//defense response to fungus	-
TraesCS1A01G050700	8	16.23	1.77	3.32	0	gi|641739917|gb|AIA66990.1|/7.2e-10/defensin [Triticum aestivum]	-	-	GO:0031640//killing of cells of other organism;GO:0050832//defense response to fungus	-
TraesCS1A01G050800	8	29.575	7.815	17.04	0	gi|258619910|gb|ACV84384.1|/1.9e-34/defensin precursor [Triticum turgidum subsp. durum]	-	-	GO:0031640//killing of cells of other organism;GO:0050832//defense response to fungus	-
TraesCS1A01G050900	2	19.015	0.835	2.05	1.4	gi|641739915|gb|AIA66989.1|/9.6e-39/defensin [Triticum aestivum]	-	-	GO:0031640//killing of cells of other organism;GO:0050832//defense response to fungus	-
TraesCS1A01G051700	0	281.925	73.705	84.52	27.14	gi|474387870|gb|EMS65097.1|/9.9e-15/hypothetical protein TRIUR3_16979 [Triticum urartu]	GO:0016021//integral component of membrane	-	-	-
TraesCS1A01G051900	8	42.66	36.69	29.915	10.895	gi|474387871|gb|EMS65098.1|/8.7e-26/hypothetical protein TRIUR3_16980 [Triticum urartu]	GO:0012506//vesicle membrane	GO:0005460//UDP-glucose transmembrane transporter activity	GO:0015786//UDP-glucose transport	-
TraesCS1A01G054300	15	0.78	2.21	1.815	1.83	gi|55168344|gb|AAV44209.1|/0.0e+00/unknow protein [Oryza sativa Japonica Group]	GO:0031011//Ino80 complex	-	GO:0000278//mitotic cell cycle;GO:0007062//sister chromatid cohesion;GO:0007129//synapsis;GO:0007131//reciprocal meiotic recombination;GO:0008284//positive regulation of cell proliferation;GO:0010332//response to gamma radiation;GO:0031048//chromatin silencing by small RNA;GO:0032204//regulation of telomere maintenance;GO:0032504//multicellular organism reproduction;GO:0042138//meiotic DNA double…	-
TraesCS1A01G056500	15	5.395	11.65	7.775	9.61	gi|357145416|ref|XP_003573635.1|/1.3e-145/PREDICTED: F-box protein SKIP1-like [Brachypodium distachyon]//gi|357145416|ref|XP_003573635.1|/7.2e-151/PREDICTED: F-box protein SKIP1-like [Brachypodium distachyon]	-	-	-	-
TraesCS1A01G056600	5	5.13	0.98	3.74	3.595	gi|474204967|gb|EMS58664.1|/5.5e-170/hypothetical protein TRIUR3_01534 [Triticum urartu]	GO:0005829//cytosol	GO:0008477//purine nucleosidase activity;GO:0045437//uridine nucleosidase activity	GO:0006152//purine nucleoside catabolic process	ko00240//Pyrimidine metabolism;ko00760//Nicotinate and nicotinamide metabolism
TraesCS1A01G056700	2	8.275	0.16	0.32	0.15	gi|357149825|ref|XP_003575245.1|/1.7e-22/PREDICTED: uncharacterized protein LOC100845716 [Brachypodium distachyon]	GO:0005737//cytoplasm	GO:0046914//transition metal ion binding	GO:0030001//metal ion transport;GO:0046916//cellular transition metal ion homeostasis	-
TraesCS1A01G056800	2	5.85	0.32	0.83	0.115	gi|357142708|ref|XP_003572665.1|/1.6e-28/PREDICTED: uncharacterized protein LOC100845606 [Brachypodium distachyon]	-	GO:0046872//metal ion binding	-	-
TraesCS1A01G057200	0	10.915	9.435	1.17	0.05	gi|354681872|dbj|BAL04916.1|/5.9e-250/glutamyl tRNA reductase [Triticum aestivum]//gi|354681872|dbj|BAL04916.1|/8.3e-277/glutamyl tRNA reductase [Triticum aestivum]	GO:0009507//chloroplast	GO:0008883//glutamyl-tRNA reductase activity;GO:0050661//NADP binding	GO:0006782//protoporphyrinogen IX biosynthetic process;GO:0015995//chlorophyll biosynthetic process;GO:0055114//oxidation-reduction process	ko01100//Metabolic pathways;ko01110//Biosynthesis of secondary metabolites;ko00860//Porphyrin and chlorophyll metabolism
TraesCS1A01G058300	11	8.53	11.605	4.405	2.21	gi|413950139|gb|AFW82788.1|/6.1e-84/structural constituent of ribosome [Zea mays]	GO:0005840//ribosome	-	GO:0042254//ribosome biogenesis	ko03010//Ribosome
TraesCS1A01G058400	15	0.115	2.13	1.23	1.13	gi|1008935836|gb|AFU92142.2|/1.0e-183/starch negative regulator RSR1 [Triticum aestivum]//gi|1008935836|gb|AFU92142.2|/1.1e-180/starch negative regulator RSR1 [Triticum aestivum]//gi|1008935836|gb|AFU92142.2|/8.0e-139/starch negative regulator RSR1 [Triticum aestivum]	GO:0005634//nucleus	GO:0003677//DNA binding;GO:0003700//transcription factor activity, sequence-specific DNA binding	GO:0006355//regulation of transcription, DNA-templated;GO:0007275//multicellular organism development	-
TraesCS1A01G058600	11	0.97	1.97	0.49	0.315	gi|473728361|gb|EMS45098.1|/1.2e-244/hypothetical protein TRIUR3_21415 [Triticum urartu]//gi|473728361|gb|EMS45098.1|/2.0e-296/hypothetical protein TRIUR3_21415 [Triticum urartu]//gi|473728361|gb|EMS45098.1|/2.3e-290/hypothetical protein TRIUR3_21415 [Triticum urartu]	-	-	-	-
TraesCS1A01G058900	8	1.165	0.275	0.14	0	gi|474418760|gb|EMS67371.1|/1.0e-278/Xylulose kinase [Triticum urartu]//gi|474418760|gb|EMS67371.1|/3.4e-277/Xylulose kinase [Triticum urartu]	GO:0009507//chloroplast	GO:0016301//kinase activity;GO:0016773//phosphotransferase activity, alcohol group as acceptor	GO:0005975//carbohydrate metabolic process;GO:0016310//phosphorylation	-
TraesCS1A01G059100	0	10.865	0.215	0.26	0	gi|475618985|gb|EMT30617.1|/1.3e-213/Patatin group A-3 [Aegilops tauschii]	GO:0005737//cytoplasm;GO:0016020//membrane	GO:0004620//phospholipase activity;GO:0047372//acylglycerol lipase activity	GO:0016042//lipid catabolic process	-
TraesCS1A01G059600	8	0.92	5.165	3.1	0.065	gi|937917117|dbj|BAS92035.1|/4.3e-95/Os05g0122500, partial [Oryza sativa Japonica Group]	-	-	-	ko01100//Metabolic pathways;ko00270//Cysteine and methionine metabolism
TraesCS1A01G060600	3	1.695	0.27	0.14	0.955	gi|474221545|gb|EMS59275.1|/2.6e-189/Ribosome biogenesis regulatory protein-like protein [Triticum urartu]//gi|474221545|gb|EMS59275.1|/6.2e-191/Ribosome biogenesis regulatory protein-like protein [Triticum urartu]	GO:0005634//nucleus	-	GO:0042254//ribosome biogenesis	ko04144//Endocytosis;ko03013//RNA transport
TraesCS1A01G060700	14	5.23	22.025	14.64	8.42	gi|475578203|gb|EMT18037.1|/3.8e-158/Ribosome biogenesis regulatory protein-like protein [Aegilops tauschii]	GO:0005730//nucleolus;GO:0030687//preribosome, large subunit precursor	-	GO:0000055//ribosomal large subunit export from nucleus;GO:0000447//endonucleolytic cleavage in ITS1 to separate SSU-rRNA from 5.8S rRNA and LSU-rRNA from tricistronic rRNA transcript (SSU-rRNA, 5.8S rRNA, LSU-rRNA);GO:0042273//ribosomal large subunit biogenesis	-
TraesCS1A01G060900	2	0.845	0	0	0	gi|473909528|gb|EMS49477.1|/3.5e-33/hypothetical protein TRIUR3_07252 [Triticum urartu]	-	-	-	-
TraesCS1A01G061100	2	6.36	0	0	0	gi|473909530|gb|EMS49479.1|/7.4e-61/hypothetical protein TRIUR3_07255 [Triticum urartu]	-	-	-	-
TraesCS1A01G061200	2	6.26	0	0	0	gi|326517780|dbj|BAK03808.1|/3.6e-43/predicted protein [Hordeum vulgare subsp. vulgare]	-	-	-	-
TraesCS1A01G061400	8	299.825	68.02	24.98	0	gi|473909528|gb|EMS49477.1|/1.0e-64/hypothetical protein TRIUR3_07252 [Triticum urartu]	-	-	-	-
TraesCS1A01G061700	0	5.39	1.915	0.54	0.105	gi|326507842|dbj|BAJ86664.1|/2.3e-254/predicted protein [Hordeum vulgare subsp. vulgare]//gi|326532896|dbj|BAJ89293.1|/1.5e-261/predicted protein [Hordeum vulgare subsp. vulgare]	GO:0043231//intracellular membrane-bounded organelle	GO:0080043//quercetin 3-O-glucosyltransferase activity;GO:0080044//quercetin 7-O-glucosyltransferase activity	GO:0009813//flavonoid biosynthetic process;GO:0052696//flavonoid glucuronidation	-
TraesCS1A01G062100	0	96.01	33.555	29.535	15.61	gi|326512012|dbj|BAJ95987.1|/9.6e-158/predicted protein [Hordeum vulgare subsp. vulgare]	GO:0016021//integral component of membrane	-	-	-
TraesCS1A01G062500	15	21.335	167.72	178.19	158.395	gi|827354912|gb|AKJ77990.1|/1.2e-57/endosperm transfer cell specific PR60 precursor [Triticum aestivum]	-	-	-	-
TraesCS1A01G062600	15	16.275	106.665	108.65	74.975	gi|224551494|gb|ACN54189.1|/8.6e-56/putative lipid transfer protein precursor [Triticum turgidum subsp. durum]	-	-	-	-
TraesCS1A01G062700	15	2.475	48.75	65.15	35.87	gi|827354912|gb|AKJ77990.1|/5.6e-55/endosperm transfer cell specific PR60 precursor [Triticum aestivum]	-	-	-	-
TraesCS1A01G062900	15	104.955	802.075	997.98	821.295	gi|167859887|gb|ACA04813.1|/5.1e-56/endosperm transfer cell specific PR60 precursor [Triticum aestivum]	-	-	-	-
TraesCS1A01G063100	15	8.075	98.94	119.76	78.38	gi|167859887|gb|ACA04813.1|/1.1e-58/endosperm transfer cell specific PR60 precursor [Triticum aestivum]	-	-	-	-
TraesCS1A01G064000	8	25.175	30.28	22.19	8	gi|32968187|emb|CAE12151.1|/3.3e-142/beta3-glucuronyltransferase, partial [Triticum aestivum]	GO:0000139//Golgi membrane;GO:0005739//mitochondrion;GO:0016021//integral component of membrane	GO:0015018//galactosylgalactosylxylosylprotein 3-beta-glucuronosyltransferase activity;GO:0042285//xylosyltransferase activity	GO:0009834//plant-type secondary cell wall biogenesis;GO:0010417//glucuronoxylan biosynthetic process;GO:0071555//cell wall organization	ko00514//Other types of O-glycan biosynthesis
TraesCS1A01G064100	14	4.85	6.865	8.375	3.165	gi|474072617|gb|EMS54439.1|/6.5e-228/Protein IQ-DOMAIN 1 [Triticum urartu]	-	-	-	ko03015//mRNA surveillance pathway
TraesCS1A01G064200	8	0.525	1.665	0.3	0	gi|474430384|gb|EMS67942.1|/2.8e-07/hypothetical protein TRIUR3_29969 [Triticum urartu]//gi|474430384|gb|EMS67942.1|/4.1e-151/hypothetical protein TRIUR3_29969 [Triticum urartu]//gi|474430384|gb|EMS67942.1|/7.3e-150/hypothetical protein TRIUR3_29969 [Triticum urartu]	-	GO:0003676//nucleic acid binding	-	-
TraesCS1A01G064800	13	0.02	0.385	0.08	0.26	gi|475559037|gb|EMT13250.1|/0.0e+00/Alpha,alpha-trehalose-phosphate synthase (UDP-forming) 1 [Aegilops tauschii]	GO:0016021//integral component of membrane	GO:0003825//alpha,alpha-trehalose-phosphate synthase (UDP-forming) activity;GO:0022891//substrate-specific transmembrane transporter activity	GO:0005992//trehalose biosynthetic process;GO:0055085//transmembrane transport	ko01100//Metabolic pathways;ko00500//Starch and sucrose metabolism
TraesCS1A01G065100	11	0.81	2.81	1.74	0.435	gi|116311024|emb|CAH67956.1|/7.8e-17/H0117D06-OSIGBa0088B06.8 [Oryza sativa Indica Group]	-	-	-	-
TraesCS1A01G065400	15	0.2	2.385	2.155	1.47	gi|474353828|gb|EMS63089.1|/5.5e-246/Nuclear pore complex protein Nup98-Nup96 [Triticum urartu]	GO:0005643//nuclear pore	-	GO:0006810//transport	ko03013//RNA transport
TraesCS1A01G065800	2	9.355	2.56	1.58	1.65	gi|226503777|ref|NP_001143297.1|/6.2e-32/uncharacterized protein LOC100275842 [Zea mays]	GO:0009536//plastid	-	-	-
TraesCS1A01G066100	15	0.19	300.43	594.99	1176.06	gi|474246751|gb|EMS60011.1|/1.0e-272/12S seed storage globulin 1 [Triticum urartu]	-	GO:0045735//nutrient reservoir activity	-	-
TraesCS1A01G066200	0	22.465	10.7	7.48	3.69	gi|47900452|gb|AAT39228.1|/6.3e-263/putative receptor like protein kinase LRK1 [Oryza sativa Japonica Group]	GO:0016021//integral component of membrane	GO:0004674//protein serine/threonine kinase activity;GO:0005524//ATP binding;GO:0030246//carbohydrate binding	GO:0006468//protein phosphorylation	-
TraesCS1A01G066900	14	1.395	3.96	4.86	2.16	gi|475623053|gb|EMT32079.1|/3.2e-300/Putative protein ycf45 [Aegilops tauschii]	GO:0005739//mitochondrion;GO:0009507//chloroplast	GO:0005524//ATP binding	-	-
TraesCS1A01G067200	15	1.12	3.135	3.58	2.37	gi|475623056|gb|EMT32082.1|/1.0e-301/hypothetical protein F775_09789 [Aegilops tauschii]	GO:0005739//mitochondrion	GO:0003690//double-stranded DNA binding	GO:0006355//regulation of transcription, DNA-templated	-
TraesCS1A01G067300	15	0.155	1.41	0.57	0.405	gi|473895110|gb|EMS48920.1|/0.0e+00/rRNA biogenesis protein rrp5 [Triticum urartu]	GO:0005730//nucleolus;GO:0005886//plasma membrane	GO:0003676//nucleic acid binding	GO:0001510//RNA methylation;GO:0006364//rRNA processing;GO:0006397//mRNA processing;GO:0006606//protein import into nucleus;GO:0009553//embryo sac development	-
TraesCS1A01G068000	11	8.45	24.655	13.5	5.08	gi|326511417|dbj|BAJ87722.1|/1.6e-84/predicted protein [Hordeum vulgare subsp. vulgare]	GO:0005739//mitochondrion;GO:0009536//plastid	-	-	-
TraesCS1A01G068300	15	0.885	2.835	2.765	2.765	gi|475606588|gb|EMT26446.1|/0.0e+00/Nuclear receptor corepressor 1 [Aegilops tauschii]	GO:0005634//nucleus;GO:0005739//mitochondrion	GO:0003677//DNA binding	-	-
TraesCS1A01G068400	16	4.14	5.315	22.945	10.225	gi|357130038|ref|XP_003566665.1|/5.8e-35/PREDICTED: uncharacterized protein At4g08330, chloroplastic-like [Brachypodium distachyon]	-	-	-	-
TraesCS1A01G069300	8	30.31	46.605	49.97	14.77	gi|312618320|gb|ADR00312.1|/0.0e+00/phosphoinositide-specific phospholipase C2 [Triticum aestivum]	GO:0005622//intracellular	GO:0004435//phosphatidylinositol phospholipase C activity;GO:0004871//signal transducer activity	GO:0016042//lipid catabolic process;GO:0035556//intracellular signal transduction	ko01100//Metabolic pathways;ko04070//Phosphatidylinositol signaling system;ko00562//Inositol phosphate metabolism
TraesCS1A01G069400	14	4.97	9.285	10.07	3.275	gi|475563410|gb|EMT14266.1|/5.5e-104/ADP-ribosylation factor-related protein 1 [Aegilops tauschii]	GO:0005622//intracellular	GO:0005525//GTP binding	GO:0007264//small GTPase mediated signal transduction	-
TraesCS1A01G069600	2	24.03	3.435	2.965	3.04	gi|326495376|dbj|BAJ85784.1|/7.1e-232/predicted protein [Hordeum vulgare subsp. vulgare]	-	GO:0046872//metal ion binding	-	-
TraesCS1A01G070200	16	15.24	29.04	58.225	27.53	gi|326493828|dbj|BAJ85376.1|/5.0e-193/predicted protein [Hordeum vulgare subsp. vulgare]	-	GO:0005506//iron ion binding;GO:0051213//dioxygenase activity	GO:0055114//oxidation-reduction process	ko01100//Metabolic pathways;ko01110//Biosynthesis of secondary metabolites;ko00941//Flavonoid biosynthesis
TraesCS1A01G070400	2	37.865	1.135	1.405	1.02	gi|125491397|gb|ABN43185.1|/1.3e-238/WRKY transcription factor [Triticum aestivum]//gi|125491397|gb|ABN43185.1|/6.0e-233/WRKY transcription factor [Triticum aestivum]	GO:0005622//intracellular	GO:0003700//transcription factor activity, sequence-specific DNA binding;GO:0043565//sequence-specific DNA binding	GO:0000165//MAPK cascade;GO:0002679//respiratory burst involved in defense response;GO:0006355//regulation of transcription, DNA-templated;GO:0006612//protein targeting to membrane;GO:0009595//detection of biotic stimulus;GO:0009651//response to salt stress;GO:0009697//salicylic acid biosynthetic process;GO:0009863//salicylic acid mediated signaling pathway;GO:0009867//jasmonic acid mediated sign…	ko04626//Plant-pathogen interaction
TraesCS1A01G070600	0	32.275	7.66	5.365	2.33	gi|326493726|dbj|BAJ85324.1|/0.0e+00/predicted protein [Hordeum vulgare subsp. vulgare]	GO:0016021//integral component of membrane	GO:0004674//protein serine/threonine kinase activity;GO:0005524//ATP binding	GO:0006468//protein phosphorylation	-
TraesCS1A01G070900	11	0.215	0.895	0.585	0.075	gi|473905601|gb|EMS49376.1|/1.1e-280/hypothetical protein TRIUR3_16869 [Triticum urartu]//gi|473905601|gb|EMS49376.1|/2.4e-280/hypothetical protein TRIUR3_16869 [Triticum urartu]//gi|473905601|gb|EMS49376.1|/4.0e-179/hypothetical protein TRIUR3_16869 [Triticum urartu]//gi|473905601|gb|EMS49376.1|/4.7e-289/hypothetical protein TRIUR3_16869 [Triticum urartu]//gi|473905601|gb|EMS49376.1|/8.5e-264/hy…	-	-	GO:0042546//cell wall biogenesis;GO:0044036//cell wall macromolecule metabolic process;GO:0071554	-
TraesCS1A01G071100	7	1.305	1.69	0.41	0.78	gi|475582726|gb|EMT19226.1|/2.8e-209/hypothetical protein F775_08295 [Aegilops tauschii]	-	GO:0003677//DNA binding	-	ko04120//Ubiquitin mediated proteolysis
TraesCS1A01G071400	8	4.82	4.98	5.075	1.555	gi|473961637|gb|EMS51148.1|/5.4e-222/UDP-glycosyltransferase 85A3 [Triticum urartu]//gi|473961637|gb|EMS51148.1|/8.3e-218/UDP-glycosyltransferase 85A3 [Triticum urartu]	GO:0005739//mitochondrion	GO:0080043//quercetin 3-O-glucosyltransferase activity;GO:0080044//quercetin 7-O-glucosyltransferase activity	GO:0009813//flavonoid biosynthetic process;GO:0052696//flavonoid glucuronidation	ko01100//Metabolic pathways;ko01110//Biosynthesis of secondary metabolites;ko00500//Starch and sucrose metabolism;ko00940//Phenylpropanoid biosynthesis;ko00460//Cyanoamino acid metabolism;ko00040//Pentose and glucuronate interconversions;ko00860//Porphyrin and chlorophyll metabolism;ko00053//Ascorbate and aldarate metabolism
TraesCS1A01G071700	1	2.08	0.545	0.465	0.94	gi|226526128|gb|ACO71189.1|/1.4e-288/carotenoid isomerase 1 [Zea mays]	-	GO:0016491//oxidoreductase activity;GO:0046608//carotenoid isomerase activity	GO:0009662//etioplast organization;GO:0016117//carotenoid biosynthetic process;GO:0055114//oxidation-reduction process	ko01100//Metabolic pathways;ko01110//Biosynthesis of secondary metabolites;ko00906//Carotenoid biosynthesis
TraesCS1A01G072000	15	7.915	17.415	12.64	15.75	gi|26986170|emb|CAD48599.3|/8.1e-250/gamma-glutamylcysteine synthetase [Oryza sativa Japonica Group]//gi|474253570|gb|EMS60294.1|/7.5e-238/Glutamate--cysteine ligase B, chloroplastic [Triticum urartu]	GO:0005739//mitochondrion;GO:0009570//chloroplast stroma;GO:0016021//integral component of membrane	GO:0004357//glutamate-cysteine ligase activity;GO:0005524//ATP binding	GO:0002213//defense response to insect;GO:0006750//glutathione biosynthetic process;GO:0009408//response to heat;GO:0009700//indole phytoalexin biosynthetic process;GO:0009816//defense response to bacterium, incompatible interaction;GO:0009908//flower development;GO:0019761//glucosinolate biosynthetic process;GO:0046686//response to cadmium ion;GO:0050832//defense response to fungus;GO:0052544//d…	ko01100//Metabolic pathways;ko00480//Glutathione metabolism;ko00270//Cysteine and methionine metabolism
TraesCS1A01G072100	0	5.35	2.145	0.035	0	gi|474097252|gb|EMS55138.1|/3.0e-281/Endoglucanase 14 [Triticum urartu]	-	GO:0008810//cellulase activity	GO:0030245//cellulose catabolic process	ko01100//Metabolic pathways;ko00500//Starch and sucrose metabolism
TraesCS1A01G072300	0	9.015	2.615	0	0	gi|474097252|gb|EMS55138.1|/3.7e-255/Endoglucanase 14 [Triticum urartu]	-	GO:0008810//cellulase activity	GO:0030245//cellulose catabolic process	ko01100//Metabolic pathways;ko00500//Starch and sucrose metabolism
TraesCS1A01G072600	2	60.015	17.985	29.31	29.645	gi|62898531|dbj|BAD97365.1|/3.1e-59/bZIP transcription factor [Triticum aestivum]	-	GO:0003700//transcription factor activity, sequence-specific DNA binding;GO:0043565//sequence-specific DNA binding	GO:0006355//regulation of transcription, DNA-templated	-
TraesCS1A01G073300	2	1.065	0.2	0.275	0.245	gi|326518772|dbj|BAJ92547.1|/0.0e+00/predicted protein [Hordeum vulgare subsp. vulgare]	GO:0005886//plasma membrane;GO:0009506//plasmodesma;GO:0016021//integral component of membrane	GO:0004674//protein serine/threonine kinase activity;GO:0005524//ATP binding	GO:0006468//protein phosphorylation;GO:0006952//defense response	-
TraesCS1A01G074400	15	2.24	10.975	7.955	9.295	gi|475571933|gb|EMT16376.1|/0.0e+00/Tuftelin-interacting protein 11 [Aegilops tauschii]//gi|475571933|gb|EMT16376.1|/5.7e-176/Tuftelin-interacting protein 11 [Aegilops tauschii]	-	GO:0003676//nucleic acid binding	GO:0009630//gravitropism	-
TraesCS1A01G075000	8	3.87	4.885	2.595	0.69	gi|475414689|gb|EMT00965.1|/0.0e+00/Fatty acyl-CoA synthetase B [Aegilops tauschii]	GO:0005783//endoplasmic reticulum	GO:0004467//long-chain fatty acid-CoA ligase activity;GO:0031957//very long-chain fatty acid-CoA ligase activity	GO:0001676//long-chain fatty acid metabolic process;GO:0009627//systemic acquired resistance;GO:0010025//wax biosynthetic process;GO:0010143//cutin biosynthetic process;GO:0034976//response to endoplasmic reticulum stress	ko01100//Metabolic pathways;ko01212//Fatty acid metabolism;ko04146//Peroxisome;ko00071//Fatty acid degradation;ko00061//Fatty acid biosynthesis
TraesCS1A01G075100	0	7.9	5.325	2.635	3.13	gi|326505128|dbj|BAK02951.1|/9.5e-242/predicted protein [Hordeum vulgare subsp. vulgare]	-	-	GO:0009688//abscisic acid biosynthetic process	-
TraesCS1A01G075600	15	0.195	0.8	0.44	0.42	gi|475502214|gb|EMT04410.1|/0.0e+00/Formin-like protein 6 [Aegilops tauschii]	-	GO:0004721//phosphoprotein phosphatase activity	GO:0006470//protein dephosphorylation	-
TraesCS1A01G076000	15	0.695	3.42	1.83	1.65	gi|473790259|gb|EMS46345.1|/0.0e+00/hypothetical protein TRIUR3_13475 [Triticum urartu]	GO:0005794//Golgi apparatus;GO:0009507//chloroplast	-	GO:0010197//polar nucleus fusion;GO:0048868//pollen tube development	ko01100//Metabolic pathways;ko01110//Biosynthesis of secondary metabolites;ko00500//Starch and sucrose metabolism;ko00010//Glycolysis / Gluconeogenesis;ko00230//Purine metabolism;ko00520//Amino sugar and nucleotide sugar metabolism;ko00561//Glycerolipid metabolism;ko00564//Glycerophospholipid metabolism;ko00052//Galactose metabolism;ko00030//Pentose phosphate pathway
TraesCS1A01G076500	2	1.19	0.14	0.11	0.07	gi|475618445|gb|EMT30450.1|/3.1e-174/Disease resistance protein RPM1 [Aegilops tauschii]	-	-	-	ko04626//Plant-pathogen interaction
TraesCS1A01G076700	0	99.215	26.6	22.235	8.69	gi|475588348|gb|EMT20826.1|/4.7e-275/Cytochrome P450 76C1 [Aegilops tauschii]	-	GO:0004497//monooxygenase activity;GO:0005506//iron ion binding;GO:0016705//oxidoreductase activity, acting on paired donors, with incorporation or reduction of molecular oxygen;GO:0020037//heme binding	GO:0055114//oxidation-reduction process	ko01100//Metabolic pathways;ko01110//Biosynthesis of secondary metabolites;ko00945//Stilbenoid, diarylheptanoid and gingerol biosynthesis;ko00904//Diterpenoid biosynthesis;ko00903//Limonene and pinene degradation
TraesCS1A01G076900	15	0.105	3.79	3.255	3.83	gi|474113455|gb|EMS55736.1|/1.7e-176/hypothetical protein TRIUR3_30853 [Triticum urartu]//gi|474113455|gb|EMS55736.1|/4.4e-132/hypothetical protein TRIUR3_30853 [Triticum urartu]	-	-	-	-
TraesCS1A01G077700	4	11.865	7.14	15.985	6.8	gi|474043323|gb|EMS53366.1|/1.8e-184/Peroxidase 2 [Triticum urartu]//gi|474043323|gb|EMS53366.1|/3.7e-171/Peroxidase 2 [Triticum urartu]	GO:0005576//extracellular region;GO:0009505//plant-type cell wall	GO:0004601//peroxidase activity;GO:0020037//heme binding;GO:0046872//metal ion binding	GO:0006979//response to oxidative stress;GO:0009664//plant-type cell wall organization;GO:0042744//hydrogen peroxide catabolic process;GO:0055114//oxidation-reduction process;GO:0098869//cellular oxidant detoxification	ko01100//Metabolic pathways;ko01110//Biosynthesis of secondary metabolites;ko00940//Phenylpropanoid biosynthesis
TraesCS1A01G078800	14	39.585	96.33	94.865	31.465	gi|473881465|gb|EMS47979.1|/4.4e-123/putative glutathione S-transferase GSTF1 [Triticum urartu]	-	GO:0004364//glutathione transferase activity	-	ko00480//Glutathione metabolism
TraesCS1A01G079700	0	61.48	19.345	14.075	7.81	gi|474433849|gb|EMS68085.1|/1.7e-218/Pto-interacting protein 1 [Triticum urartu]//gi|474433849|gb|EMS68085.1|/9.5e-167/Pto-interacting protein 1 [Triticum urartu]	-	GO:0004674//protein serine/threonine kinase activity;GO:0005524//ATP binding	GO:0006468//protein phosphorylation	ko04626//Plant-pathogen interaction
TraesCS1A01G079800	2	3.075	1.095	1.07	0.825	gi|357134767|ref|XP_003568987.1|/2.7e-95/PREDICTED: tropomyosin-like [Brachypodium distachyon]	-	-	-	-
TraesCS1A01G079900	8	13.08	21.885	6.785	0.75	gi|413949623|gb|AFW82272.1|/8.9e-50/histone H4.3 [Zea mays]	GO:0000788//nuclear nucleosome;GO:0005730//nucleolus;GO:0005774//vacuolar membrane;GO:0005794//Golgi apparatus;GO:0005829//cytosol;GO:0005886//plasma membrane;GO:0009506//plasmodesma;GO:0009507//chloroplast;GO:0009579//thylakoid;GO:0016021//integral component of membrane	GO:0000166//nucleotide binding;GO:0003677//DNA binding;GO:0042393//histone binding;GO:0046982//protein heterodimerization activity	GO:0006334//nucleosome assembly;GO:0009414//response to water deprivation	-
TraesCS1A01G080200	15	0.28	1.195	0.76	0.825	gi|474191794|gb|EMS58193.1|/0.0e+00/hypothetical protein TRIUR3_12822 [Triticum urartu]	-	-	-	-
TraesCS1A01G081300	16	3.735	8.06	11.135	5.43	gi|475615144|gb|EMT29330.1|/0.0e+00/ABC transporter B family member 4 [Aegilops tauschii]	GO:0016021//integral component of membrane	GO:0005524//ATP binding;GO:0042626//ATPase activity, coupled to transmembrane movement of substances	GO:0055085//transmembrane transport	ko02010//ABC transporters
TraesCS1A01G081600	0	10.32	3.675	3.735	0.865	gi|326498213|dbj|BAJ98534.1|/1.1e-100/predicted protein [Hordeum vulgare subsp. vulgare]	GO:0016021//integral component of membrane	-	-	-
TraesCS1A01G081700	0	14.36	2.75	0.67	0.28	gi|474385183|gb|EMS64913.1|/1.4e-64/hypothetical protein TRIUR3_08373 [Triticum urartu]	GO:0016021//integral component of membrane	-	-	-
TraesCS1A01G082000	16	4.18	10.495	13.755	7.32	gi|473777056|gb|EMS45962.1|/2.4e-294/Aspartic proteinase [Triticum urartu]	GO:0005773//vacuole	GO:0004190//aspartic-type endopeptidase activity	GO:0006508//proteolysis;GO:0006629//lipid metabolic process;GO:0030163//protein catabolic process	-
TraesCS1A01G083000	0	6.35	3.125	2.28	0.635	gi|475617013|gb|EMT29957.1|/3.2e-153/Transcription factor PIF3 [Aegilops tauschii]	-	GO:0046983//protein dimerization activity	-	ko04075//Plant hormone signal transduction;ko04712//Circadian rhythm - plant
TraesCS1A01G083300	2	23.555	0.175	0.125	0.055	gi|721640699|ref|XP_010231742.1|/2.5e-55/PREDICTED: uncharacterized protein LOC100822944 isoform X4 [Brachypodium distachyon]	-	-	-	-
TraesCS1A01G083400	14	17.51	36.39	25.84	17.28	gi|68037220|gb|AAY84882.1|/1.4e-86/mRNA transport factor [Triticum aestivum]	GO:0005737//cytoplasm;GO:0035145//exon-exon junction complex	GO:0000166//nucleotide binding;GO:0003729//mRNA binding	GO:0000184//nuclear-transcribed mRNA catabolic process, nonsense-mediated decay;GO:0000381//regulation of alternative mRNA splicing, via spliceosome	ko03013//RNA transport;ko03040//Spliceosome;ko03015//mRNA surveillance pathway
TraesCS1A01G083800	17	0	2.18	45.17	302.85	gi|475619363|gb|EMT30749.1|/2.6e-162/Glucose and ribitol dehydrogenase-like protein [Aegilops tauschii]	-	GO:0016491//oxidoreductase activity	GO:0055114//oxidation-reduction process	ko01100//Metabolic pathways;ko01110//Biosynthesis of secondary metabolites;ko01212//Fatty acid metabolism;ko01040//Biosynthesis of unsaturated fatty acids;ko00061//Fatty acid biosynthesis;ko00960//Tropane, piperidine and pyridine alkaloid biosynthesis;ko00780//Biotin metabolism
TraesCS1A01G084100	14	4.525	11.925	9.735	5.655	gi|226492595|ref|NP_001151868.1|/3.3e-105/uncharacterized protein LOC100285504 [Zea mays]	GO:0009536//plastid	GO:0003723//RNA binding;GO:0070039//rRNA (guanosine-2'-O-)-methyltransferase activity	GO:0000453//enzyme-directed rRNA 2'-O-methylation	-
TraesCS1A01G084200	15	1.25	10.84	8.58	6.62	gi|326521368|dbj|BAJ96887.1|/0.0e+00/predicted protein [Hordeum vulgare subsp. vulgare]	GO:0005737//cytoplasm	GO:0004842//ubiquitin-protein transferase activity;GO:0008270//zinc ion binding	GO:0009966//regulation of signal transduction;GO:0016567//protein ubiquitination	ko03013//RNA transport
TraesCS1A01G084300	0	7.82	4.535	1.355	0.89	gi|326495588|dbj|BAJ85890.1|/1.8e-138/predicted protein [Hordeum vulgare subsp. vulgare]	GO:0005739//mitochondrion;GO:0009507//chloroplast	GO:0003690//double-stranded DNA binding	GO:0006355//regulation of transcription, DNA-templated	-
TraesCS1A01G084500	2	48.78	2.355	3.95	1.55	gi|475591147|gb|EMT21664.1|/4.5e-171/Putative phosphoglycerate mutase DET1 [Aegilops tauschii]	GO:0005829//cytosol;GO:0009536//plastid	GO:0050278//sedoheptulose-bisphosphatase activity	GO:0016311//dephosphorylation	-
TraesCS1A01G085000	12	0.84	2.235	1.01	1.28	gi|473736983|gb|EMS45316.1|/0.0e+00/Replication protein A 70 kDa DNA-binding subunit [Triticum urartu]	GO:0005634//nucleus	GO:0003677//DNA binding;GO:0008270//zinc ion binding	GO:0006260//DNA replication;GO:0006281//DNA repair;GO:0006310//DNA recombination	ko03440//Homologous recombination;ko03420//Nucleotide excision repair;ko03030//DNA replication;ko03430//Mismatch repair
TraesCS1A01G085600	15	32.295	181.95	171.22	109.29	gi|475595366|gb|EMT23015.1|/1.4e-275/Alanine aminotransferase 2 [Aegilops tauschii]	-	GO:0004021//L-alanine:2-oxoglutarate aminotransferase activity;GO:0030170//pyridoxal phosphate binding	GO:0009058//biosynthetic process;GO:0042853//L-alanine catabolic process	ko01100//Metabolic pathways;ko01200//Carbon metabolism;ko01230//Biosynthesis of amino acids;ko00710//Carbon fixation in photosynthetic organisms;ko01210//2-Oxocarboxylic acid metabolism;ko00250//Alanine, aspartate and glutamate metabolism;ko00220//Arginine biosynthesis
TraesCS1A01G086100	15	0.16	15.515	116.295	165.215	gi|475554537|gb|EMT12249.1|/2.7e-250/Serine carboxypeptidase 2 [Aegilops tauschii]//gi|475554537|gb|EMT12249.1|/4.0e-254/Serine carboxypeptidase 2 [Aegilops tauschii]	GO:0005576//extracellular region	GO:0004185//serine-type carboxypeptidase activity	GO:0006508//proteolysis	-
TraesCS1A01G086500	14	2.27	5.58	4.255	3.155	gi|84105092|gb|ABC54586.1|/0.0e+00/mitogen-activated protein kinase 2 [Triticum aestivum]	GO:0005622//intracellular	GO:0004707//MAP kinase activity;GO:0005524//ATP binding	GO:0000165//MAPK cascade	ko04626//Plant-pathogen interaction
TraesCS1A01G086600	15	1.235	7.685	4.965	4.26	gi|474431923|gb|EMS68018.1|/6.0e-195/hypothetical protein TRIUR3_00872 [Triticum urartu]	GO:0005622//intracellular	-	GO:0006406//mRNA export from nucleus;GO:0006606//protein import into nucleus	-
TraesCS1A01G086700	15	0	0.19	0.19	2.105	gi|474431924|gb|EMS68019.1|/2.8e-35/Subtilisin-chymotrypsin inhibitor-2A [Triticum urartu]	-	GO:0004867//serine-type endopeptidase inhibitor activity	GO:0009611//response to wounding;GO:0010951//negative regulation of endopeptidase activity	-
TraesCS1A01G087500	15	0.21	1.455	1.315	0.635	gi|473794465|gb|EMS46456.1|/0.0e+00/Lysosomal alpha-mannosidase [Triticum urartu]	-	GO:0004559//alpha-mannosidase activity;GO:0008270//zinc ion binding;GO:0030246//carbohydrate binding	GO:0006013//mannose metabolic process;GO:0006517//protein deglycosylation	ko00511//Other glycan degradation
TraesCS1A01G087700	15	1.64	33.86	24.155	15.04	gi|475606601|gb|EMT26453.1|/1.3e-77/ZF-HD homeobox protein [Aegilops tauschii]	-	GO:0003677//DNA binding	-	-
TraesCS1A01G087800	15	0.1	0.97	1.11	1.155	gi|242044494|ref|XP_002460118.1|/1.3e-246/hypothetical protein SORBIDRAFT_02g023020 [Sorghum bicolor]	-	-	-	ko00561//Glycerolipid metabolism;ko00052//Galactose metabolism;ko00600//Sphingolipid metabolism;ko00603//Glycosphingolipid biosynthesis - globo series
TraesCS1A01G087900	15	0.43	1.455	1.035	1.16	gi|473739083|gb|EMS45332.1|/0.0e+00/Transcription regulatory protein SNF2 [Triticum urartu]	-	GO:0005524//ATP binding;GO:0042393//histone binding	-	-
TraesCS1A01G088000	14	1.275	3.23	2.255	1.715	gi|357134711|ref|XP_003568959.1|/0.0e+00/PREDICTED: serine/threonine-protein phosphatase BSL1 homolog isoform X2 [Brachypodium distachyon]//gi|475549896|gb|EMT11348.1|/0.0e+00/Serine/threonine phosphatase BSL1-like protein [Aegilops tauschii]//gi|944072096|gb|KQK07580.1|/0.0e+00/hypothetical protein BRADI_2g36370 [Brachypodium distachyon]	GO:0005886//plasma membrane	GO:0004721//phosphoprotein phosphatase activity	GO:0006470//protein dephosphorylation;GO:0009742//brassinosteroid mediated signaling pathway	-
TraesCS1A01G088100	15	3.74	7.855	8.765	6.48	gi|475586727|gb|EMT20370.1|/3.0e-239/Ankyrin-2 [Aegilops tauschii]//gi|475586727|gb|EMT20370.1|/3.2e-241/Ankyrin-2 [Aegilops tauschii]	-	GO:0008270//zinc ion binding	-	-
TraesCS1A01G089100	14	4.48	10.665	9.275	4.235	gi|326512912|dbj|BAK03363.1|/0.0e+00/predicted protein, partial [Hordeum vulgare subsp. vulgare]//gi|326512912|dbj|BAK03363.1|/2.1e-303/predicted protein, partial [Hordeum vulgare subsp. vulgare]	-	-	-	ko01100//Metabolic pathways;ko00270//Cysteine and methionine metabolism
TraesCS1A01G089500	8	3.67	1.58	1.95	0.14	gi|326526921|dbj|BAK00849.1|/5.7e-177/predicted protein [Hordeum vulgare subsp. vulgare]	-	GO:0046872//metal ion binding;GO:0051213//dioxygenase activity	GO:0009693//ethylene biosynthetic process;GO:0055114//oxidation-reduction process	ko01100//Metabolic pathways;ko01110//Biosynthesis of secondary metabolites;ko00270//Cysteine and methionine metabolism
TraesCS1A01G089600	2	10.595	0.295	0.245	0.27	gi|326526921|dbj|BAK00849.1|/3.3e-177/predicted protein [Hordeum vulgare subsp. vulgare]	-	GO:0046872//metal ion binding;GO:0051213//dioxygenase activity	GO:0009693//ethylene biosynthetic process;GO:0055114//oxidation-reduction process	ko01100//Metabolic pathways;ko01110//Biosynthesis of secondary metabolites;ko00270//Cysteine and methionine metabolism
TraesCS1A01G089900	14	6.09	21.19	12.34	6.3	gi|475582060|gb|EMT19022.1|/0.0e+00/Cullin-1 [Aegilops tauschii]	GO:0031461//cullin-RING ubiquitin ligase complex	GO:0031625//ubiquitin protein ligase binding;GO:0061630//ubiquitin protein ligase activity	GO:0042787//protein ubiquitination involved in ubiquitin-dependent protein catabolic process	ko04141//Protein processing in endoplasmic reticulum;ko04120//Ubiquitin mediated proteolysis
TraesCS1A01G090000	15	1.19	5.855	6.865	4.79	gi|473923617|gb|EMS49792.1|/0.0e+00/Cullin-1 [Triticum urartu]	GO:0016021//integral component of membrane;GO:0031461//cullin-RING ubiquitin ligase complex	GO:0031625//ubiquitin protein ligase binding;GO:0061630//ubiquitin protein ligase activity	GO:0042787//protein ubiquitination involved in ubiquitin-dependent protein catabolic process	ko04141//Protein processing in endoplasmic reticulum;ko04120//Ubiquitin mediated proteolysis
TraesCS1A01G090600	14	3.945	9.015	8.88	4.43	gi|326511339|dbj|BAJ87683.1|/4.1e-130/predicted protein [Hordeum vulgare subsp. vulgare]	GO:0009536//plastid	GO:0030170//pyridoxal phosphate binding	-	-
TraesCS1A01G091100	15	1.83	5.18	3.895	3.7	gi|474369413|gb|EMS63734.1|/0.0e+00/putative chromatin-remodeling complex ATPase chain [Triticum urartu]	GO:0016589//NURF complex	GO:0003677//DNA binding;GO:0005524//ATP binding;GO:0016887//ATPase activity;GO:0031491//nucleosome binding	GO:0043044//ATP-dependent chromatin remodeling	-
TraesCS1A01G091500	15	0.055	5.905	7.35	8.15	gi|9502145|gb|AAF88000.1|/0.0e+00/starch synthase III [Aegilops tauschii]	-	GO:0004373//glycogen (starch) synthase activity;GO:2001070//starch binding	-	ko01100//Metabolic pathways;ko01110//Biosynthesis of secondary metabolites;ko00500//Starch and sucrose metabolism
TraesCS1A01G092000	3	7.405	0	0.04	0.24	gi|474383853|gb|EMS64792.1|/1.4e-98/Putative cyclin-dependent kinase F-2 [Triticum urartu]	-	GO:0004674//protein serine/threonine kinase activity;GO:0005524//ATP binding	GO:0006468//protein phosphorylation	-
TraesCS1A01G092200	17	0	0	0.67	1.815	gi|195646064|gb|ACG42500.1|/6.1e-106/osmotin-like protein precursor [Zea mays]//gi|326511120|dbj|BAJ87574.1|/1.6e-135/predicted protein [Hordeum vulgare subsp. vulgare]	-	-	GO:0045492//xylan biosynthetic process	ko03013//RNA transport
TraesCS1A01G092800	4	0.36	0	1.535	0	gi|226500494|ref|NP_001150304.1|/1.5e-143/uncharacterized protein LOC100283934 precursor [Zea mays]	-	-	-	ko00511//Other glycan degradation
TraesCS1A01G092900	11	285.275	538.385	368.075	143.765	gi|48596901|dbj|BAD22763.1|/1.5e-149/ribosomal protein [Bromus inermis]	GO:0022627//cytosolic small ribosomal subunit	GO:0003735//structural constituent of ribosome;GO:0019843//rRNA binding	GO:0006412//translation	ko03010//Ribosome
TraesCS1A01G093000	15	0	0.41	0.3	7.49	gi|226494554|ref|NP_001147341.1|/1.4e-24/peripheral-type benzodiazepine receptor [Zea mays]	GO:0005794//Golgi apparatus;GO:0016021//integral component of membrane	-	-	-
TraesCS1A01G093800	8	383.14	219.705	283.99	113.065	gi|187658937|sp|A2Y0H2.1|Y5513_ORYSI/7.1e-101/RecName: Full=REF/SRPP-like protein OsI_017815	-	-	-	-
TraesCS1A01G093900	14	4.29	17.705	11.32	6.94	gi|475471897|gb|EMT02434.1|/0.0e+00/Translocase of chloroplast 159, chloroplastic [Aegilops tauschii]	-	GO:0005525//GTP binding;GO:0016817//hydrolase activity, acting on acid anhydrides	-	ko03013//RNA transport;ko03040//Spliceosome;ko03015//mRNA surveillance pathway
TraesCS1A01G094100	15	0.875	10.855	18.275	11.53	gi|474216672|gb|EMS59125.1|/2.1e-78/hypothetical protein TRIUR3_19449 [Triticum urartu]	-	-	-	ko04120//Ubiquitin mediated proteolysis
TraesCS1A01G094700	0	613.65	134.79	41.185	2.265	gi|326529467|dbj|BAK04680.1|/9.9e-291/predicted protein [Hordeum vulgare subsp. vulgare]//gi|937917415|dbj|BAS92333.1|/2.5e-184/Os05g0153300 [Oryza sativa Japonica Group]	GO:0016021//integral component of membrane	GO:0016787//hydrolase activity	GO:0006629//lipid metabolic process	-
TraesCS1A01G094900	2	8.005	0.035	0.035	0.365	gi|475518517|gb|EMT06206.1|/2.5e-275/Phenylalanine ammonia-lyase [Aegilops tauschii]	GO:0005737//cytoplasm	GO:0045548//phenylalanine ammonia-lyase activity	GO:0006559//L-phenylalanine catabolic process;GO:0009800//cinnamic acid biosynthetic process	ko01100//Metabolic pathways;ko01110//Biosynthesis of secondary metabolites;ko00940//Phenylpropanoid biosynthesis;ko00360//Phenylalanine metabolism
TraesCS1A01G095000	15	2.835	12.35	9.505	6.625	gi|473923689|gb|EMS49796.1|/7.4e-254/Kinesin-like protein KIF2C [Triticum urartu]//gi|475598105|gb|EMT23830.1|/0.0e+00/Kinesin-like protein KIF2C [Aegilops tauschii]	GO:0005874//microtubule	GO:0003777//microtubule motor activity;GO:0005524//ATP binding;GO:0008017//microtubule binding	GO:0007018//microtubule-based movement	-
TraesCS1A01G095100	15	20.55	49.165	43.99	33.1	gi|6996144|emb|CAB75506.1|/1.2e-195/VIP2 protein [Avena fatua]	-	GO:0008270//zinc ion binding	-	-
TraesCS1A01G096000	14	7.41	17.21	12.575	7.06	gi|475574987|gb|EMT17133.1|/1.4e-133/U1 small nuclear ribonucleoprotein A [Aegilops tauschii]	GO:0005685//U1 snRNP;GO:0005730//nucleolus;GO:0005829//cytosol;GO:0019013//viral nucleocapsid	GO:0000166//nucleotide binding;GO:0030619//U1 snRNA binding;GO:0035614//snRNA stem-loop binding	GO:0000398//mRNA splicing, via spliceosome;GO:0009651//response to salt stress	ko03040//Spliceosome
TraesCS1A01G096100	14	7.46	21.975	21.18	8.4	gi|326529489|dbj|BAK04691.1|/1.3e-30/predicted protein [Hordeum vulgare subsp. vulgare]	GO:0016592//mediator complex	-	-	-
TraesCS1A01G096500	11	55.855	94.325	68.26	24.54	gi|475579567|gb|EMT18368.1|/2.7e-97/60S ribosomal protein L18-2 [Aegilops tauschii]//gi|475579567|gb|EMT18368.1|/5.4e-69/60S ribosomal protein L18-2 [Aegilops tauschii]	GO:0022625//cytosolic large ribosomal subunit	GO:0003723//RNA binding;GO:0003735//structural constituent of ribosome	GO:0006412//translation	ko03010//Ribosome
TraesCS1A01G096600	11	1.815	3.09	2.06	0.615	gi|475579568|gb|EMT18369.1|/0.0e+00/Ethylene receptor 1 [Aegilops tauschii]	GO:0005783//endoplasmic reticulum;GO:0016021//integral component of membrane	GO:0000155//phosphorelay sensor kinase activity	GO:0010105//negative regulation of ethylene-activated signaling pathway;GO:0023014//signal transduction by protein phosphorylation	ko04075//Plant hormone signal transduction
TraesCS1A01G096800	16	0.375	1.965	3.045	1.215	gi|474397885|gb|EMS65846.1|/1.1e-215/Transcription factor MYB98 [Triticum urartu]	-	GO:0003677//DNA binding	-	ko04626//Plant-pathogen interaction
TraesCS1A01G097100	14	0.58	3.97	2.575	0.655	gi|960465173|ref|XP_014753870.1|/9.4e-124/PREDICTED: uncharacterized protein LOC100846711 isoform X2 [Brachypodium distachyon]	GO:0005666//DNA-directed RNA polymerase III complex	GO:0001056//RNA polymerase III activity;GO:0003677//DNA binding	GO:0006383//transcription from RNA polymerase III promoter	ko01100//Metabolic pathways;ko00230//Purine metabolism;ko00240//Pyrimidine metabolism;ko03020//RNA polymerase
TraesCS1A01G097700	11	56.455	91.74	57.875	29	gi|299469378|emb|CBG91907.1|/5.0e-204/putative PDI-like protein [Triticum aestivum]	GO:0005774//vacuolar membrane;GO:0005783//endoplasmic reticulum;GO:0009505//plant-type cell wall	GO:0016853//isomerase activity	GO:0006094//gluconeogenesis;GO:0006096//glycolytic process;GO:0009553//embryo sac development;GO:0009567//double fertilization forming a zygote and endosperm;GO:0009627//systemic acquired resistance;GO:0009651//response to salt stress;GO:0009793//embryo development ending in seed dormancy;GO:0045454//cell redox homeostasis;GO:0048868//pollen tube development	ko04141//Protein processing in endoplasmic reticulum
TraesCS1A01G098800	0	11.38	0.52	0.03	0.02	gi|475579421|gb|EMT18338.1|/4.0e-71/hypothetical protein F775_03638 [Aegilops tauschii]	-	-	-	-
TraesCS1A01G099100	14	4.59	16.355	24.46	2.14	gi|166863537|gb|ABZ01581.1|/0.0e+00/cellulose synthase-like CslF9 [Hordeum vulgare]	GO:0016021//integral component of membrane	GO:0016760//cellulose synthase (UDP-forming) activity	GO:0030244//cellulose biosynthetic process;GO:0071555//cell wall organization	ko01100//Metabolic pathways;ko00500//Starch and sucrose metabolism;ko00520//Amino sugar and nucleotide sugar metabolism
TraesCS1A01G099200	0	11.38	0.52	0.03	0.02	gi|475579421|gb|EMT18338.1|/4.0e-71/hypothetical protein F775_03638 [Aegilops tauschii]	-	-	-	-
TraesCS1A01G099300	14	4.785	22.19	12.695	5.39	gi|475569268|gb|EMT15727.1|/9.7e-173/DnaJ homolog subfamily B member 11 [Aegilops tauschii]	GO:0005788//endoplasmic reticulum lumen;GO:0005886//plasma membrane	GO:0051082//unfolded protein binding	GO:0006457//protein folding;GO:0006984//ER-nucleus signaling pathway;GO:0009408//response to heat;GO:0009627//systemic acquired resistance;GO:0009644//response to high light intensity;GO:0034976//response to endoplasmic reticulum stress;GO:0042542//response to hydrogen peroxide;GO:0052033//pathogen-associated molecular pattern dependent induction by symbiont of host innate immune response	ko04141//Protein processing in endoplasmic reticulum
TraesCS1A01G099500	11	5.835	13.94	4.38	2.435	gi|326493980|dbj|BAJ85452.1|/1.6e-297/predicted protein [Hordeum vulgare subsp. vulgare]//gi|326493980|dbj|BAJ85452.1|/3.5e-289/predicted protein [Hordeum vulgare subsp. vulgare]//gi|326493980|dbj|BAJ85452.1|/9.1e-290/predicted protein [Hordeum vulgare subsp. vulgare]	GO:0005623//cell	GO:0004148//dihydrolipoyl dehydrogenase activity;GO:0050660//flavin adenine dinucleotide binding	GO:0045454//cell redox homeostasis;GO:0055114//oxidation-reduction process	ko01100//Metabolic pathways;ko01110//Biosynthesis of secondary metabolites;ko01200//Carbon metabolism;ko00010//Glycolysis / Gluconeogenesis;ko00620//Pyruvate metabolism;ko00260//Glycine, serine and threonine metabolism;ko00630//Glyoxylate and dicarboxylate metabolism;ko00020//Citrate cycle (TCA cycle);ko00280//Valine, leucine and isoleucine degradation;ko00640//Propanoate metabolism
TraesCS1A01G100600	11	0.875	1.72	0.54	0.41	gi|326500070|dbj|BAJ90870.1|/4.2e-309/predicted protein [Hordeum vulgare subsp. vulgare]	GO:0009533//chloroplast stromal thylakoid;GO:0009535//chloroplast thylakoid membrane;GO:0009941//chloroplast envelope	GO:0004252//serine-type endopeptidase activity	GO:0006508//proteolysis;GO:0009658//chloroplast organization;GO:0010206//photosystem II repair;GO:0030163//protein catabolic process	-
TraesCS1A01G101900	8	17.17	29.555	28.125	8.98	gi|226506184|ref|NP_001144566.1|/1.4e-39/pco108839(627) [Zea mays]	GO:0005739//mitochondrion	-	-	-
TraesCS1A01G102400	14	1.355	2.885	4.295	1.35	gi|473939154|gb|EMS50232.1|/1.8e-230/Transcription factor GLABRA 3 [Triticum urartu]//gi|473939154|gb|EMS50232.1|/4.3e-232/Transcription factor GLABRA 3 [Triticum urartu]	-	GO:0000976//transcription regulatory region sequence-specific DNA binding;GO:0046983//protein dimerization activity	GO:0010026//trichome differentiation;GO:0010214//seed coat development	ko04075//Plant hormone signal transduction
TraesCS1A01G102500	11	2.755	5.675	1.615	1.24	gi|326487510|dbj|BAJ89739.1|/1.0e-157/predicted protein [Hordeum vulgare subsp. vulgare]//gi|326487510|dbj|BAJ89739.1|/5.0e-182/predicted protein [Hordeum vulgare subsp. vulgare]	GO:0009570//chloroplast stroma	GO:0008839//4-hydroxy-tetrahydrodipicolinate reductase;GO:0070402//NADPH binding	GO:0009089//lysine biosynthetic process via diaminopimelate;GO:0019877//diaminopimelate biosynthetic process;GO:0055114//oxidation-reduction process	ko01100//Metabolic pathways;ko01110//Biosynthesis of secondary metabolites;ko01230//Biosynthesis of amino acids;ko00300//Lysine biosynthesis;ko00261//Monobactam biosynthesis
TraesCS1A01G102700	10	0.82	1.115	4.155	0.575	gi|23504741|emb|CAD29476.1|/3.4e-123/glutathione transferase F3 [Triticum aestivum]	-	GO:0004364//glutathione transferase activity	-	ko00480//Glutathione metabolism
TraesCS1A01G102900	8	9.02	4.9	7.42	1.215	gi|473847765|gb|EMS47421.1|/1.5e-102/Glutathione S-transferase 4 [Triticum urartu]	-	GO:0016740//transferase activity	-	ko00480//Glutathione metabolism
TraesCS1A01G103600	14	2.885	58.51	24.665	1.61	gi|33358179|pdb|1UAS|A/1.3e-184/Chain A, Crystal Structure Of Rice Alpha-Galactosidase	GO:0009505//plant-type cell wall;GO:0048046//apoplast	GO:0052692//raffinose alpha-galactosidase activity	GO:0005975//carbohydrate metabolic process;GO:0009620//response to fungus;GO:0009911//positive regulation of flower development;GO:0009965//leaf morphogenesis	ko00561//Glycerolipid metabolism;ko00052//Galactose metabolism;ko00600//Sphingolipid metabolism;ko00603//Glycosphingolipid biosynthesis - globo series
TraesCS1A01G103900	0	9.2	3.89	4.58	2.445	gi|326510921|dbj|BAJ91808.1|/6.3e-265/predicted protein [Hordeum vulgare subsp. vulgare]	GO:0016021//integral component of membrane	GO:0004674//protein serine/threonine kinase activity;GO:0005524//ATP binding	GO:0006468//protein phosphorylation	-
TraesCS1A01G104000	15	0.24	4.48	2.81	1.945	gi|475620533|gb|EMT31140.1|/6.0e-214/F-box protein [Aegilops tauschii]	-	-	-	ko00970//Aminoacyl-tRNA biosynthesis
TraesCS1A01G104700	14	0.64	3.305	2.81	1.22	gi|473939236|gb|EMS50237.1|/0.0e+00/putative elongator complex protein 2 [Triticum urartu]	-	-	-	-
TraesCS1A01G105600	11	22.445	54.295	27.085	11.055	gi|475592887|gb|EMT22217.1|/4.6e-269/Dihydrolipoyl dehydrogenase 1, mitochondrial [Aegilops tauschii]	GO:0005739//mitochondrion	GO:0004148//dihydrolipoyl dehydrogenase activity;GO:0015036//disulfide oxidoreductase activity;GO:0050660//flavin adenine dinucleotide binding	GO:0022900//electron transport chain;GO:0045454//cell redox homeostasis	ko01100//Metabolic pathways;ko01110//Biosynthesis of secondary metabolites;ko01200//Carbon metabolism;ko00010//Glycolysis / Gluconeogenesis;ko00620//Pyruvate metabolism;ko00260//Glycine, serine and threonine metabolism;ko00630//Glyoxylate and dicarboxylate metabolism;ko00020//Citrate cycle (TCA cycle);ko00280//Valine, leucine and isoleucine degradation;ko00640//Propanoate metabolism
TraesCS1A01G105900	8	26.945	28.795	26.415	9.29	gi|392937518|gb|AFM93776.1|/4.8e-182/putative lipolytic protein, partial [Deschampsia antarctica]	GO:0016021//integral component of membrane	GO:0016788//hydrolase activity, acting on ester bonds	-	ko04144//Endocytosis;ko00511//Other glycan degradation
TraesCS1A01G106000	14	21.975	49.065	43.945	12.765	gi|475598735|gb|EMT24023.1|/4.3e-79/Putative FAM18-like protein [Aegilops tauschii]	GO:0000139//Golgi membrane;GO:0005768//endosome;GO:0005802//trans-Golgi network;GO:0016021//integral component of membrane	-	GO:0007030//Golgi organization;GO:0009306//protein secretion;GO:0009826//unidimensional cell growth	-
TraesCS1A01G107100	0	2.625	0.625	0.03	0	gi|40363757|dbj|BAD06323.1|/0.0e+00/putative 1,4-beta-xylanase [Triticum aestivum]	-	GO:0004553//hydrolase activity, hydrolyzing O-glycosyl compounds	GO:0045493//xylan catabolic process	-
TraesCS1A01G107200	15	15.705	641.615	480.62	279.655	gi|413944605|gb|AFW77254.1|/0.0e+00/pyrophosphate-energized vacuolar membrane proton pump [Zea mays]	GO:0016021//integral component of membrane	GO:0004427//inorganic diphosphatase activity;GO:0009678//hydrogen-translocating pyrophosphatase activity	GO:0015992//proton transport;GO:0055085//transmembrane transport	ko00190//Oxidative phosphorylation
TraesCS1A01G107300	14	0.365	1.62	0.89	0.66	gi|475604507|gb|EMT25750.1|/0.0e+00/Serine/threonine-protein phosphatase 4 regulatory subunit 3 [Aegilops tauschii]	-	-	-	-
TraesCS1A01G107700	4	12.59	0	0.095	0	gi|474401911|gb|EMS66156.1|/4.1e-113/Transcription factor ASG4 [Triticum urartu]	GO:0005634//nucleus	GO:0003677//DNA binding	GO:0006355//regulation of transcription, DNA-templated	ko04712//Circadian rhythm - plant
TraesCS1A01G107800	14	3.635	9.265	6.115	4.54	gi|357134510|ref|XP_003568860.1|/0.0e+00/PREDICTED: arginine--tRNA ligase, cytoplasmic-like isoform X1 [Brachypodium distachyon]//gi|475534537|gb|EMT08576.1|/4.9e-312/Arginyl-tRNA synthetase [Aegilops tauschii]	GO:0005737//cytoplasm	GO:0004814//arginine-tRNA ligase activity;GO:0005524//ATP binding	GO:0006420//arginyl-tRNA aminoacylation	ko00970//Aminoacyl-tRNA biosynthesis
TraesCS1A01G107900	14	3.925	9.185	6.79	5.49	gi|474386527|gb|EMS65018.1|/8.6e-66/Transcription initiation factor TFIID subunit 13 [Triticum urartu]//gi|475593604|gb|EMT22433.1|/1.2e-53/Transcription initiation factor TFIID subunit 13 [Aegilops tauschii]	-	GO:0003743//translation initiation factor activity;GO:0046982//protein heterodimerization activity	GO:0006366//transcription from RNA polymerase II promoter;GO:0006413//translational initiation	ko03022//Basal transcription factors
TraesCS1A01G108900	14	1.055	2.44	2.675	1.465	gi|116562979|gb|ABJ99746.1|/0.0e+00/VIL3 protein [Triticum monococcum subsp. aegilopoides]	-	-	-	-
TraesCS1A01G109300	11	2.15	6.8	3.465	1.615	gi|51038158|gb|AAT93961.1|/1.9e-149/unknow protein [Oryza sativa Japonica Group]	GO:0005739//mitochondrion	-	GO:0006464//cellular protein modification process;GO:0009791//post-embryonic development	-
TraesCS1A01G109500	15	0.21	1.225	0.855	0.765	gi|474004416|gb|EMS52341.1|/5.9e-297/Nucleolar MIF4G domain-containing protein 1 [Triticum urartu]	GO:0005730//nucleolus	GO:0003723//RNA binding	GO:0006312//mitotic recombination;GO:0009560//embryo sac egg cell differentiation;GO:0042274//ribosomal small subunit biogenesis	-
TraesCS1A01G110200	14	19.74	43.97	36.265	24.635	gi|666907036|gb|AIG51274.1|/6.0e-148/R1 protein [Triticum aestivum]	GO:0005634//nucleus	GO:0008270//zinc ion binding;GO:0042393//histone binding	GO:0006355//regulation of transcription, DNA-templated	-
TraesCS1A01G110400	8	5.33	0.37	0.735	0	gi|474186265|gb|EMS57933.1|/4.4e-112/Transcription factor bHLH51 [Triticum urartu]	-	GO:0046983//protein dimerization activity	-	ko04075//Plant hormone signal transduction;ko04712//Circadian rhythm - plant
TraesCS1A01G110900	12	0.845	2.72	1.57	1.4	gi|18251459|gb|AAL66023.1|/0.0e+00/fructose-6-phosphate-2-kinase/fructose-2,6-bisphosphatase [Oryza sativa Indica Group]//gi|474072205|gb|EMS54389.1|/0.0e+00/6-phosphofructo-2-kinase/fructose-2,6-biphosphatase 1 [Triticum urartu]	GO:0005829//cytosol	GO:0003873//6-phosphofructo-2-kinase activity;GO:0005524//ATP binding;GO:2001070//starch binding	GO:0006000//fructose metabolic process;GO:0006002//fructose 6-phosphate metabolic process;GO:0006003//fructose 2,6-bisphosphate metabolic process;GO:0042732//D-xylose metabolic process;GO:0046835//carbohydrate phosphorylation	ko00051//Fructose and mannose metabolism
TraesCS1A01G111000	0	31.435	9.595	5.68	3.275	gi|226499676|ref|NP_001149623.1|/4.1e-175/ZIP zinc/iron transport family protein [Zea mays]	GO:0005886//plasma membrane;GO:0016021//integral component of membrane	GO:0005385//zinc ion transmembrane transporter activity	GO:0071577//zinc II ion transmembrane transport	-
TraesCS1A01G111300	15	1.075	4.86	4.325	2.35	gi|474105352|gb|EMS55401.1|/5.9e-235/Kelch-like protein 5 [Triticum urartu]	-	-	-	-
TraesCS1A01G111600	12	0.45	2.635	1.095	0.73	gi|475541387|gb|EMT09776.1|/5.6e-82/hypothetical protein F775_08545 [Aegilops tauschii]	GO:0016021//integral component of membrane	GO:0017176//phosphatidylinositol N-acetylglucosaminyltransferase activity	GO:0006661//phosphatidylinositol biosynthetic process	ko01100//Metabolic pathways;ko00563//Glycosylphosphatidylinositol(GPI)-anchor biosynthesis
TraesCS1A01G111800	8	22.145	8.775	8.62	1.115	gi|474404667|gb|EMS66397.1|/7.3e-62/hypothetical protein TRIUR3_33954 [Triticum urartu]	-	-	-	-
TraesCS1A01G112000	11	2.895	9.89	5.66	1.77	gi|475562310|gb|EMT13992.1|/1.1e-116/hypothetical protein F775_31834 [Aegilops tauschii]	GO:0005886//plasma membrane;GO:0016021//integral component of membrane	-	GO:0006979//response to oxidative stress;GO:0009555//pollen development	-
TraesCS1A01G112100	15	2.12	8.75	14.015	9.885	gi|223975651|gb|ACN32013.1|/4.5e-178/unknown [Zea mays]//gi|223975651|gb|ACN32013.1|/6.7e-161/unknown [Zea mays]	GO:0016021//integral component of membrane	-	-	-
TraesCS1A01G112200	15	0.66	2.63	2.13	2.16	gi|22002966|emb|CAD43075.1|/5.1e-187/putative CENP-E like kinetochore protein [Hordeum vulgare subsp. vulgare]	-	GO:0003779//actin binding	-	ko03013//RNA transport
TraesCS1A01G112500	11	315.44	555.01	470.11	204.955	gi|475595856|gb|EMT23183.1|/1.9e-126/60S ribosomal protein L10-2 [Aegilops tauschii]	GO:0005840//ribosome	GO:0003735//structural constituent of ribosome	GO:0006412//translation	ko03010//Ribosome
TraesCS1A01G112600	14	4.375	10.18	11.39	5.005	gi|474440867|gb|EMS68400.1|/6.6e-165/60S ribosomal protein L10-2 [Triticum urartu]	GO:0005840//ribosome;GO:0016021//integral component of membrane	GO:0003735//structural constituent of ribosome;GO:0008270//zinc ion binding	GO:0006412//translation	ko04141//Protein processing in endoplasmic reticulum;ko04120//Ubiquitin mediated proteolysis
TraesCS1A01G112800	14	1.875	5.81	4.095	2.925	gi|669028692|emb|CDM82591.1|/5.3e-62/unnamed protein product [Triticum aestivum]	GO:0005665//DNA-directed RNA polymerase II, core complex	GO:0001055//RNA polymerase II activity;GO:0003677//DNA binding;GO:0046983//protein dimerization activity	GO:0006366//transcription from RNA polymerase II promoter	ko01100//Metabolic pathways;ko00230//Purine metabolism;ko00240//Pyrimidine metabolism;ko03020//RNA polymerase
TraesCS1A01G113300	14	0.13	0.81	1.94	0.165	gi|474393620|gb|EMS65566.1|/2.6e-203/Glycerophosphoryl diester phosphodiesterase [Triticum urartu]	-	GO:0008889//glycerophosphodiester phosphodiesterase activity	GO:0006629//lipid metabolic process	ko00564//Glycerophospholipid metabolism
TraesCS1A01G113400	15	0	1.75	6.55	3.79	gi|473804236|gb|EMS46661.1|/2.0e-244/Tryptophan aminotransferase 1 [Triticum urartu]	GO:0016021//integral component of membrane	GO:0008483//transaminase activity;GO:0016846//carbon-sulfur lyase activity	-	ko01100//Metabolic pathways;ko00380//Tryptophan metabolism
TraesCS1A01G113600	14	13.475	74.89	94.15	18.77	gi|474077425|gb|EMS54596.1|/2.9e-189/Tryptophan aminotransferase 1 [Triticum urartu]	GO:0016021//integral component of membrane	GO:0008483//transaminase activity;GO:0016846//carbon-sulfur lyase activity	-	ko01100//Metabolic pathways;ko00380//Tryptophan metabolism
TraesCS1A01G113800	1	0.615	0.045	0.015	0.125	gi|475627882|gb|EMT33813.1|/6.9e-241/Putative LRR receptor-like serine/threonine-protein kinase [Aegilops tauschii]	GO:0016021//integral component of membrane	GO:0004674//protein serine/threonine kinase activity;GO:0005524//ATP binding	GO:0006468//protein phosphorylation	ko04626//Plant-pathogen interaction
TraesCS1A01G113900	16	0.085	1.955	4.515	0.725	gi|413944706|gb|AFW77355.1|/3.0e-181/carboxyl-terminal proteinase [Zea mays]//gi|937917557|dbj|BAS92475.1|/2.4e-134/Os05g0169800 [Oryza sativa Japonica Group]	-	-	-	-
TraesCS1A01G114400	11	3.055	5.825	4.335	1.415	gi|113533231|dbj|BAF05614.1|/2.5e-20/Os01g0645000, partial [Oryza sativa Japonica Group]	-	-	-	-
TraesCS1A01G114900	14	0.54	9.415	3.315	1.43	gi|326533682|dbj|BAK05372.1|/1.2e-247/predicted protein [Hordeum vulgare subsp. vulgare]	GO:0016021//integral component of membrane	GO:0004674//protein serine/threonine kinase activity;GO:0005524//ATP binding	GO:0006468//protein phosphorylation	-
TraesCS1A01G115100	14	3.135	6.93	6.135	2.925	gi|475601074|gb|EMT24712.1|/4.4e-200/mRNA cap guanine-N7 methyltransferase 1 [Aegilops tauschii]	GO:0005634//nucleus;GO:0005845//mRNA cap binding complex	GO:0003723//RNA binding;GO:0004482//mRNA (guanine-N7-)-methyltransferase activity	GO:0006370//7-methylguanosine mRNA capping;GO:0036265//RNA (guanine-N7)-methylation	ko03015//mRNA surveillance pathway
TraesCS1A01G115200	14	2.655	7.51	7.13	1.515	gi|326506408|dbj|BAJ86522.1|/4.8e-200/predicted protein [Hordeum vulgare subsp. vulgare]	GO:0009536//plastid;GO:0016021//integral component of membrane	GO:0005215//transporter activity	GO:0034219//carbohydrate transmembrane transport	-
TraesCS1A01G115700	10	10.045	11.065	22.51	13.445	gi|326495064|dbj|BAJ85628.1|/1.3e-87/predicted protein [Hordeum vulgare subsp. vulgare]	-	-	-	-
TraesCS1A01G115800	17	0.165	1.39	7.895	8.185	gi|326495064|dbj|BAJ85628.1|/4.0e-70/predicted protein [Hordeum vulgare subsp. vulgare]	-	-	-	-
TraesCS1A01G116500	14	1.9	6.15	4.64	1.665	gi|326500184|dbj|BAK06181.1|/5.7e-133/predicted protein [Hordeum vulgare subsp. vulgare]	GO:0005739//mitochondrion	-	-	-
TraesCS1A01G116700	2	188.895	26.155	24.31	17.73	gi|255674503|dbj|BAF12041.2|/3.9e-34/Os03g0353400, partial [Oryza sativa Japonica Group]	-	-	-	-
TraesCS1A01G116900	2	119.105	4.65	7.73	6.22	gi|326496003|dbj|BAJ90623.1|/2.2e-49/predicted protein [Hordeum vulgare subsp. vulgare]	-	-	-	-
TraesCS1A01G117000	2	18.21	4.79	3.085	2.66	gi|357134434|ref|XP_003568822.1|/2.6e-35/PREDICTED: uncharacterized protein LOC100844174 [Brachypodium distachyon]	-	-	-	-
TraesCS1A01G117300	14	0.095	0.52	0.575	0.235	gi|473882263|gb|EMS48020.1|/0.0e+00/Histone-lysine N-methyltransferase, H3 lysine-9 specific SUVH5 [Triticum urartu]	GO:0005634//nucleus;GO:0005694//chromosome	GO:0008270//zinc ion binding;GO:0018024//histone-lysine N-methyltransferase activity;GO:0042393//histone binding	GO:0034968//histone lysine methylation	ko00310//Lysine degradation
TraesCS1A01G117400	2	64.705	12.255	11.575	10.625	gi|336245582|gb|AEI28613.1|/8.5e-54/hypothetical protein [Triticum aestivum]	-	-	-	-
TraesCS1A01G117500	8	6.135	3.4	6.745	0.29	gi|475543957|gb|EMT10235.1|/0.0e+00/Boron transporter-like protein 2 [Aegilops tauschii]	GO:0005887//integral component of plasma membrane	GO:0005452//inorganic anion exchanger activity	GO:0015698//inorganic anion transport;GO:0051453//regulation of intracellular pH;GO:0098656//anion transmembrane transport	-
TraesCS1A01G117700	8	3.295	1.91	1.115	0.14	gi|475526242|gb|EMT07280.1|/1.3e-186/Cytokinin-O-glucosyltransferase 1 [Aegilops tauschii]	GO:0043231//intracellular membrane-bounded organelle	GO:0008194//UDP-glycosyltransferase activity;GO:0016758//transferase activity, transferring hexosyl groups	GO:0009813//flavonoid biosynthetic process;GO:0052696//flavonoid glucuronidation	ko01110//Biosynthesis of secondary metabolites;ko00944//Flavone and flavonol biosynthesis;ko00908//Zeatin biosynthesis
TraesCS1A01G117900	3	0.39	0	0	0.62	gi|475526242|gb|EMT07280.1|/2.3e-149/Cytokinin-O-glucosyltransferase 1 [Aegilops tauschii]	GO:0043231//intracellular membrane-bounded organelle	GO:0008194//UDP-glycosyltransferase activity;GO:0016758//transferase activity, transferring hexosyl groups	GO:0009813//flavonoid biosynthetic process;GO:0052696//flavonoid glucuronidation	ko01110//Biosynthesis of secondary metabolites;ko00944//Flavone and flavonol biosynthesis;ko00908//Zeatin biosynthesis
TraesCS1A01G119300	0	14.47	2.22	0.92	0.12	gi|474201337|gb|EMS58492.1|/7.5e-211/UDP-glycosyltransferase 75D1 [Triticum urartu]	GO:0043231//intracellular membrane-bounded organelle	GO:0080043//quercetin 3-O-glucosyltransferase activity;GO:0080044//quercetin 7-O-glucosyltransferase activity	GO:0009813//flavonoid biosynthetic process;GO:0052696//flavonoid glucuronidation	ko00942//Anthocyanin biosynthesis
TraesCS1A01G119400	13	0.33	3.525	0.775	3.17	gi|944071725|gb|KQK07209.1|/3.0e-102/hypothetical protein BRADI_2g33950 [Brachypodium distachyon]	-	GO:0016787//hydrolase activity	-	ko01100//Metabolic pathways;ko01200//Carbon metabolism;ko00410//beta-Alanine metabolism;ko00280//Valine, leucine and isoleucine degradation;ko00640//Propanoate metabolism
TraesCS1A01G119600	11	24.555	52.61	31.685	5.555	gi|473865159|gb|EMS47614.1|/9.9e-84/Leucine-rich repeat extensin-like protein 4 [Triticum urartu]	-	-	-	ko04626//Plant-pathogen interaction;ko03010//Ribosome
TraesCS1A01G119700	14	0.5	1.54	1.465	0.84	gi|473990946|gb|EMS51905.1|/4.6e-241/hypothetical protein TRIUR3_29935 [Triticum urartu]	-	-	-	ko04144//Endocytosis;ko03013//RNA transport
TraesCS1A01G119800	14	6.675	25.05	15.99	7.07	gi|326513712|dbj|BAJ87875.1|/1.2e-139/predicted protein [Hordeum vulgare subsp. vulgare]	-	-	-	-
TraesCS1A01G119900	16	0.035	0.27	1.26	0.335	gi|474093673|gb|EMS54976.1|/0.0e+00/Ent-copalyl diphosphate synthase 1, chloroplastic [Triticum urartu]	-	GO:0000287//magnesium ion binding;GO:0010333//terpene synthase activity	GO:0008152//metabolic process	ko01100//Metabolic pathways;ko01110//Biosynthesis of secondary metabolites;ko00904//Diterpenoid biosynthesis
TraesCS1A01G120000	14	3.795	14.65	14.58	6.285	gi|474191058|gb|EMS58168.1|/6.5e-48/hypothetical protein TRIUR3_29520 [Triticum urartu]	-	-	-	-
TraesCS1A01G120100	15	3.38	14.87	13.73	10.085	gi|474311645|gb|EMS61926.1|/0.0e+00/Heat shock 70 kDa protein 4L [Triticum urartu]	-	GO:0005524//ATP binding	-	-
TraesCS1A01G120200	15	8.93	29.435	22.72	17.78	gi|474015310|gb|EMS52665.1|/1.3e-301/Heat shock 70 kDa protein 4L [Triticum urartu]//gi|475620200|gb|EMT31029.1|/0.0e+00/Heat shock 70 kDa protein 4L [Aegilops tauschii]	-	GO:0005524//ATP binding	-	-
TraesCS1A01G120800	12	1.055	2.63	1.305	1.485	gi|326505492|dbj|BAJ95417.1|/2.2e-50/predicted protein, partial [Hordeum vulgare subsp. vulgare]//gi|326505492|dbj|BAJ95417.1|/4.0e-124/predicted protein, partial [Hordeum vulgare subsp. vulgare]	GO:0009536//plastid	-	-	ko03010//Ribosome
TraesCS1A01G121000	12	3.905	11.55	6.58	4.595	gi|475591233|gb|EMT21695.1|/4.1e-310/FACT complex subunit SSRP1-B [Aegilops tauschii]	GO:0005634//nucleus	GO:0003677//DNA binding	-	-
TraesCS1A01G121200	15	0.215	1.145	1.15	0.63	gi|475591232|gb|EMT21694.1|/6.8e-153/hypothetical protein F775_07922 [Aegilops tauschii]	-	-	-	-
TraesCS1A01G121300	14	10.37	28.34	19.765	13.5	gi|226496669|ref|NP_001143740.1|/1.1e-113/uncharacterized protein LOC100276494 [Zea mays]//gi|475619225|gb|EMT30702.1|/8.9e-151/hypothetical protein F775_28002 [Aegilops tauschii]	-	-	-	ko01100//Metabolic pathways;ko01110//Biosynthesis of secondary metabolites;ko01230//Biosynthesis of amino acids;ko00250//Alanine, aspartate and glutamate metabolism;ko00220//Arginine biosynthesis
TraesCS1A01G121800	1	104.42	1.165	0.25	5.78	gi|357129640|ref|XP_003566469.1|/9.8e-156/PREDICTED: putative nuclease HARBI1 [Brachypodium distachyon]	-	-	-	ko03013//RNA transport;ko03008//Ribosome biogenesis in eukaryotes
TraesCS1A01G121900	1	93.075	0.525	0.105	4.445	gi|357129640|ref|XP_003566469.1|/8.6e-156/PREDICTED: putative nuclease HARBI1 [Brachypodium distachyon]	-	-	-	ko03013//RNA transport;ko03008//Ribosome biogenesis in eukaryotes
TraesCS1A01G122500	2	96.17	10.585	9.87	3.425	gi|474238841|gb|EMS59690.1|/0.0e+00/NADP-dependent malic enzyme, chloroplastic [Triticum urartu]	-	GO:0004471//malate dehydrogenase (decarboxylating) (NAD+) activity;GO:0046872//metal ion binding;GO:0051287//NAD binding	GO:0006108//malate metabolic process;GO:0055114//oxidation-reduction process	ko01100//Metabolic pathways;ko01200//Carbon metabolism;ko00620//Pyruvate metabolism;ko00710//Carbon fixation in photosynthetic organisms
TraesCS1A01G122700	11	51.27	95.01	65.365	30.21	gi|475568809|gb|EMT15587.1|/1.7e-153/Proteasome subunit beta type-7-B [Aegilops tauschii]//gi|475568809|gb|EMT15587.1|/6.6e-139/Proteasome subunit beta type-7-B [Aegilops tauschii]	GO:0005634//nucleus;GO:0005737//cytoplasm;GO:0005839//proteasome core complex	GO:0004298//threonine-type endopeptidase activity	GO:0051603//proteolysis involved in cellular protein catabolic process	ko03050//Proteasome
TraesCS1A01G122900	1	1.27	0.22	0.07	0.47	gi|960464808|ref|XP_014753814.1|/5.0e-113/PREDICTED: protein IQ-DOMAIN 14-like [Brachypodium distachyon]//gi|960464808|ref|XP_014753814.1|/7.0e-115/PREDICTED: protein IQ-DOMAIN 14-like [Brachypodium distachyon]	-	-	-	-
TraesCS1A01G123000	14	10.41	26.805	17.285	9.715	gi|326514518|dbj|BAJ96246.1|/9.4e-127/predicted protein [Hordeum vulgare subsp. vulgare]	GO:0005789//endoplasmic reticulum membrane;GO:0016021//integral component of membrane	-	-	ko04141//Protein processing in endoplasmic reticulum
TraesCS1A01G123100	0	82.12	39.83	26.88	10.425	gi|475574921|gb|EMT17111.1|/9.8e-32/hypothetical protein F775_32912 [Aegilops tauschii]	-	-	-	-
TraesCS1A01G124600	8	91.865	107.825	76.32	31.865	gi|1100743|dbj|BAA08105.1|/1.5e-153/2-oxoglutarate/malate translocator [Panicum miliaceum]	GO:0016021//integral component of membrane	-	GO:0055085//transmembrane transport	-
TraesCS1A01G125100	11	115.985	181.205	97.115	29.035	gi|474292820|gb|EMS61347.1|/9.0e-98/60S ribosomal protein L11 [Triticum urartu]	GO:0022625//cytosolic large ribosomal subunit	GO:0003735//structural constituent of ribosome	GO:0000027//ribosomal large subunit assembly;GO:0006412//translation	ko03010//Ribosome
TraesCS1A01G125700	0	52.28	20.315	22.04	9.31	gi|226500542|ref|NP_001141261.1|/6.2e-61/uncharacterized protein LOC100273348 [Zea mays]	GO:0016021//integral component of membrane	-	-	-
TraesCS1A01G126300	14	1.595	6.285	5.205	3.135	gi|474151189|gb|EMS56982.1|/0.0e+00/Mannosyl-oligosaccharide 1,2-alpha-mannosidase MNS3 [Triticum urartu]	GO:0005768//endosome;GO:0005783//endoplasmic reticulum;GO:0005802//trans-Golgi network;GO:0016021//integral component of membrane	GO:0004571//mannosyl-oligosaccharide 1,2-alpha-mannosidase activity;GO:0005509//calcium ion binding	GO:0006491//N-glycan processing;GO:0006888//ER to Golgi vesicle-mediated transport;GO:0030433//ER-associated ubiquitin-dependent protein catabolic process;GO:0043090//amino acid import;GO:0048364//root development;GO:0097466//glycoprotein ERAD pathway	ko01100//Metabolic pathways;ko04141//Protein processing in endoplasmic reticulum;ko00510//N-Glycan biosynthesis
TraesCS1A01G127000	15	7.455	39.28	44.82	20.405	gi|357134245|ref|XP_003568728.1|/2.2e-106/PREDICTED: coiled-coil domain-containing protein 25 [Brachypodium distachyon]	-	-	-	-
TraesCS1A01G127500	14	0.735	3.26	3.185	0.505	gi|474163357|gb|EMS57353.1|/0.0e+00/S-type anion channel SLAH3 [Triticum urartu]	GO:0016021//integral component of membrane	-	GO:0055085//transmembrane transport	-
TraesCS1A01G127800	2	5.375	1.09	0.795	0.89	gi|475555755|gb|EMT12507.1|/1.2e-20/hypothetical protein F775_24755 [Aegilops tauschii]	-	-	-	-
TraesCS1A01G128600	12	3.815	9.485	3.9	3.48	gi|474375339|gb|EMS64156.1|/9.6e-147/U1 small nuclear ribonucleoprotein 70 kDa [Triticum urartu]	GO:0000243//commitment complex;GO:0005685//U1 snRNP;GO:0019013//viral nucleocapsid;GO:0071004//U2-type prespliceosome;GO:0071011//precatalytic spliceosome	GO:0000166//nucleotide binding;GO:0003729//mRNA binding;GO:0030619//U1 snRNA binding	GO:0000398//mRNA splicing, via spliceosome	ko03040//Spliceosome
TraesCS1A01G129100	11	30.035	55.48	24.61	8.255	gi|475515675|gb|EMT05891.1|/1.9e-101/40S ribosomal protein S7 [Aegilops tauschii]	GO:0022627//cytosolic small ribosomal subunit;GO:0030686//90S preribosome;GO:0032040//small-subunit processome	GO:0003735//structural constituent of ribosome	GO:0006364//rRNA processing;GO:0006412//translation;GO:0042274//ribosomal small subunit biogenesis	ko03010//Ribosome
TraesCS1A01G129300	12	0.355	0.655	0.17	0.205	gi|359950740|gb|AEV91160.1|/0.0e+00/R1R2R3-MYB protein [Triticum aestivum]	-	GO:0003677//DNA binding	-	-
TraesCS1A01G129400	14	2.51	15.04	6.62	3.325	gi|614093296|sp|B8AZX3.1|MCM6_ORYSI/0.0e+00/RecName: Full=DNA replication licensing factor MCM6; AltName: Full=Minichromosome maintenance protein 6	GO:0005634//nucleus;GO:0042555//MCM complex	GO:0003677//DNA binding;GO:0003678//DNA helicase activity;GO:0005524//ATP binding;GO:0046872//metal ion binding	GO:0006270//DNA replication initiation;GO:0007049//cell cycle;GO:0032508//DNA duplex unwinding	ko03030//DNA replication
TraesCS1A01G129800	8	4.43	7.75	6.89	2.025	gi|474372278|gb|EMS63925.1|/1.3e-99/SKP1-like protein 4 [Triticum urartu]	-	-	GO:0006511//ubiquitin-dependent protein catabolic process	ko04141//Protein processing in endoplasmic reticulum;ko04120//Ubiquitin mediated proteolysis
TraesCS1A01G130700	12	0.485	1.795	0.465	0.315	gi|721663932|ref|XP_010235461.1|/0.0e+00/PREDICTED: DNA polymerase epsilon catalytic subunit A isoform X2 [Brachypodium distachyon]	GO:0008622//epsilon DNA polymerase complex	GO:0000166//nucleotide binding;GO:0003677//DNA binding;GO:0003887//DNA-directed DNA polymerase activity;GO:0008270//zinc ion binding;GO:0008408//3'-5' exonuclease activity	GO:0006260//DNA replication;GO:0006281//DNA repair;GO:0071897//DNA biosynthetic process;GO:0090305//nucleic acid phosphodiester bond hydrolysis	ko01100//Metabolic pathways;ko00230//Purine metabolism;ko00240//Pyrimidine metabolism;ko03410//Base excision repair;ko03420//Nucleotide excision repair;ko03030//DNA replication
TraesCS1A01G130800	14	1.525	4.225	2.925	1.75	gi|475535784|gb|EMT08795.1|/4.9e-177/RNA-binding protein 39 [Aegilops tauschii]	GO:0005634//nucleus	GO:0000166//nucleotide binding;GO:0003723//RNA binding	GO:0006397//mRNA processing	-
TraesCS1A01G131200	14	5.6	11.46	9.6	6.155	gi|474042898|gb|EMS53336.1|/1.1e-212/Transcription initiation factor IIA subunit 1 [Triticum urartu]//gi|474042898|gb|EMS53336.1|/1.9e-212/Transcription initiation factor IIA subunit 1 [Triticum urartu]//gi|474042898|gb|EMS53336.1|/2.6e-214/Transcription initiation factor IIA subunit 1 [Triticum urartu]	GO:0005672//transcription factor TFIIA complex	GO:0003713//transcription coactivator activity;GO:0003743//translation initiation factor activity	GO:0006367//transcription initiation from RNA polymerase II promoter;GO:0006413//translational initiation;GO:1903506//regulation of nucleic acid-templated transcription	ko03022//Basal transcription factors
TraesCS1A01G132200	15	0	0.57	0.155	0.03	-	-	-	-	-
TraesCS1A01G132400	0	149.61	83.635	51.11	16.115	gi|326510545|dbj|BAJ87489.1|/2.0e-68/predicted protein [Hordeum vulgare subsp. vulgare]	GO:0000786//nucleosome;GO:0000790//nuclear chromatin	GO:0003677//DNA binding;GO:0046982//protein heterodimerization activity	GO:0006334//nucleosome assembly;GO:0006342//chromatin silencing	-
TraesCS1A01G133100	14	14.015	36.71	44.49	14.14	gi|475565760|gb|EMT14862.1|/0.0e+00/Stromal 70 kDa heat shock-related protein, chloroplastic [Aegilops tauschii]	GO:0009536//plastid	GO:0005524//ATP binding;GO:0051082//unfolded protein binding	GO:0006457//protein folding	ko04144//Endocytosis;ko04141//Protein processing in endoplasmic reticulum;ko03040//Spliceosome
TraesCS1A01G133400	14	3.46	7.46	6.395	3.99	gi|326495288|dbj|BAJ85740.1|/7.2e-311/predicted protein [Hordeum vulgare subsp. vulgare]//gi|475576353|gb|EMT17521.1|/1.9e-187/hypothetical protein F775_30544 [Aegilops tauschii]	GO:0000139//Golgi membrane;GO:0005802//trans-Golgi network;GO:0016021//integral component of membrane	GO:0005385//zinc ion transmembrane transporter activity	GO:0071577//zinc II ion transmembrane transport	-
TraesCS1A01G133500	7	0.47	0.76	0.095	0.26	gi|113638860|dbj|BAF26165.1|/1.1e-278/Os10g0181200, partial [Oryza sativa Japonica Group]//gi|113638860|dbj|BAF26165.1|/2.9e-222/Os10g0181200, partial [Oryza sativa Japonica Group]//gi|113638860|dbj|BAF26165.1|/3.5e-274/Os10g0181200, partial [Oryza sativa Japonica Group]//gi|113638860|dbj|BAF26165.1|/3.9e-278/Os10g0181200, partial [Oryza sativa Japonica Group]//gi|475376785|gb|EMT00607.1|/1.1e-21…	GO:0009507//chloroplast;GO:0009536//plastid	-	GO:0048255//mRNA stabilization	-
TraesCS1A01G133800	15	0.245	1.18	1.515	0.81	gi|474190882|gb|EMS58144.1|/0.0e+00/Lysine-specific demethylase 5A [Triticum urartu]	GO:0005634//nucleus	GO:0008168//methyltransferase activity	GO:0032259//methylation	-
TraesCS1A01G134000	0	99.975	27.875	28.79	14.09	gi|475575927|gb|EMT17394.1|/3.9e-90/Putative calcium-binding protein CML18 [Aegilops tauschii]	-	GO:0005509//calcium ion binding	-	ko04626//Plant-pathogen interaction
TraesCS1A01G134300	14	4.335	8.285	8.135	3.83	gi|474296573|gb|EMS61459.1|/6.8e-62/Zinc finger AN1 domain-containing stress-associated protein 15 [Triticum urartu]	GO:0009536//plastid	GO:0008270//zinc ion binding	-	ko01100//Metabolic pathways;ko01110//Biosynthesis of secondary metabolites;ko00561//Glycerolipid metabolism;ko00564//Glycerophospholipid metabolism
TraesCS1A01G134800	15	1.775	5.405	3.995	3.09	gi|357129455|ref|XP_003566377.1|/2.9e-94/PREDICTED: INO80 complex subunit D-like [Brachypodium distachyon]	GO:0044545//NSL complex	GO:0043995//histone acetyltransferase activity (H4-K5 specific);GO:0043996//histone acetyltransferase activity (H4-K8 specific);GO:0046972//histone acetyltransferase activity (H4-K16 specific)	GO:0043981//histone H4-K5 acetylation;GO:0043982//histone H4-K8 acetylation;GO:0043984//histone H4-K16 acetylation	-
TraesCS1A01G136200	15	0.905	2.695	2.5	2.59	gi|326507116|dbj|BAJ95635.1|/0.0e+00/predicted protein [Hordeum vulgare subsp. vulgare]	-	-	-	-
TraesCS1A01G137000	14	1.565	4.93	4.16	2.25	gi|475573835|gb|EMT16815.1|/0.0e+00/Exosome component 10 [Aegilops tauschii]	GO:0000176//nuclear exosome (RNase complex)	GO:0000166//nucleotide binding;GO:0003676//nucleic acid binding;GO:0008408//3'-5' exonuclease activity	GO:0006396//RNA processing;GO:0090305//nucleic acid phosphodiester bond hydrolysis	ko03018//RNA degradation
TraesCS1A01G137500	0	43.65	19.295	12.34	9.07	gi|937937013|dbj|BAT11927.1|/2.4e-52/Os10g0548400, partial [Oryza sativa Japonica Group]	GO:0016592//mediator complex	-	GO:0006355//regulation of transcription, DNA-templated;GO:0009631//cold acclimation;GO:0010150//leaf senescence;GO:0048364//root development	ko01110//Biosynthesis of secondary metabolites;ko00900//Terpenoid backbone biosynthesis
TraesCS1A01G137900	15	2.875	9.04	8.08	6.145	gi|326499027|dbj|BAK06004.1|/0.0e+00/predicted protein [Hordeum vulgare subsp. vulgare]//gi|326499027|dbj|BAK06004.1|/1.7e-298/predicted protein [Hordeum vulgare subsp. vulgare]	-	GO:0004519//endonuclease activity;GO:0004527//exonuclease activity	GO:0090305//nucleic acid phosphodiester bond hydrolysis	ko03018//RNA degradation
TraesCS1A01G138200	15	0.825	2.195	1.945	1.805	gi|284519768|gb|ADB92636.1|/1.5e-227/putative histone acetyltransferase GCN5 [Hordeum vulgare]//gi|474407410|gb|EMS66605.1|/2.9e-118/Histone acetyltransferase GCN5 [Triticum urartu]	GO:0005634//nucleus	GO:0004402//histone acetyltransferase activity;GO:0008080//N-acetyltransferase activity	GO:0006355//regulation of transcription, DNA-templated;GO:0016573//histone acetylation	-
TraesCS1A01G138400	15	0.6	1.48	1.475	1.325	gi|363412768|gb|AEW22943.1|/0.0e+00/putative kinase-interacting protein 1 [Cenchrus ciliaris]	-	GO:0003779//actin binding	-	ko03013//RNA transport
TraesCS1A01G138600	15	4.905	12.145	10.405	9.775	gi|474330134|gb|EMS62582.1|/1.1e-77/Transcription initiation factor IIF subunit alpha [Triticum urartu]//gi|475586780|gb|EMT20390.1|/1.0e-162/Transcription initiation factor IIF subunit alpha [Aegilops tauschii]//gi|475586780|gb|EMT20390.1|/1.1e-145/Transcription initiation factor IIF subunit alpha [Aegilops tauschii]//gi|475586780|gb|EMT20390.1|/1.5e-169/Transcription initiation factor IIF subun…	GO:0005634//nucleus;GO:0009522//photosystem I;GO:0009579//thylakoid;GO:0016021//integral component of membrane;GO:0044425	GO:0003677//DNA binding;GO:0003743//translation initiation factor activity;GO:0003824//catalytic activity	GO:0006367//transcription initiation from RNA polymerase II promoter;GO:0006413//translational initiation;GO:0015979//photosynthesis;GO:0032968//positive regulation of transcription elongation from RNA polymerase II promoter	ko03022//Basal transcription factors
TraesCS1A01G138800	14	26.225	84.84	57.22	35.34	gi|326510121|dbj|BAJ87277.1|/1.6e-166/predicted protein [Hordeum vulgare subsp. vulgare]//gi|326510121|dbj|BAJ87277.1|/2.3e-140/predicted protein [Hordeum vulgare subsp. vulgare]	GO:0005618//cell wall;GO:0005730//nucleolus;GO:0005753//mitochondrial proton-transporting ATP synthase complex;GO:0009507//chloroplast;GO:0045261//proton-transporting ATP synthase complex, catalytic core F(1)	GO:0008270//zinc ion binding;GO:0046933//proton-transporting ATP synthase activity, rotational mechanism;GO:0046961//proton-transporting ATPase activity, rotational mechanism	GO:0015986//ATP synthesis coupled proton transport	ko01100//Metabolic pathways;ko00190//Oxidative phosphorylation
TraesCS1A01G139200	2	2.125	0.04	0.045	0.095	gi|31432061|gb|AAP53746.1|/2.0e-235/Acyltransferase family protein, expressed [Oryza sativa Japonica Group]	GO:0016021//integral component of membrane	GO:0016791//phosphatase activity;GO:0090447//glycerol-3-phosphate 2-O-acyltransferase activity	GO:0010143//cutin biosynthetic process;GO:0016311//dephosphorylation	ko01100//Metabolic pathways;ko01110//Biosynthesis of secondary metabolites;ko00561//Glycerolipid metabolism;ko00564//Glycerophospholipid metabolism
TraesCS1A01G139500	15	1.28	4.58	3.3	2.635	gi|475560791|gb|EMT13643.1|/0.0e+00/LIM domain and RING finger protein [Aegilops tauschii]//gi|475560791|gb|EMT13643.1|/2.9e-284/LIM domain and RING finger protein [Aegilops tauschii]	-	GO:0008270//zinc ion binding	-	-
TraesCS1A01G139900	2	43.175	14.99	14.645	13.35	gi|528323954|gb|AGS38338.1|/1.7e-87/putative stripe rust resistance protein [Triticum aestivum]//gi|528323954|gb|AGS38338.1|/3.0e-89/putative stripe rust resistance protein [Triticum aestivum]	GO:0005737//cytoplasm	GO:0046914//transition metal ion binding	GO:0030001//metal ion transport;GO:0046916//cellular transition metal ion homeostasis	-
TraesCS1A01G141100	2	2.91	0.68	1.105	0.42	gi|937902934|dbj|BAS77988.1|/1.0e-76/Os02g0261000 [Oryza sativa Japonica Group]	GO:0009536//plastid;GO:0016021//integral component of membrane	-	-	-
TraesCS1A01G141300	2	1.6	0.365	0.705	0.59	gi|7248457|gb|AAF43496.1|AF131222_1/2.1e-241/protein serine/threonine kinase [Thinopyrum elongatum]	-	GO:0004672//protein kinase activity;GO:0005524//ATP binding	GO:0006468//protein phosphorylation	-
TraesCS1A01G141500	0	1.995	0.115	0	0	gi|475547393|gb|EMT10872.1|/1.3e-171/Chitinase 2 [Aegilops tauschii]	-	GO:0004568//chitinase activity	GO:0005975//carbohydrate metabolic process	ko01100//Metabolic pathways;ko00520//Amino sugar and nucleotide sugar metabolism
TraesCS1A01G141700	15	1.68	9.36	8.57	7.4	gi|815930003|ref|NP_001130380.2|/6.3e-286/uncharacterized protein LOC100191476 [Zea mays]//gi|815930003|ref|NP_001130380.2|/9.1e-285/uncharacterized protein LOC100191476 [Zea mays]	-	-	-	-
TraesCS1A01G141900	0	17.15	6.67	3.53	3.345	gi|326502552|dbj|BAJ95339.1|/1.8e-130/predicted protein [Hordeum vulgare subsp. vulgare]	-	GO:0008270//zinc ion binding	-	-
TraesCS1A01G142000	0	23.105	5.48	1.71	0.92	gi|326490439|dbj|BAJ84883.1|/6.6e-209/predicted protein [Hordeum vulgare subsp. vulgare]	-	-	-	-
TraesCS1A01G142300	15	1.265	5.62	4.11	2.835	gi|960475212|ref|XP_010234778.2|/1.6e-152/PREDICTED: AT-rich interactive domain-containing protein 1 [Brachypodium distachyon]	-	GO:0003677//DNA binding	-	-
TraesCS1A01G142600	14	12.055	27.93	27.87	13.07	gi|110289157|gb|ABG66102.1|/1.1e-76/Ubiquitin-conjugating enzyme E2-23 kDa, putative, expressed [Oryza sativa Japonica Group]//gi|110289157|gb|ABG66102.1|/4.8e-71/Ubiquitin-conjugating enzyme E2-23 kDa, putative, expressed [Oryza sativa Japonica Group]//gi|721659175|ref|XP_010234779.1|/2.0e-72/PREDICTED: ubiquitin-conjugating enzyme E2 4 [Brachypodium distachyon]//gi|721659175|ref|XP_010234779.1|…	GO:0005737//cytoplasm	GO:0000166//nucleotide binding;GO:0005524//ATP binding;GO:0031625//ubiquitin protein ligase binding;GO:0061630//ubiquitin protein ligase activity	GO:0006511//ubiquitin-dependent protein catabolic process;GO:0016567//protein ubiquitination	ko04120//Ubiquitin mediated proteolysis
TraesCS1A01G142900	11	12.415	18.12	7.745	4.515	gi|474402881|gb|EMS66189.1|/0.0e+00/hypothetical protein TRIUR3_21755 [Triticum urartu]	GO:0005739//mitochondrion;GO:0016021//integral component of membrane	-	-	-
TraesCS1A01G143300	0	10.04	4.985	3.215	1.435	gi|475628040|gb|EMT33866.1|/1.5e-130/RING finger and CHY zinc finger domain-containing protein 1 [Aegilops tauschii]//gi|475628040|gb|EMT33866.1|/2.2e-101/RING finger and CHY zinc finger domain-containing protein 1 [Aegilops tauschii]//gi|475628040|gb|EMT33866.1|/4.3e-128/RING finger and CHY zinc finger domain-containing protein 1 [Aegilops tauschii]	GO:0005739//mitochondrion	GO:0008270//zinc ion binding	GO:1902456//regulation of stomatal opening	ko04120//Ubiquitin mediated proteolysis
TraesCS1A01G143400	15	0.035	0.195	0.13	0.17	gi|475550894|gb|EMT11545.1|/0.0e+00/Midasin [Aegilops tauschii]	GO:0005634//nucleus	GO:0005524//ATP binding;GO:0016887//ATPase activity	GO:0000027//ribosomal large subunit assembly	ko03008//Ribosome biogenesis in eukaryotes
TraesCS1A01G143500	14	6.25	13.565	10.935	5.5	gi|474414679|gb|EMS67130.1|/4.9e-159/Splicing factor 3B subunit 4 [Triticum urartu]	GO:0005730//nucleolus	GO:0000166//nucleotide binding;GO:0003676//nucleic acid binding	-	ko03040//Spliceosome
TraesCS1A01G143600	2	4.225	0.42	0.725	0.195	gi|357140570|ref|XP_003571838.1|/1.9e-211/PREDICTED: probable pectate lyase 5 [Brachypodium distachyon]	-	GO:0030570//pectate lyase activity;GO:0046872//metal ion binding	GO:0045490//pectin catabolic process	ko00040//Pentose and glucuronate interconversions
TraesCS1A01G143900	11	21.445	28.285	18.69	8.49	gi|474258918|gb|EMS60447.1|/1.6e-231/3-ketoacyl-CoA thiolase 2, peroxisomal [Triticum urartu]//gi|474258918|gb|EMS60447.1|/4.0e-235/3-ketoacyl-CoA thiolase 2, peroxisomal [Triticum urartu]	-	GO:0016747//transferase activity, transferring acyl groups other than amino-acyl groups	GO:0008152//metabolic process	ko01100//Metabolic pathways;ko01110//Biosynthesis of secondary metabolites;ko01212//Fatty acid metabolism;ko00592//alpha-Linolenic acid metabolism;ko04146//Peroxisome;ko00280//Valine, leucine and isoleucine degradation;ko00071//Fatty acid degradation;ko01040//Biosynthesis of unsaturated fatty acids
TraesCS1A01G145000	14	7.415	23.17	14.5	10.915	gi|475513971|gb|EMT05673.1|/3.6e-310/Chaperonin CPN60-2, mitochondrial [Aegilops tauschii]	GO:0005737//cytoplasm	GO:0005524//ATP binding	GO:0042026//protein refolding	ko03018//RNA degradation
TraesCS1A01G145300	8	355.835	248.205	37.755	0.285	gi|474040030|gb|EMS53263.1|/1.4e-190/GDSL esterase/lipase LTL1 [Triticum urartu]//gi|474040030|gb|EMS53263.1|/9.7e-192/GDSL esterase/lipase LTL1 [Triticum urartu]	-	GO:0016788//hydrolase activity, acting on ester bonds	-	ko01100//Metabolic pathways;ko01110//Biosynthesis of secondary metabolites;ko00500//Starch and sucrose metabolism;ko00940//Phenylpropanoid biosynthesis;ko00460//Cyanoamino acid metabolism;ko00561//Glycerolipid metabolism;ko00511//Other glycan degradation;ko00860//Porphyrin and chlorophyll metabolism;ko00900//Terpenoid backbone biosynthesis
TraesCS1A01G146300	15	0.92	2.945	1.935	2.125	gi|48843849|gb|AAT47108.1|/5.3e-76/putative polyprotein [Oryza sativa Japonica Group]	GO:0009536//plastid	-	-	ko01100//Metabolic pathways;ko00500//Starch and sucrose metabolism;ko03015//mRNA surveillance pathway;ko00040//Pentose and glucuronate interconversions
TraesCS1A01G147000	8	303.86	349	266.225	81.355	gi|195641182|gb|ACG40059.1|/6.5e-87/60S ribosomal protein L21 [Zea mays]	GO:0022625//cytosolic large ribosomal subunit	GO:0003735//structural constituent of ribosome	GO:0006412//translation	ko03010//Ribosome
TraesCS1A01G148000	12	5.435	15.25	8.58	7	gi|474398576|gb|EMS65878.1|/2.6e-211/U-box domain-containing protein 72 [Triticum urartu]//gi|474398576|gb|EMS65878.1|/4.4e-294/U-box domain-containing protein 72 [Triticum urartu]//gi|474398576|gb|EMS65878.1|/6.1e-296/U-box domain-containing protein 72 [Triticum urartu]	GO:0005634//nucleus;GO:0005681//spliceosomal complex	GO:0016874//ligase activity;GO:0061630//ubiquitin protein ligase activity	GO:0002376//immune system process;GO:0006281//DNA repair;GO:0006396//RNA processing;GO:0006397//mRNA processing;GO:0006952//defense response;GO:0006974//cellular response to DNA damage stimulus;GO:0008380//RNA splicing;GO:0045087//innate immune response;GO:0070534//protein K63-linked ubiquitination	ko03040//Spliceosome;ko04120//Ubiquitin mediated proteolysis
TraesCS1A01G148400	8	167.445	224.975	154.09	47.225	gi|32400871|gb|AAP80667.1|AF479048_1/6.4e-75/ribosomal Pr 117, partial [Triticum aestivum]	GO:0005730//nucleolus;GO:0022625//cytosolic large ribosomal subunit	GO:0003735//structural constituent of ribosome;GO:0070180//large ribosomal subunit rRNA binding	GO:0006412//translation	ko03010//Ribosome
TraesCS1A01G149200	11	41.425	98.88	68.68	26.365	gi|170753|gb|AAA34296.1|/4.9e-119/initiation factor (iso)4F p28 subunit [Triticum aestivum]//gi|170753|gb|AAA34296.1|/6.7e-121/initiation factor (iso)4F p28 subunit [Triticum aestivum]	GO:0005634//nucleus;GO:0005829//cytosol;GO:0005845//mRNA cap binding complex	GO:0000340//RNA 7-methylguanosine cap binding;GO:0003743//translation initiation factor activity;GO:0005515//protein binding	GO:0006413//translational initiation;GO:0006417//regulation of translation;GO:0050687//negative regulation of defense response to virus	ko03013//RNA transport
TraesCS1A01G149300	5	0.635	0.06	0.36	0.45	gi|298716928|gb|ADI99492.1|/0.0e+00/cellulose synthase [Hordeum vulgare subsp. vulgare]	GO:0005886//plasma membrane;GO:0016021//integral component of membrane	GO:0016760//cellulose synthase (UDP-forming) activity;GO:0046872//metal ion binding	GO:0009834//plant-type secondary cell wall biogenesis;GO:0030244//cellulose biosynthetic process;GO:0042742//defense response to bacterium;GO:0045492//xylan biosynthetic process;GO:0050832//defense response to fungus;GO:0071555//cell wall organization	-
TraesCS1A01G150100	2	18.645	3	4.085	2.035	gi|473817965|gb|EMS46943.1|/2.1e-127/Receptor-like protein 12 [Triticum urartu]	GO:0016021//integral component of membrane	-	-	ko04626//Plant-pathogen interaction
TraesCS1A01G150200	2	6.935	3.255	2.51	2.855	gi|474147005|gb|EMS56786.1|/0.0e+00/Peptide transporter PTR3-A [Triticum urartu]	GO:0016021//integral component of membrane	GO:0005215//transporter activity	GO:0006810//transport	-
TraesCS1A01G150400	2	0.955	0.11	0.165	0.065	gi|475563481|gb|EMT14289.1|/0.0e+00/Peptide transporter PTR3-A [Aegilops tauschii]	GO:0016021//integral component of membrane	GO:0005215//transporter activity	GO:0006810//transport	-
TraesCS1A01G150600	14	22.635	59.935	43.97	32.455	gi|475579153|gb|EMT18277.1|/1.3e-121/RNA-binding Musashi-2-like protein [Aegilops tauschii]	-	GO:0000166//nucleotide binding;GO:0003676//nucleic acid binding	-	ko03015//mRNA surveillance pathway
TraesCS1A01G150900	0	38.28	8.495	2.525	1.395	gi|475523273|gb|EMT06855.1|/0.0e+00/Protein WAX2 [Aegilops tauschii]	GO:0005783//endoplasmic reticulum;GO:0016021//integral component of membrane;GO:0043668//exine	GO:0005506//iron ion binding;GO:0016491//oxidoreductase activity	GO:0006633//fatty acid biosynthetic process;GO:0010025//wax biosynthetic process;GO:0010143//cutin biosynthetic process;GO:0048653//anther development;GO:0055114//oxidation-reduction process	ko01110//Biosynthesis of secondary metabolites;ko00073//Cutin, suberine and wax biosynthesis
TraesCS1A01G151100	15	0.225	1.075	0.81	0.575	gi|937936346|dbj|BAT11260.1|/0.0e+00/Os10g0471350 [Oryza sativa Japonica Group]	-	GO:0003676//nucleic acid binding;GO:0005524//ATP binding;GO:0008026//ATP-dependent helicase activity	-	ko03018//RNA degradation
TraesCS1A01G151600	2	5.17	1.53	1.59	2.285	gi|474062955|gb|EMS54028.1|/8.7e-152/hypothetical protein TRIUR3_13227 [Triticum urartu]	GO:0005634//nucleus;GO:0005737//cytoplasm	-	-	-
TraesCS1A01G152100	0	12.265	6.69	1.48	0.4	gi|474124214|gb|EMS56142.1|/2.1e-268/3-ketoacyl-CoA synthase 12 [Triticum urartu]	GO:0016020//membrane	GO:0016747//transferase activity, transferring acyl groups other than amino-acyl groups	GO:0006633//fatty acid biosynthetic process	ko01110//Biosynthesis of secondary metabolites;ko04626//Plant-pathogen interaction;ko00062//Fatty acid elongation
TraesCS1A01G152500	15	1.105	3.355	2.2	1.855	gi|473957828|gb|EMS51006.1|/0.0e+00/UDP-glucose:glycoprotein glucosyltransferase 1 [Triticum urartu]	-	GO:0003980//UDP-glucose:glycoprotein glucosyltransferase activity	GO:0006486//protein glycosylation;GO:0097359//UDP-glucosylation	ko04141//Protein processing in endoplasmic reticulum
TraesCS1A01G152600	0	5.26	0.285	0	0	gi|474418006|gb|EMS67355.1|/1.0e-144/Ribonuclease 1 [Triticum urartu]	-	GO:0003723//RNA binding;GO:0033897//ribonuclease T2 activity	GO:0090502//RNA phosphodiester bond hydrolysis, endonucleolytic	-
TraesCS1A01G152900	14	0.515	1.86	1.085	0.8	gi|473889575|gb|EMS48506.1|/0.0e+00/putative phosphoribosylformylglycinamidine synthase, chloroplastic/mitochondrial [Triticum urartu]	-	GO:0004642//phosphoribosylformylglycinamidine synthase activity	GO:0006189//'de novo' IMP biosynthetic process	ko01100//Metabolic pathways;ko01110//Biosynthesis of secondary metabolites;ko00230//Purine metabolism
TraesCS1A01G154300	15	0.58	1.565	1.08	0.985	gi|357146625|ref|XP_003574058.1|/0.0e+00/PREDICTED: exportin-4 [Brachypodium distachyon]	GO:0005643//nuclear pore;GO:0005737//cytoplasm	GO:0005049//nuclear export signal receptor activity;GO:0008536//Ran GTPase binding	GO:0006611//protein export from nucleus	ko04145//Phagosome
TraesCS1A01G154400	11	8.205	14.18	9.42	4.535	gi|474149485|gb|EMS56864.1|/0.0e+00/putative methyltransferase PMT8 [Triticum urartu]	GO:0005768//endosome;GO:0005774//vacuolar membrane;GO:0005802//trans-Golgi network;GO:0016021//integral component of membrane	GO:0008757//S-adenosylmethionine-dependent methyltransferase activity	GO:0032259//methylation	-
TraesCS1A01G154900	9	0.275	0.19	0.275	1.955	gi|259490587|ref|NP_001159319.1|/5.1e-64/putative protein of unknown function (DUF640) domain family protein [Zea mays]	-	-	-	-
TraesCS1A01G155000	15	1.315	4.235	3.3	2.475	gi|475616763|gb|EMT29875.1|/2.6e-115/hypothetical protein F775_05828 [Aegilops tauschii]//gi|475616763|gb|EMT29875.1|/2.7e-123/hypothetical protein F775_05828 [Aegilops tauschii]	GO:0009536//plastid;GO:0016021//integral component of membrane	-	-	ko01100//Metabolic pathways;ko00230//Purine metabolism;ko00240//Pyrimidine metabolism;ko03440//Homologous recombination;ko03410//Base excision repair;ko03420//Nucleotide excision repair;ko03030//DNA replication;ko03430//Mismatch repair
TraesCS1A01G155200	14	186.5	681.83	604.94	257.54	gi|49343245|gb|AAT64932.1|/8.7e-176/cytosolic malate dehydrogenase [Triticum aestivum]	-	GO:0030060//L-malate dehydrogenase activity	GO:0005975//carbohydrate metabolic process;GO:0006099//tricarboxylic acid cycle;GO:0006108//malate metabolic process	ko01100//Metabolic pathways;ko01110//Biosynthesis of secondary metabolites;ko01200//Carbon metabolism;ko00620//Pyruvate metabolism;ko00270//Cysteine and methionine metabolism;ko00710//Carbon fixation in photosynthetic organisms;ko00630//Glyoxylate and dicarboxylate metabolism;ko00020//Citrate cycle (TCA cycle)
TraesCS1A01G156400	8	0.86	1.48	2.14	0.29	gi|326515088|dbj|BAK03457.1|/6.0e-186/predicted protein [Hordeum vulgare subsp. vulgare]	GO:0016021//integral component of membrane	-	-	-
TraesCS1A01G156500	15	0.335	1.91	1.925	1.085	gi|326492419|dbj|BAK01993.1|/0.0e+00/predicted protein [Hordeum vulgare subsp. vulgare]	GO:0005737//cytoplasm;GO:0005886//plasma membrane	GO:0003725//double-stranded RNA binding;GO:0008289//lipid binding	GO:0035196//production of miRNAs involved in gene silencing by miRNA;GO:0070919//production of siRNA involved in chromatin silencing by small RNA	-
TraesCS1A01G156600	11	14.71	25.77	15.545	5.495	gi|475593895|gb|EMT22525.1|/0.0e+00/Auxin response factor 22 [Aegilops tauschii]	GO:0005634//nucleus	GO:0003677//DNA binding	GO:0006355//regulation of transcription, DNA-templated;GO:0009734//auxin-activated signaling pathway	ko04075//Plant hormone signal transduction
TraesCS1A01G157700	8	7.965	7.295	6.28	1.84	gi|474383954|gb|EMS64818.1|/1.4e-120/Double-stranded RNA-binding protein 6 [Triticum urartu]//gi|474383954|gb|EMS64818.1|/2.1e-173/Double-stranded RNA-binding protein 6 [Triticum urartu]//gi|474383954|gb|EMS64818.1|/4.2e-172/Double-stranded RNA-binding protein 6 [Triticum urartu]	GO:0005737//cytoplasm	GO:0003725//double-stranded RNA binding	GO:0010267//production of ta-siRNAs involved in RNA interference;GO:0035196//production of miRNAs involved in gene silencing by miRNA;GO:0051607//defense response to virus;GO:0070919//production of siRNA involved in chromatin silencing by small RNA	-
TraesCS1A01G157900	0	19.235	14.445	5.42	6.325	gi|922304305|ref|NP_001144407.2|/1.8e-37/uncharacterized protein LOC100277341 [Zea mays]	-	-	-	-
TraesCS1A01G158300	0	164.14	120.675	94.68	45.28	gi|326495878|dbj|BAJ90561.1|/1.0e-38/predicted protein, partial [Hordeum vulgare subsp. vulgare]	GO:0009536//plastid	-	-	-
TraesCS1A01G158500	12	5.33	19.615	8.55	6.305	gi|326489885|dbj|BAJ94016.1|/5.1e-254/predicted protein [Hordeum vulgare subsp. vulgare]	GO:0005763//mitochondrial small ribosomal subunit	GO:0003735//structural constituent of ribosome	-	-
TraesCS1A01G158700	14	3.815	11.43	6.705	3.99	gi|474151042|gb|EMS56973.1|/0.0e+00/Coatomer subunit gamma-2 [Triticum urartu]	GO:0000139//Golgi membrane;GO:0030126//COPI vesicle coat	GO:0005198//structural molecule activity	GO:0006886//intracellular protein transport;GO:0016192//vesicle-mediated transport	-
TraesCS1A01G159100	8	191.975	252.85	173.795	51.37	gi|474389635|gb|EMS65249.1|/6.7e-72/40S ribosomal protein S17-4 [Triticum urartu]	GO:0022627//cytosolic small ribosomal subunit	GO:0003735//structural constituent of ribosome	GO:0000028//ribosomal small subunit assembly;GO:0006412//translation	ko03010//Ribosome
TraesCS1A01G159200	0	2.335	0.83	0.315	0.13	gi|326516830|dbj|BAJ96407.1|/0.0e+00/predicted protein [Hordeum vulgare subsp. vulgare]	GO:0005622//intracellular	GO:0009055//electron carrier activity;GO:0015035//protein disulfide oxidoreductase activity	GO:0035556//intracellular signal transduction;GO:0045454//cell redox homeostasis;GO:0055114//oxidation-reduction process	-
TraesCS1A01G160600	14	0.67	3.805	1.865	1.075	gi|960479763|ref|XP_010234843.2|/0.0e+00/PREDICTED: uncharacterized protein LOC100837578 [Brachypodium distachyon]	GO:0005623//cell	-	GO:0045454//cell redox homeostasis	ko01100//Metabolic pathways;ko04070//Phosphatidylinositol signaling system;ko00562//Inositol phosphate metabolism
TraesCS1A01G160700	14	1.19	3.255	3.395	1.965	gi|326490642|dbj|BAJ89988.1|/0.0e+00/predicted protein [Hordeum vulgare subsp. vulgare]//gi|326490642|dbj|BAJ89988.1|/1.8e-238/predicted protein [Hordeum vulgare subsp. vulgare]	GO:0042651//thylakoid membrane	-	GO:0000304//response to singlet oxygen;GO:0010039//response to iron ion;GO:0010343//singlet oxygen-mediated programmed cell death;GO:0055072//iron ion homeostasis	ko03018//RNA degradation
TraesCS1A01G161000	8	0.365	0.135	2.71	0	gi|326512884|dbj|BAK03349.1|/2.4e-102/predicted protein [Hordeum vulgare subsp. vulgare]	GO:0016021//integral component of membrane	-	-	-
TraesCS1A01G161300	12	2.815	7.605	3.55	2.56	gi|226507642|ref|NP_001148226.1|/5.5e-105/uncharacterized protein LOC100281834 [Zea mays]	-	GO:0016787//hydrolase activity	-	-
TraesCS1A01G161400	5	2.235	0.29	6.185	2.915	gi|414870996|tpg|DAA49553.1|/5.2e-258/TPA: putative cytochrome P450 superfamily protein [Zea mays]	GO:0016021//integral component of membrane	GO:0004497//monooxygenase activity;GO:0005506//iron ion binding;GO:0016705//oxidoreductase activity, acting on paired donors, with incorporation or reduction of molecular oxygen;GO:0020037//heme binding	GO:0055114//oxidation-reduction process	ko00073//Cutin, suberine and wax biosynthesis
TraesCS1A01G161900	8	47.56	51.115	56.405	25.255	gi|474436793|gb|EMS68243.1|/2.1e-78/Thioredoxin-like protein 4A [Triticum urartu]	GO:0005681//spliceosomal complex;GO:0005682//U5 snRNP;GO:0046540//U4/U6 x U5 tri-snRNP complex	-	GO:0000245//spliceosomal complex assembly	ko03040//Spliceosome
TraesCS1A01G162600	15	0.11	0.93	0.795	0.375	gi|475526056|gb|EMT07257.1|/0.0e+00/Pentatricopeptide repeat-containing protein [Aegilops tauschii]//gi|475526056|gb|EMT07257.1|/8.8e-306/Pentatricopeptide repeat-containing protein [Aegilops tauschii]	GO:0005739//mitochondrion	GO:0008270//zinc ion binding	-	-
TraesCS1A01G163200	14	6.47	17.77	15.7	6.685	gi|226531614|ref|NP_001151000.1|/3.7e-65/uncharacterized protein LOC100284633 [Zea mays]	GO:0005829//cytosol;GO:0016272//prefoldin complex	GO:0051082//unfolded protein binding	GO:0006457//protein folding	-
TraesCS1A01G163400	12	0.365	1.495	0.75	0.705	gi|326504892|dbj|BAK06737.1|/0.0e+00/predicted protein [Hordeum vulgare subsp. vulgare]//gi|475576703|gb|EMT17614.1|/0.0e+00/DNA-directed RNA polymerase I subunit RPA2 [Aegilops tauschii]	GO:0005736//DNA-directed RNA polymerase I complex;GO:0005829//cytosol	GO:0001054//RNA polymerase I activity;GO:0003677//DNA binding;GO:0016788//hydrolase activity, acting on ester bonds;GO:0032549//ribonucleoside binding	GO:0006360//transcription from RNA polymerase I promoter;GO:0015074//DNA integration	ko01100//Metabolic pathways;ko00230//Purine metabolism;ko00240//Pyrimidine metabolism;ko03020//RNA polymerase
TraesCS1A01G163900	12	0.61	1.775	0.64	0.815	gi|110289328|gb|AAP54429.2|/3.6e-273/Uncharacterised protein family containing protein, expressed [Oryza sativa Japonica Group]	GO:0005654//nucleoplasm;GO:0005730//nucleolus;GO:0030690//Noc1p-Noc2p complex;GO:0030691//Noc2p-Noc3p complex	-	GO:0042273//ribosomal large subunit biogenesis	-
TraesCS1A01G164200	15	1.915	5.325	3.8	4.215	gi|475556779|gb|EMT12700.1|/0.0e+00/KH domain-containing protein [Aegilops tauschii]//gi|475556779|gb|EMT12700.1|/2.6e-252/KH domain-containing protein [Aegilops tauschii]//gi|475556779|gb|EMT12700.1|/7.5e-289/KH domain-containing protein [Aegilops tauschii]	GO:0016021//integral component of membrane	GO:0003723//RNA binding	-	-
TraesCS1A01G164400	14	4.275	11.305	7.765	5.92	gi|326527619|dbj|BAK08084.1|/1.1e-227/predicted protein [Hordeum vulgare subsp. vulgare]	GO:0009897//external side of plasma membrane;GO:0016021//integral component of membrane	GO:0005524//ATP binding;GO:0016887//ATPase activity;GO:0042803//protein homodimerization activity;GO:0046872//metal ion binding;GO:0061630//ubiquitin protein ligase activity	GO:0009611//response to wounding;GO:0009651//response to salt stress;GO:0009737//response to abscisic acid;GO:0010222//stem vascular tissue pattern formation;GO:0010588//cotyledon vascular tissue pattern formation;GO:0016567//protein ubiquitination;GO:0030155//regulation of cell adhesion;GO:0080051//cutin transport	-
TraesCS1A01G164800	11	50.815	99.63	73.24	32.525	gi|33358179|pdb|1UAS|A/8.1e-170/Chain A, Crystal Structure Of Rice Alpha-Galactosidase//gi|937936536|dbj|BAT11450.1|/3.6e-179/Os10g0493600, partial [Oryza sativa Japonica Group]	GO:0009505//plant-type cell wall;GO:0048046//apoplast	GO:0052692//raffinose alpha-galactosidase activity	GO:0005975//carbohydrate metabolic process;GO:0009620//response to fungus;GO:0009911//positive regulation of flower development;GO:0009965//leaf morphogenesis	ko00561//Glycerolipid metabolism;ko00052//Galactose metabolism;ko00600//Sphingolipid metabolism;ko00603//Glycosphingolipid biosynthesis - globo series
TraesCS1A01G164900	12	0.96	2.355	0.63	0.6	gi|195610514|gb|ACG27087.1|/5.0e-205/alpha-galactosidase precursor [Zea mays]	GO:0009505//plant-type cell wall	GO:0052692//raffinose alpha-galactosidase activity	GO:0005975//carbohydrate metabolic process	ko00561//Glycerolipid metabolism;ko00052//Galactose metabolism;ko00600//Sphingolipid metabolism;ko00603//Glycosphingolipid biosynthesis - globo series
TraesCS1A01G165400	15	1.01	25.48	89.28	136.855	gi|283806418|dbj|BAI66441.1|/2.1e-132/tonoplast intrinsic protein [Hordeum vulgare subsp. vulgare]	GO:0005887//integral component of plasma membrane;GO:0009705//plant-type vacuole membrane;GO:0042807//central vacuole	GO:0015250//water channel activity;GO:0015254//glycerol channel activity	GO:0006833//water transport;GO:0009992//cellular water homeostasis;GO:0015793//glycerol transport;GO:0034220//ion transmembrane transport	-
TraesCS1A01G165600	0	2.05	0.33	0.3	0.05	gi|223949209|gb|ACN28688.1|/3.3e-219/unknown [Zea mays]	GO:0016021//integral component of membrane	GO:0004672//protein kinase activity;GO:0005524//ATP binding	GO:0006468//protein phosphorylation	-
TraesCS1A01G165800	12	1.545	3.635	1.52	1.255	gi|110289317|gb|AAP54402.2|/0.0e+00/chloroplast inner envelope protein, putative, expressed [Oryza sativa Japonica Group]	GO:0009507//chloroplast;GO:0019031//viral envelope	-	-	-
TraesCS1A01G166100	8	8.12	10.415	5.015	1.595	gi|1323750|gb|AAC49288.1|/3.2e-132/unknown [Triticum aestivum]	-	-	-	-
TraesCS1A01G166600	17	0.315	7.635	27.31	165.48	gi|5669008|gb|AAD46133.1|AF079526_1/1.1e-121/secretory protein [Triticum aestivum]	-	-	-	-
TraesCS1A01G167100	2	328.295	3.065	5.96	9.615	gi|326493768|dbj|BAJ85346.1|/1.1e-98/predicted protein [Hordeum vulgare subsp. vulgare]	GO:0016021//integral component of membrane	-	-	ko04145//Phagosome;ko04130//SNARE interactions in vesicular transport
TraesCS1A01G167600	2	18.77	4.31	3.05	2.895	gi|326496388|dbj|BAJ94656.1|/2.5e-64/predicted protein [Hordeum vulgare subsp. vulgare]	-	-	-	-
TraesCS1A01G168100	0	4.63	1.585	0.105	0.165	gi|960449463|ref|XP_014751811.1|/8.2e-236/PREDICTED: serine carboxypeptidase-like 51 [Brachypodium distachyon]	-	GO:0004185//serine-type carboxypeptidase activity	GO:0051603//proteolysis involved in cellular protein catabolic process	-
TraesCS1A01G168600	2	16.58	3.81	3.145	2.95	gi|357146879|ref|XP_003574144.1|/2.2e-147/PREDICTED: calcium uniporter protein 2, mitochondrial-like [Brachypodium distachyon]	GO:0005739//mitochondrion;GO:0016021//integral component of membrane	GO:0015292//uniporter activity	GO:0055085//transmembrane transport	-
TraesCS1A01G168900	14	8.86	17.61	17.04	8.28	gi|475569984|gb|EMT15887.1|/3.9e-265/Monothiol glutaredoxin-S11 [Aegilops tauschii]	GO:0005829//cytosol	GO:0009055//electron carrier activity;GO:0015035//protein disulfide oxidoreductase activity;GO:0046872//metal ion binding	GO:0009408//response to heat;GO:0009926//auxin polar transport;GO:0045454//cell redox homeostasis;GO:0055114//oxidation-reduction process;GO:0072593//reactive oxygen species metabolic process	-
TraesCS1A01G169200	2	4.845	0.67	0.96	0.78	gi|474375407|gb|EMS64166.1|/7.2e-83/Putative ribosomal-protein-alanine acetyltransferase [Triticum urartu]	GO:0031248//protein acetyltransferase complex	GO:0004596//peptide alpha-N-acetyltransferase activity	GO:0006474//N-terminal protein amino acid acetylation	-
TraesCS1A01G170000	2	38.99	5.26	4.4	4.075	gi|226495341|ref|NP_001146653.1|/7.7e-152/uncharacterized protein LOC100280253 [Zea mays]	-	-	-	-
TraesCS1A01G170100	0	19.405	14.545	2.455	1.45	gi|475598325|gb|EMT23910.1|/1.3e-137/Microtubule-associated protein RP/EB family member 3 [Aegilops tauschii]	GO:0005618//cell wall;GO:0005730//nucleolus;GO:0005819//spindle;GO:0009524//phragmoplast	GO:0008017//microtubule binding	GO:0000278//mitotic cell cycle;GO:0009652//thigmotropism;GO:0010228//vegetative to reproductive phase transition of meristem;GO:0016572//histone phosphorylation;GO:0030865//cortical cytoskeleton organization	-
TraesCS1A01G170200	14	3.16	7.695	8.275	5.09	gi|475598326|gb|EMT23911.1|/1.6e-263/Protein spinster [Aegilops tauschii]//gi|475598326|gb|EMT23911.1|/2.1e-263/Protein spinster [Aegilops tauschii]	GO:0016021//integral component of membrane	-	GO:0055085//transmembrane transport	-
TraesCS1A01G170300	11	1.465	3.31	1.205	0.67	gi|326514588|dbj|BAJ96281.1|/2.0e-263/predicted protein [Hordeum vulgare subsp. vulgare]//gi|326514588|dbj|BAJ96281.1|/5.2e-259/predicted protein [Hordeum vulgare subsp. vulgare]	GO:0005622//intracellular	-	GO:0006635//fatty acid beta-oxidation;GO:0016558//protein import into peroxisome matrix	-
TraesCS1A01G170400	14	1.61	3.55	2.47	1.99	gi|474012953|gb|EMS52639.1|/0.0e+00/hypothetical protein TRIUR3_28510 [Triticum urartu]	GO:0016592//mediator complex	-	GO:0006355//regulation of transcription, DNA-templated;GO:0006970//response to osmotic stress;GO:0010104//regulation of ethylene-activated signaling pathway;GO:0032922//circadian regulation of gene expression;GO:0048586//regulation of long-day photoperiodism, flowering;GO:1901672//positive regulation of systemic acquired resistance;GO:2000022//regulation of jasmonic acid mediated signaling pathway	-
TraesCS1A01G170500	15	1.48	5.915	4.74	4.99	gi|375174966|gb|AEO72346.2|/1.1e-187/Prp1 protein [Hordeum vulgare subsp. vulgare]	GO:0009568;GO:0015030//Cajal body;GO:0046540//U4/U6 x U5 tri-snRNP complex;GO:0071013//catalytic step 2 spliceosome	-	GO:0000244//spliceosomal tri-snRNP complex assembly;GO:0009409//response to cold;GO:0009845//seed germination;GO:0019252//starch biosynthetic process;GO:0080188//RNA-directed DNA methylation;GO:2000630//positive regulation of miRNA metabolic process;GO:2000636//positive regulation of primary miRNA processing	ko03040//Spliceosome
TraesCS1A01G170800	9	0.555	0.69	0.445	2	gi|474437349|gb|EMS68258.1|/1.1e-234/LanC-like protein 2 [Triticum urartu]//gi|474437349|gb|EMS68258.1|/3.0e-257/LanC-like protein 2 [Triticum urartu]//gi|474437349|gb|EMS68258.1|/4.6e-236/LanC-like protein 2 [Triticum urartu]	-	-	-	-
TraesCS1A01G170900	14	9.04	15.37	14.805	5.705	gi|212720775|ref|NP_001131953.1|/2.2e-125/prolyl 4-hydroxylase 1 [Zea mays]	GO:0016021//integral component of membrane	GO:0005506//iron ion binding;GO:0016705//oxidoreductase activity, acting on paired donors, with incorporation or reduction of molecular oxygen;GO:0031418//L-ascorbic acid binding	GO:0055114//oxidation-reduction process	ko01100//Metabolic pathways;ko00330//Arginine and proline metabolism
TraesCS1A01G171000	0	57.045	41.16	14.405	8.15	gi|10720236|sp|Q42850.1|PORB_HORVU/1.6e-216/RecName: Full=Protochlorophyllide reductase B, chloroplastic; Short=PCR B; AltName: Full=NADPH-protochlorophyllide oxidoreductase B; Short=POR B; Flags: Precursor//gi|474119301|gb|EMS55960.1|/8.4e-224/Protochlorophyllide reductase B, chloroplastic [Triticum urartu]	GO:0009507//chloroplast	GO:0003959//NADPH dehydrogenase activity;GO:0016630//protochlorophyllide reductase activity;GO:0018548//pentaerythritol trinitrate reductase activity;GO:0052690//trichloro-p-hydroquinone reductive dehalogenase activity	GO:0015979//photosynthesis;GO:0015995//chlorophyll biosynthetic process;GO:0055114//oxidation-reduction process	ko01100//Metabolic pathways;ko01110//Biosynthesis of secondary metabolites;ko00860//Porphyrin and chlorophyll metabolism
TraesCS1A01G171400	8	7.47	13.45	11.5	1.985	gi|226497384|ref|NP_001151146.1|/3.4e-76/uncharacterized protein LOC100284779 precursor [Zea mays]	GO:0016021//integral component of membrane	-	-	-
TraesCS1A01G172100	15	0.85	2.95	2.18	1.645	gi|357140737|ref|XP_003571920.1|/0.0e+00/PREDICTED: DNA ligase 1-like [Brachypodium distachyon]	-	GO:0003677//DNA binding;GO:0003910//DNA ligase (ATP) activity;GO:0005524//ATP binding	GO:0006260//DNA replication;GO:0006310//DNA recombination;GO:0051103//DNA ligation involved in DNA repair;GO:0071897//DNA biosynthetic process	ko03410//Base excision repair;ko03420//Nucleotide excision repair;ko03030//DNA replication;ko03430//Mismatch repair
TraesCS1A01G172600	15	3.005	38.855	51.495	80.105	gi|22165073|gb|AAM93690.1|/4.7e-39/putative peroxidase [Oryza sativa Japonica Group]	-	-	-	-
TraesCS1A01G173100	11	7.155	16.06	6.34	3.22	gi|354681870|dbj|BAL04915.1|/3.5e-275/glutamyl tRNA reductase [Triticum aestivum]//gi|473861293|gb|EMS47553.1|/2.6e-250/Glutamyl-tRNA reductase 1, chloroplastic [Triticum urartu]	GO:0009507//chloroplast	GO:0008883//glutamyl-tRNA reductase activity;GO:0050661//NADP binding	GO:0006782//protoporphyrinogen IX biosynthetic process;GO:0015995//chlorophyll biosynthetic process;GO:0055114//oxidation-reduction process	ko01100//Metabolic pathways;ko01110//Biosynthesis of secondary metabolites;ko00860//Porphyrin and chlorophyll metabolism
TraesCS1A01G173200	8	40.43	54.215	56.37	27.02	gi|474222343|gb|EMS59327.1|/1.2e-85/Membrane steroid-binding protein 1 [Triticum urartu]//gi|475535336|gb|EMT08731.1|/1.0e-55/Membrane steroid-binding protein 1 [Aegilops tauschii]//gi|475535336|gb|EMT08731.1|/6.3e-78/Membrane steroid-binding protein 1 [Aegilops tauschii]	GO:0012505//endomembrane system;GO:0016020//membrane	GO:0020037//heme binding	-	-
TraesCS1A01G173800	2	1.29	0.145	0.15	0.085	gi|10140797|gb|AAG13627.1|AC078840_18/8.4e-225/putative hypersensitivity-related (hsr)protein [Oryza sativa Japonica Group]	-	GO:0016747//transferase activity, transferring acyl groups other than amino-acyl groups	-	ko01110//Biosynthesis of secondary metabolites;ko00592//alpha-Linolenic acid metabolism
TraesCS1A01G174000	0	11.735	5.715	3.795	2.92	gi|326500658|dbj|BAJ94995.1|/0.0e+00/predicted protein [Hordeum vulgare subsp. vulgare]//gi|474216263|gb|EMS59064.1|/1.2e-203/NAD-dependent malic enzyme 59 kDa isoform, mitochondrial [Triticum urartu]//gi|815729568|gb|AKE47414.1|/9.2e-41/hypothetical protein TAANSRALLhA_1716E15.g00005 [Triticum aestivum]	GO:0005739//mitochondrion;GO:0009507//chloroplast;GO:0070461//SAGA-type complex	GO:0004471//malate dehydrogenase (decarboxylating) (NAD+) activity;GO:0005524//ATP binding;GO:0008270//zinc ion binding;GO:0042803//protein homodimerization activity;GO:0050897//cobalt ion binding;GO:0051287//NAD binding	GO:0006108//malate metabolic process;GO:0055114//oxidation-reduction process	ko01100//Metabolic pathways;ko01200//Carbon metabolism;ko00620//Pyruvate metabolism;ko00710//Carbon fixation in photosynthetic organisms
TraesCS1A01G174600	15	1.605	7.265	5.12	3.445	gi|475591187|gb|EMT21677.1|/8.6e-234/DEAD-box ATP-dependent RNA helicase 12 [Aegilops tauschii]	GO:0000932//cytoplasmic mRNA processing body;GO:0010494//cytoplasmic stress granule	GO:0003723//RNA binding;GO:0004004//ATP-dependent RNA helicase activity;GO:0005524//ATP binding	GO:0006397//mRNA processing;GO:0006417//regulation of translation;GO:0010501//RNA secondary structure unwinding;GO:0033962//cytoplasmic mRNA processing body assembly;GO:0051028//mRNA transport	ko03018//RNA degradation
TraesCS1A01G174700	10	18.4	13.19	42.82	14.32	gi|110289361|gb|ABB47853.2|/1.2e-22/Remorin, C-terminal region family protein, expressed [Oryza sativa Japonica Group]	-	-	-	-
TraesCS1A01G175000	11	2.71	4.045	2.79	1.145	gi|29367648|gb|AAO72668.1|/0.0e+00/putative myosin [Oryza sativa Japonica Group]//gi|29367648|gb|AAO72668.1|/2.9e-298/putative myosin [Oryza sativa Japonica Group]	GO:0005739//mitochondrion	-	-	ko04144//Endocytosis;ko03013//RNA transport
TraesCS1A01G175100	14	0.565	11.84	9.17	1.95	gi|474389595|gb|EMS65238.1|/1.2e-45/Non-specific lipid-transfer protein 2 [Triticum urartu]	-	-	-	-
TraesCS1A01G175200	0	230.89	41.315	18.345	2.595	gi|473923359|gb|EMS49764.1|/1.3e-41/Non-specific lipid-transfer protein 2G [Triticum urartu]	-	-	-	-
TraesCS1A01G175500	6	10.445	1.71	10.215	25.565	gi|326487522|dbj|BAJ89745.1|/2.5e-184/predicted protein [Hordeum vulgare subsp. vulgare]	-	-	-	-
TraesCS1A01G176000	2	2.835	0.215	0.14	0.285	gi|474117479|gb|EMS55928.1|/0.0e+00/Monocopper oxidase-like protein SKU5 [Triticum urartu]	GO:0009505//plant-type cell wall;GO:0009506//plasmodesma;GO:0016021//integral component of membrane	GO:0005507//copper ion binding;GO:0016722//oxidoreductase activity, oxidizing metal ions	GO:0055114//oxidation-reduction process	ko01100//Metabolic pathways;ko00053//Ascorbate and aldarate metabolism
TraesCS1A01G176300	0	7.64	1.465	0.335	0.145	gi|37551421|gb|AAQ93323.1|/1.5e-118/YABBY protein [Triticum aestivum]	-	-	GO:0007275//multicellular organism development	-
TraesCS1A01G176700	14	13.135	21.845	25.055	11.82	gi|474411935|gb|EMS66886.1|/1.2e-185/Trihelix transcription factor GT-2 [Triticum urartu]//gi|474411935|gb|EMS66886.1|/1.4e-185/Trihelix transcription factor GT-2 [Triticum urartu]	-	-	-	-
TraesCS1A01G176800	0	65.37	20.33	12.35	3.89	gi|326531020|dbj|BAK04861.1|/4.2e-136/predicted protein, partial [Hordeum vulgare subsp. vulgare]	-	-	-	-
TraesCS1A01G177000	2	67.9	14.42	21.95	9.215	gi|195612806|gb|ACG28233.1|/6.8e-155/protein kinase domain containing protein [Zea mays]	-	GO:0004674//protein serine/threonine kinase activity;GO:0005524//ATP binding	GO:0006468//protein phosphorylation	-
TraesCS1A01G177300	2	6.565	2.365	2.685	2.12	gi|474156175|gb|EMS57097.1|/2.6e-243/Cytochrome P450 89A2 [Triticum urartu]	GO:0016021//integral component of membrane	GO:0005506//iron ion binding;GO:0016709//oxidoreductase activity, acting on paired donors, with incorporation or reduction of molecular oxygen, NAD(P)H as one donor, and incorporation of one atom of oxygen;GO:0020037//heme binding	GO:0044550//secondary metabolite biosynthetic process;GO:0055114//oxidation-reduction process	ko01100//Metabolic pathways;ko01110//Biosynthesis of secondary metabolites;ko00945//Stilbenoid, diarylheptanoid and gingerol biosynthesis;ko00903//Limonene and pinene degradation
TraesCS1A01G177600	15	0.51	1.7	1.415	1.21	gi|357140812|ref|XP_003571957.1|/0.0e+00/PREDICTED: kinesin-related protein 11-like [Brachypodium distachyon]//gi|474097328|gb|EMS55145.1|/0.0e+00/Centromere-associated protein E [Triticum urartu]//gi|475482185|gb|EMT02943.1|/0.0e+00/Kinesin-related protein 11 [Aegilops tauschii]	GO:0005871//kinesin complex;GO:0005874//microtubule	GO:0003777//microtubule motor activity;GO:0005524//ATP binding;GO:0008017//microtubule binding;GO:0008270//zinc ion binding;GO:0016887//ATPase activity	GO:0007018//microtubule-based movement	-
TraesCS1A01G177800	15	1.1	5.85	7.03	4.03	gi|669027776|emb|CDM81337.1|/5.7e-257/unnamed protein product [Triticum aestivum]	-	GO:0004497//monooxygenase activity;GO:0005506//iron ion binding;GO:0016705//oxidoreductase activity, acting on paired donors, with incorporation or reduction of molecular oxygen;GO:0020037//heme binding	GO:0055114//oxidation-reduction process	ko01100//Metabolic pathways;ko01110//Biosynthesis of secondary metabolites;ko00940//Phenylpropanoid biosynthesis
TraesCS1A01G178200	12	2.145	4.325	1.895	2.485	gi|475619372|gb|EMT30750.1|/1.1e-283/Thymus-specific serine protease [Aegilops tauschii]//gi|475619372|gb|EMT30750.1|/5.2e-213/Thymus-specific serine protease [Aegilops tauschii]//gi|475619372|gb|EMT30750.1|/5.2e-278/Thymus-specific serine protease [Aegilops tauschii]	GO:0016020//membrane;GO:0016021//integral component of membrane	GO:0008236//serine-type peptidase activity	GO:0006508//proteolysis	-
TraesCS1A01G178300	8	6.175	9.96	9.18	1.39	gi|475619373|gb|EMT30751.1|/1.0e-292/Thymus-specific serine protease [Aegilops tauschii]	-	GO:0004185//serine-type carboxypeptidase activity;GO:0008239//dipeptidyl-peptidase activity	GO:0006508//proteolysis	-
TraesCS1A01G178400	0	2.145	1.495	0.32	0.165	gi|937936705|dbj|BAT11619.1|/7.6e-277/Os10g0510700 [Oryza sativa Japonica Group]	GO:0005634//nucleus;GO:0005737//cytoplasm;GO:0005886//plasma membrane	GO:0004683//calmodulin-dependent protein kinase activity;GO:0004713//protein tyrosine kinase activity;GO:0005516//calmodulin binding;GO:0005524//ATP binding;GO:0009931//calcium-dependent protein serine/threonine kinase activity	GO:0009738//abscisic acid-activated signaling pathway;GO:0018105//peptidyl-serine phosphorylation;GO:0035556//intracellular signal transduction;GO:0046777//protein autophosphorylation	ko04626//Plant-pathogen interaction
TraesCS1A01G178700	8	24.705	10.395	19.325	1.48	gi|475572404|gb|EMT16493.1|/1.8e-54/hypothetical protein F775_31438 [Aegilops tauschii]	-	-	GO:0009733//response to auxin	ko04075//Plant hormone signal transduction
TraesCS1A01G179000	8	59.66	65.22	87.72	21.555	gi|226493810|ref|NP_001146931.1|/1.1e-217/actin-2 [Zea mays]//gi|226493810|ref|NP_001146931.1|/1.8e-203/actin-2 [Zea mays]	-	GO:0005524//ATP binding	-	-
TraesCS1A01G180100	14	21.075	51.96	44	11.27	gi|113639633|dbj|BAF26938.1|/1.5e-67/Os10g0508600, partial [Oryza sativa Japonica Group]	GO:0005789//endoplasmic reticulum membrane;GO:0016021//integral component of membrane	-	GO:0006661//phosphatidylinositol biosynthetic process;GO:0007029//endoplasmic reticulum organization	-
TraesCS1A01G180300	14	5.68	21.89	13.03	7.21	gi|944061867|gb|KQJ97457.1|/8.1e-210/hypothetical protein BRADI_3g30810 [Brachypodium distachyon]//gi|944061867|gb|KQJ97457.1|/8.5e-226/hypothetical protein BRADI_3g30810 [Brachypodium distachyon]	GO:0022626//cytosolic ribosome	GO:0046872//metal ion binding;GO:0070006//metalloaminopeptidase activity	GO:0006508//proteolysis;GO:0070084//protein initiator methionine removal	-
TraesCS1A01G180700	6	0.205	0.055	1.84	4.035	gi|473889345|gb|EMS48480.1|/4.5e-48/hypothetical protein TRIUR3_15266 [Triticum urartu]	GO:0016020//membrane	-	-	-
TraesCS1A01G181000	17	6.065	11.395	23.675	33.645	gi|326507468|dbj|BAK03127.1|/1.2e-223/predicted protein [Hordeum vulgare subsp. vulgare]	GO:0005829//cytosol	GO:0018826//methionine gamma-lyase activity;GO:0030170//pyridoxal phosphate binding	GO:0051289//protein homotetramerization	ko00270//Cysteine and methionine metabolism;ko00450//Selenocompound metabolism
TraesCS1A01G181100	8	246.895	173.985	199.59	47.925	gi|226494001|ref|NP_001143412.1|/4.5e-64/uncharacterized protein LOC100276059 [Zea mays]	GO:0005634//nucleus	-	-	-
TraesCS1A01G181600	15	0.38	2.29	2.27	1.12	gi|326532628|dbj|BAJ89159.1|/1.1e-184/predicted protein [Hordeum vulgare subsp. vulgare]	GO:0005742//mitochondrial outer membrane translocase complex;GO:0005829//cytosol	-	GO:0045040//protein import into mitochondrial outer membrane	-
TraesCS1A01G181900	17	0.845	2.785	3.35	6.74	gi|474108764|gb|EMS55555.1|/0.0e+00/Serine/threonine-protein kinase fray2 [Triticum urartu]//gi|474108764|gb|EMS55555.1|/8.5e-286/Serine/threonine-protein kinase fray2 [Triticum urartu]	GO:0005737//cytoplasm	GO:0004702//receptor signaling protein serine/threonine kinase activity;GO:0005524//ATP binding	GO:0023014//signal transduction by protein phosphorylation	-
TraesCS1A01G182300	2	17.89	2.425	3.235	1.85	gi|326509853|dbj|BAJ87142.1|/9.0e-249/predicted protein [Hordeum vulgare subsp. vulgare]	GO:0016021//integral component of membrane	GO:0005524//ATP binding	-	-
TraesCS1A01G182400	0	31.845	25.43	12.085	5.52	gi|110289420|gb|ABB47893.2|/2.4e-240/Major Facilitator Superfamily protein, expressed [Oryza sativa Japonica Group]//gi|326527777|dbj|BAJ88961.1|/1.1e-250/predicted protein [Hordeum vulgare subsp. vulgare]	GO:0016021//integral component of membrane	GO:0015098//molybdate ion transmembrane transporter activity	GO:0015689//molybdate ion transport	-
TraesCS1A01G182500	8	9.575	13.73	12.34	3.885	gi|326513944|dbj|BAJ92122.1|/2.9e-102/predicted protein [Hordeum vulgare subsp. vulgare]	GO:0005744//mitochondrial inner membrane presequence translocase complex;GO:0031305//integral component of mitochondrial inner membrane	GO:0015266//protein channel activity	GO:0030150//protein import into mitochondrial matrix	-
TraesCS1A01G182600	2	7.2	0.62	0.785	0.85	gi|902967454|ref|NP_001131162.2|/1.9e-135/uncharacterized protein LOC100192470 precursor [Zea mays]	-	-	-	-
TraesCS1A01G183000	15	0.38	2.5	3.16	1.315	gi|75263102|sp|Q9FWC1.1|TRE_ORYSJ/7.4e-266/RecName: Full=Probable trehalase; AltName: Full=Alpha,alpha-trehalase; AltName: Full=Alpha,alpha-trehalose glucohydrolase	GO:0005886//plasma membrane	GO:0004555//alpha,alpha-trehalase activity	GO:0005993//trehalose catabolic process	ko01100//Metabolic pathways;ko00500//Starch and sucrose metabolism
TraesCS1A01G183800	15	1.09	2.78	2.955	2.635	gi|473776579|gb|EMS45950.1|/0.0e+00/Xanthine dehydrogenase [Triticum urartu]	GO:0005829//cytosol	GO:0004854//xanthine dehydrogenase activity;GO:0005506//iron ion binding;GO:0009055//electron carrier activity;GO:0016614//oxidoreductase activity, acting on CH-OH group of donors;GO:0016903//oxidoreductase activity, acting on the aldehyde or oxo group of donors;GO:0050660//flavin adenine dinucleotide binding;GO:0051537//2 iron, 2 sulfur cluster binding	GO:0009115//xanthine catabolic process;GO:0055114//oxidation-reduction process	ko01100//Metabolic pathways;ko01110//Biosynthesis of secondary metabolites;ko00230//Purine metabolism;ko04146//Peroxisome;ko00232//Caffeine metabolism
TraesCS1A01G184100	14	3.35	8.955	5.8	4.125	gi|475496282|gb|EMT03898.1|/1.9e-245/hypothetical protein F775_11902 [Aegilops tauschii]//gi|475496282|gb|EMT03898.1|/4.6e-247/hypothetical protein F775_11902 [Aegilops tauschii]	GO:0016021//integral component of membrane	-	-	-
TraesCS1A01G184400	2	1.98	0	0	0.025	gi|937936888|dbj|BAT11802.1|/5.3e-284/Os10g0533800 [Oryza sativa Japonica Group]	GO:0016021//integral component of membrane	GO:0004674//protein serine/threonine kinase activity;GO:0005524//ATP binding;GO:0030246//carbohydrate binding	GO:0006468//protein phosphorylation	-
TraesCS1A01G184500	12	2.105	5.93	3.295	3.545	gi|326488713|dbj|BAJ97968.1|/1.9e-214/predicted protein [Hordeum vulgare subsp. vulgare]//gi|326488713|dbj|BAJ97968.1|/5.7e-186/predicted protein [Hordeum vulgare subsp. vulgare]	GO:0005622//intracellular	GO:0004707//MAP kinase activity;GO:0005524//ATP binding	GO:0000165//MAPK cascade	ko04626//Plant-pathogen interaction
TraesCS1A01G184800	11	1.635	2.525	1.055	0.765	gi|530279146|gb|AGT17020.1|/1.8e-177/GDP-mannose transporter [Saccharum hybrid cultivar R570]	GO:0016021//integral component of membrane	-	-	-
TraesCS1A01G184900	0	8.845	3.34	2.715	0.95	gi|326512336|dbj|BAJ99523.1|/9.5e-170/predicted protein [Hordeum vulgare subsp. vulgare]	GO:0009507//chloroplast	-	-	-
TraesCS1A01G185300	12	1.15	2.6	1.06	1.23	gi|326534346|dbj|BAJ89523.1|/0.0e+00/predicted protein [Hordeum vulgare subsp. vulgare]	GO:0005634//nucleus	GO:0003714//transcription corepressor activity;GO:0042803//protein homodimerization activity;GO:0051287//NAD binding	GO:0055114//oxidation-reduction process;GO:1903507//negative regulation of nucleic acid-templated transcription	ko01100//Metabolic pathways;ko01110//Biosynthesis of secondary metabolites;ko01200//Carbon metabolism;ko01230//Biosynthesis of amino acids;ko00260//Glycine, serine and threonine metabolism;ko00630//Glyoxylate and dicarboxylate metabolism
TraesCS1A01G185800	3	1.96	0.375	0.4	1.11	gi|475536942|gb|EMT08999.1|/1.6e-247/hypothetical protein F775_43143 [Aegilops tauschii]	GO:0016021//integral component of membrane	GO:0016787//hydrolase activity	-	-
TraesCS1A01G186000	2	3.205	0.305	0.13	0.17	gi|326488835|dbj|BAJ98029.1|/7.7e-179/predicted protein [Hordeum vulgare subsp. vulgare]	GO:0005634//nucleus	GO:0003700//transcription factor activity, sequence-specific DNA binding;GO:0043565//sequence-specific DNA binding	GO:0006355//regulation of transcription, DNA-templated	ko04712//Circadian rhythm - plant
TraesCS1A01G186700	14	11.86	17.505	26.645	9.685	gi|475600239|gb|EMT24481.1|/8.0e-123/hypothetical protein F775_43770 [Aegilops tauschii]	GO:0005737//cytoplasm	GO:0004364//glutathione transferase activity	GO:0006749//glutathione metabolic process;GO:0009407//toxin catabolic process	ko00480//Glutathione metabolism
TraesCS1A01G187100	11	0.89	2.07	0.815	0.12	gi|475572252|gb|EMT16459.1|/7.1e-220/Cytochrome P450 704C1 [Aegilops tauschii]	GO:0016021//integral component of membrane	GO:0004497//monooxygenase activity;GO:0005506//iron ion binding;GO:0016705//oxidoreductase activity, acting on paired donors, with incorporation or reduction of molecular oxygen;GO:0020037//heme binding	GO:0055114//oxidation-reduction process	ko01100//Metabolic pathways;ko01110//Biosynthesis of secondary metabolites;ko00945//Stilbenoid, diarylheptanoid and gingerol biosynthesis;ko00073//Cutin, suberine and wax biosynthesis;ko00903//Limonene and pinene degradation
TraesCS1A01G187400	15	1.13	3.245	3.285	2.77	gi|475384825|gb|EMT00669.1|/0.0e+00/Phospholipase D beta 1 [Aegilops tauschii]	GO:0016020//membrane	GO:0004630//phospholipase D activity;GO:0005509//calcium ion binding;GO:0070290//N-acylphosphatidylethanolamine-specific phospholipase D activity	GO:0016042//lipid catabolic process;GO:0046470//phosphatidylcholine metabolic process	ko01100//Metabolic pathways;ko01110//Biosynthesis of secondary metabolites;ko04144//Endocytosis;ko00564//Glycerophospholipid metabolism;ko00565//Ether lipid metabolism
TraesCS1A01G187700	1	6.915	1.545	0.225	1.045	gi|721660215|ref|XP_010234929.1|/8.3e-36/PREDICTED: uncharacterized protein LOC100821016 [Brachypodium distachyon]	GO:0016021//integral component of membrane	-	-	ko04120//Ubiquitin mediated proteolysis
TraesCS1A01G187800	0	4.69	0.74	0.13	0.085	gi|474210438|gb|EMS58850.1|/7.7e-126/hypothetical protein TRIUR3_28628 [Triticum urartu]	-	-	-	-
TraesCS1A01G188500	0	54.215	24.635	14.76	10.575	gi|326533108|dbj|BAJ93526.1|/7.8e-220/predicted protein [Hordeum vulgare subsp. vulgare]	GO:0005634//nucleus;GO:0005737//cytoplasm	-	-	ko04140//Regulation of autophagy
TraesCS1A01G188700	2	68.655	23.22	26.845	19.79	gi|326500596|dbj|BAJ94964.1|/2.3e-162/predicted protein [Hordeum vulgare subsp. vulgare]	-	-	-	-
TraesCS1A01G188800	11	3.18	4.795	2.18	1.48	gi|473945170|gb|EMS50485.1|/6.7e-240/COP9 signalosome complex subunit 1 [Triticum urartu]	GO:0008180//COP9 signalosome	-	GO:0010387//COP9 signalosome assembly;GO:0010388//cullin deneddylation	-
TraesCS1A01G188900	0	94.905	14.305	11.23	3.08	gi|592746790|gb|AHL43436.1|/4.5e-172/rhomboid [Triticum turgidum subsp. durum]	GO:0016021//integral component of membrane	GO:0004252//serine-type endopeptidase activity	GO:0006508//proteolysis	-
TraesCS1A01G189000	15	0.65	3.895	3.54	5.25	gi|475615899|gb|EMT29598.1|/6.7e-246/Shaggy-related protein kinase theta [Aegilops tauschii]	-	GO:0004674//protein serine/threonine kinase activity;GO:0005524//ATP binding	GO:0006468//protein phosphorylation	ko04931//Insulin resistance
TraesCS1A01G189200	8	4.59	5.125	4.07	1.44	gi|414867417|tpg|DAA45974.1|/2.3e-171/TPA: catalytic/ hydrolase [Zea mays]	GO:0016021//integral component of membrane	GO:0016787//hydrolase activity	-	-
TraesCS1A01G189300	2	2.79	0.15	0.355	0.71	gi|10122040|gb|AAG13429.1|AC051634_10/2.0e-173/putative alpha/beta hydrolase [Oryza sativa Japonica Group]	-	GO:0016787//hydrolase activity	-	-
TraesCS1A01G190400	0	52.825	51.85	19.84	5.245	gi|195622962|gb|ACG33311.1|/4.3e-47/histone H2B.1 [Zea mays]	GO:0000786//nucleosome;GO:0005634//nucleus	GO:0003677//DNA binding;GO:0046982//protein heterodimerization activity	-	-
TraesCS1A01G190700	15	0.725	2.365	2.32	2.19	gi|474086738|gb|EMS54694.1|/0.0e+00/hypothetical protein TRIUR3_13451 [Triticum urartu]	-	-	-	-
TraesCS1A01G191200	15	0.03	1.305	0.88	0.895	gi|284434566|gb|ADB85310.1|/5.9e-35/putative retrotransposon protein [Phyllostachys edulis]	-	GO:0003924//GTPase activity;GO:0005525//GTP binding	-	ko04141//Protein processing in endoplasmic reticulum;ko04122//Sulfur relay system
TraesCS1A01G191700	0	38.43	15.11	10.165	5.265	gi|238007562|gb|ACR34816.1|/1.3e-87/unknown [Zea mays]	-	-	-	ko04075//Plant hormone signal transduction
TraesCS1A01G191800	8	22.975	22.685	19.805	7.395	gi|474291177|gb|EMS61322.1|/2.7e-139/hypothetical protein TRIUR3_24131 [Triticum urartu]	GO:0016021//integral component of membrane	-	GO:0006810//transport	-
TraesCS1A01G192300	14	6.375	13.4	11.58	4.82	gi|326491705|dbj|BAJ94330.1|/2.1e-288/predicted protein [Hordeum vulgare subsp. vulgare]	GO:0005634//nucleus;GO:0005829//cytosol	GO:0043023//ribosomal large subunit binding	GO:0000055//ribosomal large subunit export from nucleus;GO:0006611//protein export from nucleus;GO:0007029//endoplasmic reticulum organization;GO:0009834//plant-type secondary cell wall biogenesis	ko03013//RNA transport;ko03008//Ribosome biogenesis in eukaryotes
TraesCS1A01G192800	2	11.72	2.03	1.375	0.945	gi|238014358|gb|ACR38214.1|/4.4e-72/unknown [Zea mays]	-	-	-	-
TraesCS1A01G193000	15	5.65	40.685	61.09	61.075	gi|474413159|gb|EMS66975.1|/2.7e-203/putative ADP-ribosylation factor GTPase-activating protein AGD8 [Triticum urartu]	-	GO:0005096//GTPase activator activity	GO:0043547//positive regulation of GTPase activity	ko04144//Endocytosis
TraesCS1A01G193200	0	42.785	15.205	11.71	5.23	gi|122248973|sp|Q336P5.1|MYC2_ORYSJ/6.7e-226/RecName: Full=Transcription factor MYC2; Short=OsMYC2; AltName: Full=Basic helix-loop-helix protein 9; Short=OsbHLH009; Short=bHLH 9	GO:0005634//nucleus	GO:0003677//DNA binding;GO:0046983//protein dimerization activity	GO:0006355//regulation of transcription, DNA-templated	ko04075//Plant hormone signal transduction
TraesCS1A01G193300	15	0.875	1.995	1.73	1.915	gi|475611957|gb|EMT28262.1|/0.0e+00/DnaJ homolog subfamily C member 13 [Aegilops tauschii]	GO:0005774//vacuolar membrane;GO:0005783//endoplasmic reticulum;GO:0005802//trans-Golgi network;GO:0009536//plastid;GO:0031902//late endosome membrane	-	GO:0000578//embryonic axis specification;GO:0006623//protein targeting to vacuole;GO:0006897//endocytosis;GO:0007032//endosome organization;GO:0007033//vacuole organization;GO:0009638//phototropism;GO:0009660//amyloplast organization;GO:0009793//embryo development ending in seed dormancy;GO:0009959//negative gravitropism;GO:0042594//response to starvation;GO:0045324//late endosome to vacuole tran…	-
TraesCS1A01G193400	8	5.63	4.78	2.9	0.905	gi|475579110|gb|EMT18268.1|/0.0e+00/Homeobox-leucine zipper protein ROC3 [Aegilops tauschii]	GO:0005634//nucleus	GO:0008289//lipid binding;GO:0016788//hydrolase activity, acting on ester bonds;GO:0043565//sequence-specific DNA binding	GO:0006355//regulation of transcription, DNA-templated	-
TraesCS1A01G193600	15	0.03	0.445	0.245	0.2	gi|474105143|gb|EMS55389.1|/0.0e+00/TEL2-interacting protein 1-like protein [Triticum urartu]	-	-	-	ko03040//Spliceosome
TraesCS1A01G194000	8	89.55	94.755	70.48	30.61	gi|357147555|ref|XP_003574391.1|/3.1e-58/PREDICTED: NADH dehydrogenase [ubiquinone] 1 beta subcomplex subunit 10-B [Brachypodium distachyon]	-	-	-	ko01100//Metabolic pathways;ko00190//Oxidative phosphorylation
TraesCS1A01G194900	4	14.055	2.6	13.42	5.775	gi|568261032|gb|AHD25273.1|/3.6e-131/dihydroflavonol 4-reductase [Indosasa hispida]	-	GO:0003824//catalytic activity;GO:0050662//coenzyme binding	-	ko01100//Metabolic pathways;ko01110//Biosynthesis of secondary metabolites;ko00940//Phenylpropanoid biosynthesis
TraesCS1A01G195300	14	0.725	3.085	1.68	0.97	gi|475543494|gb|EMT10154.1|/0.0e+00/Putative phenylalanyl-tRNA synthetase beta chain [Aegilops tauschii]	GO:0005829//cytosol;GO:0009328//phenylalanine-tRNA ligase complex	GO:0000049//tRNA binding;GO:0000287//magnesium ion binding;GO:0004826//phenylalanine-tRNA ligase activity;GO:0005524//ATP binding	GO:0006432//phenylalanyl-tRNA aminoacylation	ko00970//Aminoacyl-tRNA biosynthesis
TraesCS1A01G195500	0	26.22	9.76	3.42	1.615	gi|473891120|gb|EMS48696.1|/1.2e-180/Shikimate kinase [Triticum urartu]//gi|751663095|gb|AJF98629.1|/6.3e-202/shikimate kinase [Triticum aestivum]	GO:0009536//plastid	GO:0000287//magnesium ion binding;GO:0004765//shikimate kinase activity	GO:0006546//glycine catabolic process;GO:0006636//unsaturated fatty acid biosynthetic process;GO:0006733//oxidoreduction coenzyme metabolic process;GO:0006766//vitamin metabolic process;GO:0009073//aromatic amino acid family biosynthetic process;GO:0009106//lipoate metabolic process;GO:0009108//coenzyme biosynthetic process;GO:0009117//nucleotide metabolic process;GO:0009965//leaf morphogenesis;G…	ko01100//Metabolic pathways;ko01110//Biosynthesis of secondary metabolites;ko01230//Biosynthesis of amino acids;ko00400//Phenylalanine, tyrosine and tryptophan biosynthesis
TraesCS1A01G195700	2	3.135	0.56	0.755	0.78	gi|326515028|dbj|BAJ99875.1|/0.0e+00/predicted protein, partial [Hordeum vulgare subsp. vulgare]	GO:0000792//heterochromatin	GO:0032454//histone demethylase activity (H3-K9 specific)	GO:0033169//histone H3-K9 demethylation;GO:0045815//positive regulation of gene expression, epigenetic;GO:0048439//flower morphogenesis	-
TraesCS1A01G196000	1	4.645	2.89	0.28	0.6	gi|474429173|gb|EMS67869.1|/2.7e-117/hypothetical protein TRIUR3_29712 [Triticum urartu]//gi|951231040|ref|NP_001142499.2|/1.3e-63/uncharacterized protein LOC100274729 [Zea mays]	-	-	-	-
TraesCS1A01G196400	0	27.31	14.8	7.775	2.935	gi|212723850|ref|NP_001132903.1|/4.3e-158/uncharacterized protein LOC100194402 [Zea mays]	GO:0005768//endosome;GO:0005802//trans-Golgi network;GO:0005886//plasma membrane;GO:0016021//integral component of membrane	GO:0008757//S-adenosylmethionine-dependent methyltransferase activity	GO:0032259//methylation	-
TraesCS1A01G196500	8	5.38	5.405	4.51	0.87	gi|475561947|gb|EMT13887.1|/1.5e-254/Putative protein ywbG [Aegilops tauschii]	GO:0009706//chloroplast inner membrane;GO:0016021//integral component of membrane	GO:0043879;GO:1901974	GO:0009658//chloroplast organization;GO:0009853//photorespiration;GO:0010027//thylakoid membrane organization;GO:0070838//divalent metal ion transport;GO:0097339;GO:1901975	-
TraesCS1A01G196600	8	13.685	12.995	18.76	5	gi|474370695|gb|EMS63831.1|/2.2e-149/Choline-phosphate cytidylyltransferase B [Triticum urartu]	-	GO:0016779//nucleotidyltransferase activity	GO:0009058//biosynthetic process	ko01100//Metabolic pathways;ko00564//Glycerophospholipid metabolism
TraesCS1A01G196700	14	0.73	7.375	4.655	1.2	gi|474370696|gb|EMS63832.1|/3.2e-250/4-coumarate--CoA ligase-like 3 [Triticum urartu]	GO:0005777//peroxisome;GO:0016021//integral component of membrane	GO:0016405//CoA-ligase activity	GO:0006744//ubiquinone biosynthetic process	ko01100//Metabolic pathways;ko01110//Biosynthesis of secondary metabolites;ko00940//Phenylpropanoid biosynthesis;ko00360//Phenylalanine metabolism;ko00130//Ubiquinone and other terpenoid-quinone biosynthesis
TraesCS1A01G197600	8	68.41	46.765	52.675	17.83	gi|475515050|gb|EMT05791.1|/1.2e-294/Peptide transporter PTR2 [Aegilops tauschii]//gi|475515050|gb|EMT05791.1|/2.0e-305/Peptide transporter PTR2 [Aegilops tauschii]	GO:0016021//integral component of membrane	GO:0005215//transporter activity	GO:0006810//transport	-
TraesCS1A01G197700	0	147.615	54.785	42.25	13.515	gi|475515049|gb|EMT05790.1|/2.2e-290/Peptide transporter PTR2 [Aegilops tauschii]	GO:0016021//integral component of membrane	GO:0005215//transporter activity	GO:0006810//transport	-
TraesCS1A01G197900	0	60.77	18.71	8.24	4.495	gi|326506030|dbj|BAJ91254.1|/8.2e-69/predicted protein [Hordeum vulgare subsp. vulgare]	GO:0009536//plastid	-	-	-
TraesCS1A01G198200	15	1.425	6.015	6.175	3.125	gi|474438544|gb|EMS68300.1|/2.3e-55/hypothetical protein TRIUR3_26823 [Triticum urartu]//gi|474438544|gb|EMS68300.1|/2.4e-63/hypothetical protein TRIUR3_26823 [Triticum urartu]//gi|944051354|gb|KQJ86992.1|/2.1e-60/hypothetical protein BRADI_4g08840 [Brachypodium distachyon]	-	-	-	-
TraesCS1A01G198500	0	20.26	6.925	8.09	3.92	gi|212722662|ref|NP_001132226.1|/6.0e-138/uncharacterized protein LOC100193661 [Zea mays]	-	-	-	-
TraesCS1A01G198600	8	37.845	31.7	34.835	3.405	gi|219886527|gb|ACL53638.1|/1.8e-291/unknown [Zea mays]	GO:0016021//integral component of membrane	GO:0008168//methyltransferase activity	GO:0032259//methylation	-
TraesCS1A01G198800	8	11.475	7.125	12.03	1.6	gi|326510439|dbj|BAJ87436.1|/8.6e-83/predicted protein, partial [Hordeum vulgare subsp. vulgare]	GO:0005886//plasma membrane;GO:0016021//integral component of membrane	-	-	-
TraesCS1A01G199000	15	0.46	2.045	1.07	1.035	gi|357134096|ref|XP_003568654.1|/0.0e+00/PREDICTED: phagocyte signaling-impaired protein [Brachypodium distachyon]//gi|474392142|gb|EMS65458.1|/0.0e+00/N-alpha-acetyltransferase 25, NatB auxiliary subunit [Triticum urartu]//gi|944071321|gb|KQK06805.1|/0.0e+00/hypothetical protein BRADI_2g29750 [Brachypodium distachyon]	GO:0031416//NatB complex	GO:0004596//peptide alpha-N-acetyltransferase activity	GO:0017196//N-terminal peptidyl-methionine acetylation	-
TraesCS1A01G199500	8	18.79	19.79	21.97	5.22	gi|326508977|dbj|BAJ86881.1|/1.4e-94/predicted protein [Hordeum vulgare subsp. vulgare]	GO:0005634//nucleus;GO:0005737//cytoplasm	GO:0005524//ATP binding;GO:0019789//SUMO transferase activity;GO:0031625//ubiquitin protein ligase binding;GO:0061630//ubiquitin protein ligase activity	GO:0016925//protein sumoylation	ko03013//RNA transport;ko04120//Ubiquitin mediated proteolysis
TraesCS1A01G200000	0	20.545	13.205	10.6	3.83	gi|326489551|dbj|BAK01756.1|/1.9e-81/predicted protein [Hordeum vulgare subsp. vulgare]//gi|326489551|dbj|BAK01756.1|/4.7e-80/predicted protein [Hordeum vulgare subsp. vulgare]	GO:0009536//plastid;GO:0009579//thylakoid;GO:0016021//integral component of membrane	-	-	-
TraesCS1A01G201200	8	3.055	2.41	1.905	0.39	gi|226532802|ref|NP_001144778.1|/1.3e-140/uncharacterized protein LOC100277844 [Zea mays]	GO:0016021//integral component of membrane	-	-	-
TraesCS1A01G201300	8	212.72	273.2	176.24	44.515	gi|413949623|gb|AFW82272.1|/8.9e-50/histone H4.3 [Zea mays]	GO:0000788//nuclear nucleosome;GO:0005730//nucleolus;GO:0005774//vacuolar membrane;GO:0005794//Golgi apparatus;GO:0005829//cytosol;GO:0005886//plasma membrane;GO:0009506//plasmodesma;GO:0009507//chloroplast;GO:0009579//thylakoid;GO:0016021//integral component of membrane	GO:0000166//nucleotide binding;GO:0003677//DNA binding;GO:0042393//histone binding;GO:0046982//protein heterodimerization activity	GO:0006334//nucleosome assembly;GO:0009414//response to water deprivation	-
TraesCS1A01G201400	1	8.36	0.64	0.26	0.87	gi|326488157|dbj|BAJ89917.1|/0.0e+00/predicted protein [Hordeum vulgare subsp. vulgare]	-	-	-	-
TraesCS1A01G202000	0	6.26	5.115	3.225	1.12	gi|310942466|dbj|BAJ24150.1|/5.5e-303/seven trans-membrane protein [Triticum aestivum]	GO:0005886//plasma membrane;GO:0016021//integral component of membrane	GO:0005516//calmodulin binding	GO:0006952//defense response;GO:0009607//response to biotic stimulus	-
TraesCS1A01G202300	8	5.08	6.675	6.825	1.595	gi|475546974|gb|EMT10782.1|/1.2e-200/Putative protein phosphatase 2C 47 [Aegilops tauschii]	GO:0009536//plastid	GO:0004722//protein serine/threonine phosphatase activity;GO:0046872//metal ion binding	GO:0006470//protein dephosphorylation	-
TraesCS1A01G202700	14	0.91	3.575	2.48	1.71	gi|474175157|gb|EMS57764.1|/1.3e-90/hypothetical protein TRIUR3_32188 [Triticum urartu]	-	-	-	-
TraesCS1A01G202900	15	0	1.77	9.37	93.4	gi|232026|sp|P30570.2|EC3_WHEAT/4.0e-13/RecName: Full=EC protein III; AltName: Full=Zinc metallothionein class II	-	GO:0008270//zinc ion binding	-	ko03010//Ribosome
TraesCS1A01G203000	15	21.4	44.21	40.88	34.545	gi|224551498|gb|ACN54191.1|/1.8e-176/ubiquitin-like protein [Triticum aestivum]//gi|474425307|gb|EMS67692.1|/1.3e-157/Ubiquilin-1 [Triticum urartu]//gi|474425307|gb|EMS67692.1|/1.6e-180/Ubiquilin-1 [Triticum urartu]	GO:0005737//cytoplasm	-	-	ko04141//Protein processing in endoplasmic reticulum
TraesCS1A01G203200	2	86.285	8.74	10.285	2.83	gi|326504542|dbj|BAJ91103.1|/2.5e-131/predicted protein, partial [Hordeum vulgare subsp. vulgare]	GO:0005576//extracellular region	-	-	-
TraesCS1A01G204700	0	19.225	12.945	6.03	1.84	gi|475571006|gb|EMT16157.1|/7.8e-210/24-methylenesterol C-methyltransferase 2 [Aegilops tauschii]	GO:0005737//cytoplasm;GO:0016021//integral component of membrane	GO:0030797//24-methylenesterol C-methyltransferase activity	GO:0016126//sterol biosynthetic process;GO:0032259//methylation	ko01110//Biosynthesis of secondary metabolites;ko00100//Steroid biosynthesis
TraesCS1A01G205100	2	239.67	42.035	58.475	18.395	gi|474119478|gb|EMS55975.1|/1.0e-75/NEP1-interacting protein 1 [Triticum urartu]	GO:0016021//integral component of membrane	GO:0008270//zinc ion binding	-	-
TraesCS1A01G206200	0	7.095	2.43	0.825	0.75	gi|326529113|dbj|BAK00950.1|/3.8e-129/predicted protein [Hordeum vulgare subsp. vulgare]	GO:0005886//plasma membrane;GO:0016021//integral component of membrane	-	GO:0017003;GO:0017004//cytochrome complex assembly	-
TraesCS1A01G206700	15	0.785	2.075	1.53	1.315	gi|326507952|dbj|BAJ86719.1|/0.0e+00/predicted protein [Hordeum vulgare subsp. vulgare]	-	-	GO:0006486//protein glycosylation	-
TraesCS1A01G206800	0	13.895	2.01	1.795	0.54	gi|326525547|dbj|BAJ88820.1|/1.6e-25/predicted protein [Hordeum vulgare subsp. vulgare]	-	-	-	-
TraesCS1A01G207600	9	0.485	0.345	1.205	9.77	gi|475613327|gb|EMT28738.1|/3.4e-113/Tetratricopeptide repeat protein 37 [Aegilops tauschii]	GO:0005773//vacuole;GO:0005886//plasma membrane;GO:0016021//integral component of membrane	-	-	-
TraesCS1A01G207700	15	0.14	0.58	0.465	0.34	gi|475613327|gb|EMT28738.1|/0.0e+00/Tetratricopeptide repeat protein 37 [Aegilops tauschii]	GO:0016021//integral component of membrane	-	-	ko03018//RNA degradation
TraesCS1A01G208000	15	1.29	5.985	3.765	2.93	gi|475613889|gb|EMT28914.1|/0.0e+00/Translocase of chloroplast 132, chloroplastic [Aegilops tauschii]	GO:0019031//viral envelope	GO:0005525//GTP binding;GO:0016817//hydrolase activity, acting on acid anhydrides	-	-
TraesCS1A01G208500	15	2.475	9.555	6.155	5.205	gi|326492710|dbj|BAJ90211.1|/5.7e-225/predicted protein [Hordeum vulgare subsp. vulgare]	-	GO:0052654//L-leucine transaminase activity;GO:0052655//L-valine transaminase activity;GO:0052656//L-isoleucine transaminase activity	GO:0009081//branched-chain amino acid metabolic process	ko01100//Metabolic pathways;ko01110//Biosynthesis of secondary metabolites;ko01230//Biosynthesis of amino acids;ko00270//Cysteine and methionine metabolism;ko01210//2-Oxocarboxylic acid metabolism;ko00280//Valine, leucine and isoleucine degradation;ko00770//Pantothenate and CoA biosynthesis;ko00290//Valine, leucine and isoleucine biosynthesis;ko00966//Glucosinolate biosynthesis
TraesCS1A01G209100	0	219.455	133.28	107.095	35.93	gi|414867654|tpg|DAA46211.1|/1.5e-120/TPA: proline oxidase [Zea mays]//gi|414867654|tpg|DAA46211.1|/6.8e-169/TPA: proline oxidase [Zea mays]	-	GO:0004657//proline dehydrogenase activity	GO:0006562//proline catabolic process;GO:0055114//oxidation-reduction process	ko01100//Metabolic pathways;ko01110//Biosynthesis of secondary metabolites;ko00330//Arginine and proline metabolism
TraesCS1A01G210200	11	32.805	52.76	46.43	21.64	gi|326507968|dbj|BAJ86727.1|/4.5e-212/predicted protein [Hordeum vulgare subsp. vulgare]//gi|473724389|gb|EMS45028.1|/3.2e-216/hypothetical protein TRIUR3_23366 [Triticum urartu]	GO:0016021//integral component of membrane	-	-	-
TraesCS1A01G210800	2	4.305	1.23	1.41	0.735	gi|475625255|gb|EMT32902.1|/0.0e+00/Oxysterol-binding protein-related protein 6 [Aegilops tauschii]	-	-	-	ko01100//Metabolic pathways;ko00500//Starch and sucrose metabolism;ko00520//Amino sugar and nucleotide sugar metabolism
TraesCS1A01G211500	2	1.86	0.235	0.385	0.615	gi|474435814|gb|EMS68158.1|/5.6e-251/Glycogenin-1 [Triticum urartu]	GO:0016021//integral component of membrane	-	-	-
TraesCS1A01G211900	14	0.61	1.72	1.195	0.81	gi|1002235719|ref|XP_015622058.1|/0.0e+00/PREDICTED: AP-3 complex subunit delta [Oryza sativa Japonica Group]	GO:0030117//membrane coat	-	GO:0006886//intracellular protein transport;GO:0007032//endosome organization;GO:0016192//vesicle-mediated transport;GO:0080171//lytic vacuole organization;GO:1990019//protein storage vacuole organization	-
TraesCS1A01G212000	0	81.935	13.015	10.39	2.195	gi|474383474|gb|EMS64740.1|/2.8e-156/Expansin-B6 [Triticum urartu]	GO:0005576//extracellular region	-	GO:0019953//sexual reproduction	-
TraesCS1A01G212300	7	7.505	6.875	2.75	12.435	gi|51242715|gb|AAT99295.1|/3.5e-162/beta-expansin TaEXPB4 [Triticum aestivum]	GO:0005576//extracellular region	-	GO:0019953//sexual reproduction	-
TraesCS1A01G212400	2	645.895	176.405	110.65	84.845	gi|44894800|gb|AAS48881.1|/3.8e-153/expansin EXPB3 [Triticum aestivum]	GO:0005576//extracellular region	-	GO:0019953//sexual reproduction	-
TraesCS1A01G212600	0	285.985	110.275	80.455	40.945	gi|44894798|gb|AAS48880.1|/6.7e-169/expansin EXPB2 [Triticum aestivum]	GO:0005576//extracellular region;GO:0005618//cell wall;GO:0016020//membrane	-	GO:0019953//sexual reproduction;GO:0071555//cell wall organization	-
TraesCS1A01G212800	15	0.325	1.185	0.86	1.43	gi|475603996|gb|EMT25597.1|/0.0e+00/hypothetical protein F775_01082 [Aegilops tauschii]	GO:0000932//cytoplasmic mRNA processing body;GO:0030015//CCR4-NOT core complex	GO:0032947//protein complex scaffold	GO:0000288//nuclear-transcribed mRNA catabolic process, deadenylation-dependent decay;GO:0017148//negative regulation of translation	ko03018//RNA degradation
TraesCS1A01G212900	2	1.795	0.48	0.31	0.35	gi|475573935|gb|EMT16850.1|/0.0e+00/Lipoxygenase 5, chloroplastic [Aegilops tauschii]	GO:0009536//plastid	GO:0016702//oxidoreductase activity, acting on single donors with incorporation of molecular oxygen, incorporation of two atoms of oxygen;GO:0046872//metal ion binding	GO:0031408//oxylipin biosynthetic process;GO:0055114//oxidation-reduction process	ko01100//Metabolic pathways;ko01110//Biosynthesis of secondary metabolites;ko00592//alpha-Linolenic acid metabolism;ko00591//Linoleic acid metabolism
TraesCS1A01G213400	14	2.23	4.94	5.19	2.905	gi|326494908|dbj|BAJ85549.1|/0.0e+00/predicted protein, partial [Hordeum vulgare subsp. vulgare]	GO:0005739//mitochondrion;GO:0005768//endosome;GO:0005774//vacuolar membrane;GO:0005802//trans-Golgi network;GO:0009505//plant-type cell wall;GO:0016021//integral component of membrane	GO:0008757//S-adenosylmethionine-dependent methyltransferase activity	GO:0032259//methylation	-
TraesCS1A01G213600	0	16.775	11.665	8.175	3.05	gi|475505768|gb|EMT04772.1|/2.0e-110/Phosphorylated carbohydrates phosphatase [Aegilops tauschii]	-	GO:0016787//hydrolase activity	GO:0008152//metabolic process	ko01100//Metabolic pathways;ko01110//Biosynthesis of secondary metabolites;ko00740//Riboflavin metabolism
TraesCS1A01G214600	0	31	15.59	6.085	5.835	gi|194690006|gb|ACF79087.1|/1.9e-47/unknown [Zea mays]	GO:0005759//mitochondrial matrix;GO:0009507//chloroplast	GO:0046872//metal ion binding;GO:0051082//unfolded protein binding;GO:0051087//chaperone binding	GO:0006986//response to unfolded protein;GO:0051085//chaperone mediated protein folding requiring cofactor	-
TraesCS1A01G215500	2	71.28	6.53	5.82	5.235	gi|475608429|gb|EMT27036.1|/1.6e-291/Beta-amylase [Aegilops tauschii]	GO:0009570//chloroplast stroma	GO:0016161//beta-amylase activity	GO:0000024//maltose biosynthetic process;GO:0005983//starch catabolic process	ko01100//Metabolic pathways;ko00500//Starch and sucrose metabolism
TraesCS1A01G215700	14	3.96	12.475	7.685	4.995	gi|113374086|dbj|BAF03602.1|/5.7e-128/casein kinase II beta [Hordeum vulgare]	GO:0005956//protein kinase CK2 complex	GO:0016301//kinase activity;GO:0019887//protein kinase regulator activity	GO:0045859//regulation of protein kinase activity	ko04712//Circadian rhythm - plant;ko03008//Ribosome biogenesis in eukaryotes
TraesCS1A01G215900	3	0.475	0	0	0.97	gi|942539948|gb|ALL27273.1|/5.7e-186/SNF1-type serine-threonine protein kinase [Triticum polonicum]	GO:0005634//nucleus;GO:0005737//cytoplasm	GO:0004674//protein serine/threonine kinase activity;GO:0005524//ATP binding	GO:0006468//protein phosphorylation;GO:0009738//abscisic acid-activated signaling pathway;GO:0035556//intracellular signal transduction	ko04075//Plant hormone signal transduction
TraesCS1A01G216300	2	37.455	6.335	4.83	5.175	gi|326531846|dbj|BAK01299.1|/1.4e-114/predicted protein [Hordeum vulgare subsp. vulgare]	-	-	-	ko01100//Metabolic pathways;ko00240//Pyrimidine metabolism;ko00130//Ubiquinone and other terpenoid-quinone biosynthesis
TraesCS1A01G216900	14	4.31	10.69	7.405	4.5	gi|474374564|gb|EMS64100.1|/2.3e-203/Poly(rC)-binding protein 3 [Triticum urartu]	GO:0005634//nucleus	GO:0003723//RNA binding	GO:0006396//RNA processing;GO:0009299//mRNA transcription;GO:0048467//gynoecium development;GO:0048577//negative regulation of short-day photoperiodism, flowering;GO:0048579//negative regulation of long-day photoperiodism, flowering	-
TraesCS1A01G217100	2	18.685	0.685	0.19	0.235	gi|921274036|ref|NP_001144291.2|/2.9e-44/uncharacterized protein LOC100277173 [Zea mays]	-	-	-	-
TraesCS1A01G217200	8	485.065	576.325	679.41	204.655	gi|474369382|gb|EMS63724.1|/6.4e-81/Nucleoside diphosphate kinase 1 [Triticum urartu]	GO:0005622//intracellular	GO:0004550//nucleoside diphosphate kinase activity;GO:0005524//ATP binding	GO:0006165//nucleoside diphosphate phosphorylation;GO:0006183//GTP biosynthetic process;GO:0006228//UTP biosynthetic process;GO:0006241//CTP biosynthetic process	ko01100//Metabolic pathways;ko01110//Biosynthesis of secondary metabolites;ko00230//Purine metabolism;ko00240//Pyrimidine metabolism
TraesCS1A01G217400	12	1.08	3.625	1.61	1.29	gi|474369383|gb|EMS63725.1|/0.0e+00/Peptide methionine sulfoxide reductase A4, chloroplastic [Triticum urartu]	GO:0005634//nucleus;GO:0005737//cytoplasm	GO:0004674//protein serine/threonine kinase activity;GO:0005524//ATP binding;GO:0008113//peptide-methionine (S)-S-oxide reductase activity	GO:0000727//double-strand break repair via break-induced replication;GO:0006270//DNA replication initiation;GO:0006909//phagocytosis;GO:0006979//response to oxidative stress;GO:0008360//regulation of cell shape;GO:0018105//peptidyl-serine phosphorylation;GO:0030091//protein repair;GO:0045727//positive regulation of translation;GO:0046777//protein autophosphorylation;GO:0055114//oxidation-reductio…	-
TraesCS1A01G218000	8	16.485	16.13	13.205	4.75	gi|474362955|gb|EMS63343.1|/1.3e-149/Palmitoyl-protein thioesterase 1 [Triticum urartu]	GO:0016021//integral component of membrane	GO:0098599//palmitoyl hydrolase activity	GO:0098734//macromolecule depalmitoylation	ko01100//Metabolic pathways;ko01212//Fatty acid metabolism;ko00062//Fatty acid elongation
TraesCS1A01G218100	3	13.16	0	0	0.405	gi|12597874|gb|AAG60182.1|AC084763_2/1.7e-40/putative ethylene-responsive element binding protein [Oryza sativa Japonica Group]	GO:0005634//nucleus	GO:0003677//DNA binding;GO:0003700//transcription factor activity, sequence-specific DNA binding	GO:0006355//regulation of transcription, DNA-templated	-
TraesCS1A01G218200	14	5.195	10.61	9.43	3.67	gi|326517731|dbj|BAK03784.1|/0.0e+00/predicted protein [Hordeum vulgare subsp. vulgare]	-	-	-	-
TraesCS1A01G218500	0	10.16	3.945	2.905	1.105	gi|475606235|gb|EMT26324.1|/2.1e-210/Protein kinase G11A [Aegilops tauschii]	GO:0005634//nucleus;GO:0005737//cytoplasm;GO:0005886//plasma membrane	GO:0004674//protein serine/threonine kinase activity;GO:0005524//ATP binding	GO:0006468//protein phosphorylation;GO:0035556//intracellular signal transduction	-
TraesCS1A01G218600	1	34.16	0.065	0	0.06	gi|226503717|ref|NP_001145956.1|/4.6e-214/uncharacterized protein LOC100279482 [Zea mays]	GO:0009536//plastid	GO:0016787//hydrolase activity	GO:0006629//lipid metabolic process	ko01100//Metabolic pathways;ko01110//Biosynthesis of secondary metabolites;ko00564//Glycerophospholipid metabolism;ko00592//alpha-Linolenic acid metabolism
TraesCS1A01G218700	14	11.625	42.445	39.115	13.48	gi|474136872|gb|EMS56386.1|/5.8e-278/Serine hydroxymethyltransferase 1 [Triticum urartu]//gi|474136872|gb|EMS56386.1|/7.1e-276/Serine hydroxymethyltransferase 1 [Triticum urartu]	GO:0009536//plastid	GO:0004372//glycine hydroxymethyltransferase activity;GO:0008168//methyltransferase activity;GO:0030170//pyridoxal phosphate binding	GO:0006544//glycine metabolic process;GO:0006563//L-serine metabolic process;GO:0032259//methylation;GO:0035999//tetrahydrofolate interconversion	ko01100//Metabolic pathways;ko01110//Biosynthesis of secondary metabolites;ko01200//Carbon metabolism;ko01230//Biosynthesis of amino acids;ko00460//Cyanoamino acid metabolism;ko00260//Glycine, serine and threonine metabolism;ko00630//Glyoxylate and dicarboxylate metabolism;ko00670//One carbon pool by folate
TraesCS1A01G219100	15	0	0.27	0.475	1.8	gi|474193852|gb|EMS58266.1|/0.0e+00/hypothetical protein TRIUR3_16719 [Triticum urartu]	-	-	-	-
TraesCS1A01G219700	15	2.05	98.775	218.325	156.23	gi|475598171|gb|EMT23858.1|/9.0e-146/hypothetical protein F775_11991 [Aegilops tauschii]	-	-	-	-
TraesCS1A01G219800	12	2.635	5.81	1.65	2.895	gi|326515182|dbj|BAK03504.1|/7.5e-258/predicted protein [Hordeum vulgare subsp. vulgare]	GO:0016021//integral component of membrane	GO:0008483//transaminase activity;GO:0030170//pyridoxal phosphate binding	GO:0009058//biosynthetic process	ko01100//Metabolic pathways;ko00780//Biotin metabolism
TraesCS1A01G220900	8	3.63	1.73	2.835	0.775	gi|475591858|gb|EMT21902.1|/0.0e+00/hypothetical protein F775_06789 [Aegilops tauschii]	-	-	-	-
TraesCS1A01G221000	1	5.185	0.335	0.105	0.375	gi|326501108|dbj|BAJ98785.1|/2.3e-203/predicted protein [Hordeum vulgare subsp. vulgare]//gi|475586031|gb|EMT20202.1|/1.0e-259/D-3-phosphoglycerate dehydrogenase, chloroplastic [Aegilops tauschii]	-	GO:0004617//phosphoglycerate dehydrogenase activity;GO:0016597//amino acid binding;GO:0016616//oxidoreductase activity, acting on the CH-OH group of donors, NAD or NADP as acceptor;GO:0051287//NAD binding	GO:0006564//L-serine biosynthetic process;GO:0009070//serine family amino acid biosynthetic process;GO:0055114//oxidation-reduction process	ko01100//Metabolic pathways;ko01200//Carbon metabolism;ko01230//Biosynthesis of amino acids;ko00260//Glycine, serine and threonine metabolism
TraesCS1A01G221100	13	1.44	3.93	2.21	2.975	gi|474410312|gb|EMS66774.1|/0.0e+00/hypothetical protein TRIUR3_07397 [Triticum urartu]//gi|475616900|gb|EMT29925.1|/0.0e+00/hypothetical protein F775_32038 [Aegilops tauschii]	GO:0009506//plasmodesma	-	GO:0000226//microtubule cytoskeleton organization;GO:0000911//cytokinesis by cell plate formation;GO:0009630//gravitropism	-
TraesCS1A01G221300	15	0.185	1.7	2.08	1.055	gi|475616902|gb|EMT29927.1|/1.8e-237/hypothetical protein F775_20429 [Aegilops tauschii]	-	-	-	-
TraesCS1A01G221600	8	6.85	3.42	1.165	0	gi|357147379|ref|XP_003574323.1|/5.8e-101/PREDICTED: GATA transcription factor 2-like [Brachypodium distachyon]	GO:0005634//nucleus;GO:0005667//transcription factor complex	GO:0000977//RNA polymerase II regulatory region sequence-specific DNA binding;GO:0001085//RNA polymerase II transcription factor binding;GO:0001228//transcriptional activator activity, RNA polymerase II transcription regulatory region sequence-specific binding;GO:0003682//chromatin binding	GO:0006355//regulation of transcription, DNA-templated;GO:0006366//transcription from RNA polymerase II promoter;GO:0030154//cell differentiation	-
TraesCS1A01G221700	2	21.85	1.785	1.595	2.305	gi|326508776|dbj|BAJ95910.1|/4.6e-64/predicted protein [Hordeum vulgare subsp. vulgare]	GO:0016021//integral component of membrane	-	-	-
TraesCS1A01G221800	14	4.815	8.72	9.965	4.595	gi|326514486|dbj|BAJ96230.1|/2.2e-237/predicted protein [Hordeum vulgare subsp. vulgare]	GO:0005768//endosome;GO:0019898//extrinsic component of membrane	GO:0035091//phosphatidylinositol binding	GO:0006897//endocytosis;GO:0016050//vesicle organization	ko04144//Endocytosis
TraesCS1A01G222000	8	96.97	121.465	125.07	58.765	gi|226491968|ref|NP_001148529.1|/1.2e-88/uncharacterized protein LOC100282145 [Zea mays]//gi|226491968|ref|NP_001148529.1|/6.7e-63/uncharacterized protein LOC100282145 [Zea mays]	-	-	-	-
TraesCS1A01G222800	14	3.485	14.195	7.655	3.86	gi|475603652|gb|EMT25491.1|/0.0e+00/Importin subunit beta-1 [Aegilops tauschii]	GO:0005737//cytoplasm;GO:0031965//nuclear membrane;GO:0034399//nuclear periphery	GO:0008139//nuclear localization sequence binding;GO:0008536//Ran GTPase binding;GO:0008565//protein transporter activity	GO:0000059//protein import into nucleus, docking;GO:0000060//protein import into nucleus, translocation;GO:0006607//NLS-bearing protein import into nucleus;GO:0006610//ribosomal protein import into nucleus	ko03013//RNA transport
TraesCS1A01G223300	15	0.97	5.715	6.685	7.51	gi|91694297|gb|ABE41800.1|/2.5e-227/tocopherol cyclase [Triticum aestivum]//gi|91694297|gb|ABE41800.1|/6.2e-276/tocopherol cyclase [Triticum aestivum]	GO:0009534//chloroplast thylakoid;GO:0009941//chloroplast envelope;GO:0010287//plastoglobule	GO:0009976//tocopherol cyclase activity	GO:0006631//fatty acid metabolic process;GO:0006979//response to oxidative stress;GO:0009266//response to temperature stimulus;GO:0009651//response to salt stress;GO:0009915//phloem sucrose loading;GO:0010189//vitamin E biosynthetic process;GO:0015994//chlorophyll metabolic process;GO:0016122//xanthophyll metabolic process;GO:0031347//regulation of defense response	ko01100//Metabolic pathways;ko01110//Biosynthesis of secondary metabolites;ko00130//Ubiquinone and other terpenoid-quinone biosynthesis
TraesCS1A01G223400	17	0	0	0.07	1.62	gi|670417459|ref|XP_008649551.1|/3.5e-34/PREDICTED: ethylene-responsive transcription factor ABI4 [Zea mays]	GO:0005634//nucleus	GO:0003700//transcription factor activity, sequence-specific DNA binding;GO:0044212//transcription regulatory region DNA binding	GO:0006970//response to osmotic stress;GO:0009414//response to water deprivation;GO:0009738//abscisic acid-activated signaling pathway;GO:0009749//response to glucose;GO:0010353//response to trehalose;GO:0010449//root meristem growth;GO:0010896//regulation of triglyceride catabolic process;GO:0031930//mitochondria-nucleus signaling pathway;GO:0032880//regulation of protein localization;GO:0045893…	-
TraesCS1A01G223600	14	3.905	20.42	20.5	9.305	gi|55168208|gb|AAV44074.1|/2.3e-43/unknown protein [Oryza sativa Japonica Group]	-	GO:0003677//DNA binding	-	ko04626//Plant-pathogen interaction
TraesCS1A01G223800	0	78.935	67.865	45.955	20.365	gi|475599427|gb|EMT24234.1|/9.7e-102/Ran-binding 1-c-like protein [Aegilops tauschii]	GO:0005634//nucleus;GO:0005737//cytoplasm;GO:0005813//centrosome	GO:0005096//GTPase activator activity;GO:0008536//Ran GTPase binding	GO:0000082//G1/S transition of mitotic cell cycle;GO:0006405//RNA export from nucleus;GO:0006511//ubiquitin-dependent protein catabolic process;GO:0006606//protein import into nucleus;GO:0007051//spindle organization;GO:0043547//positive regulation of GTPase activity;GO:0046604//positive regulation of mitotic centrosome separation	-
TraesCS1A01G224000	11	24	75.905	37.77	19.735	gi|301508493|gb|ADK78215.1|/8.2e-205/methionine aminopeptiase [Hordeum vulgare]//gi|474259227|gb|EMS60472.1|/9.2e-170/Proliferation-associated protein 2G4 [Triticum urartu]	GO:0005730//nucleolus;GO:0005886//plasma membrane;GO:0016021//integral component of membrane	-	GO:0001510//RNA methylation;GO:0006606//protein import into nucleus;GO:0009220//pyrimidine ribonucleotide biosynthetic process;GO:0009640//photomorphogenesis;GO:0009735//response to cytokinin;GO:0010388//cullin deneddylation	-
TraesCS1A01G224700	1	12.06	6.36	2.575	3.285	gi|75184061|sp|Q9M3W5.1|CHLG_AVESA/3.8e-191/RecName: Full=Chlorophyll synthase, chloroplastic; AltName: Full=Polyprenyl transferase; Flags: Precursor	GO:0016021//integral component of membrane;GO:0031969//chloroplast membrane	GO:0046408//chlorophyll synthetase activity	GO:0015995//chlorophyll biosynthetic process	ko01100//Metabolic pathways;ko01110//Biosynthesis of secondary metabolites;ko00860//Porphyrin and chlorophyll metabolism
TraesCS1A01G224800	15	10.08	33.26	21.735	18.745	gi|473809144|gb|EMS46794.1|/3.9e-200/Ran-specific GTPase-activating protein 2 [Triticum urartu]	GO:0005643//nuclear pore;GO:0005829//cytosol	GO:0008536//Ran GTPase binding;GO:0070412//R-SMAD binding	GO:0046827//positive regulation of protein export from nucleus	-
TraesCS1A01G224900	15	9.595	29.175	19.73	17.605	gi|473809144|gb|EMS46794.1|/1.6e-91/Ran-specific GTPase-activating protein 2 [Triticum urartu]	GO:0005643//nuclear pore;GO:0005829//cytosol	GO:0008536//Ran GTPase binding;GO:0070412//R-SMAD binding	GO:0046827//positive regulation of protein export from nucleus	-
TraesCS1A01G225000	15	2.31	8.95	6.8	14.36	gi|326507452|dbj|BAK03119.1|/0.0e+00/predicted protein [Hordeum vulgare subsp. vulgare]	-	GO:0003876//AMP deaminase activity	GO:0032264//IMP salvage	ko01100//Metabolic pathways;ko01110//Biosynthesis of secondary metabolites;ko00230//Purine metabolism
TraesCS1A01G225100	12	0.06	0.465	0.14	0.115	gi|721638997|ref|XP_010231512.1|/0.0e+00/PREDICTED: anaphase-promoting complex subunit 1 isoform X1 [Brachypodium distachyon]	GO:0005680//anaphase-promoting complex	-	-	ko04120//Ubiquitin mediated proteolysis
TraesCS1A01G225600	14	1.225	5.435	4.36	2.095	gi|226509960|ref|NP_001150456.1|/1.0e-148/uncharacterized protein LOC100284086 [Zea mays]	-	-	-	-
TraesCS1A01G225800	10	1.325	0.57	3.145	1.085	gi|387931616|gb|AFK12206.1|/8.6e-23/metallothionein [Hordeum vulgare]	-	GO:0046872//metal ion binding	-	-
TraesCS1A01G226100	15	0.385	1.84	1.12	1.03	gi|475462815|gb|EMT02102.1|/3.4e-174/hypothetical protein F775_04190 [Aegilops tauschii]	-	-	-	-
TraesCS1A01G227100	11	20.545	33.685	11.995	4.03	gi|1002296978|ref|XP_015611924.1|/2.1e-64/PREDICTED: ubiquitin [Oryza sativa Japonica Group]	GO:0005840//ribosome	GO:0003735//structural constituent of ribosome	GO:0006412//translation	ko03010//Ribosome
TraesCS1A01G227300	0	16.49	11.16	5.93	2.165	gi|474065959|gb|EMS54122.1|/0.0e+00/Receptor-like protein kinase FERONIA [Triticum urartu]	GO:0016021//integral component of membrane	GO:0004674//protein serine/threonine kinase activity;GO:0005524//ATP binding	GO:0006468//protein phosphorylation	-
TraesCS1A01G227600	15	0.64	2.27	1.795	2.16	gi|673536058|dbj|BAP28447.1|/0.0e+00/target of rapamycin [Oryza sativa Japonica Group]	GO:0005634//nucleus;GO:0005737//cytoplasm	GO:0000975//regulatory region DNA binding;GO:0004674//protein serine/threonine kinase activity;GO:0005524//ATP binding;GO:0042802//identical protein binding;GO:0043621//protein self-association;GO:0044877//macromolecular complex binding	GO:0006281//DNA repair;GO:0006468//protein phosphorylation;GO:0009303//rRNA transcription;GO:0009793//embryo development ending in seed dormancy;GO:0010507//negative regulation of autophagy;GO:0030307//positive regulation of cell growth;GO:0040019//positive regulation of embryonic development;GO:0045893//positive regulation of transcription, DNA-templated;GO:2000234//positive regulation of rRNA p…	ko04931//Insulin resistance
TraesCS1A01G227700	11	1.39	5.29	2.465	0.755	gi|357142240|ref|XP_003572504.1|/1.3e-254/PREDICTED: DNA primase small subunit-like [Brachypodium distachyon]	GO:1990077//primosome complex	GO:0003896//DNA primase activity	GO:0006269//DNA replication, synthesis of RNA primer	ko01100//Metabolic pathways;ko00230//Purine metabolism;ko00240//Pyrimidine metabolism;ko03030//DNA replication
TraesCS1A01G228200	8	10.375	7.7	7.245	2.46	gi|326522600|dbj|BAK07762.1|/1.3e-182/predicted protein [Hordeum vulgare subsp. vulgare]//gi|475599094|gb|EMT24137.1|/1.1e-142/Putative protein phosphatase 2C 48 [Aegilops tauschii]	-	GO:0004722//protein serine/threonine phosphatase activity	GO:0006470//protein dephosphorylation	-
TraesCS1A01G228500	5	1.59	0	0.865	1.12	gi|475595610|gb|EMT23096.1|/6.5e-75/RING-H2 finger protein ATL3F [Aegilops tauschii]	GO:0016021//integral component of membrane	GO:0008270//zinc ion binding	-	-
TraesCS1A01G228700	11	89.595	133.485	51.26	15.8	gi|242046816|ref|XP_002461154.1|/5.3e-43/hypothetical protein SORBIDRAFT_02g041800 [Sorghum bicolor]	GO:0000788//nuclear nucleosome	GO:0003677//DNA binding;GO:0046982//protein heterodimerization activity	GO:0006334//nucleosome assembly	-
TraesCS1A01G228800	11	4.535	16.535	9.58	1	gi|388503164|gb|AFK39648.1|/1.8e-58/unknown [Medicago truncatula]	GO:0000786//nucleosome;GO:0005634//nucleus;GO:0009536//plastid	GO:0031492//nucleosomal DNA binding;GO:0046982//protein heterodimerization activity	GO:0006334//nucleosome assembly	-
TraesCS1A01G228900	11	8.21	17.87	12.14	4.1	gi|326491159|dbj|BAK05679.1|/1.3e-102/predicted protein [Hordeum vulgare subsp. vulgare]	GO:0005730//nucleolus	-	GO:0042273//ribosomal large subunit biogenesis	-
TraesCS1A01G229000	0	107.795	121.845	41.255	15.15	gi|357502337|ref|XP_003621457.1|/5.2e-66/core histone H2A/H2B/H3/H4 [Medicago truncatula]	GO:0000786//nucleosome;GO:0005634//nucleus	GO:0003677//DNA binding;GO:0046982//protein heterodimerization activity	-	-
TraesCS1A01G229100	11	68.87	128.99	45.94	16.43	gi|242046816|ref|XP_002461154.1|/2.6e-42/hypothetical protein SORBIDRAFT_02g041800 [Sorghum bicolor]	GO:0000788//nuclear nucleosome	GO:0003677//DNA binding;GO:0046982//protein heterodimerization activity	GO:0006334//nucleosome assembly	-
TraesCS1A01G229300	9	0	0	0	0.615	gi|475617213|gb|EMT30040.1|/2.1e-280/Hydroxyisourate hydrolase [Aegilops tauschii]	-	GO:0008422//beta-glucosidase activity	GO:0005975//carbohydrate metabolic process;GO:1901657	ko01100//Metabolic pathways;ko01110//Biosynthesis of secondary metabolites;ko00500//Starch and sucrose metabolism;ko00940//Phenylpropanoid biosynthesis;ko00460//Cyanoamino acid metabolism
TraesCS1A01G229400	14	0.525	2.01	1.19	0.835	gi|474125242|gb|EMS56209.1|/1.1e-261/hypothetical protein TRIUR3_31788 [Triticum urartu]//gi|474125242|gb|EMS56209.1|/2.1e-260/hypothetical protein TRIUR3_31788 [Triticum urartu]	-	-	-	-
TraesCS1A01G229800	0	3.51	3.72	1.34	1.335	gi|326487394|dbj|BAJ89681.1|/4.5e-144/predicted protein [Hordeum vulgare subsp. vulgare]	GO:0005634//nucleus	-	GO:0009585//red, far-red light phototransduction;GO:0010099//regulation of photomorphogenesis;GO:0048366//leaf development;GO:0048573//photoperiodism, flowering	-
TraesCS1A01G230000	15	0.85	3.39	3.43	2.75	gi|473980924|gb|EMS51568.1|/1.3e-212/Chaperone protein dnaJ 49 [Triticum urartu]	GO:0016021//integral component of membrane	-	-	ko04141//Protein processing in endoplasmic reticulum
TraesCS1A01G230100	0	56.105	23.835	20.065	14.615	gi|226504786|ref|NP_001150383.1|/1.3e-40/uncharacterized protein LOC100284013 [Zea mays]	-	-	-	-
TraesCS1A01G230400	2	143.95	34.43	43.9	20.595	gi|50659028|gb|AAT80327.1|/6.8e-224/UDP-D-glucuronate decarboxylase, partial [Hordeum vulgare]	GO:0016021//integral component of membrane	-	-	ko01100//Metabolic pathways;ko00500//Starch and sucrose metabolism;ko00520//Amino sugar and nucleotide sugar metabolism
TraesCS1A01G230500	5	5.08	1.765	3.055	3.98	gi|326489219|dbj|BAK01593.1|/1.5e-170/predicted protein [Hordeum vulgare subsp. vulgare]//gi|326489219|dbj|BAK01593.1|/2.1e-180/predicted protein [Hordeum vulgare subsp. vulgare]//gi|326489219|dbj|BAK01593.1|/8.3e-167/predicted protein [Hordeum vulgare subsp. vulgare]	GO:0016020//membrane	GO:0016298//lipase activity	GO:0006629//lipid metabolic process	ko01100//Metabolic pathways;ko01110//Biosynthesis of secondary metabolites;ko00940//Phenylpropanoid biosynthesis
TraesCS1A01G230600	7	1.1	1.975	0.235	0.78	gi|326523447|dbj|BAJ92894.1|/0.0e+00/predicted protein [Hordeum vulgare subsp. vulgare]	GO:0005871//kinesin complex;GO:0005874//microtubule	GO:0003777//microtubule motor activity;GO:0005524//ATP binding;GO:0008017//microtubule binding;GO:0016887//ATPase activity	GO:0007018//microtubule-based movement	-
TraesCS1A01G231000	11	22.14	37.175	19.65	5.52	gi|226493317|ref|NP_001144246.1|/9.1e-57/uncharacterized protein LOC100277114 precursor [Zea mays]	-	-	-	-
TraesCS1A01G232000	2	2.57	0.07	0.065	0.315	gi|357133985|ref|XP_003568600.1|/3.6e-130/PREDICTED: thiamine pyrophosphokinase 3 [Brachypodium distachyon]	GO:0005829//cytosol;GO:0009536//plastid	GO:0004788//thiamine diphosphokinase activity;GO:0005524//ATP binding;GO:0016301//kinase activity;GO:0030975//thiamine binding	GO:0006772//thiamine metabolic process;GO:0009229//thiamine diphosphate biosynthetic process;GO:0016310//phosphorylation	ko01100//Metabolic pathways;ko00730//Thiamine metabolism
TraesCS1A01G232200	17	32.345	53.23	114.18	324.81	gi|357129349|ref|XP_003566326.1|/6.1e-52/PREDICTED: protein YLS9-like [Brachypodium distachyon]	GO:0009506//plasmodesma;GO:0046658//anchored component of plasma membrane	GO:0004871//signal transducer activity	GO:0006952//defense response	-
TraesCS1A01G232500	0	5.9	0.115	0.235	0	gi|475598526|gb|EMT23962.1|/4.8e-62/hypothetical protein F775_26169 [Aegilops tauschii]	-	-	GO:0010112//regulation of systemic acquired resistance	-
TraesCS1A01G232600	2	3.86	0.17	0.08	0.08	gi|461682514|gb|AGH18707.1|/3.9e-82/NRRH1-like protein [Triticum urartu]	-	-	GO:0010112//regulation of systemic acquired resistance	-
TraesCS1A01G233200	14	30.17	112.27	83.875	23.075	gi|670018394|emb|CDJ26642.1|/8.1e-91/unnamed protein product [Triticum aestivum]	GO:0016021//integral component of membrane	GO:0008233//peptidase activity	GO:0006465//signal peptide processing	ko03060//Protein export
TraesCS1A01G233600	14	4.115	11.81	7.8	4.625	gi|293333659|ref|NP_001169223.1|/0.0e+00/uncharacterized protein LOC100383081 [Zea mays]	GO:0009536//plastid;GO:0017119//Golgi transport complex	-	GO:0006891//intra-Golgi vesicle-mediated transport	-
TraesCS1A01G233700	8	48.53	49.66	38.7	12.535	gi|474210298|gb|EMS58837.1|/2.8e-61/Tryptophan aminotransferase 1 [Triticum urartu]	-	GO:0008483//transaminase activity;GO:0016846//carbon-sulfur lyase activity	GO:0006633//fatty acid biosynthetic process	ko01100//Metabolic pathways;ko00190//Oxidative phosphorylation
TraesCS1A01G233800	8	18.455	18.285	16.685	1.845	gi|475453598|gb|EMT01770.1|/3.6e-266/Alliin lyase 1 [Aegilops tauschii]	GO:0016021//integral component of membrane	GO:0008483//transaminase activity;GO:0016846//carbon-sulfur lyase activity	-	ko01100//Metabolic pathways;ko00380//Tryptophan metabolism
TraesCS1A01G234600	17	0	0	1.64	15.95	gi|311764|emb|CAA80493.1|/5.0e-187/(1,3;1,4) beta glucanase [Triticum aestivum]	GO:0046658//anchored component of plasma membrane	GO:0030247//polysaccharide binding;GO:0042972	GO:0005975//carbohydrate metabolic process	-
TraesCS1A01G234900	15	0.29	1.44	0.91	1.34	gi|473895351|gb|EMS48936.1|/0.0e+00/DnaJ homolog subfamily C member 7 homolog [Triticum urartu]	-	-	-	-
TraesCS1A01G235100	17	0.665	0.64	1.785	1.7	gi|474033655|gb|EMS53053.1|/0.0e+00/Diacylglycerol kinase 1 [Triticum urartu]//gi|474033655|gb|EMS53053.1|/1.8e-237/Diacylglycerol kinase 1 [Triticum urartu]	GO:0005622//intracellular;GO:0016021//integral component of membrane	GO:0004143//diacylglycerol kinase activity;GO:0005524//ATP binding;GO:0046872//metal ion binding	GO:0007205//protein kinase C-activating G-protein coupled receptor signaling pathway;GO:0016310//phosphorylation;GO:0035556//intracellular signal transduction	ko01100//Metabolic pathways;ko01110//Biosynthesis of secondary metabolites;ko00561//Glycerolipid metabolism;ko00564//Glycerophospholipid metabolism;ko04070//Phosphatidylinositol signaling system
TraesCS1A01G235500	15	1.895	5.105	5.405	3.51	gi|326490001|dbj|BAJ94074.1|/2.7e-203/predicted protein [Hordeum vulgare subsp. vulgare]	-	GO:0046872//metal ion binding	-	ko00511//Other glycan degradation
TraesCS1A01G235700	14	1.92	3.07	5.16	1.82	gi|475517265|gb|EMT06073.1|/1.7e-308/Subtilisin-like protease [Aegilops tauschii]	-	GO:0004252//serine-type endopeptidase activity	GO:0006508//proteolysis;GO:0006629//lipid metabolic process	ko04144//Endocytosis
TraesCS1A01G235900	15	1.775	24.33	37.82	49.495	gi|326491009|dbj|BAK05604.1|/2.2e-229/predicted protein [Hordeum vulgare subsp. vulgare]//gi|326491009|dbj|BAK05604.1|/4.4e-208/predicted protein [Hordeum vulgare subsp. vulgare]//gi|326491009|dbj|BAK05604.1|/6.8e-209/predicted protein [Hordeum vulgare subsp. vulgare]	GO:0016021//integral component of membrane	-	-	-
TraesCS1A01G236100	0	22.145	2.48	1.715	0.74	gi|473970582|gb|EMS51417.1|/1.0e-299/Protein BONZAI 3 [Triticum urartu]//gi|473970582|gb|EMS51417.1|/1.0e-301/Protein BONZAI 3 [Triticum urartu]//gi|473970582|gb|EMS51417.1|/1.9e-298/Protein BONZAI 3 [Triticum urartu]//gi|473970582|gb|EMS51417.1|/4.7e-277/Protein BONZAI 3 [Triticum urartu]	-	GO:0005544//calcium-dependent phospholipid binding	GO:0060548//negative regulation of cell death	-
TraesCS1A01G237600	0	9.505	12.78	2.025	0.24	gi|669028807|emb|CDM82736.1|/1.9e-15/unnamed protein product [Triticum aestivum]	-	-	GO:0006952//defense response	-
TraesCS1A01G238700	17	4.62	5.13	11.14	13.075	gi|475517266|gb|EMT06074.1|/3.5e-188/Putative 2-nitropropane dioxygenase [Aegilops tauschii]	GO:0005829//cytosol	GO:0018580//nitronate monooxygenase activity;GO:0051213//dioxygenase activity	GO:0046482//para-aminobenzoic acid metabolic process;GO:0055114//oxidation-reduction process	-
TraesCS1A01G238800	2	212.705	8.69	11.15	7.9	gi|948284233|ref|NP_001146874.2|/6.4e-30/polcalcin Jun o 2 [Zea mays]	-	GO:0046872//metal ion binding	-	ko04626//Plant-pathogen interaction
TraesCS1A01G238900	15	1.64	4.235	2.575	3.21	gi|208609043|dbj|BAG72144.1|/0.0e+00/alpha-glucosidase like protein [Hordeum vulgare subsp. vulgare]	-	GO:0004553//hydrolase activity, hydrolyzing O-glycosyl compounds;GO:0030246//carbohydrate binding	GO:0005975//carbohydrate metabolic process	ko01100//Metabolic pathways;ko00500//Starch and sucrose metabolism;ko00052//Galactose metabolism
TraesCS1A01G239600	1	14.97	0.17	0	0.04	gi|473904812|gb|EMS49319.1|/4.9e-176/Annexin D4 [Triticum urartu]	GO:0009506//plasmodesma	GO:0005509//calcium ion binding;GO:0005544//calcium-dependent phospholipid binding	GO:0006970//response to osmotic stress;GO:0009737//response to abscisic acid	-
TraesCS1A01G240000	15	0.6	2.285	1.74	1.55	gi|428230824|gb|AFY99035.1|/3.4e-241/Mu3 protein [Hordeum vulgare]//gi|428230824|gb|AFY99035.1|/4.5e-238/Mu3 protein [Hordeum vulgare]	GO:0030131//clathrin adaptor complex	-	GO:0006623//protein targeting to vacuole;GO:0009630//gravitropism;GO:0016192//vesicle-mediated transport	-
TraesCS1A01G240600	15	0.935	2.285	1.865	1.82	gi|473885897|gb|EMS48101.1|/0.0e+00/E3 ubiquitin-protein ligase HERC2 [Triticum urartu]//gi|475587817|gb|EMT20664.1|/0.0e+00/Putative E3 ubiquitin-protein ligase HERC1 [Aegilops tauschii]	-	GO:0016874//ligase activity;GO:0046872//metal ion binding	-	ko04120//Ubiquitin mediated proteolysis
TraesCS1A01G241100	17	0.445	1.18	1.23	6.185	gi|357133880|ref|XP_003568550.1|/4.0e-78/PREDICTED: uncharacterized protein LOC100839203 [Brachypodium distachyon]	-	-	-	-
TraesCS1A01G241600	15	0.235	0.88	1.34	1.01	gi|944071045|gb|KQK06529.1|/1.1e-288/hypothetical protein BRADI_2g26840 [Brachypodium distachyon]//gi|944071045|gb|KQK06529.1|/2.8e-308/hypothetical protein BRADI_2g26840 [Brachypodium distachyon]//gi|960465193|ref|XP_014753874.1|/1.5e-262/PREDICTED: histone-lysine N-methyltransferase, H3 lysine-9 specific SUVH4-like isoform X1 [Brachypodium distachyon]	GO:0005634//nucleus;GO:0005694//chromosome	GO:0008270//zinc ion binding;GO:0018024//histone-lysine N-methyltransferase activity;GO:0042393//histone binding	GO:0034968//histone lysine methylation	ko00310//Lysine degradation
TraesCS1A01G242000	2	2.93	0.365	0.42	0.63	gi|148596802|dbj|BAF63628.1|/2.2e-126/cytochrome P450 [Lolium rigidum]	GO:0016020//membrane	GO:0005506//iron ion binding;GO:0016709//oxidoreductase activity, acting on paired donors, with incorporation or reduction of molecular oxygen, NAD(P)H as one donor, and incorporation of one atom of oxygen;GO:0020037//heme binding	GO:0044550//secondary metabolite biosynthetic process;GO:0055114//oxidation-reduction process	ko01100//Metabolic pathways;ko01110//Biosynthesis of secondary metabolites;ko00945//Stilbenoid, diarylheptanoid and gingerol biosynthesis;ko00380//Tryptophan metabolism;ko00903//Limonene and pinene degradation
TraesCS1A01G242600	0	8.21	3.475	2.35	1.895	gi|226529786|ref|NP_001143763.1|/1.1e-145/uncharacterized protein LOC100276525 [Zea mays]	-	-	-	ko01100//Metabolic pathways;ko04144//Endocytosis;ko03013//RNA transport;ko03008//Ribosome biogenesis in eukaryotes;ko00760//Nicotinate and nicotinamide metabolism
TraesCS1A01G243100	15	1.7	5.855	3.445	4.365	gi|326521854|dbj|BAK04055.1|/1.0e-118/predicted protein [Hordeum vulgare subsp. vulgare]//gi|326521854|dbj|BAK04055.1|/8.9e-199/predicted protein [Hordeum vulgare subsp. vulgare]	GO:0005739//mitochondrion	-	-	ko03018//RNA degradation
TraesCS1A01G243200	1	2.285	0.8	0.35	0.75	gi|806638611|ref|NP_001292802.1|/1.3e-186/uncharacterized protein LOC542182 [Zea mays]//gi|806638611|ref|NP_001292802.1|/2.5e-185/uncharacterized protein LOC542182 [Zea mays]	GO:0016021//integral component of membrane	GO:0008270//zinc ion binding;GO:0061630//ubiquitin protein ligase activity	GO:0016567//protein ubiquitination;GO:0043161//proteasome-mediated ubiquitin-dependent protein catabolic process	-
TraesCS1A01G243300	15	5.64	16.92	13.375	11.775	gi|474019246|gb|EMS52784.1|/1.3e-237/Cyclin-dependent kinase C-2 [Triticum urartu]	-	GO:0004674//protein serine/threonine kinase activity;GO:0005524//ATP binding	GO:0006468//protein phosphorylation	-
TraesCS1A01G244300	0	19.045	7.12	6.1	3.075	gi|475592979|gb|EMT22246.1|/8.0e-104/hypothetical protein F775_06883 [Aegilops tauschii]	-	GO:0019210//kinase inhibitor activity	GO:0009741//response to brassinosteroid;GO:0042326//negative regulation of phosphorylation	-
TraesCS1A01G244800	15	0	2.18	13.71	43.78	gi|475591973|gb|EMT21934.1|/2.5e-92/Dehydration-responsive element-binding protein 2G [Aegilops tauschii]	GO:0005634//nucleus	GO:0003700//transcription factor activity, sequence-specific DNA binding;GO:0043565//sequence-specific DNA binding;GO:0044212//transcription regulatory region DNA binding	GO:0045893//positive regulation of transcription, DNA-templated	-
TraesCS1A01G245300	12	2.125	4.445	2.575	2.105	gi|326512534|dbj|BAJ99622.1|/1.3e-250/predicted protein, partial [Hordeum vulgare subsp. vulgare]//gi|326512534|dbj|BAJ99622.1|/4.1e-249/predicted protein, partial [Hordeum vulgare subsp. vulgare]	GO:0005829//cytosol	GO:0003676//nucleic acid binding;GO:0004518//nuclease activity	GO:0090305//nucleic acid phosphodiester bond hydrolysis	-
TraesCS1A01G245600	15	1.375	4.31	3.295	2.935	gi|158512927|sp|A2Y4B6.1|CDKD1_ORYSI/5.2e-221/RecName: Full=Cyclin-dependent kinase D-1; Short=CDKD;1; AltName: Full=CDC2+/CDC28-related protein kinase R2; AltName: Full=CDK-activating kinase R2; Short=CAK-R2	GO:0005634//nucleus	GO:0004693//cyclin-dependent protein serine/threonine kinase activity;GO:0005524//ATP binding;GO:0008353//RNA polymerase II carboxy-terminal domain kinase activity	GO:0006468//protein phosphorylation;GO:0051301//cell division;GO:0051726//regulation of cell cycle	ko03420//Nucleotide excision repair;ko03022//Basal transcription factors
TraesCS1A01G246400	2	11.81	5.115	5.965	3.98	gi|326497299|dbj|BAK02234.1|/2.5e-170/predicted protein [Hordeum vulgare subsp. vulgare]	GO:0016021//integral component of membrane	GO:0003735//structural constituent of ribosome	GO:0006412//translation;GO:0006810//transport	ko04146//Peroxisome
TraesCS1A01G246500	0	4.68	0.98	0.755	0.22	gi|326516642|dbj|BAJ92476.1|/3.2e-217/predicted protein [Hordeum vulgare subsp. vulgare]	-	-	-	ko04626//Plant-pathogen interaction
TraesCS1A01G247100	15	3	9.935	8.585	7.68	gi|41687960|dbj|BAD08581.1|/0.0e+00/85kDa isoamylase [Hordeum vulgare subsp. vulgare]	GO:0009536//plastid	GO:0019156//isoamylase activity	GO:0005977//glycogen metabolic process	-
TraesCS1A01G247800	0	5.41	1.545	0.36	0.245	gi|326525941|dbj|BAJ93147.1|/0.0e+00/predicted protein [Hordeum vulgare subsp. vulgare]	GO:0005773//vacuole	-	-	ko01100//Metabolic pathways;ko01110//Biosynthesis of secondary metabolites;ko00860//Porphyrin and chlorophyll metabolism
TraesCS1A01G248200	14	5.48	15.55	14.015	8.08	gi|326489153|dbj|BAK01560.1|/1.3e-171/predicted protein [Hordeum vulgare subsp. vulgare]	GO:0005886//plasma membrane;GO:0016021//integral component of membrane	GO:0004252//serine-type endopeptidase activity;GO:0008270//zinc ion binding	GO:0006508//proteolysis	-
TraesCS1A01G248400	12	2.15	4.735	2.835	2.81	gi|58198731|gb|AAW66005.1|/0.0e+00/Ca2+ binding protein cbp1 [Triticum aestivum]//gi|58198731|gb|AAW66005.1|/6.2e-247/Ca2+ binding protein cbp1 [Triticum aestivum]	GO:0009522//photosystem I;GO:0009535//chloroplast thylakoid membrane;GO:0016021//integral component of membrane	GO:0005509//calcium ion binding;GO:0016168//chlorophyll binding;GO:0043022//ribosome binding	GO:0009765//photosynthesis, light harvesting;GO:0018298//protein-chromophore linkage	-
TraesCS1A01G249000	6	2.575	1.565	4.69	7.765	gi|326493794|dbj|BAJ85359.1|/1.8e-230/predicted protein [Hordeum vulgare subsp. vulgare]	GO:0043231//intracellular membrane-bounded organelle	GO:0080043//quercetin 3-O-glucosyltransferase activity;GO:0080044//quercetin 7-O-glucosyltransferase activity	GO:0009813//flavonoid biosynthetic process;GO:0052696//flavonoid glucuronidation	ko00942//Anthocyanin biosynthesis
TraesCS1A01G249100	0	1.98	3.305	0.46	0.555	gi|473723820|gb|EMS45000.1|/0.0e+00/Kinesin-4 [Triticum urartu]	GO:0005871//kinesin complex;GO:0005874//microtubule;GO:0009536//plastid	GO:0003777//microtubule motor activity;GO:0005524//ATP binding;GO:0008017//microtubule binding;GO:0016887//ATPase activity	GO:0007018//microtubule-based movement	-
TraesCS1A01G249400	14	3.32	9.2	6.085	4.95	gi|326510905|dbj|BAJ91800.1|/3.9e-214/predicted protein, partial [Hordeum vulgare subsp. vulgare]//gi|326532640|dbj|BAJ89165.1|/1.3e-259/predicted protein [Hordeum vulgare subsp. vulgare]//gi|326532640|dbj|BAJ89165.1|/4.4e-181/predicted protein [Hordeum vulgare subsp. vulgare]//gi|326532640|dbj|BAJ89165.1|/5.5e-195/predicted protein [Hordeum vulgare subsp. vulgare]//gi|326532640|dbj|BAJ89165.1|/7…	-	-	-	ko04140//Regulation of autophagy
TraesCS1A01G249500	0	10.035	3.34	1.575	1.61	gi|357133723|ref|XP_003568473.1|/9.9e-189/PREDICTED: serine/threonine-protein kinase CDL1-like [Brachypodium distachyon]	GO:0016021//integral component of membrane	GO:0004674//protein serine/threonine kinase activity;GO:0005524//ATP binding	GO:0006468//protein phosphorylation	-
TraesCS1A01G249600	1	62.5	25.7	11.75	14.21	gi|113579025|dbj|BAF17388.1|/3.7e-115/Os05g0399100, partial [Oryza sativa Japonica Group]	-	GO:0016787//hydrolase activity	-	ko01100//Metabolic pathways;ko01110//Biosynthesis of secondary metabolites
TraesCS1A01G250000	2	1.9	0.21	0.275	0.09	gi|413948897|gb|AFW81546.1|/2.4e-144/basic endochitinase A [Zea mays]	-	GO:0004568//chitinase activity;GO:0008061//chitin binding	GO:0005975//carbohydrate metabolic process;GO:0006032//chitin catabolic process;GO:0016998//cell wall macromolecule catabolic process	ko01100//Metabolic pathways;ko00520//Amino sugar and nucleotide sugar metabolism
TraesCS1A01G250600	11	2.615	4.525	0.92	0.125	gi|475538688|gb|EMT09285.1|/1.4e-135/GDSL esterase/lipase [Aegilops tauschii]	-	GO:0016788//hydrolase activity, acting on ester bonds	-	ko01100//Metabolic pathways;ko01110//Biosynthesis of secondary metabolites;ko00511//Other glycan degradation;ko00906//Carotenoid biosynthesis
TraesCS1A01G251100	14	4.85	8.9	9.305	3.875	gi|721638235|ref|XP_010231395.1|/1.1e-198/PREDICTED: GDSL esterase/lipase At1g54790 [Brachypodium distachyon]	GO:0048046//apoplast	GO:0016788//hydrolase activity, acting on ester bonds	-	ko04144//Endocytosis;ko00511//Other glycan degradation
TraesCS1A01G251200	0	24.73	9.49	5.12	1.015	gi|475564189|gb|EMT14468.1|/2.0e-107/hypothetical protein F775_32379 [Aegilops tauschii]	GO:0009534//chloroplast thylakoid;GO:0016021//integral component of membrane	GO:0003993//acid phosphatase activity	GO:0006636//unsaturated fatty acid biosynthetic process;GO:0009637//response to blue light;GO:0009773//photosynthetic electron transport in photosystem I;GO:0010114//response to red light;GO:0010207//photosystem II assembly;GO:0010218//response to far red light;GO:0015995//chlorophyll biosynthetic process;GO:0016117//carotenoid biosynthetic process;GO:0019288//isopentenyl diphosphate biosynthetic…	-
TraesCS1A01G251600	11	77.945	117.84	90.2	41.155	gi|226533228|ref|NP_001149641.1|/4.9e-113/transmembrane BAX inhibitor motif-containing protein 4 [Zea mays]	GO:0005622//intracellular;GO:0016021//integral component of membrane	-	GO:0006623//protein targeting to vacuole;GO:0016192//vesicle-mediated transport;GO:0016197//endosomal transport	-
TraesCS1A01G251700	15	0.91	2.73	1.82	1.515	gi|475571629|gb|EMT16301.1|/0.0e+00/Putative cation-transporting ATPase [Aegilops tauschii]	GO:0005783//endoplasmic reticulum;GO:0005887//integral component of plasma membrane	GO:0005524//ATP binding;GO:0019829//cation-transporting ATPase activity;GO:0046872//metal ion binding	GO:0006874//cellular calcium ion homeostasis;GO:0006888//ER to Golgi vesicle-mediated transport;GO:0006891//intra-Golgi vesicle-mediated transport;GO:0009846//pollen germination;GO:0010073//meristem maintenance;GO:0010152//pollen maturation;GO:0016036//cellular response to phosphate starvation;GO:0045492//xylan biosynthetic process;GO:0048867//stem cell fate determination;GO:0098655//cation trans…	-
TraesCS1A01G251900	15	0.185	1.21	1.355	1.46	gi|113579047|dbj|BAF17410.1|/2.8e-190/Os05g0402900 [Oryza sativa Japonica Group]	-	GO:0004190//aspartic-type endopeptidase activity	GO:0006508//proteolysis;GO:0030163//protein catabolic process	-
TraesCS1A01G252000	14	3.515	10.875	8.105	4.645	gi|326506234|dbj|BAJ86435.1|/9.3e-105/predicted protein [Hordeum vulgare subsp. vulgare]	GO:0005783//endoplasmic reticulum;GO:0016021//integral component of membrane	-	GO:0006886//intracellular protein transport	ko04141//Protein processing in endoplasmic reticulum
TraesCS1A01G252400	8	18.31	17.575	19.575	7.72	gi|756420441|gb|AJL35127.1|/1.9e-115/methionine sulfoxide reductase MSRB3.1 [Triticum aestivum x Lophopyrum elongatum]	GO:0005634//nucleus;GO:0005783//endoplasmic reticulum	GO:0033743//peptide-methionine (R)-S-oxide reductase activity;GO:0070191//methionine-R-sulfoxide reductase activity	GO:0009631//cold acclimation;GO:0030091//protein repair;GO:0034599//cellular response to oxidative stress;GO:0055114//oxidation-reduction process	-
TraesCS1A01G253100	15	0.395	15.83	19.995	11.015	gi|474046614|gb|EMS53518.1|/2.0e-136/Methyl-CpG-binding domain-containing protein 4 [Triticum urartu]	GO:0005634//nucleus	GO:0003677//DNA binding;GO:0008270//zinc ion binding	-	-
TraesCS1A01G253200	15	1.745	115.65	122.915	130.8	gi|475594808|gb|EMT22829.1|/0.0e+00/Pyruvate, phosphate dikinase 1, chloroplastic [Aegilops tauschii]	GO:0005634//nucleus;GO:0005829//cytosol	GO:0005524//ATP binding;GO:0016301//kinase activity;GO:0046872//metal ion binding;GO:0050242//pyruvate, phosphate dikinase activity	GO:0006090//pyruvate metabolic process;GO:0016310//phosphorylation	ko01100//Metabolic pathways;ko01200//Carbon metabolism;ko00620//Pyruvate metabolism;ko00710//Carbon fixation in photosynthetic organisms
TraesCS1A01G253400	15	12.89	186.935	249.915	326.035	gi|474023061|gb|EMS52969.1|/0.0e+00/Pyruvate, phosphate dikinase 1, chloroplastic [Triticum urartu]//gi|475594808|gb|EMT22829.1|/0.0e+00/Pyruvate, phosphate dikinase 1, chloroplastic [Aegilops tauschii]	GO:0005634//nucleus;GO:0005829//cytosol	GO:0005524//ATP binding;GO:0016301//kinase activity;GO:0046872//metal ion binding;GO:0050242//pyruvate, phosphate dikinase activity	GO:0006090//pyruvate metabolic process;GO:0016310//phosphorylation	ko01100//Metabolic pathways;ko01200//Carbon metabolism;ko00620//Pyruvate metabolism;ko00710//Carbon fixation in photosynthetic organisms
TraesCS1A01G253600	8	0.23	0.38	0.33	0	gi|326488247|dbj|BAJ93792.1|/0.0e+00/predicted protein [Hordeum vulgare subsp. vulgare]	GO:0016021//integral component of membrane	GO:0004427//inorganic diphosphatase activity;GO:0009678//hydrogen-translocating pyrophosphatase activity	GO:0015992//proton transport;GO:0055085//transmembrane transport	ko00190//Oxidative phosphorylation
TraesCS1A01G255100	0	59.465	16.7	18.125	7.55	gi|397174456|emb|CBW30246.1|/1.0e-209/GID1 protein [Triticum aestivum]	-	GO:0016787//hydrolase activity	GO:0008152//metabolic process	ko04075//Plant hormone signal transduction
TraesCS1A01G255400	0	18.46	9.765	10.32	4.86	gi|326498563|dbj|BAJ98709.1|/1.2e-247/predicted protein [Hordeum vulgare subsp. vulgare]	-	-	-	-
TraesCS1A01G255800	0	6.065	3.825	1.13	0.395	gi|475580330|gb|EMT18567.1|/0.0e+00/Putative 1-deoxy-D-xylulose-5-phosphate synthase, chloroplastic [Aegilops tauschii]	GO:0009570//chloroplast stroma	GO:0008661//1-deoxy-D-xylulose-5-phosphate synthase activity;GO:0046872//metal ion binding	GO:0009228//thiamine biosynthetic process;GO:0016114//terpenoid biosynthetic process;GO:0052865//1-deoxy-D-xylulose 5-phosphate biosynthetic process	ko01100//Metabolic pathways;ko01110//Biosynthesis of secondary metabolites;ko00900//Terpenoid backbone biosynthesis;ko00730//Thiamine metabolism
TraesCS1A01G256200	12	1.195	4.14	1.415	1.085	gi|669030729|emb|CDM85362.1|/2.0e-169/unnamed protein product [Triticum aestivum]	-	-	-	ko03013//RNA transport
TraesCS1A01G256300	15	4.565	16.03	14.52	14.765	gi|475588995|gb|EMT21036.1|/0.0e+00/hypothetical protein F775_31637 [Aegilops tauschii]	-	-	-	-
TraesCS1A01G256800	12	0.8	1.68	0.64	0.645	gi|326497493|dbj|BAK05836.1|/4.9e-299/predicted protein [Hordeum vulgare subsp. vulgare]	-	GO:0008017//microtubule binding	GO:0000226//microtubule cytoskeleton organization;GO:0000910//cytokinesis	-
TraesCS1A01G257000	2	1.925	0.15	0.155	0.2	gi|475498168|gb|EMT04070.1|/1.5e-184/Putative gibberellin receptor GID1L3 [Aegilops tauschii]	-	GO:0016787//hydrolase activity	GO:0008152//metabolic process	ko04075//Plant hormone signal transduction
TraesCS1A01G257200	14	13.46	19.935	27.67	11.315	gi|414869161|tpg|DAA47718.1|/1.6e-192/TPA: cell Division Protein AAA ATPase family protein [Zea mays]	GO:0016021//integral component of membrane	GO:0005524//ATP binding	GO:0051301//cell division	-
TraesCS1A01G257300	0	26.12	6.755	6.34	2.005	gi|56409844|emb|CAI30070.1|/3.6e-291/glycosyltransferase [Triticum aestivum]	GO:0005739//mitochondrion;GO:0016021//integral component of membrane	GO:0016757//transferase activity, transferring glycosyl groups	-	ko00514//Other types of O-glycan biosynthesis
TraesCS1A01G257500	0	2.665	0.3	0.05	0.035	gi|475498168|gb|EMT04070.1|/8.0e-191/Putative gibberellin receptor GID1L3 [Aegilops tauschii]	-	GO:0016787//hydrolase activity	GO:0008152//metabolic process	ko04075//Plant hormone signal transduction
TraesCS1A01G257900	15	0.08	2.225	3.045	3.315	gi|255676364|dbj|BAF17449.2|/1.4e-277/Os05g0410900, partial [Oryza sativa Japonica Group]	GO:0016021//integral component of membrane	GO:0005215//transporter activity	GO:0006810//transport	-
TraesCS1A01G258100	15	4.34	23.13	17.185	17.635	gi|475558438|gb|EMT13093.1|/5.6e-259/putative TGACG-sequence-specific DNA-binding protein TGA-1B [Aegilops tauschii]	GO:0016021//integral component of membrane	GO:0003700//transcription factor activity, sequence-specific DNA binding;GO:0043565//sequence-specific DNA binding	GO:0006355//regulation of transcription, DNA-templated	ko03013//RNA transport;ko04712//Circadian rhythm - plant
TraesCS1A01G258500	3	4.905	0.13	0.33	1.28	gi|413945358|gb|AFW78007.1|/1.3e-108/glutathione S-transferase GST 41 [Zea mays]	GO:0005737//cytoplasm	GO:0004364//glutathione transferase activity	GO:0006749//glutathione metabolic process;GO:0009407//toxin catabolic process	ko00480//Glutathione metabolism
TraesCS1A01G259100	2	1353.36	388.235	623.935	566.21	gi|475626231|gb|EMT33253.1|/3.0e-28/Putative inactive receptor kinase [Aegilops tauschii]	-	GO:0016301//kinase activity	GO:0016310//phosphorylation	-
TraesCS1A01G259500	2	1.38	0.255	0.205	0.2	gi|475609793|gb|EMT27512.1|/0.0e+00/Putative disease resistance protein [Aegilops tauschii]//gi|475609793|gb|EMT27512.1|/3.7e-305/Putative disease resistance protein [Aegilops tauschii]	-	GO:0043531//ADP binding	-	-
TraesCS1A01G259600	0	4.025	1.55	1.58	0.795	gi|475608272|gb|EMT26982.1|/1.5e-290/Putative inactive receptor kinase [Aegilops tauschii]	GO:0016021//integral component of membrane	GO:0004672//protein kinase activity;GO:0005524//ATP binding	GO:0006468//protein phosphorylation	ko04075//Plant hormone signal transduction
TraesCS1A01G259700	0	70.265	20.385	4.48	3.4	gi|226509610|ref|NP_001143959.1|/3.8e-41/uncharacterized protein LOC100276774 [Zea mays]//gi|226509610|ref|NP_001143959.1|/6.4e-45/uncharacterized protein LOC100276774 [Zea mays]	GO:0009535//chloroplast thylakoid membrane;GO:0009570//chloroplast stroma;GO:0009941//chloroplast envelope	-	GO:0009735//response to cytokinin	ko01100//Metabolic pathways;ko01110//Biosynthesis of secondary metabolites;ko01230//Biosynthesis of amino acids;ko00400//Phenylalanine, tyrosine and tryptophan biosynthesis
TraesCS1A01G259800	0	16.455	16.6	4.325	1.535	gi|475575841|gb|EMT17377.1|/1.0e-279/Beta-hexosaminidase subunit B2 [Aegilops tauschii]	-	GO:0004563//beta-N-acetylhexosaminidase activity	GO:0005975//carbohydrate metabolic process	ko01100//Metabolic pathways;ko00520//Amino sugar and nucleotide sugar metabolism;ko00511//Other glycan degradation;ko00531//Glycosaminoglycan degradation;ko00604//Glycosphingolipid biosynthesis - ganglio series;ko00603//Glycosphingolipid biosynthesis - globo series
TraesCS1A01G259900	6	0.495	0.315	1.08	1.125	gi|475595915|gb|EMT23211.1|/0.0e+00/Putative serine/threonine-protein kinase receptor [Aegilops tauschii]	GO:0005886//plasma membrane;GO:0016021//integral component of membrane	GO:0004674//protein serine/threonine kinase activity;GO:0005524//ATP binding	GO:0006468//protein phosphorylation;GO:0048544//recognition of pollen	-
TraesCS1A01G260500	7	1.34	1.845	0.505	1.08	gi|474019545|gb|EMS52816.1|/0.0e+00/DNA topoisomerase 2 [Triticum urartu]	GO:0005634//nucleus;GO:0009295//nucleoid;GO:0009330//DNA topoisomerase complex (ATP-hydrolyzing)	GO:0003677//DNA binding;GO:0003918//DNA topoisomerase type II (ATP-hydrolyzing) activity;GO:0005524//ATP binding	GO:0000712//resolution of meiotic recombination intermediates;GO:0000819//sister chromatid segregation;GO:0006265//DNA topological change;GO:0006268//DNA unwinding involved in DNA replication;GO:0006312//mitotic recombination;GO:0044774//mitotic DNA integrity checkpoint	-
TraesCS1A01G260800	15	0	27.805	36.03	11.99	gi|474019547|gb|EMS52818.1|/1.3e-34/hypothetical protein TRIUR3_12970 [Triticum urartu]	GO:0016021//integral component of membrane	-	-	-
TraesCS1A01G261900	0	82.745	92.995	36.21	13.76	gi|357502337|ref|XP_003621457.1|/5.2e-66/core histone H2A/H2B/H3/H4 [Medicago truncatula]	GO:0000786//nucleosome;GO:0005634//nucleus	GO:0003677//DNA binding;GO:0046982//protein heterodimerization activity	-	-
TraesCS1A01G262000	0	116.36	72.575	27.725	7.52	gi|413949623|gb|AFW82272.1|/8.9e-50/histone H4.3 [Zea mays]	GO:0000788//nuclear nucleosome;GO:0005730//nucleolus;GO:0005774//vacuolar membrane;GO:0005794//Golgi apparatus;GO:0005829//cytosol;GO:0005886//plasma membrane;GO:0009506//plasmodesma;GO:0009507//chloroplast;GO:0009579//thylakoid;GO:0016021//integral component of membrane	GO:0000166//nucleotide binding;GO:0003677//DNA binding;GO:0042393//histone binding;GO:0046982//protein heterodimerization activity	GO:0006334//nucleosome assembly;GO:0009414//response to water deprivation	-
TraesCS1A01G262300	14	19.965	33.45	30.195	13.465	gi|226492898|ref|NP_001145431.1|/7.0e-220/uncharacterized protein LOC100278802 [Zea mays]	-	-	-	ko01100//Metabolic pathways;ko01110//Biosynthesis of secondary metabolites;ko01230//Biosynthesis of amino acids;ko01210//2-Oxocarboxylic acid metabolism;ko00220//Arginine biosynthesis
TraesCS1A01G262400	8	757.52	742.195	553.6	177.66	gi|21322752|dbj|BAB78536.2|/2.4e-42/cold shock protein-1 [Triticum aestivum]	-	GO:0003677//DNA binding;GO:0008270//zinc ion binding	GO:0006355//regulation of transcription, DNA-templated	-
TraesCS1A01G262500	11	183.83	247.03	116.53	52.61	gi|40363759|dbj|BAD06324.1|/5.4e-38/putative glycine-rich protein [Triticum aestivum]	-	GO:0003677//DNA binding;GO:0008270//zinc ion binding	GO:0006355//regulation of transcription, DNA-templated	-
TraesCS1A01G262700	8	31.415	42.215	57.715	13.215	gi|161158830|emb|CAM59073.1|/5.6e-99/MIKC-type MADS-box transcription factor WM27B [Triticum aestivum]//gi|473782071|gb|EMS46120.1|/8.1e-91/MADS-box transcription factor 21 [Triticum urartu]	GO:0005634//nucleus	GO:0003677//DNA binding;GO:0003700//transcription factor activity, sequence-specific DNA binding;GO:0046983//protein dimerization activity	GO:0006355//regulation of transcription, DNA-templated;GO:0048438//floral whorl development	-
TraesCS1A01G262800	8	24.225	27.17	36.61	13.91	gi|226491009|ref|NP_001145178.1|/2.1e-24/uncharacterized protein LOC100278419 precursor [Zea mays]	GO:0016021//integral component of membrane	-	-	-
TraesCS1A01G262900	2	22.475	3.175	3.515	3.24	gi|326514176|dbj|BAJ92238.1|/5.8e-206/predicted protein [Hordeum vulgare subsp. vulgare]	-	GO:0016788//hydrolase activity, acting on ester bonds	-	ko01100//Metabolic pathways;ko01110//Biosynthesis of secondary metabolites;ko00500//Starch and sucrose metabolism;ko00940//Phenylpropanoid biosynthesis;ko00460//Cyanoamino acid metabolism;ko00561//Glycerolipid metabolism;ko00511//Other glycan degradation;ko00860//Porphyrin and chlorophyll metabolism;ko00900//Terpenoid backbone biosynthesis
TraesCS1A01G263300	8	42.04	52.035	42.04	13.575	gi|118040|sp|P00068.1|CYC_WHEAT/1.6e-60/RecName: Full=Cytochrome c	GO:0005758//mitochondrial intermembrane space;GO:0070469//respiratory chain	GO:0009055//electron carrier activity;GO:0020037//heme binding;GO:0046872//metal ion binding	GO:0006122//mitochondrial electron transport, ubiquinol to cytochrome c;GO:0006123//mitochondrial electron transport, cytochrome c to oxygen	ko01100//Metabolic pathways;ko00920//Sulfur metabolism
TraesCS1A01G263500	2	5.865	0.58	1.49	0.41	gi|474378222|gb|EMS64340.1|/1.2e-97/hypothetical protein TRIUR3_21088 [Triticum urartu]	-	-	-	-
TraesCS1A01G264000	11	2.225	13.305	4.865	1.635	gi|45558475|gb|AAS68103.1|/0.0e+00/minichromosomal maintenance factor [Triticum aestivum]	GO:0000347//THO complex;GO:0005829//cytosol;GO:0042555//MCM complex	GO:0003677//DNA binding;GO:0003678//DNA helicase activity;GO:0005524//ATP binding	GO:0000911//cytokinesis by cell plate formation;GO:0006084//acetyl-CoA metabolic process;GO:0006268//DNA unwinding involved in DNA replication;GO:0006270//DNA replication initiation;GO:0006275//regulation of DNA replication;GO:0006306//DNA methylation;GO:0009165//nucleotide biosynthetic process;GO:0009793//embryo development ending in seed dormancy;GO:0009909//regulation of flower development;GO:…	ko03030//DNA replication
TraesCS1A01G264100	15	1.12	3.75	4.215	2.91	gi|326489869|dbj|BAJ94008.1|/0.0e+00/predicted protein [Hordeum vulgare subsp. vulgare]//gi|326489869|dbj|BAJ94008.1|/6.0e-312/predicted protein [Hordeum vulgare subsp. vulgare]//gi|326492029|dbj|BAJ98239.1|/0.0e+00/predicted protein [Hordeum vulgare subsp. vulgare]	-	-	-	-
TraesCS1A01G264300	8	27.79	20.185	12.9	2.66	gi|161158800|emb|CAM59058.1|/3.5e-114/MIKC-type MADS-box transcription factor WM14 [Triticum aestivum]	GO:0005634//nucleus	GO:0003677//DNA binding;GO:0003700//transcription factor activity, sequence-specific DNA binding;GO:0046983//protein dimerization activity	GO:0006355//regulation of transcription, DNA-templated	-
TraesCS1A01G264500	7	0.45	0.405	0.065	1.02	gi|326515168|dbj|BAK03497.1|/5.9e-269/predicted protein [Hordeum vulgare subsp. vulgare]	GO:0005886//plasma membrane;GO:0016021//integral component of membrane	GO:0015171//amino acid transmembrane transporter activity	GO:0003333//amino acid transmembrane transport	-
TraesCS1A01G264700	8	4.915	6.805	5.305	2.065	gi|226502594|ref|NP_001142320.1|/4.9e-170/uncharacterized protein LOC100274489 [Zea mays]	GO:0016021//integral component of membrane	GO:0015095//magnesium ion transmembrane transporter activity	GO:0015693//magnesium ion transport;GO:1903830//magnesium ion transmembrane transport	-
TraesCS1A01G265900	9	0	0	0	10.24	gi|451195|gb|AAC37417.1|/1.3e-44/wali6 [Triticum aestivum]	GO:0005576//extracellular region	GO:0004867//serine-type endopeptidase inhibitor activity	GO:0010951//negative regulation of endopeptidase activity	-
TraesCS1A01G266000	0	85.015	3.145	5.45	0.125	gi|474369590|gb|EMS63790.1|/3.1e-237/Phospholipase A1-II 7 [Triticum urartu]	-	GO:0016787//hydrolase activity	GO:0006629//lipid metabolic process	ko01100//Metabolic pathways;ko01110//Biosynthesis of secondary metabolites;ko00564//Glycerophospholipid metabolism;ko00592//alpha-Linolenic acid metabolism
TraesCS1A01G266100	8	44.675	2.35	2	0	gi|475591274|gb|EMT21704.1|/7.6e-252/Putative lipase [Aegilops tauschii]	-	GO:0016787//hydrolase activity	GO:0006629//lipid metabolic process	ko01100//Metabolic pathways;ko01110//Biosynthesis of secondary metabolites;ko00564//Glycerophospholipid metabolism;ko00592//alpha-Linolenic acid metabolism
TraesCS1A01G266300	15	3.51	11.37	15.325	10.115	gi|473789966|gb|EMS46324.1|/8.6e-224/NAC domain-containing protein 78 [Triticum urartu]//gi|473789966|gb|EMS46324.1|/9.9e-198/NAC domain-containing protein 78 [Triticum urartu]	GO:0005634//nucleus	GO:0003677//DNA binding	GO:0006355//regulation of transcription, DNA-templated	ko01100//Metabolic pathways;ko01110//Biosynthesis of secondary metabolites;ko04626//Plant-pathogen interaction;ko03013//RNA transport;ko01200//Carbon metabolism;ko03015//mRNA surveillance pathway;ko00010//Glycolysis / Gluconeogenesis;ko03018//RNA degradation;ko00620//Pyruvate metabolism;ko00260//Glycine, serine and threonine metabolism;ko00630//Glyoxylate and dicarboxylate metabolism;ko00020//Cit…
TraesCS1A01G266600	16	4.585	16.565	22.415	10.06	gi|475560142|gb|EMT13493.1|/0.0e+00/Glycogenin-1 [Aegilops tauschii]	GO:0016021//integral component of membrane	GO:0016757//transferase activity, transferring glycosyl groups	-	-
TraesCS1A01G266700	7	2.295	2.41	0.93	4.22	gi|326522578|dbj|BAK07751.1|/1.7e-47/predicted protein [Hordeum vulgare subsp. vulgare]	GO:0016020//membrane	-	-	-
TraesCS1A01G266900	2	66.145	7.41	5.545	3.335	gi|326523901|dbj|BAJ96961.1|/3.8e-156/predicted protein [Hordeum vulgare subsp. vulgare]	-	-	-	-
TraesCS1A01G267700	4	0.2	0.075	0.555	0.015	gi|474275902|gb|EMS61058.1|/0.0e+00/Beta-galactosidase 7 [Triticum urartu]	-	GO:0004565//beta-galactosidase activity;GO:0030246//carbohydrate binding	GO:0005975//carbohydrate metabolic process	ko01100//Metabolic pathways;ko00511//Other glycan degradation;ko00052//Galactose metabolism;ko00600//Sphingolipid metabolism;ko00531//Glycosaminoglycan degradation;ko00604//Glycosphingolipid biosynthesis - ganglio series
TraesCS1A01G267800	0	230.085	72.01	53.545	32.855	gi|195642976|gb|ACG40956.1|/2.6e-65/universal stress protein family protein [Zea mays]	-	-	GO:0006950//response to stress	-
TraesCS1A01G268500	15	3.145	54.77	71.31	34.385	gi|326531266|dbj|BAK04984.1|/1.1e-195/predicted protein [Hordeum vulgare subsp. vulgare]//gi|326531266|dbj|BAK04984.1|/1.3e-196/predicted protein [Hordeum vulgare subsp. vulgare]	GO:0016021//integral component of membrane	-	GO:0006810//transport	-
TraesCS1A01G268600	8	3.505	0.405	1.02	0	gi|475560613|gb|EMT13591.1|/1.7e-176/Carboxymethylenebutenolidase-like protein [Aegilops tauschii]//gi|475560613|gb|EMT13591.1|/5.5e-175/Carboxymethylenebutenolidase-like protein [Aegilops tauschii]	-	GO:0016787//hydrolase activity	-	ko01100//Metabolic pathways;ko01110//Biosynthesis of secondary metabolites
TraesCS1A01G268800	0	36.67	11.14	12.745	2.44	gi|359950706|gb|AEV91143.1|/5.5e-138/R2R3-MYB protein [Triticum aestivum]	-	GO:0003677//DNA binding	-	ko04626//Plant-pathogen interaction
TraesCS1A01G268900	14	4.245	12.075	13.835	2.525	gi|195626176|gb|ACG34918.1|/3.8e-173/catalytic/ hydrolase [Zea mays]	-	GO:0016787//hydrolase activity	-	-
TraesCS1A01G269300	1	4.485	2.81	1.06	1.435	gi|326528383|dbj|BAJ93373.1|/2.9e-285/predicted protein [Hordeum vulgare subsp. vulgare]	-	GO:0004044//amidophosphoribosyltransferase activity;GO:0046872//metal ion binding;GO:0051536//iron-sulfur cluster binding	GO:0006189//'de novo' IMP biosynthetic process;GO:0009113//purine nucleobase biosynthetic process;GO:0009116//nucleoside metabolic process	ko01100//Metabolic pathways;ko01110//Biosynthesis of secondary metabolites;ko00230//Purine metabolism;ko00250//Alanine, aspartate and glutamate metabolism
TraesCS1A01G269500	0	24.165	12.015	12.515	5.89	gi|326529639|dbj|BAK04766.1|/5.0e-283/predicted protein [Hordeum vulgare subsp. vulgare]	GO:0016021//integral component of membrane	GO:0005215//transporter activity	GO:0006857//oligopeptide transport	-
TraesCS1A01G269600	0	8.68	6.03	2.83	1.125	gi|326506272|dbj|BAJ86454.1|/5.1e-296/predicted protein [Hordeum vulgare subsp. vulgare]	GO:0016021//integral component of membrane	GO:0005215//transporter activity	GO:0006857//oligopeptide transport	-
TraesCS1A01G270000	0	1.04	0.11	0	0	gi|475449090|gb|EMT01643.1|/4.0e-251/10-deacetylbaccatin III 10-O-acetyltransferase [Aegilops tauschii]	-	GO:0016747//transferase activity, transferring acyl groups other than amino-acyl groups	-	ko01110//Biosynthesis of secondary metabolites;ko00592//alpha-Linolenic acid metabolism
TraesCS1A01G270700	4	112.265	49.56	97.825	66.36	gi|474448427|gb|EMS68738.1|/1.9e-46/Subtilisin-like protease [Triticum urartu]	-	GO:0008233//peptidase activity	GO:0006508//proteolysis	-
TraesCS1A01G271500	15	0	2.825	6.945	0.945	gi|475515286|gb|EMT05821.1|/1.9e-62/hypothetical protein F775_04434 [Aegilops tauschii]	GO:0016020//membrane	-	-	-
TraesCS1A01G271700	8	8.05	7.675	12.64	3.045	gi|326494000|dbj|BAJ85462.1|/4.3e-77/predicted protein [Hordeum vulgare subsp. vulgare]	GO:0016021//integral component of membrane	-	-	-
TraesCS1A01G272100	0	21.85	8.895	3.535	4.26	gi|326522889|dbj|BAJ88490.1|/5.3e-252/predicted protein [Hordeum vulgare subsp. vulgare]//gi|49328187|gb|AAT58883.1|/9.3e-165/putative protein kinase [Oryza sativa Japonica Group]	GO:0016021//integral component of membrane	GO:0004674//protein serine/threonine kinase activity;GO:0005524//ATP binding	GO:0006468//protein phosphorylation	-
TraesCS1A01G272200	14	4.95	9.78	9.185	4.27	gi|49328190|gb|AAT58886.1|/2.9e-181/unknown protein contains, zinc finger DHHC domain [Oryza sativa Japonica Group]//gi|49328190|gb|AAT58886.1|/3.5e-201/unknown protein contains, zinc finger DHHC domain [Oryza sativa Japonica Group]	GO:0016021//integral component of membrane	GO:0008270//zinc ion binding;GO:0019706//protein-cysteine S-palmitoyltransferase activity	-	-
TraesCS1A01G273000	14	4.17	11.34	8.53	5.515	gi|983779592|gb|AMB42695.1|/2.3e-75/bZIP2 [Triticum aestivum]//gi|983779592|gb|AMB42695.1|/6.3e-60/bZIP2 [Triticum aestivum]	-	GO:0003700//transcription factor activity, sequence-specific DNA binding;GO:0043565//sequence-specific DNA binding	GO:0006355//regulation of transcription, DNA-templated	ko04075//Plant hormone signal transduction
TraesCS1A01G273100	2	10.43	3.3	3.945	4.685	gi|326493658|dbj|BAJ85290.1|/2.4e-216/predicted protein [Hordeum vulgare subsp. vulgare]	GO:0005929//cilium	GO:0035091//phosphatidylinositol binding	GO:0061512//protein localization to cilium	-
TraesCS1A01G273500	0	41.14	5.925	9.5	1.875	gi|226495791|ref|NP_001140260.1|/8.0e-101/soluble inorganic pyrophosphatase [Zea mays]	GO:0005737//cytoplasm	GO:0000287//magnesium ion binding;GO:0004427//inorganic diphosphatase activity	GO:0006796//phosphate-containing compound metabolic process	ko00190//Oxidative phosphorylation
TraesCS1A01G273600	2	13.85	1.585	2.365	0.6	gi|475563432|gb|EMT14278.1|/1.8e-300/Cysteine-rich receptor-like protein kinase 10 [Aegilops tauschii]	GO:0016021//integral component of membrane	GO:0004672//protein kinase activity;GO:0005524//ATP binding	GO:0006468//protein phosphorylation	-
TraesCS1A01G274200	15	3.035	10.06	10.535	6.355	gi|475598050|gb|EMT23813.1|/7.3e-55/hypothetical protein F775_31570 [Aegilops tauschii]	GO:0016021//integral component of membrane	-	-	-
TraesCS1A01G274300	8	143.52	161.855	77.22	23.445	gi|357502337|ref|XP_003621457.1|/5.2e-66/core histone H2A/H2B/H3/H4 [Medicago truncatula]	GO:0000786//nucleosome;GO:0005634//nucleus	GO:0003677//DNA binding;GO:0046982//protein heterodimerization activity	-	-
TraesCS1A01G274400	16	45.005	128.03	153.79	87.855	gi|474317121|gb|EMS62134.1|/8.7e-220/Actin-7 [Triticum urartu]	-	GO:0005524//ATP binding	-	-
TraesCS1A01G274800	0	30.2	2.965	1.85	0.56	gi|326514280|dbj|BAJ92290.1|/1.7e-201/predicted protein [Hordeum vulgare subsp. vulgare]	-	GO:0004842//ubiquitin-protein transferase activity	GO:0016567//protein ubiquitination	ko04120//Ubiquitin mediated proteolysis;ko00970//Aminoacyl-tRNA biosynthesis;ko04140//Regulation of autophagy
TraesCS1A01G275000	0	13.555	0.57	0.18	0.055	gi|148473107|emb|CAJ29315.1|/6.3e-147/dof zinc finger protein 10 [Hordeum vulgare subsp. vulgare]	-	GO:0003677//DNA binding	GO:0006355//regulation of transcription, DNA-templated	ko04712//Circadian rhythm - plant
TraesCS1A01G275200	2	131.88	20.17	23.15	12.985	gi|474241789|gb|EMS59836.1|/1.6e-154/hypothetical protein TRIUR3_12334 [Triticum urartu]	-	-	-	-
TraesCS1A01G275600	8	1.07	1.74	2.355	0	gi|474171724|gb|EMS57595.1|/5.4e-122/hypothetical protein TRIUR3_12577 [Triticum urartu]	-	-	-	-
TraesCS1A01G275800	15	0.695	41.755	62.65	89.11	gi|359951774|gb|AEV91177.1|/1.8e-73/MYB-related protein [Triticum aestivum]	GO:0005634//nucleus	GO:0003677//DNA binding	GO:0006355//regulation of transcription, DNA-templated	ko04712//Circadian rhythm - plant
TraesCS1A01G276100	14	1.3	5.56	3.665	2.515	gi|474296961|gb|EMS61482.1|/0.0e+00/Protein transport protein Sec24C [Triticum urartu]//gi|475508700|gb|EMT05114.1|/0.0e+00/Protein transport protein SEC24 [Aegilops tauschii]	GO:0030127//COPII vesicle coat	GO:0003676//nucleic acid binding;GO:0008270//zinc ion binding	GO:0006886//intracellular protein transport;GO:0006888//ER to Golgi vesicle-mediated transport	ko04141//Protein processing in endoplasmic reticulum
TraesCS1A01G276300	8	36.475	43.325	39.485	15.37	gi|473939569|gb|EMS50260.1|/1.3e-78/Ferredoxin-6, chloroplastic [Triticum urartu]	-	GO:0009055//electron carrier activity;GO:0046872//metal ion binding;GO:0051537//2 iron, 2 sulfur cluster binding	GO:0022900//electron transport chain	ko00195//Photosynthesis
TraesCS1A01G276500	0	6.155	4.735	2.21	1.605	gi|473939570|gb|EMS50261.1|/1.5e-264/Cell division protein ftsZ-like protein 2-1, chloroplastic [Triticum urartu]	GO:0005737//cytoplasm	GO:0003924//GTPase activity;GO:0005525//GTP binding	GO:0051301//cell division	-
TraesCS1A01G277400	3	11.125	0	0	0.145	gi|413945490|gb|AFW78139.1|/9.8e-254/putative cytochrome P450 superfamily protein [Zea mays]	GO:0005634//nucleus;GO:0016021//integral component of membrane	GO:0003677//DNA binding;GO:0004497//monooxygenase activity;GO:0005506//iron ion binding;GO:0016705//oxidoreductase activity, acting on paired donors, with incorporation or reduction of molecular oxygen;GO:0020037//heme binding	GO:0006355//regulation of transcription, DNA-templated;GO:0055114//oxidation-reduction process	ko00073//Cutin, suberine and wax biosynthesis
TraesCS1A01G277500	8	845.425	863.73	596.98	284.585	gi|32400796|gb|AAP80630.1|AF475108_1/8.0e-28/acidic ribosomal protein, partial [Triticum aestivum]	GO:0016021//integral component of membrane;GO:0022625//cytosolic large ribosomal subunit;GO:0030687//preribosome, large subunit precursor	GO:0003735//structural constituent of ribosome;GO:0070180//large ribosomal subunit rRNA binding	GO:0002181//cytoplasmic translation;GO:0006414//translational elongation	ko03010//Ribosome
TraesCS1A01G277900	8	1.365	0.205	0.43	0	gi|475625954|gb|EMT33141.1|/7.2e-119/Protein synthesis inhibitor I [Aegilops tauschii]	-	GO:0030598//rRNA N-glycosylase activity	GO:0006952//defense response;GO:0017148//negative regulation of translation	-
TraesCS1A01G278100	15	1.25	4.19	2.765	2.335	gi|473897936|gb|EMS49035.1|/0.0e+00/Arginyl-tRNA--protein transferase 1 [Triticum urartu]//gi|473897936|gb|EMS49035.1|/1.5e-282/Arginyl-tRNA--protein transferase 1 [Triticum urartu]	GO:0005737//cytoplasm	GO:0004057//arginyltransferase activity;GO:0004814//arginine-tRNA ligase activity;GO:0005524//ATP binding	GO:0006420//arginyl-tRNA aminoacylation;GO:0016598//protein arginylation	-
TraesCS1A01G278200	14	5.195	34.705	19.87	7.23	gi|473897937|gb|EMS49036.1|/0.0e+00/Alpha-amylase [Triticum urartu]//gi|473897937|gb|EMS49036.1|/2.5e-295/Alpha-amylase [Triticum urartu]//gi|473897937|gb|EMS49036.1|/3.8e-310/Alpha-amylase [Triticum urartu]	-	GO:0003824//catalytic activity;GO:2001070//starch binding	-	-
TraesCS1A01G278600	0	78.25	12.415	5.425	2.115	gi|51854380|gb|AAU10760.1|/1.4e-129/unknown protein [Oryza sativa Japonica Group]	GO:0009536//plastid	-	GO:0006396//RNA processing	-
TraesCS1A01G278800	0	26.465	3.095	0.895	0.56	gi|326491781|dbj|BAJ94368.1|/8.9e-255/predicted protein [Hordeum vulgare subsp. vulgare]	-	GO:0016747//transferase activity, transferring acyl groups other than amino-acyl groups	-	ko01100//Metabolic pathways;ko01110//Biosynthesis of secondary metabolites;ko00940//Phenylpropanoid biosynthesis;ko00945//Stilbenoid, diarylheptanoid and gingerol biosynthesis;ko00941//Flavonoid biosynthesis
TraesCS1A01G278900	2	10.72	1.66	1.03	1.58	gi|359950772|gb|AEV91176.1|/2.7e-131/MYB-related protein [Triticum aestivum]	GO:0005634//nucleus	GO:0003677//DNA binding	GO:0006355//regulation of transcription, DNA-templated	ko01100//Metabolic pathways;ko00500//Starch and sucrose metabolism;ko00040//Pentose and glucuronate interconversions;ko04712//Circadian rhythm - plant
TraesCS1A01G279100	8	41.53	46.465	33.22	14.885	gi|301318116|gb|ADK66973.1|/0.0e+00/coronatine insensitive 1-like protein [Triticum aestivum]	-	-	-	ko04075//Plant hormone signal transduction
TraesCS1A01G279300	0	7.065	3	3.045	1.505	gi|326534142|dbj|BAJ89421.1|/2.3e-258/predicted protein [Hordeum vulgare subsp. vulgare]	GO:0016021//integral component of membrane;GO:0031969//chloroplast membrane	GO:0005315//inorganic phosphate transmembrane transporter activity	GO:0098656//anion transmembrane transport	-
TraesCS1A01G279500	0	8.52	6.145	2.38	1.07	gi|146330993|gb|ABQ23215.1|/1.1e-21/LSD1-type zinc finger protein [Triticum aestivum]//gi|146330993|gb|ABQ23215.1|/5.8e-28/LSD1-type zinc finger protein [Triticum aestivum]//gi|146330993|gb|ABQ23215.1|/5.9e-31/LSD1-type zinc finger protein [Triticum aestivum]	GO:0005634//nucleus	-	GO:0034051//negative regulation of plant-type hypersensitive response;GO:0045595//regulation of cell differentiation	ko04144//Endocytosis
TraesCS1A01G280300	8	16.87	13.325	10.66	3.48	gi|223945245|gb|ACN26706.1|/1.4e-80/unknown [Zea mays]	GO:0016021//integral component of membrane	GO:0008270//zinc ion binding	-	-
TraesCS1A01G280500	8	12.285	15.28	13.245	4.515	gi|326505644|dbj|BAJ95493.1|/2.1e-130/predicted protein [Hordeum vulgare subsp. vulgare]	-	-	-	-
TraesCS1A01G280600	0	15.305	9.825	5.735	1.45	gi|87047632|gb|ABD18449.1|/1.5e-149/guanylyl cyclase [Triticum aestivum]	-	-	-	-
TraesCS1A01G280700	4	1093.56	339.805	660.995	289.37	gi|475442457|gb|EMT01474.1|/3.2e-89/Universal stress protein A-like protein [Aegilops tauschii]	GO:0005886//plasma membrane;GO:0009506//plasmodesma	-	GO:0006950//response to stress	-
TraesCS1A01G280900	2	4.43	1.215	0.66	0.62	gi|474207683|gb|EMS58755.1|/1.5e-268/Rop guanine nucleotide exchange factor 1 [Triticum urartu]//gi|474207683|gb|EMS58755.1|/2.1e-268/Rop guanine nucleotide exchange factor 1 [Triticum urartu]	-	GO:0005089//Rho guanyl-nucleotide exchange factor activity	GO:0043547//positive regulation of GTPase activity	-
TraesCS1A01G281000	2	9.15	1.645	1.57	3.07	gi|474207684|gb|EMS58756.1|/1.0e-51/hypothetical protein TRIUR3_22405 [Triticum urartu]//gi|474207684|gb|EMS58756.1|/1.6e-65/hypothetical protein TRIUR3_22405 [Triticum urartu]//gi|474207684|gb|EMS58756.1|/2.6e-63/hypothetical protein TRIUR3_22405 [Triticum urartu]	-	-	-	ko03050//Proteasome
TraesCS1A01G281100	8	10.15	6.44	6.385	2.32	gi|475625294|gb|EMT32917.1|/1.0e-288/BEL1-like homeodomain protein 9 [Aegilops tauschii]	GO:0005634//nucleus	GO:0003677//DNA binding;GO:0016788//hydrolase activity, acting on ester bonds	GO:0006355//regulation of transcription, DNA-templated	-
TraesCS1A01G281200	0	7.61	5.31	1.66	0.805	gi|162464162|ref|NP_001105636.1|/3.6e-125/microtubule-binding protein TANGLED1 [Zea mays]	GO:0005875//microtubule associated complex;GO:0009574//preprophase band	-	GO:0000914//phragmoplast assembly	-
TraesCS1A01G281400	15	2.005	8.37	6.21	7.4	gi|474234375|gb|EMS59537.1|/3.7e-304/Delta-1-pyrroline-5-carboxylate synthase [Triticum urartu]//gi|474234375|gb|EMS59537.1|/9.9e-264/Delta-1-pyrroline-5-carboxylate synthase [Triticum urartu]//gi|60686892|gb|AAX35536.1|/0.0e+00/delta 1-pyrroline-5-carboxylate synthetase [Triticum aestivum]	GO:0005737//cytoplasm	GO:0004349//glutamate 5-kinase activity;GO:0004350//glutamate-5-semialdehyde dehydrogenase activity	GO:0006561//proline biosynthetic process;GO:0016310//phosphorylation;GO:0055114//oxidation-reduction process	ko01100//Metabolic pathways;ko01110//Biosynthesis of secondary metabolites;ko01230//Biosynthesis of amino acids;ko00330//Arginine and proline metabolism
TraesCS1A01G281500	14	2.085	8.41	8.86	3.22	gi|215737332|dbj|BAG96261.1|/3.8e-68/unnamed protein product [Oryza sativa Japonica Group]	-	-	-	ko01100//Metabolic pathways;ko00500//Starch and sucrose metabolism;ko03018//RNA degradation;ko00520//Amino sugar and nucleotide sugar metabolism;ko00040//Pentose and glucuronate interconversions;ko03008//Ribosome biogenesis in eukaryotes
TraesCS1A01G281800	15	4.34	26.27	25.585	16.485	gi|474195539|gb|EMS58318.1|/9.6e-144/Protein YIPF1-like protein [Triticum urartu]	GO:0016021//integral component of membrane	-	-	-
TraesCS1A01G282000	15	2.2	6.45	10.775	11.155	gi|474205152|gb|EMS58685.1|/8.1e-155/Aldo-keto reductase family 4 member C10 [Triticum urartu]	-	GO:0016491//oxidoreductase activity	GO:0055114//oxidation-reduction process	ko01100//Metabolic pathways;ko00040//Pentose and glucuronate interconversions;ko00561//Glycerolipid metabolism;ko00052//Galactose metabolism;ko00051//Fructose and mannose metabolism
TraesCS1A01G282600	0	44.65	18	12.14	1.87	gi|475539371|gb|EMT09404.1|/4.2e-180/Aldose reductase [Aegilops tauschii]	-	GO:0008106//alcohol dehydrogenase (NADP+) activity	GO:0055114//oxidation-reduction process	ko01100//Metabolic pathways;ko00040//Pentose and glucuronate interconversions;ko00561//Glycerolipid metabolism;ko00052//Galactose metabolism;ko00051//Fructose and mannose metabolism
TraesCS1A01G283100	2	14.845	0.19	0.99	0.275	gi|326496372|dbj|BAJ94648.1|/3.3e-270/predicted protein [Hordeum vulgare subsp. vulgare]	GO:0016021//integral component of membrane	GO:0016746//transferase activity, transferring acyl groups	GO:0008152//metabolic process	ko01100//Metabolic pathways;ko01110//Biosynthesis of secondary metabolites;ko00561//Glycerolipid metabolism;ko00564//Glycerophospholipid metabolism
TraesCS1A01G283600	0	24.325	10.73	6.97	0.84	gi|475570874|gb|EMT16131.1|/1.4e-85/hypothetical protein F775_15810 [Aegilops tauschii]	GO:0005737//cytoplasm	GO:0046914//transition metal ion binding	GO:0030001//metal ion transport;GO:0046916//cellular transition metal ion homeostasis	-
TraesCS1A01G283800	15	2.84	20.265	13.94	9.825	gi|473947368|gb|EMS50561.1|/0.0e+00/ATP-dependent zinc metalloprotease FTSH 8, mitochondrial [Triticum urartu]	GO:0005743//mitochondrial inner membrane;GO:0009535//chloroplast thylakoid membrane;GO:0016021//integral component of membrane	GO:0004176//ATP-dependent peptidase activity;GO:0004222//metalloendopeptidase activity;GO:0005524//ATP binding;GO:0008270//zinc ion binding	GO:0006461//protein complex assembly;GO:0008053//mitochondrial fusion;GO:0034982//mitochondrial protein processing;GO:0042407//cristae formation;GO:0045041//protein import into mitochondrial intermembrane space;GO:0051301//cell division	-
TraesCS1A01G284300	7	1.03	1.425	0.265	0.455	gi|474410318|gb|EMS66778.1|/3.3e-260/Kinesin-like protein KIF22-B [Triticum urartu]//gi|474410318|gb|EMS66778.1|/5.3e-277/Kinesin-like protein KIF22-B [Triticum urartu]	GO:0005871//kinesin complex;GO:0005874//microtubule;GO:0009507//chloroplast	GO:0003777//microtubule motor activity;GO:0005524//ATP binding;GO:0008017//microtubule binding;GO:0016887//ATPase activity	GO:0006275//regulation of DNA replication;GO:0007018//microtubule-based movement;GO:0009909//regulation of flower development;GO:0010389//regulation of G2/M transition of mitotic cell cycle;GO:0048449//floral organ formation	-
TraesCS1A01G284800	11	175.16	337.725	235.33	88.78	gi|474441225|gb|EMS68428.1|/6.5e-60/60S ribosomal protein L36-3 [Triticum urartu]	GO:0022625//cytosolic large ribosomal subunit	GO:0003735//structural constituent of ribosome	GO:0002181//cytoplasmic translation	ko03010//Ribosome
TraesCS1A01G284900	16	47.135	96.995	121.905	69.9	gi|475498798|gb|EMT04102.1|/6.3e-162/Chitinase 2 [Aegilops tauschii]	GO:0005576//extracellular region	GO:0004568//chitinase activity;GO:0008061//chitin binding	GO:0005975//carbohydrate metabolic process;GO:0006032//chitin catabolic process	ko01100//Metabolic pathways;ko00520//Amino sugar and nucleotide sugar metabolism
TraesCS1A01G285000	16	72.57	261.205	318.18	161.77	gi|474441223|gb|EMS68426.1|/0.0e+00/Heat shock cognate 70 kDa protein 4 [Triticum urartu]	-	GO:0005524//ATP binding	-	ko04144//Endocytosis;ko04141//Protein processing in endoplasmic reticulum;ko03040//Spliceosome
TraesCS1A01G285700	4	1.005	0	0.065	0	gi|475607287|gb|EMT26659.1|/0.0e+00/hypothetical protein F775_52502 [Aegilops tauschii]	GO:0016021//integral component of membrane	GO:0004601//peroxidase activity;GO:0005509//calcium ion binding;GO:0050664//oxidoreductase activity, acting on NAD(P)H, oxygen as acceptor	GO:0055114//oxidation-reduction process;GO:0098869//cellular oxidant detoxification	ko04626//Plant-pathogen interaction
TraesCS1A01G286200	8	120.835	114.025	84.325	34.845	gi|212724108|ref|NP_001131632.1|/2.1e-109/uncharacterized protein LOC100192989 [Zea mays]//gi|326490565|dbj|BAJ84946.1|/2.6e-85/predicted protein [Hordeum vulgare subsp. vulgare]//gi|474186080|gb|EMS57913.1|/2.0e-103/Ras-related protein RABE1c [Triticum urartu]//gi|475534290|gb|EMT08544.1|/1.3e-102/Ras-related protein ARA-3 [Aegilops tauschii]	GO:0005622//intracellular	GO:0005525//GTP binding	GO:0006904//vesicle docking involved in exocytosis;GO:0007264//small GTPase mediated signal transduction;GO:0009306//protein secretion	ko04144//Endocytosis
TraesCS1A01G286300	11	113.17	202.225	97.475	26.165	gi|568215132|ref|NP_001275136.1|/9.8e-70/uncharacterized protein LOC102577793 [Solanum tuberosum]	GO:0005618//cell wall;GO:0005739//mitochondrion;GO:0005774//vacuolar membrane;GO:0005794//Golgi apparatus;GO:0005886//plasma membrane;GO:0009506//plasmodesma;GO:0009507//chloroplast;GO:0022627//cytosolic small ribosomal subunit	GO:0003735//structural constituent of ribosome	GO:0006412//translation	ko03010//Ribosome
TraesCS1A01G287000	2	16.895	0.38	1.475	0.635	gi|326491287|dbj|BAK05743.1|/1.1e-16/predicted protein [Hordeum vulgare subsp. vulgare]	-	-	-	-
TraesCS1A01G287500	0	17.45	7.94	8.08	4.37	gi|326493836|dbj|BAJ85380.1|/4.4e-234/predicted protein [Hordeum vulgare subsp. vulgare]	GO:0016021//integral component of membrane	-	-	-
TraesCS1A01G287700	11	43.765	56.44	20.68	8.535	gi|413949623|gb|AFW82272.1|/8.9e-50/histone H4.3 [Zea mays]	GO:0000788//nuclear nucleosome;GO:0005730//nucleolus;GO:0005774//vacuolar membrane;GO:0005794//Golgi apparatus;GO:0005829//cytosol;GO:0005886//plasma membrane;GO:0009506//plasmodesma;GO:0009507//chloroplast;GO:0009579//thylakoid;GO:0016021//integral component of membrane	GO:0000166//nucleotide binding;GO:0003677//DNA binding;GO:0042393//histone binding;GO:0046982//protein heterodimerization activity	GO:0006334//nucleosome assembly;GO:0009414//response to water deprivation	-
TraesCS1A01G287800	0	141.68	142.31	52.265	21.715	gi|413949623|gb|AFW82272.1|/8.9e-50/histone H4.3 [Zea mays]	GO:0000788//nuclear nucleosome;GO:0005730//nucleolus;GO:0005774//vacuolar membrane;GO:0005794//Golgi apparatus;GO:0005829//cytosol;GO:0005886//plasma membrane;GO:0009506//plasmodesma;GO:0009507//chloroplast;GO:0009579//thylakoid;GO:0016021//integral component of membrane	GO:0000166//nucleotide binding;GO:0003677//DNA binding;GO:0042393//histone binding;GO:0046982//protein heterodimerization activity	GO:0006334//nucleosome assembly;GO:0009414//response to water deprivation	-
TraesCS1A01G288200	12	0.22	0.9	0.47	0.355	gi|474059646|gb|EMS53928.1|/0.0e+00/Serine/threonine-protein kinase ATM [Triticum urartu]	-	GO:0016301//kinase activity	GO:0016310//phosphorylation	ko01100//Metabolic pathways;ko00270//Cysteine and methionine metabolism
TraesCS1A01G288400	14	4.065	8.735	6.93	5.57	gi|474059648|gb|EMS53930.1|/0.0e+00/Serine/threonine-protein kinase ATM [Triticum urartu]	-	GO:0016301//kinase activity	GO:0016310//phosphorylation	ko01100//Metabolic pathways;ko00270//Cysteine and methionine metabolism
TraesCS1A01G288500	15	23.085	89.2	93.51	88.35	gi|324329856|gb|ADY38380.1|/2.1e-45/nuclear transcription factor Y subunit B2, partial [Triticum monococcum]//gi|324329856|gb|ADY38380.1|/2.2e-80/nuclear transcription factor Y subunit B2, partial [Triticum monococcum]//gi|324329856|gb|ADY38380.1|/6.0e-78/nuclear transcription factor Y subunit B2, partial [Triticum monococcum]//gi|732449884|gb|AIZ68334.1|/1.2e-69/CCAAT-binding transcription facto…	GO:0005634//nucleus	GO:0043565//sequence-specific DNA binding;GO:0046982//protein heterodimerization activity	GO:0006355//regulation of transcription, DNA-templated	-
TraesCS1A01G288600	14	0.945	2.29	2.01	1.36	gi|475466043|gb|EMT02198.1|/0.0e+00/E3 ubiquitin-protein ligase UPL4 [Aegilops tauschii]	GO:0005634//nucleus;GO:0005737//cytoplasm;GO:0016021//integral component of membrane	GO:0004842//ubiquitin-protein transferase activity;GO:0016874//ligase activity	GO:0042787//protein ubiquitination involved in ubiquitin-dependent protein catabolic process	ko04120//Ubiquitin mediated proteolysis
TraesCS1A01G288800	11	94.84	213.4	143.205	56.92	gi|212722730|ref|NP_001131287.1|/3.8e-75/40S ribosomal protein S23 [Zea mays]	GO:0022627//cytosolic small ribosomal subunit	GO:0003735//structural constituent of ribosome	GO:0006412//translation	ko03010//Ribosome
TraesCS1A01G289000	14	6.13	14.72	12.035	5.485	gi|18071342|gb|AAL58201.1|AC090882_4/2.3e-134/putative ATP(GTP)-binding protein [Oryza sativa Japonica Group]	-	-	-	-
TraesCS1A01G290400	4	11.52	0	0.91	0	gi|475576762|gb|EMT17633.1|/1.8e-55/Mavicyanin [Aegilops tauschii]	GO:0046658//anchored component of plasma membrane	GO:0009055//electron carrier activity	-	-
TraesCS1A01G290500	14	1.645	5.4	4.89	2.27	gi|475576763|gb|EMT17634.1|/0.0e+00/TBC1 domain family member 8B [Aegilops tauschii]	GO:0005622//intracellular;GO:0012505//endomembrane system	GO:0005096//GTPase activator activity;GO:0017137//Rab GTPase binding	GO:0006886//intracellular protein transport;GO:0031338//regulation of vesicle fusion;GO:0090630//activation of GTPase activity	-
TraesCS1A01G291200	14	3.17	6.475	12.7	3.15	gi|6469089|dbj|BAA87054.1|/1.8e-233/nicotianamine aminotransferase [Hordeum vulgare subsp. vulgare]	-	GO:0030170//pyridoxal phosphate binding;GO:0033855	GO:0006520//cellular amino acid metabolic process;GO:0009058//biosynthetic process	ko01100//Metabolic pathways;ko01110//Biosynthesis of secondary metabolites;ko01230//Biosynthesis of amino acids;ko00270//Cysteine and methionine metabolism;ko00350//Tyrosine metabolism;ko00360//Phenylalanine metabolism;ko00950//Isoquinoline alkaloid biosynthesis;ko00130//Ubiquinone and other terpenoid-quinone biosynthesis;ko00400//Phenylalanine, tyrosine and tryptophan biosynthesis;ko00960//Tropa…
TraesCS1A01G291600	0	68.735	72.46	22.745	6.865	gi|413949623|gb|AFW82272.1|/8.9e-50/histone H4.3 [Zea mays]	GO:0000788//nuclear nucleosome;GO:0005730//nucleolus;GO:0005774//vacuolar membrane;GO:0005794//Golgi apparatus;GO:0005829//cytosol;GO:0005886//plasma membrane;GO:0009506//plasmodesma;GO:0009507//chloroplast;GO:0009579//thylakoid;GO:0016021//integral component of membrane	GO:0000166//nucleotide binding;GO:0003677//DNA binding;GO:0042393//histone binding;GO:0046982//protein heterodimerization activity	GO:0006334//nucleosome assembly;GO:0009414//response to water deprivation	-
TraesCS1A01G292000	0	1.57	0.3	0.19	0.07	gi|475554825|gb|EMT12311.1|/1.8e-159/CTD small phosphatase-like protein 2 [Aegilops tauschii]//gi|475554825|gb|EMT12311.1|/5.0e-162/CTD small phosphatase-like protein 2 [Aegilops tauschii]	GO:0016021//integral component of membrane	GO:0004721//phosphoprotein phosphatase activity	GO:0006470//protein dephosphorylation	-
TraesCS1A01G292100	15	0.29	1.375	1.175	0.815	gi|474408935|gb|EMS66702.1|/0.0e+00/Calcium-dependent protein kinase 13 [Triticum urartu]	-	GO:0004672//protein kinase activity;GO:0005509//calcium ion binding;GO:0005524//ATP binding	GO:0006468//protein phosphorylation	-
TraesCS1A01G292200	17	0.305	0.675	0.71	1.86	gi|164472662|gb|ABY59013.1|/1.3e-253/calcium-dependent protein kinase [Triticum aestivum]//gi|164472662|gb|ABY59013.1|/2.8e-283/calcium-dependent protein kinase [Triticum aestivum]	GO:0005634//nucleus;GO:0005737//cytoplasm;GO:0005886//plasma membrane	GO:0004683//calmodulin-dependent protein kinase activity;GO:0005509//calcium ion binding;GO:0005516//calmodulin binding;GO:0005524//ATP binding;GO:0009931//calcium-dependent protein serine/threonine kinase activity	GO:0009738//abscisic acid-activated signaling pathway;GO:0018105//peptidyl-serine phosphorylation;GO:0035556//intracellular signal transduction;GO:0046777//protein autophosphorylation	ko04626//Plant-pathogen interaction
TraesCS1A01G292300	8	20.285	26.015	21.515	10.295	gi|357133300|ref|XP_003568264.1|/2.8e-102/PREDICTED: selT-like protein [Brachypodium distachyon]	-	-	-	-
TraesCS1A01G293000	0	24.495	16.02	1.08	0.08	-	-	-	-	-
TraesCS1A01G295300	2	2.815	0.495	0.5	0.495	gi|326514332|dbj|BAJ96153.1|/2.9e-268/predicted protein [Hordeum vulgare subsp. vulgare]	GO:0005887//integral component of plasma membrane;GO:0009506//plasmodesma	GO:0015398//high-affinity secondary active ammonium transmembrane transporter activity	GO:0015695//organic cation transport;GO:0019740//nitrogen utilization;GO:0072488//ammonium transmembrane transport	-
TraesCS1A01G295400	0	49.175	59.29	24.415	12.59	gi|413949623|gb|AFW82272.1|/8.9e-50/histone H4.3 [Zea mays]	GO:0000788//nuclear nucleosome;GO:0005730//nucleolus;GO:0005774//vacuolar membrane;GO:0005794//Golgi apparatus;GO:0005829//cytosol;GO:0005886//plasma membrane;GO:0009506//plasmodesma;GO:0009507//chloroplast;GO:0009579//thylakoid;GO:0016021//integral component of membrane	GO:0000166//nucleotide binding;GO:0003677//DNA binding;GO:0042393//histone binding;GO:0046982//protein heterodimerization activity	GO:0006334//nucleosome assembly;GO:0009414//response to water deprivation	-
TraesCS1A01G295600	15	0.64	4.61	4.83	11.76	gi|473930207|gb|EMS49939.1|/9.8e-269/Heat shock 70 kDa protein, mitochondrial [Triticum urartu]//gi|475558544|gb|EMT13117.1|/0.0e+00/Heat shock 70 kDa protein, mitochondrial [Aegilops tauschii]	GO:0005739//mitochondrion	GO:0005524//ATP binding;GO:0051082//unfolded protein binding	GO:0006457//protein folding	ko03018//RNA degradation
TraesCS1A01G295900	0	22.3	29.195	7.7	3.97	gi|308044241|ref|NP_001183541.1|/1.8e-48/uncharacterized protein LOC100502077 [Zea mays]	GO:0016020//membrane	GO:0046872//metal ion binding;GO:0061630//ubiquitin protein ligase activity	GO:0043161//proteasome-mediated ubiquitin-dependent protein catabolic process	-
TraesCS1A01G296100	15	4.18	9.68	7.51	6.465	gi|475155333|gb|EMT00069.1|/2.4e-189/RING finger protein 5 [Aegilops tauschii]	-	GO:0008270//zinc ion binding	-	ko04141//Protein processing in endoplasmic reticulum
TraesCS1A01G296200	12	4.51	10.62	4.555	4.25	gi|475541487|gb|EMT09787.1|/1.3e-274/Sorting and assembly machinery component 50-A-like protein [Aegilops tauschii]	GO:0016021//integral component of membrane;GO:0019867//outer membrane	-	-	-
TraesCS1A01G296300	2	2.225	0.265	0.405	0.22	gi|475562885|gb|EMT14158.1|/1.4e-286/Putative LRR receptor-like serine/threonine-protein kinase [Aegilops tauschii]//gi|475562885|gb|EMT14158.1|/3.0e-281/Putative LRR receptor-like serine/threonine-protein kinase [Aegilops tauschii]	GO:0016021//integral component of membrane	GO:0004672//protein kinase activity;GO:0005524//ATP binding	GO:0006468//protein phosphorylation	-
TraesCS1A01G296500	0	8.49	0.145	0	0	gi|414879879|tpg|DAA57010.1|/1.3e-49/TPA: electron transporter [Zea mays]	-	-	GO:0044699	-
TraesCS1A01G297000	15	0.115	0.735	0.675	0.48	gi|473993192|gb|EMS51937.1|/4.7e-277/putative methyltransferase PMT23 [Triticum urartu]	GO:0005768//endosome;GO:0005774//vacuolar membrane;GO:0005802//trans-Golgi network	GO:0008757//S-adenosylmethionine-dependent methyltransferase activity	GO:0032259//methylation	-
TraesCS1A01G297600	0	11.765	3.18	1.46	0.495	gi|605059569|gb|AHV90409.1|/9.7e-85/abscisic acid receptor PYL3 [Zea mays]	GO:0005634//nucleus;GO:0005737//cytoplasm	GO:0004864//protein phosphatase inhibitor activity;GO:0004872//receptor activity;GO:0010427//abscisic acid binding	GO:0009738//abscisic acid-activated signaling pathway;GO:0043086//negative regulation of catalytic activity;GO:0080163//regulation of protein serine/threonine phosphatase activity	ko04075//Plant hormone signal transduction
TraesCS1A01G297800	2	9.555	3.805	4.015	2.575	gi|326519096|dbj|BAJ96547.1|/0.0e+00/predicted protein [Hordeum vulgare subsp. vulgare]	GO:0000145//exocyst	-	GO:0006887//exocytosis	-
TraesCS1A01G297900	8	31.325	22.77	19.635	6.335	gi|55775685|gb|AAV65110.1|/2.7e-96/prenylated Rab acceptor protein 1 [Oryza sativa Indica Group]	GO:0009536//plastid;GO:0016021//integral component of membrane	-	-	ko01100//Metabolic pathways;ko01110//Biosynthesis of secondary metabolites;ko00905//Brassinosteroid biosynthesis
TraesCS1A01G298000	12	1.465	4.1	2.03	1.255	gi|326507580|dbj|BAK03183.1|/7.4e-230/predicted protein [Hordeum vulgare subsp. vulgare]	-	GO:0035091//phosphatidylinositol binding	-	ko04144//Endocytosis
TraesCS1A01G298100	12	0.855	2.345	1.185	0.795	gi|474048334|gb|EMS53536.1|/0.0e+00/Sorting nexin-1 [Triticum urartu]	-	GO:0035091//phosphatidylinositol binding	-	ko01100//Metabolic pathways;ko04144//Endocytosis;ko03013//RNA transport;ko01200//Carbon metabolism;ko00620//Pyruvate metabolism;ko03008//Ribosome biogenesis in eukaryotes;ko00710//Carbon fixation in photosynthetic organisms
TraesCS1A01G298200	17	0	0	0.2	4	gi|474048335|gb|EMS53537.1|/2.1e-130/Aldose reductase [Triticum urartu]	-	GO:0004032//alditol:NADP+ 1-oxidoreductase activity	GO:0010048//vernalization response;GO:0048573//photoperiodism, flowering;GO:0055114//oxidation-reduction process	ko01100//Metabolic pathways;ko00040//Pentose and glucuronate interconversions;ko00561//Glycerolipid metabolism;ko00052//Galactose metabolism;ko00051//Fructose and mannose metabolism
TraesCS1A01G298400	15	0.17	1.825	7.11	4.975	gi|474072160|gb|EMS54386.1|/3.4e-202/hypothetical protein TRIUR3_13589 [Triticum urartu]	-	-	-	-
TraesCS1A01G298600	0	1.22	0.065	0.03	0	gi|475560487|gb|EMT13570.1|/2.1e-245/Putative WRKY transcription factor 33 [Aegilops tauschii]	-	GO:0003700//transcription factor activity, sequence-specific DNA binding;GO:0043565//sequence-specific DNA binding	GO:0006355//regulation of transcription, DNA-templated	ko04626//Plant-pathogen interaction
TraesCS1A01G299100	2	4.555	1.655	1.975	1.4	gi|475608329|gb|EMT26999.1|/3.5e-274/Alanine--glyoxylate aminotransferase-2-like protein, mitochondrial [Aegilops tauschii]	GO:0005739//mitochondrion	GO:0008453//alanine-glyoxylate transaminase activity;GO:0030170//pyridoxal phosphate binding;GO:0042802//identical protein binding	-	ko01100//Metabolic pathways;ko01110//Biosynthesis of secondary metabolites;ko00270//Cysteine and methionine metabolism;ko00260//Glycine, serine and threonine metabolism;ko00250//Alanine, aspartate and glutamate metabolism
TraesCS1A01G299500	11	3.53	17.745	5.62	2.46	gi|473860420|gb|EMS47500.1|/0.0e+00/DNA replication licensing factor MCM3-like protein 1 [Triticum urartu]	GO:0000347//THO complex;GO:0042555//MCM complex	GO:0003677//DNA binding;GO:0003678//DNA helicase activity;GO:0005524//ATP binding	GO:0006270//DNA replication initiation;GO:0007049//cell cycle;GO:0032508//DNA duplex unwinding	ko03030//DNA replication
TraesCS1A01G300000	2	15.12	1.865	1.595	1.88	gi|29367591|gb|AAO72657.1|/5.6e-270/arm repeat protein [Oryza sativa Japonica Group]	GO:0005634//nucleus;GO:0005737//cytoplasm	GO:0004842//ubiquitin-protein transferase activity	GO:0016567//protein ubiquitination	ko04140//Regulation of autophagy
TraesCS1A01G300100	15	0.885	9.945	20.44	14.95	gi|219363015|ref|NP_001136474.1|/3.0e-50/OFP transcription factor [Zea mays]	-	-	-	ko00970//Aminoacyl-tRNA biosynthesis
TraesCS1A01G300200	0	142.705	96.98	56.315	18.48	gi|59544146|gb|AAW88314.1|/1.3e-119/expansin EXPA10 [Triticum aestivum]//gi|59544153|gb|AAW88315.1|/5.2e-144/expansin EXPA11 [Triticum aestivum]	GO:0005576//extracellular region;GO:0005618//cell wall;GO:0016020//membrane	-	GO:0009664//plant-type cell wall organization	-
TraesCS1A01G300300	17	0.17	0.63	1.55	13.32	gi|326493352|dbj|BAJ85137.1|/2.0e-38/predicted protein [Hordeum vulgare subsp. vulgare]	-	GO:0008289//lipid binding	GO:0006869//lipid transport	-
TraesCS1A01G300600	2	5.09	0.3	0.1	0.245	gi|475155711|gb|EMT00106.1|/8.9e-43/RING-H2 finger protein ATL3C [Aegilops tauschii]	-	GO:0008270//zinc ion binding	-	-
TraesCS1A01G300700	3	1.97	0	0	0.24	gi|944070264|gb|KQK05748.1|/6.4e-36/hypothetical protein BRADI_2g22260 [Brachypodium distachyon]	-	-	-	-
TraesCS1A01G300800	8	4.8	5.94	6.15	2.025	gi|474219325|gb|EMS59166.1|/1.1e-159/hypothetical protein TRIUR3_20904 [Triticum urartu]	GO:0016021//integral component of membrane	-	-	-
TraesCS1A01G301100	1	15.19	0.175	0	0.04	gi|474419310|gb|EMS67413.1|/4.9e-165/putative WRKY transcription factor 70 [Triticum urartu]	-	GO:0003700//transcription factor activity, sequence-specific DNA binding;GO:0043565//sequence-specific DNA binding	GO:0006355//regulation of transcription, DNA-templated	ko04626//Plant-pathogen interaction
TraesCS1A01G301400	0	7.05	5.115	2.48	1.215	gi|326494514|dbj|BAJ90526.1|/1.2e-308/predicted protein [Hordeum vulgare subsp. vulgare]	-	GO:0004674//protein serine/threonine kinase activity;GO:0005524//ATP binding	GO:0006468//protein phosphorylation	-
TraesCS1A01G301800	15	0.07	1.03	0.495	0.26	gi|475545708|gb|EMT10528.1|/1.1e-272/Putative inactive receptor kinase [Aegilops tauschii]//gi|475545708|gb|EMT10528.1|/1.6e-287/Putative inactive receptor kinase [Aegilops tauschii]	GO:0016021//integral component of membrane	GO:0004672//protein kinase activity;GO:0005524//ATP binding	GO:0006468//protein phosphorylation	-
TraesCS1A01G301900	14	1.675	3.775	2.965	2.39	gi|670021172|emb|CDJ26290.1|/0.0e+00/unnamed protein product [Triticum aestivum]	-	-	-	-
TraesCS1A01G302100	2	8.185	0	0	0.05	gi|475537275|gb|EMT09048.1|/1.9e-200/Sulfotransferase 16 [Aegilops tauschii]	GO:0005739//mitochondrion	GO:0003690//double-stranded DNA binding;GO:0008146//sulfotransferase activity	GO:0006355//regulation of transcription, DNA-templated	-
TraesCS1A01G302800	15	2.95	15.325	17.285	14.92	gi|326490061|dbj|BAJ94104.1|/1.6e-155/predicted protein [Hordeum vulgare subsp. vulgare]//gi|326490061|dbj|BAJ94104.1|/7.5e-158/predicted protein [Hordeum vulgare subsp. vulgare]	-	GO:0003723//RNA binding	-	-
TraesCS1A01G302900	11	104.54	139.995	84.95	37.7	gi|357512719|ref|XP_003626648.1|/1.3e-25/NADH dehydrogenase [ubiquinone] 1 alpha subcomplex subunit 1 [Medicago truncatula]	GO:0005747//mitochondrial respiratory chain complex I;GO:0016021//integral component of membrane	-	GO:0006511//ubiquitin-dependent protein catabolic process;GO:0009853//photorespiration;GO:0051788//response to misfolded protein	ko01100//Metabolic pathways;ko00190//Oxidative phosphorylation
TraesCS1A01G303100	2	20.29	0.12	0.265	0.59	gi|474401653|gb|EMS66103.1|/7.9e-238/Secologanin synthase [Triticum urartu]	-	GO:0004497//monooxygenase activity;GO:0005506//iron ion binding;GO:0016705//oxidoreductase activity, acting on paired donors, with incorporation or reduction of molecular oxygen;GO:0020037//heme binding	GO:0055114//oxidation-reduction process	ko01100//Metabolic pathways;ko01110//Biosynthesis of secondary metabolites;ko00908//Zeatin biosynthesis;ko00905//Brassinosteroid biosynthesis
TraesCS1A01G303300	14	1.82	6.67	4.29	2.7	gi|226532584|ref|NP_001144511.1|/6.5e-238/uncharacterized protein LOC100277503 [Zea mays]	-	-	-	-
TraesCS1A01G303600	4	5.62	2.955	7.095	3.865	gi|326489408|dbj|BAJ98118.1|/1.7e-105/predicted protein [Hordeum vulgare subsp. vulgare]	-	-	GO:0006952//defense response	ko03013//RNA transport
TraesCS1A01G303900	11	1.77	4.96	2.21	0.625	gi|475529061|gb|EMT07717.1|/4.5e-117/Speckle-type POZ protein [Aegilops tauschii]	-	-	-	-
TraesCS1A01G304300	8	15.73	23	20.29	6.91	gi|927669043|ref|NP_001150777.2|/3.3e-51/uncharacterized protein LOC100284410 precursor [Zea mays]	GO:0016021//integral component of membrane	-	-	-
TraesCS1A01G304400	15	2.33	14.41	10.695	5.74	gi|619504450|gb|AHY03427.1|/1.9e-233/VIP2 [Triticum aestivum]//gi|619504450|gb|AHY03427.1|/4.7e-300/VIP2 [Triticum aestivum]	GO:0000932//cytoplasmic mRNA processing body;GO:0005634//nucleus;GO:0030015//CCR4-NOT core complex	-	GO:0000288//nuclear-transcribed mRNA catabolic process, deadenylation-dependent decay;GO:0006355//regulation of transcription, DNA-templated;GO:0017148//negative regulation of translation	ko03018//RNA degradation
TraesCS1A01G304900	8	10.67	6.655	6.165	1.865	gi|669027220|emb|CDM80497.1|/8.6e-191/unnamed protein product [Triticum aestivum]	GO:0016020//membrane	GO:0016740//transferase activity	-	ko01100//Metabolic pathways;ko01110//Biosynthesis of secondary metabolites
TraesCS1A01G305400	2	7.525	2.295	2.69	2.255	gi|669029635|emb|CDM83909.1|/1.6e-54/unnamed protein product [Triticum aestivum]	GO:0022625//cytosolic large ribosomal subunit	GO:0003723//RNA binding;GO:0003735//structural constituent of ribosome	GO:0006412//translation;GO:0042254//ribosome biogenesis	-
TraesCS1A01G306200	8	236.19	247.055	259.495	127.7	gi|475575700|gb|EMT17349.1|/7.6e-100/ADP-ribosylation factor 2 [Aegilops tauschii]	GO:0005622//intracellular	GO:0005525//GTP binding	GO:0007264//small GTPase mediated signal transduction	ko04144//Endocytosis
TraesCS1A01G306300	15	3.17	9.805	8.735	6.23	gi|673539200|gb|ABZ91908.2|/1.1e-154/FD-like 2 protein, partial [Triticum aestivum]	-	GO:0003700//transcription factor activity, sequence-specific DNA binding;GO:0043565//sequence-specific DNA binding	GO:0006355//regulation of transcription, DNA-templated	ko04075//Plant hormone signal transduction
TraesCS1A01G306600	11	83.57	144.7	26.82	7.995	gi|474060351|gb|EMS53958.1|/5.4e-152/Chlorophyll a-b binding protein 3C, chloroplastic [Triticum urartu]	GO:0009522//photosystem I;GO:0009535//chloroplast thylakoid membrane;GO:0009941//chloroplast envelope;GO:0010287//plastoglobule;GO:0016021//integral component of membrane	GO:0016168//chlorophyll binding;GO:0031409//pigment binding;GO:0046872//metal ion binding	GO:0009416//response to light stimulus;GO:0009768//photosynthesis, light harvesting in photosystem I;GO:0018298//protein-chromophore linkage	ko01100//Metabolic pathways;ko00196//Photosynthesis - antenna proteins
TraesCS1A01G307200	8	1.22	1.475	1.185	0.14	gi|300488218|gb|ADK22086.1|/4.5e-291/CCaMK [Triticum aestivum]	GO:0005634//nucleus;GO:0005737//cytoplasm	GO:0004683//calmodulin-dependent protein kinase activity;GO:0005509//calcium ion binding;GO:0005516//calmodulin binding;GO:0005524//ATP binding;GO:0009931//calcium-dependent protein serine/threonine kinase activity	GO:0018105//peptidyl-serine phosphorylation;GO:0035556//intracellular signal transduction;GO:0046777//protein autophosphorylation	ko04626//Plant-pathogen interaction
TraesCS1A01G307300	14	1.63	5.125	4.215	1.5	gi|473904230|gb|EMS49269.1|/1.4e-178/Calcium and calcium/calmodulin-dependent serine/threonine-protein kinase [Triticum urartu]	GO:0005829//cytosol	GO:0004672//protein kinase activity;GO:0005509//calcium ion binding;GO:0005524//ATP binding	GO:0006468//protein phosphorylation	-
TraesCS1A01G307400	8	119.205	123.725	75.765	32.54	gi|110816408|sp|Q5I7K9.2|RL30_WHEAT/3.1e-56/RecName: Full=60S ribosomal protein L30	GO:0022625//cytosolic large ribosomal subunit	GO:0003723//RNA binding;GO:0003735//structural constituent of ribosome	GO:0006412//translation	ko03010//Ribosome
TraesCS1A01G308300	15	0.2	1.095	1.295	2.67	gi|475342535|gb|EMT00374.1|/0.0e+00/Histone-lysine N-methyltransferase, H3 lysine-9 specific SUVH1 [Aegilops tauschii]	GO:0005634//nucleus;GO:0005694//chromosome	GO:0008270//zinc ion binding;GO:0016491//oxidoreductase activity;GO:0018024//histone-lysine N-methyltransferase activity;GO:0042393//histone binding	GO:0034968//histone lysine methylation;GO:0055114//oxidation-reduction process	ko00310//Lysine degradation
TraesCS1A01G308500	0	14.485	5.855	4.1	1.06	gi|117670153|gb|ABK56720.1|/1.1e-68/unknown [Hordeum vulgare]	GO:0016021//integral component of membrane	-	-	-
TraesCS1A01G308800	8	149.155	95.1	96.25	37.425	gi|293335973|ref|NP_001167662.1|/5.8e-38/calmodulin [Zea mays]	-	GO:0005509//calcium ion binding	-	ko04626//Plant-pathogen interaction;ko04070//Phosphatidylinositol signaling system
TraesCS1A01G309000	0	348.505	52.005	20.585	0.18	gi|475599206|gb|EMT24178.1|/1.9e-38/Somatic embryogenesis receptor kinase 1 [Aegilops tauschii]	GO:0016021//integral component of membrane	GO:0016301//kinase activity	GO:0016310//phosphorylation	ko04626//Plant-pathogen interaction;ko04075//Plant hormone signal transduction
TraesCS1A01G309100	0	246.645	56.16	28.575	0.6	gi|475599204|gb|EMT24176.1|/1.6e-50/Somatic embryogenesis receptor kinase 2 [Aegilops tauschii]	GO:0016021//integral component of membrane	GO:0016301//kinase activity	GO:0016310//phosphorylation	-
TraesCS1A01G309800	0	3.05	2.79	0.435	0.605	gi|475528571|gb|EMT07651.1|/1.5e-202/Cyclin-B1-5 [Aegilops tauschii]	GO:0005634//nucleus	-	-	-
TraesCS1A01G310500	2	161.97	28.01	31.595	22.27	gi|40641240|emb|CAE47490.1|/9.7e-299/cytochrome P450 [Triticum aestivum]	GO:0016020//membrane	GO:0005506//iron ion binding;GO:0016709//oxidoreductase activity, acting on paired donors, with incorporation or reduction of molecular oxygen, NAD(P)H as one donor, and incorporation of one atom of oxygen;GO:0020037//heme binding	GO:0009809//lignin biosynthetic process;GO:0055114//oxidation-reduction process	ko01100//Metabolic pathways;ko01110//Biosynthesis of secondary metabolites;ko00940//Phenylpropanoid biosynthesis;ko00945//Stilbenoid, diarylheptanoid and gingerol biosynthesis;ko00941//Flavonoid biosynthesis
TraesCS1A01G311400	15	2.61	9.79	6.34	6.46	gi|474278332|gb|EMS61141.1|/0.0e+00/Transcription elongation factor SPT6 [Triticum urartu]	-	GO:0003677//DNA binding;GO:0003746//translation elongation factor activity	GO:0006357//regulation of transcription from RNA polymerase II promoter;GO:0006414//translational elongation;GO:0032784//regulation of DNA-templated transcription, elongation	-
TraesCS1A01G311800	15	0.855	2.725	2.65	2.13	gi|475610761|gb|EMT27844.1|/7.5e-144/Zinc finger protein 830 [Aegilops tauschii]	GO:0005634//nucleus	-	GO:0007067//mitotic nuclear division	-
TraesCS1A01G312400	11	2.975	6.425	2.11	0.215	gi|113579484|dbj|BAF17847.1|/1.6e-239/Os05g0495700, partial [Oryza sativa Japonica Group]	GO:0005829//cytosol;GO:0009331//glycerol-3-phosphate dehydrogenase complex	GO:0004367//glycerol-3-phosphate dehydrogenase [NAD+] activity;GO:0051287//NAD binding	GO:0005975//carbohydrate metabolic process;GO:0046168//glycerol-3-phosphate catabolic process;GO:0055114//oxidation-reduction process	ko01110//Biosynthesis of secondary metabolites;ko00564//Glycerophospholipid metabolism
TraesCS1A01G312700	17	0.565	1.385	3.52	4.235	gi|2735502|gb|AAC39322.1|/2.0e-171/endo-1,3-beta-glucanase, partial [Hordeum vulgare subsp. vulgare]//gi|2735502|gb|AAC39322.1|/2.5e-171/endo-1,3-beta-glucanase, partial [Hordeum vulgare subsp. vulgare]	GO:0016021//integral component of membrane;GO:0046658//anchored component of plasma membrane	GO:0030247//polysaccharide binding;GO:0042973//glucan endo-1,3-beta-D-glucosidase activity	GO:0005975//carbohydrate metabolic process	ko03013//RNA transport
TraesCS1A01G313300	0	103.76	62.425	24.495	8.675	gi|129915|sp|P12782.1|PGKH_WHEAT/3.1e-238/RecName: Full=Phosphoglycerate kinase, chloroplastic; Flags: Precursor//gi|474091192|gb|EMS54865.1|/1.8e-185/Phosphoglycerate kinase, chloroplastic [Triticum urartu]	GO:0009507//chloroplast	GO:0004618//phosphoglycerate kinase activity;GO:0005524//ATP binding	GO:0006096//glycolytic process;GO:0019253//reductive pentose-phosphate cycle	ko01100//Metabolic pathways;ko01110//Biosynthesis of secondary metabolites;ko01200//Carbon metabolism;ko01230//Biosynthesis of amino acids;ko00010//Glycolysis / Gluconeogenesis;ko00710//Carbon fixation in photosynthetic organisms
TraesCS1A01G313700	15	0.245	1.085	0.645	0.575	gi|474166144|gb|EMS57396.1|/0.0e+00/hypothetical protein TRIUR3_23302 [Triticum urartu]//gi|475491470|gb|EMT03558.1|/0.0e+00/hypothetical protein F775_10568 [Aegilops tauschii]	-	-	-	-
TraesCS1A01G313900	14	19.285	116.65	94.655	20.28	gi|356463694|gb|AET08885.1|/7.6e-225/metacaspase 3 [Triticum monococcum]	-	-	-	-
TraesCS1A01G314100	12	0.48	2.25	0.63	0.44	gi|475580592|gb|EMT18639.1|/0.0e+00/Structural maintenance of chromosomes protein 4 [Aegilops tauschii]	GO:0005634//nucleus;GO:0005694//chromosome	GO:0005524//ATP binding	GO:0051276//chromosome organization	-
TraesCS1A01G314200	2	7.28	0.54	0.115	0.155	gi|226504294|ref|NP_001141110.1|/1.7e-46/putative AP2/EREBP transcription factor superfamily protein [Zea mays]	-	-	GO:0006351//transcription, DNA-templated	-
TraesCS1A01G314300	2	206.64	14.435	14.34	14.365	gi|84795242|gb|ABC65857.1|/7.7e-65/ethylene-responsive factor-like transcription factor ERFL2c [Triticum aestivum]	GO:0005634//nucleus	GO:0003677//DNA binding;GO:0003700//transcription factor activity, sequence-specific DNA binding	GO:0006355//regulation of transcription, DNA-templated	-
TraesCS1A01G314900	16	0.59	0.705	2.91	1.72	gi|119284|sp|P14895.1|ELI5_HORVU/1.2e-68/RecName: Full=High molecular mass early light-inducible protein HV58, chloroplastic; Short=ELIP; Flags: Precursor	GO:0009507//chloroplast;GO:0016021//integral component of membrane	-	-	-
TraesCS1A01G315200	15	0.37	1.43	1.305	1	gi|75226408|sp|Q75K81.1|C3H36_ORYSJ/1.9e-131/RecName: Full=Zinc finger CCCH domain-containing protein 36; Short=OsC3H36	-	GO:0046872//metal ion binding	-	-
TraesCS1A01G316100	14	0.905	3.325	1.995	1.18	gi|474144221|gb|EMS56681.1|/1.7e-146/Stellacyanin [Triticum urartu]//gi|474144221|gb|EMS56681.1|/2.3e-94/Stellacyanin [Triticum urartu]	GO:0009536//plastid	GO:0009055//electron carrier activity	-	-
TraesCS1A01G317100	12	0.46	4.92	1.19	0.615	gi|474313975|gb|EMS62004.1|/2.2e-226/hypothetical protein TRIUR3_22556 [Triticum urartu]	-	GO:0016787//hydrolase activity	-	-
TraesCS1A01G317200	17	34.15	74.005	104.72	188.305	gi|383216816|gb|AFG73687.1|/8.3e-152/putative gda-1 [Triticum urartu]	-	-	-	-
TraesCS1A01G317500	15	0.555	201.77	765.37	1840.09	gi|40849983|gb|AAR95703.1|/3.0e-98/globulin [Triticum turgidum]	-	-	-	-
TraesCS1A01G318900	2	6.81	0	0.025	0	gi|204309001|gb|ACI00835.1|/7.1e-186/class III peroxidase [Triticum aestivum]	GO:0005576//extracellular region	GO:0004601//peroxidase activity;GO:0020037//heme binding;GO:0046872//metal ion binding	GO:0006979//response to oxidative stress;GO:0042744//hydrogen peroxide catabolic process;GO:0055114//oxidation-reduction process;GO:0098869//cellular oxidant detoxification	ko01100//Metabolic pathways;ko01110//Biosynthesis of secondary metabolites;ko00940//Phenylpropanoid biosynthesis
TraesCS1A01G319000	8	12.04	5.905	7.88	2.725	gi|475626896|gb|EMT33510.1|/1.3e-174/Peroxidase 1 [Aegilops tauschii]	GO:0005576//extracellular region;GO:0009505//plant-type cell wall	GO:0004601//peroxidase activity;GO:0020037//heme binding;GO:0046872//metal ion binding	GO:0006979//response to oxidative stress;GO:0009664//plant-type cell wall organization;GO:0042744//hydrogen peroxide catabolic process;GO:0055114//oxidation-reduction process;GO:0098869//cellular oxidant detoxification	ko01100//Metabolic pathways;ko01110//Biosynthesis of secondary metabolites;ko00940//Phenylpropanoid biosynthesis
TraesCS1A01G319100	14	1.81	11.58	5.585	3.1	gi|474033303|gb|EMS53023.1|/2.8e-189/hypothetical protein TRIUR3_19123 [Triticum urartu]	GO:0016021//integral component of membrane	-	-	-
TraesCS1A01G319300	0	4.7	3.505	1.55	0.575	gi|473882410|gb|EMS48025.1|/1.9e-203/UDP-glycosyltransferase 73C5 [Triticum urartu]	GO:0043231//intracellular membrane-bounded organelle	GO:0080043//quercetin 3-O-glucosyltransferase activity;GO:0080044//quercetin 7-O-glucosyltransferase activity	GO:0009813//flavonoid biosynthetic process;GO:0052696//flavonoid glucuronidation	ko01110//Biosynthesis of secondary metabolites;ko00944//Flavone and flavonol biosynthesis;ko00908//Zeatin biosynthesis
TraesCS1A01G319400	0	9.195	1.475	0.36	0.21	gi|326488073|dbj|BAJ89875.1|/7.0e-160/predicted protein [Hordeum vulgare subsp. vulgare]	-	-	-	-
TraesCS1A01G319600	0	25.205	11.245	7.185	4.55	gi|475610220|gb|EMT27673.1|/4.1e-106/hypothetical protein F775_11085 [Aegilops tauschii]	-	-	GO:0009408//response to heat;GO:0009644//response to high light intensity;GO:0042542//response to hydrogen peroxide	ko04141//Protein processing in endoplasmic reticulum
TraesCS1A01G319900	14	0.225	22.545	18.03	2.14	gi|475627926|gb|EMT33832.1|/4.7e-25/hypothetical protein F775_27244 [Aegilops tauschii]	-	-	-	-
TraesCS1A01G320000	17	0	0	0.2	4.45	gi|475622708|gb|EMT31957.1|/7.8e-162/Flavonol synthase/flavanone 3-hydroxylase [Aegilops tauschii]	-	GO:0016491//oxidoreductase activity;GO:0046872//metal ion binding	GO:0055114//oxidation-reduction process	ko01100//Metabolic pathways;ko01110//Biosynthesis of secondary metabolites;ko00941//Flavonoid biosynthesis
TraesCS1A01G320200	2	7.555	0.615	0.575	0.265	gi|514748373|ref|XP_004961601.1|/3.9e-294/PREDICTED: probable indole-3-acetic acid-amido synthetase GH3.1 [Setaria italica]	-	GO:0016874//ligase activity	GO:0009416//response to light stimulus;GO:0009733//response to auxin	ko04075//Plant hormone signal transduction
TraesCS1A01G320900	2	5.475	1.54	1.485	0.97	gi|326488507|dbj|BAJ93922.1|/0.0e+00/predicted protein [Hordeum vulgare subsp. vulgare]	GO:0005886//plasma membrane;GO:0009506//plasmodesma;GO:0016021//integral component of membrane	GO:0004674//protein serine/threonine kinase activity;GO:0005524//ATP binding	GO:0006468//protein phosphorylation;GO:0006952//defense response;GO:0048544//recognition of pollen	-
TraesCS1A01G321100	17	0.58	0.675	6.4	8.335	gi|194698142|gb|ACF83155.1|/1.8e-182/unknown [Zea mays]	-	GO:0016788//hydrolase activity, acting on ester bonds	-	ko01100//Metabolic pathways;ko01110//Biosynthesis of secondary metabolites;ko04144//Endocytosis;ko00511//Other glycan degradation;ko00906//Carotenoid biosynthesis
TraesCS1A01G321400	2	3.215	0	0	0	gi|475537461|gb|EMT09078.1|/2.5e-52/hypothetical protein F775_24948 [Aegilops tauschii]	-	-	-	-
TraesCS1A01G321500	2	2.02	0	0	0	gi|475537461|gb|EMT09078.1|/4.3e-52/hypothetical protein F775_24948 [Aegilops tauschii]	-	-	-	-
TraesCS1A01G321700	0	9.445	0.42	0.165	0.035	gi|66933062|gb|AAY58304.1|/0.0e+00/cyclic nucleotide-gated ion channel 4 [Hordeum vulgare subsp. vulgare]	GO:0005887//integral component of plasma membrane	GO:0005249//voltage-gated potassium channel activity	GO:0042391//regulation of membrane potential;GO:0071805//potassium ion transmembrane transport	ko04626//Plant-pathogen interaction
TraesCS1A01G321900	14	4.66	8.53	10.8	4.21	gi|473969814|gb|EMS51385.1|/3.6e-192/putative 1-acyl-sn-glycerol-3-phosphate acyltransferase 5 [Triticum urartu]	GO:0016021//integral component of membrane	GO:0016746//transferase activity, transferring acyl groups	GO:0008152//metabolic process	ko01100//Metabolic pathways;ko01110//Biosynthesis of secondary metabolites;ko00561//Glycerolipid metabolism;ko00564//Glycerophospholipid metabolism
TraesCS1A01G322300	15	1.2	3.91	3.935	3.8	gi|473961622|gb|EMS51145.1|/0.0e+00/Acylamino-acid-releasing enzyme [Triticum urartu]	-	GO:0004252//serine-type endopeptidase activity	GO:0006508//proteolysis	-
TraesCS1A01G322600	8	6.19	8.41	9.395	0.39	gi|474329438|gb|EMS62537.1|/1.4e-172/GDSL esterase/lipase EXL3 [Triticum urartu]	GO:0016021//integral component of membrane	GO:0016788//hydrolase activity, acting on ester bonds	-	ko01100//Metabolic pathways;ko01110//Biosynthesis of secondary metabolites;ko04144//Endocytosis;ko00500//Starch and sucrose metabolism;ko00940//Phenylpropanoid biosynthesis;ko00460//Cyanoamino acid metabolism;ko00561//Glycerolipid metabolism;ko00511//Other glycan degradation;ko00860//Porphyrin and chlorophyll metabolism;ko00900//Terpenoid backbone biosynthesis
TraesCS1A01G322700	12	0.715	2.34	1.175	0.82	gi|474363117|gb|EMS63351.1|/3.3e-278/H/ACA ribonucleoprotein complex non-core subunit NAF1 [Triticum urartu]	GO:0019013//viral nucleocapsid;GO:0030529//intracellular ribonucleoprotein complex	-	GO:0001522//pseudouridine synthesis;GO:0042254//ribosome biogenesis	-
TraesCS1A01G324800	12	4.675	14.225	8.035	8.045	gi|474387061|gb|EMS65052.1|/0.0e+00/hypothetical protein TRIUR3_18947 [Triticum urartu]//gi|52353367|gb|AAU43935.1|/1.7e-276/unknown protein [Oryza sativa Japonica Group]//gi|52353367|gb|AAU43935.1|/2.3e-298/unknown protein [Oryza sativa Japonica Group]	-	-	GO:0006306//DNA methylation;GO:0030422//production of siRNA involved in RNA interference	-
TraesCS1A01G325000	8	1.485	3.745	6.665	0	gi|922304297|ref|NP_001144521.2|/1.4e-60/uncharacterized protein LOC100277515 [Zea mays]	GO:0016021//integral component of membrane	-	-	-
TraesCS1A01G325400	8	5.01	4.43	3.36	1.3	gi|194352758|emb|CAQ00107.1|/1.5e-221/papain-like cysteine proteinase [Hordeum vulgare subsp. vulgare]	GO:0005615//extracellular space;GO:0005764//lysosome;GO:0005783//endoplasmic reticulum	GO:0004197//cysteine-type endopeptidase activity	GO:0051603//proteolysis involved in cellular protein catabolic process	-
TraesCS1A01G325500	1	2.22	0.815	0.46	0.69	gi|475627316|gb|EMT33622.1|/1.3e-307/Cysteine proteinase RD21a [Aegilops tauschii]	-	GO:0008234//cysteine-type peptidase activity	GO:0006508//proteolysis	ko04626//Plant-pathogen interaction
TraesCS1A01G325600	8	154.615	149.37	146.46	63.235	gi|16517113|gb|AAL24517.1|AF420472_1/2.5e-57/thioredoxin H [Triticum aestivum]	GO:0005737//cytoplasm	GO:0015035//protein disulfide oxidoreductase activity	GO:0006662//glycerol ether metabolic process;GO:0045454//cell redox homeostasis;GO:0055114//oxidation-reduction process	-
TraesCS1A01G325800	2	1.43	0.29	0.425	0.48	gi|474383492|gb|EMS64747.1|/6.1e-282/hypothetical protein TRIUR3_01014 [Triticum urartu]	-	GO:0005524//ATP binding;GO:0016301//kinase activity	GO:0016310//phosphorylation	-
TraesCS1A01G326100	0	9.56	4.41	1.385	0.325	gi|474383494|gb|EMS64749.1|/2.1e-45/Photosystem II reaction center W protein, chloroplastic [Triticum urartu]	GO:0009507//chloroplast;GO:0009523//photosystem II;GO:0016021//integral component of membrane	-	GO:0015979//photosynthesis	ko01100//Metabolic pathways;ko00195//Photosynthesis
TraesCS1A01G326800	9	0	0	0	48.19	gi|113505|sp|P10968.2|AGI1_WHEAT/2.9e-31/RecName: Full=Agglutinin isolectin 1; AltName: Full=Isolectin A; AltName: Full=WGA1; Flags: Precursor	GO:0016021//integral component of membrane	GO:0008061//chitin binding;GO:0030246//carbohydrate binding	-	ko01100//Metabolic pathways;ko00520//Amino sugar and nucleotide sugar metabolism
TraesCS1A01G327000	15	0.31	1.88	0.96	0.7	gi|475441093|gb|EMT01439.1|/0.0e+00/Putative pseudouridine synthase [Aegilops tauschii]	-	GO:0003723//RNA binding;GO:0009982//pseudouridine synthase activity	GO:0001522//pseudouridine synthesis	-
TraesCS1A01G327100	14	7.685	19.15	20.35	8.375	gi|326491307|dbj|BAK05753.1|/3.4e-176/predicted protein [Hordeum vulgare subsp. vulgare]//gi|475441094|gb|EMT01440.1|/4.8e-164/hypothetical protein F775_13048 [Aegilops tauschii]	-	-	-	-
TraesCS1A01G327200	14	12.745	27.855	23.08	13.125	gi|474398895|gb|EMS65890.1|/2.7e-277/Signal recognition particle 54 kDa protein 2 [Triticum urartu]	GO:0005786//signal recognition particle, endoplasmic reticulum targeting	GO:0003924//GTPase activity;GO:0005525//GTP binding;GO:0008312//7S RNA binding	GO:0006614//SRP-dependent cotranslational protein targeting to membrane	ko03060//Protein export
TraesCS1A01G327500	15	0.39	17.165	70.66	109.145	gi|474302143|gb|EMS61648.1|/2.1e-18/hypothetical protein TRIUR3_01102 [Triticum urartu]	-	-	-	-
TraesCS1A01G327700	11	2.025	4.775	2.54	1.22	gi|475580464|gb|EMT18609.1|/1.7e-110/Single-stranded DNA-binding protein, mitochondrial [Aegilops tauschii]	-	GO:0003697//single-stranded DNA binding	GO:0006260//DNA replication	ko03440//Homologous recombination;ko03030//DNA replication;ko03430//Mismatch repair
TraesCS1A01G327800	14	4.99	11.475	7.66	5.09	gi|475580465|gb|EMT18610.1|/1.1e-123/Transcription initiation factor IIF subunit beta [Aegilops tauschii]	GO:0005674//transcription factor TFIIF complex	GO:0000991//transcription factor activity, core RNA polymerase II binding;GO:0003743//translation initiation factor activity;GO:0003824//catalytic activity	GO:0006413//translational initiation;GO:0032968//positive regulation of transcription elongation from RNA polymerase II promoter;GO:0060261//positive regulation of transcription initiation from RNA polymerase II promoter	ko03022//Basal transcription factors
TraesCS1A01G328000	6	0.07	0.02	0.295	6.81	gi|474302145|gb|EMS61650.1|/0.0e+00/Poly [ADP-ribose] polymerase 3 [Triticum urartu]	GO:0005737//cytoplasm	GO:0003910//DNA ligase (ATP) activity;GO:0003950//NAD+ ADP-ribosyltransferase activity	GO:0006273//lagging strand elongation;GO:0006471//protein ADP-ribosylation;GO:0051103//DNA ligation involved in DNA repair	ko03410//Base excision repair
TraesCS1A01G328100	15	0.635	3.26	2.435	1.98	gi|226497372|ref|NP_001143058.1|/9.6e-87/uncharacterized protein LOC100275527 [Zea mays]	-	-	GO:0006952//defense response	-
TraesCS1A01G328700	13	0.745	2.54	1.12	1.655	gi|474021068|gb|EMS52871.1|/0.0e+00/hypothetical protein TRIUR3_27961 [Triticum urartu]	-	GO:0030619//U1 snRNA binding;GO:0030620//U2 snRNA binding	GO:0006333//chromatin assembly or disassembly;GO:0006346//methylation-dependent chromatin silencing;GO:0009220//pyrimidine ribonucleotide biosynthetic process;GO:0009909//regulation of flower development;GO:0031048//chromatin silencing by small RNA;GO:0048449//floral organ formation;GO:0051567//histone H3-K9 methylation	-
TraesCS1A01G329500	2	29.81	0.03	0.03	0	gi|226529738|ref|NP_001147982.1|/2.2e-238/tyrosine/DOPA decarboxylase 1 [Zea mays]	GO:0005615//extracellular space;GO:0005764//lysosome;GO:0005783//endoplasmic reticulum	GO:0004197//cysteine-type endopeptidase activity;GO:0016831//carboxy-lyase activity;GO:0030170//pyridoxal phosphate binding	GO:0006520//cellular amino acid metabolic process;GO:0051603//proteolysis involved in cellular protein catabolic process	ko01100//Metabolic pathways;ko01110//Biosynthesis of secondary metabolites;ko00350//Tyrosine metabolism;ko00950//Isoquinoline alkaloid biosynthesis
TraesCS1A01G329900	15	0	10.31	13.085	7.95	gi|226434275|emb|CAR85682.1|/3.4e-197/storage protein activator [Triticum aestivum]	-	GO:0003700//transcription factor activity, sequence-specific DNA binding;GO:0043565//sequence-specific DNA binding	GO:0006355//regulation of transcription, DNA-templated	-
TraesCS1A01G330300	15	3.735	11.895	10.585	9.91	gi|475574530|gb|EMT17005.1|/0.0e+00/Lipoyl synthase, mitochondrial [Aegilops tauschii]	GO:0000932//cytoplasmic mRNA processing body	GO:0003723//RNA binding;GO:0016992//lipoate synthase activity;GO:0051539//4 iron, 4 sulfur cluster binding	GO:0000290//deadenylation-dependent decapping of nuclear-transcribed mRNA;GO:0009107//lipoate biosynthetic process;GO:0033962//cytoplasmic mRNA processing body assembly	ko03018//RNA degradation
TraesCS1A01G330600	12	2.74	6.14	4.27	3.585	gi|473878791|gb|EMS47948.1|/0.0e+00/hypothetical protein TRIUR3_23507 [Triticum urartu]	-	-	-	-
TraesCS1A01G330700	12	1.435	4.675	2.56	1.9	gi|326509029|dbj|BAJ86907.1|/1.5e-269/predicted protein [Hordeum vulgare subsp. vulgare]//gi|326509029|dbj|BAJ86907.1|/4.3e-261/predicted protein [Hordeum vulgare subsp. vulgare]	-	-	-	-
TraesCS1A01G330900	2	72.965	8.005	7.84	5.875	gi|754388980|sp|A2X4M8.1|ITPK4_ORYSI/2.1e-100/RecName: Full=Inositol-tetrakisphosphate 1-kinase 4; AltName: Full=Inositol 1,3,4-trisphosphate 5/6-kinase 4; Short=Inositol-triphosphate 5/6-kinase 4; Short=Ins(1,3,4)P(3) 5/6-kinase 4; Short=OsITP5/6K-4; Short=OsITPK4	GO:0005622//intracellular	GO:0000287//magnesium ion binding;GO:0005524//ATP binding;GO:0047325//inositol tetrakisphosphate 1-kinase activity;GO:0052725//inositol-1,3,4-trisphosphate 6-kinase activity;GO:0052726//inositol-1,3,4-trisphosphate 5-kinase activity	GO:0016310//phosphorylation;GO:0032957//inositol trisphosphate metabolic process	ko01100//Metabolic pathways;ko04070//Phosphatidylinositol signaling system;ko00562//Inositol phosphate metabolism
TraesCS1A01G331100	9	0	0	0	0.915	gi|473842756|gb|EMS47341.1|/1.2e-211/Serine carboxypeptidase-like 51 [Triticum urartu]//gi|473842756|gb|EMS47341.1|/9.6e-258/Serine carboxypeptidase-like 51 [Triticum urartu]	-	GO:0004185//serine-type carboxypeptidase activity	GO:0051603//proteolysis involved in cellular protein catabolic process	-
TraesCS1A01G331800	0	9.585	1.94	0.73	0.215	gi|256857796|gb|ACV31212.1|/0.0e+00/cellulose synthase-like family C1 protein [Hordeum vulgare subsp. vulgare]	GO:0000139//Golgi membrane;GO:0016021//integral component of membrane	GO:0016757//transferase activity, transferring glycosyl groups	GO:0071555//cell wall organization	-
TraesCS1A01G331900	15	4.6	10.525	7.92	6.71	gi|937919918|dbj|BAS94836.1|/2.0e-119/Os05g0510700, partial [Oryza sativa Japonica Group]	-	-	-	-
TraesCS1A01G332500	2	125.715	31.905	32.595	27.01	gi|326495094|dbj|BAJ85643.1|/1.3e-63/predicted protein [Hordeum vulgare subsp. vulgare]	GO:0046658//anchored component of plasma membrane	GO:0004553//hydrolase activity, hydrolyzing O-glycosyl compounds;GO:0030247//polysaccharide binding	-	ko01100//Metabolic pathways;ko00230//Purine metabolism;ko00240//Pyrimidine metabolism;ko03020//RNA polymerase
TraesCS1A01G333000	12	1.8	6.8	2.94	2.175	gi|255676487|dbj|BAF17940.2|/4.4e-115/Os05g0513300 [Oryza sativa Japonica Group]	GO:0005686//U2 snRNP;GO:0070274//RES complex;GO:0071011//precatalytic spliceosome;GO:0071013//catalytic step 2 spliceosome	GO:0000384//first spliceosomal transesterification activity;GO:0003723//RNA binding	GO:0000398//mRNA splicing, via spliceosome;GO:0006406//mRNA export from nucleus;GO:0009749//response to glucose;GO:0030422//production of siRNA involved in RNA interference;GO:0031124//mRNA 3'-end processing	ko03015//mRNA surveillance pathway
TraesCS1A01G333200	0	3.165	0.865	0.385	0.27	gi|1002857374|ref|XP_015693271.1|/1.3e-121/PREDICTED: probable magnesium transporter NIPA3 isoform X2 [Oryza brachyantha]//gi|1002857374|ref|XP_015693271.1|/5.4e-120/PREDICTED: probable magnesium transporter NIPA3 isoform X2 [Oryza brachyantha]//gi|226531368|ref|NP_001148908.1|/2.0e-165/non-imprinted in Prader-Willi/Angelman syndrome region protein 1 [Zea mays]//gi|226531368|ref|NP_001148908.1|/8…	GO:0016021//integral component of membrane	GO:0015095//magnesium ion transmembrane transporter activity	GO:0015693//magnesium ion transport;GO:1903830//magnesium ion transmembrane transport	-
TraesCS1A01G333600	1	8.52	3.88	1.925	3.075	gi|38524281|emb|CAD27894.1|/5.0e-116/putative ROP6 protein [Hordeum vulgare subsp. vulgare]	GO:0005622//intracellular	GO:0005525//GTP binding	GO:0007264//small GTPase mediated signal transduction	ko04145//Phagosome
TraesCS1A01G335900	15	2.425	9.065	7.025	5.47	gi|474213282|gb|EMS58930.1|/5.7e-281/hypothetical protein TRIUR3_06377 [Triticum urartu]	-	-	-	-
TraesCS1A01G336100	0	9.56	2.8	1.085	0.525	gi|474213285|gb|EMS58933.1|/3.0e-60/hypothetical protein TRIUR3_06380 [Triticum urartu]//gi|474213285|gb|EMS58933.1|/3.1e-57/hypothetical protein TRIUR3_06380 [Triticum urartu]	GO:0005829//cytosol	-	-	-
TraesCS1A01G336300	11	0.735	3.61	1.275	0.19	gi|474073872|gb|EMS54462.1|/4.8e-98/hypothetical protein TRIUR3_35353 [Triticum urartu]	GO:0016021//integral component of membrane	-	-	-
TraesCS1A01G337900	2	148.825	1.8	3.585	9.345	gi|226501632|ref|NP_001142982.1|/8.0e-20/uncharacterized protein LOC100275438 [Zea mays]	GO:0016021//integral component of membrane	-	-	-
TraesCS1A01G338200	15	0.88	3.655	3.37	3.625	gi|475566188|gb|EMT14980.1|/0.0e+00/Putative alpha,alpha-trehalose-phosphate synthase (UDP-forming) 7 [Aegilops tauschii]	-	GO:0003824//catalytic activity	GO:0005992//trehalose biosynthetic process	ko01100//Metabolic pathways;ko00500//Starch and sucrose metabolism
TraesCS1A01G338800	8	0.225	6.65	2.175	0	gi|474438874|gb|EMS68325.1|/1.0e-40/hypothetical protein TRIUR3_16780 [Triticum urartu]	-	GO:0004857//enzyme inhibitor activity	GO:0043086//negative regulation of catalytic activity	-
TraesCS1A01G338900	15	0.455	2.055	1.805	1.575	gi|475571299|gb|EMT16215.1|/0.0e+00/Homeobox protein HOX1A [Aegilops tauschii]	GO:0005634//nucleus	GO:0003677//DNA binding;GO:0008270//zinc ion binding	-	-
TraesCS1A01G339100	16	7.22	108.425	143.735	32.92	gi|475573950|gb|EMT16856.1|/1.5e-66/hypothetical protein F775_02316 [Aegilops tauschii]	-	-	-	-
TraesCS1A01G339200	2	9.48	2.82	4.77	4.13	gi|414880507|tpg|DAA57638.1|/3.1e-06/TPA: hypothetical protein ZEAMMB73_024612 [Zea mays]	-	-	-	-
TraesCS1A01G339300	15	1.065	16.205	16.19	11.845	gi|206600899|gb|ACI16353.1|/0.0e+00/trehalose-6-P synthase, partial [Triticum aestivum]	-	GO:0003825//alpha,alpha-trehalose-phosphate synthase (UDP-forming) activity	GO:0005992//trehalose biosynthetic process;GO:0009664//plant-type cell wall organization;GO:0009793//embryo development ending in seed dormancy;GO:0009832//plant-type cell wall biogenesis;GO:0010182//sugar mediated signaling pathway;GO:0051301//cell division	ko01100//Metabolic pathways;ko00500//Starch and sucrose metabolism
TraesCS1A01G339400	0	1.565	0.235	0	0	gi|326495196|dbj|BAJ85694.1|/5.5e-203/predicted protein [Hordeum vulgare subsp. vulgare]	-	GO:0016788//hydrolase activity, acting on ester bonds	-	ko01100//Metabolic pathways;ko01110//Biosynthesis of secondary metabolites;ko00500//Starch and sucrose metabolism;ko00940//Phenylpropanoid biosynthesis;ko00460//Cyanoamino acid metabolism;ko00561//Glycerolipid metabolism;ko00511//Other glycan degradation;ko00860//Porphyrin and chlorophyll metabolism;ko00900//Terpenoid backbone biosynthesis
TraesCS1A01G340100	15	2.435	20.305	27.425	26.51	gi|11561808|gb|AAC83689.2|/0.0e+00/101 kDa heat shock protein [Triticum aestivum]	-	GO:0005524//ATP binding	GO:0019538//protein metabolic process	-
TraesCS1A01G340400	11	4.075	11.455	6.365	3.515	gi|475612440|gb|EMT28410.1|/0.0e+00/Dolichyl-diphosphooligosaccharide--protein glycosyltransferase subunit STT3 [Aegilops tauschii]	GO:0008250//oligosaccharyltransferase complex;GO:0016021//integral component of membrane	GO:0004579//dolichyl-diphosphooligosaccharide-protein glycotransferase activity	GO:0018279//protein N-linked glycosylation via asparagine;GO:0043687//post-translational protein modification	ko01100//Metabolic pathways;ko04141//Protein processing in endoplasmic reticulum;ko00510//N-Glycan biosynthesis
TraesCS1A01G340500	0	5.615	7.315	1.31	0.68	gi|195609220|gb|ACG26440.1|/1.0e-30/delta DNA polymerase [Zea mays]	GO:0043625//delta DNA polymerase complex	GO:0003887//DNA-directed DNA polymerase activity	GO:0000731//DNA synthesis involved in DNA repair;GO:0006261//DNA-dependent DNA replication	ko01100//Metabolic pathways;ko00230//Purine metabolism;ko00240//Pyrimidine metabolism;ko03440//Homologous recombination;ko03410//Base excision repair;ko03420//Nucleotide excision repair;ko03030//DNA replication;ko03430//Mismatch repair
TraesCS1A01G341300	0	119.34	51.52	45.13	9.58	gi|326489585|dbj|BAK01773.1|/5.4e-245/predicted protein [Hordeum vulgare subsp. vulgare]	-	GO:0016747//transferase activity, transferring acyl groups other than amino-acyl groups	-	ko01100//Metabolic pathways;ko01110//Biosynthesis of secondary metabolites;ko00940//Phenylpropanoid biosynthesis;ko00945//Stilbenoid, diarylheptanoid and gingerol biosynthesis;ko00941//Flavonoid biosynthesis
TraesCS1A01G341400	8	7.875	3.96	5.095	1.4	gi|475591115|gb|EMT21657.1|/8.9e-92/E3 ubiquitin-protein ligase NEURL1B [Aegilops tauschii]	GO:0016021//integral component of membrane	GO:0046872//metal ion binding	-	-
TraesCS1A01G342600	2	41.535	5.055	5.49	3.13	gi|326533380|dbj|BAJ93662.1|/6.9e-283/predicted protein [Hordeum vulgare subsp. vulgare]	GO:0016021//integral component of membrane	GO:0004674//protein serine/threonine kinase activity;GO:0005524//ATP binding	GO:0006468//protein phosphorylation	-
TraesCS1A01G343300	1	4.185	0.125	0	0.125	gi|475627498|gb|EMT33671.1|/6.7e-127/Auxin-responsive protein IAA18 [Aegilops tauschii]	GO:0005634//nucleus	-	GO:0006355//regulation of transcription, DNA-templated;GO:0009734//auxin-activated signaling pathway	ko01100//Metabolic pathways;ko04075//Plant hormone signal transduction;ko00510//N-Glycan biosynthesis
TraesCS1A01G344000	0	26.52	12.415	7.445	7.045	gi|475546189|gb|EMT10635.1|/3.0e-301/6-phosphofructokinase 3 [Aegilops tauschii]	GO:0005737//cytoplasm	GO:0003872//6-phosphofructokinase activity;GO:0004222//metalloendopeptidase activity;GO:0005524//ATP binding;GO:0046872//metal ion binding	GO:0006002//fructose 6-phosphate metabolic process;GO:0006508//proteolysis;GO:0061615//glycolytic process through fructose-6-phosphate	ko01100//Metabolic pathways;ko01110//Biosynthesis of secondary metabolites;ko01200//Carbon metabolism;ko01230//Biosynthesis of amino acids;ko00010//Glycolysis / Gluconeogenesis;ko03018//RNA degradation;ko00052//Galactose metabolism;ko00030//Pentose phosphate pathway;ko00051//Fructose and mannose metabolism
TraesCS1A01G346900	0	3.085	0.485	0	0	gi|573944661|ref|XP_006654677.1|/6.7e-54/PREDICTED: RING-H2 finger protein ATL67 [Oryza brachyantha]	GO:0016021//integral component of membrane	GO:0008270//zinc ion binding	GO:0044267//cellular protein metabolic process	-
TraesCS1A01G347700	14	1.38	2.295	2.57	1.125	gi|171903616|gb|ACB56485.1|/0.0e+00/respiratory burst oxidase-like protein F2 [Hordeum vulgare subsp. vulgare]//gi|171903616|gb|ACB56485.1|/1.0e-289/respiratory burst oxidase-like protein F2 [Hordeum vulgare subsp. vulgare]//gi|171903616|gb|ACB56485.1|/3.7e-276/respiratory burst oxidase-like protein F2 [Hordeum vulgare subsp. vulgare]	GO:0016021//integral component of membrane	GO:0004601//peroxidase activity;GO:0005509//calcium ion binding;GO:0050664//oxidoreductase activity, acting on NAD(P)H, oxygen as acceptor	GO:0055114//oxidation-reduction process;GO:0098869//cellular oxidant detoxification	ko04626//Plant-pathogen interaction
TraesCS1A01G347900	8	3.1	5.615	2.275	0.225	gi|669030110|emb|CDM84525.1|/1.1e-101/unnamed protein product [Triticum aestivum]	GO:0005634//nucleus	-	GO:0006260//DNA replication	-
TraesCS1A01G348000	0	51.88	20.8	1.98	2.255	gi|125560875|gb|EAZ06323.1|/5.1e-38/hypothetical protein OsI_28556 [Oryza sativa Indica Group]	GO:0046658//anchored component of plasma membrane	-	-	-
TraesCS1A01G348100	14	0.125	0.75	0.61	0.05	gi|475581499|gb|EMT18846.1|/0.0e+00/hypothetical protein F775_21294 [Aegilops tauschii]	-	GO:0003676//nucleic acid binding;GO:0008270//zinc ion binding	-	-
TraesCS1A01G348200	15	1.375	14.805	9.65	7.435	gi|475581499|gb|EMT18846.1|/4.6e-269/hypothetical protein F775_21294 [Aegilops tauschii]	-	GO:0003676//nucleic acid binding;GO:0008270//zinc ion binding	-	-
TraesCS1A01G349100	11	12.775	22.405	15.365	5.99	gi|474072437|gb|EMS54410.1|/7.6e-120/ER lumen protein retaining receptor [Triticum urartu]	GO:0005789//endoplasmic reticulum membrane;GO:0005794//Golgi apparatus;GO:0005801//cis-Golgi network;GO:0016021//integral component of membrane	GO:0046923//ER retention sequence binding	GO:0006621//protein retention in ER lumen;GO:0015031//protein transport	-
TraesCS1A01G349600	15	0	0.175	0.125	0.08	gi|473794751|gb|EMS46483.1|/0.0e+00/Protein ROS1 [Triticum urartu]	-	GO:0003824//catalytic activity;GO:0051539//4 iron, 4 sulfur cluster binding	GO:0006284//base-excision repair	ko03410//Base excision repair
TraesCS1A01G350600	14	2.52	5.595	4.59	2.5	gi|475604721|gb|EMT25824.1|/3.5e-166/hypothetical protein F775_32494 [Aegilops tauschii]//gi|475604721|gb|EMT25824.1|/5.3e-167/hypothetical protein F775_32494 [Aegilops tauschii]	GO:0005634//nucleus;GO:0005737//cytoplasm	-	GO:0009220//pyrimidine ribonucleotide biosynthetic process;GO:0009793//embryo development ending in seed dormancy;GO:0009855//determination of bilateral symmetry;GO:0009960//endosperm development;GO:0010197//polar nucleus fusion;GO:0042273//ribosomal large subunit biogenesis	ko03040//Spliceosome;ko03018//RNA degradation
TraesCS1A01G350800	0	4.17	1.515	0.565	0.665	gi|326499153|dbj|BAK06067.1|/4.0e-75/predicted protein [Hordeum vulgare subsp. vulgare]	-	-	-	ko04626//Plant-pathogen interaction
TraesCS1A01G350900	1	7.665	0.155	0	0.11	gi|475587636|gb|EMT20610.1|/1.9e-13/hypothetical protein F775_42667 [Aegilops tauschii]	-	-	-	-
TraesCS1A01G351000	2	112.435	14.255	13.325	18.215	gi|13624653|emb|CAC36956.1|/1.1e-47/putative nuclear protein [Hordeum vulgare subsp. vulgare]	-	-	-	-
TraesCS1A01G351600	2	26.14	0.195	0.35	0.265	gi|474051805|gb|EMS53696.1|/1.4e-271/Cytochrome P450 94A1 [Triticum urartu]	-	GO:0004497//monooxygenase activity;GO:0005506//iron ion binding;GO:0016705//oxidoreductase activity, acting on paired donors, with incorporation or reduction of molecular oxygen;GO:0020037//heme binding	GO:0055114//oxidation-reduction process	ko00073//Cutin, suberine and wax biosynthesis
TraesCS1A01G351900	8	11.94	14.92	15.62	3.88	gi|342186837|emb|CCC14964.1|/9.4e-298/putative glycosyl transferase [Triticum aestivum]	GO:0016021//integral component of membrane	GO:0016757//transferase activity, transferring glycosyl groups	-	ko00514//Other types of O-glycan biosynthesis
TraesCS1A01G352600	12	0.625	2.47	1.105	0.575	gi|475550956|gb|EMT11569.1|/1.6e-113/Pentatricopeptide repeat-containing protein [Aegilops tauschii]	GO:0016021//integral component of membrane	GO:0015238//drug transmembrane transporter activity;GO:0015297//antiporter activity	GO:0006855//drug transmembrane transport	-
TraesCS1A01G352800	0	23.57	14.11	7.715	2.685	gi|326495824|dbj|BAJ90534.1|/3.8e-63/predicted protein [Hordeum vulgare subsp. vulgare]	GO:0000276//mitochondrial proton-transporting ATP synthase complex, coupling factor F(o)	GO:0015078//hydrogen ion transmembrane transporter activity	GO:0015986//ATP synthesis coupled proton transport	ko01100//Metabolic pathways;ko00190//Oxidative phosphorylation
TraesCS1A01G353800	8	11.935	12.39	9.68	2.245	gi|113579692|dbj|BAF18055.1|/9.6e-140/Os05g0533500 [Oryza sativa Japonica Group]	GO:0005737//cytoplasm	GO:0009001//serine O-acetyltransferase activity	GO:0006535//cysteine biosynthetic process from serine	ko01100//Metabolic pathways;ko01110//Biosynthesis of secondary metabolites;ko01200//Carbon metabolism;ko01230//Biosynthesis of amino acids;ko00270//Cysteine and methionine metabolism;ko00920//Sulfur metabolism
TraesCS1A01G354400	11	52.65	130.965	70.75	29.31	gi|194689338|gb|ACF78753.1|/1.9e-196/unknown [Zea mays]	GO:0022625//cytosolic large ribosomal subunit	GO:0003735//structural constituent of ribosome	GO:0006412//translation	ko03010//Ribosome
TraesCS1A01G354700	14	34.235	96.805	85.125	45.05	gi|48843824|gb|AAT47083.1|/3.1e-60/unknown protein [Oryza sativa Japonica Group]	GO:0016021//integral component of membrane	-	-	-
TraesCS1A01G355200	15	2.165	6.96	5.835	5.2	gi|327555165|gb|AEB00838.1|/5.2e-241/hexokinase 2, partial [Hordeum vulgare subsp. vulgare]//gi|48843819|gb|AAT47078.1|/2.7e-223/unknown protein [Oryza sativa Japonica Group]	GO:0005829//cytosol	GO:0004340//glucokinase activity;GO:0005524//ATP binding;GO:0005536//glucose binding;GO:0008865//fructokinase activity;GO:0019158//mannokinase activity	GO:0001678//cellular glucose homeostasis;GO:0006096//glycolytic process;GO:0046835//carbohydrate phosphorylation;GO:0051156//glucose 6-phosphate metabolic process	ko01100//Metabolic pathways;ko01110//Biosynthesis of secondary metabolites;ko00500//Starch and sucrose metabolism;ko01200//Carbon metabolism;ko00010//Glycolysis / Gluconeogenesis;ko00520//Amino sugar and nucleotide sugar metabolism;ko00052//Galactose metabolism;ko00051//Fructose and mannose metabolism
TraesCS1A01G357400	2	1.005	0.105	0.07	0.1	gi|326520954|dbj|BAJ92840.1|/9.7e-219/predicted protein [Hordeum vulgare subsp. vulgare]	-	GO:0003676//nucleic acid binding	-	ko03010//Ribosome
TraesCS1A01G357500	12	8.585	23.46	13.155	9.485	gi|474350439|gb|EMS62963.1|/2.3e-253/Mitochondrial outer membrane protein porin [Triticum urartu]//gi|474350439|gb|EMS62963.1|/2.9e-275/Mitochondrial outer membrane protein porin [Triticum urartu]//gi|474350439|gb|EMS62963.1|/4.1e-255/Mitochondrial outer membrane protein porin [Triticum urartu]	GO:0005741//mitochondrial outer membrane	-	GO:0055085//transmembrane transport	ko03015//mRNA surveillance pathway
TraesCS1A01G357600	15	0	1.07	0.33	0.04	gi|475586068|gb|EMT20212.1|/2.3e-126/Myb-like protein J [Aegilops tauschii]	GO:0005634//nucleus	GO:0003677//DNA binding	GO:0006355//regulation of transcription, DNA-templated	ko04712//Circadian rhythm - plant
TraesCS1A01G357900	0	12.08	9.695	4.835	5.045	gi|73913050|gb|AAZ91463.1|/0.0e+00/delta-1-pyrroline-5-carboxylate dehydrogenase [Triticum turgidum]	GO:0005739//mitochondrion;GO:0009507//chloroplast	GO:0003842//1-pyrroline-5-carboxylate dehydrogenase activity;GO:0004028//3-chloroallyl aldehyde dehydrogenase activity;GO:0004029//aldehyde dehydrogenase (NAD) activity;GO:0008270//zinc ion binding;GO:0050897//cobalt ion binding	GO:0010133//proline catabolic process to glutamate;GO:0055114//oxidation-reduction process;GO:0072593//reactive oxygen species metabolic process	ko01100//Metabolic pathways;ko00330//Arginine and proline metabolism;ko00250//Alanine, aspartate and glutamate metabolism
TraesCS1A01G358400	2	12.155	0.435	0.26	0.7	gi|924501998|gb|ALC04268.1|/3.3e-78/WRKY51 transcriptional factor [Triticum aestivum]	-	GO:0003700//transcription factor activity, sequence-specific DNA binding;GO:0043565//sequence-specific DNA binding	GO:0006355//regulation of transcription, DNA-templated	ko04626//Plant-pathogen interaction
TraesCS1A01G359100	2	70.395	7.905	10.085	3.135	gi|326504824|dbj|BAK06703.1|/8.1e-174/predicted protein [Hordeum vulgare subsp. vulgare]	-	GO:0004674//protein serine/threonine kinase activity;GO:0005524//ATP binding	GO:0006468//protein phosphorylation	-
TraesCS1A01G359800	0	142.96	144.37	54.865	22.995	gi|357502337|ref|XP_003621457.1|/5.2e-66/core histone H2A/H2B/H3/H4 [Medicago truncatula]	GO:0000786//nucleosome;GO:0005634//nucleus	GO:0003677//DNA binding;GO:0046982//protein heterodimerization activity	-	-
TraesCS1A01G359900	0	159.25	117.21	55.095	19.785	gi|413949623|gb|AFW82272.1|/8.9e-50/histone H4.3 [Zea mays]	GO:0000788//nuclear nucleosome;GO:0005730//nucleolus;GO:0005774//vacuolar membrane;GO:0005794//Golgi apparatus;GO:0005829//cytosol;GO:0005886//plasma membrane;GO:0009506//plasmodesma;GO:0009507//chloroplast;GO:0009579//thylakoid;GO:0016021//integral component of membrane	GO:0000166//nucleotide binding;GO:0003677//DNA binding;GO:0042393//histone binding;GO:0046982//protein heterodimerization activity	GO:0006334//nucleosome assembly;GO:0009414//response to water deprivation	-
TraesCS1A01G360000	0	104.46	88.175	33.82	15.415	gi|300681467|emb|CBH32561.1|/5.2e-66/histone H3, expressed [Triticum aestivum]	GO:0000786//nucleosome;GO:0005634//nucleus	GO:0003677//DNA binding;GO:0046982//protein heterodimerization activity	-	-
TraesCS1A01G360200	0	89.32	98.94	44.115	16.33	gi|357502337|ref|XP_003621457.1|/5.2e-66/core histone H2A/H2B/H3/H4 [Medicago truncatula]	GO:0000786//nucleosome;GO:0005634//nucleus	GO:0003677//DNA binding;GO:0046982//protein heterodimerization activity	-	-
TraesCS1A01G360500	11	22.165	45.455	24.84	12.305	gi|474276985|gb|EMS61093.1|/4.3e-201/Nucleosome assembly protein 1-like 1 [Triticum urartu]//gi|474276985|gb|EMS61093.1|/4.7e-178/Nucleosome assembly protein 1-like 1 [Triticum urartu]	GO:0005634//nucleus;GO:0005737//cytoplasm	-	GO:0006334//nucleosome assembly	-
TraesCS1A01G360600	0	8.34	0.235	0	0	-	-	-	-	-
TraesCS1A01G361000	2	8.665	3.33	2.325	2.285	gi|357128651|ref|XP_003565984.1|/8.2e-113/PREDICTED: uncharacterized protein ycf36 [Brachypodium distachyon]	GO:0016021//integral component of membrane	-	-	-
TraesCS1A01G361200	14	0.285	2.165	0.855	0.5	gi|317374863|sp|B8AW67.1|FEN11_ORYSI/9.8e-187/RecName: Full=Flap endonuclease 1-A; Short=FEN-1-A; AltName: Full=Flap structure-specific endonuclease 1-A	GO:0005654//nucleoplasm;GO:0005730//nucleolus;GO:0005739//mitochondrion	GO:0000287//magnesium ion binding;GO:0003677//DNA binding;GO:0008409//5'-3' exonuclease activity;GO:0017108//5'-flap endonuclease activity	GO:0006284//base-excision repair;GO:0043137//DNA replication, removal of RNA primer;GO:0090305//nucleic acid phosphodiester bond hydrolysis	ko03410//Base excision repair;ko03030//DNA replication;ko03450//Non-homologous end-joining
TraesCS1A01G361300	8	32.595	26.24	29.115	4.715	gi|226530975|ref|NP_001150526.1|/1.1e-55/EMB2752 [Zea mays]	GO:0016021//integral component of membrane	-	-	-
TraesCS1A01G361400	12	1.135	5	2.035	1.43	gi|475611613|gb|EMT28156.1|/9.1e-277/Chaperonin CPN60-like 2, mitochondrial [Aegilops tauschii]	GO:0005739//mitochondrion;GO:0005774//vacuolar membrane	GO:0005524//ATP binding	GO:0042026//protein refolding	ko03018//RNA degradation
TraesCS1A01G361600	0	153.985	145.63	58.46	40.58	gi|122044864|sp|P05621.2|H2B2_WHEAT/1.7e-60/RecName: Full=Histone H2B.2	GO:0000786//nucleosome;GO:0005634//nucleus	GO:0003677//DNA binding;GO:0046982//protein heterodimerization activity	-	-
TraesCS1A01G361700	0	152.095	135.34	49.795	25.89	gi|300681467|emb|CBH32561.1|/5.2e-66/histone H3, expressed [Triticum aestivum]	GO:0000786//nucleosome;GO:0005634//nucleus	GO:0003677//DNA binding;GO:0046982//protein heterodimerization activity	-	-
TraesCS1A01G361900	0	280.59	327.83	111.885	56.57	gi|357502337|ref|XP_003621457.1|/5.2e-66/core histone H2A/H2B/H3/H4 [Medicago truncatula]	GO:0000786//nucleosome;GO:0005634//nucleus	GO:0003677//DNA binding;GO:0046982//protein heterodimerization activity	-	-
TraesCS1A01G362000	15	1.49	5.88	3.96	3.42	gi|474414534|gb|EMS67094.1|/0.0e+00/Histone-lysine N-methyltransferase, H3 lysine-9 specific SUVH1 [Triticum urartu]	GO:0005634//nucleus;GO:0005694//chromosome	GO:0008270//zinc ion binding;GO:0018024//histone-lysine N-methyltransferase activity;GO:0042393//histone binding	GO:0034968//histone lysine methylation	ko00310//Lysine degradation
TraesCS1A01G362100	2	55.365	3.025	2.68	1.855	gi|226528936|ref|NP_001145931.1|/1.9e-23/uncharacterized protein LOC100279454 [Zea mays]	GO:0016021//integral component of membrane	-	-	-
TraesCS1A01G363300	15	2.525	7.705	5.985	5.535	gi|326499854|dbj|BAJ90762.1|/5.0e-45/predicted protein [Hordeum vulgare subsp. vulgare]//gi|326499854|dbj|BAJ90762.1|/6.8e-45/predicted protein [Hordeum vulgare subsp. vulgare]	-	-	-	ko04144//Endocytosis;ko04141//Protein processing in endoplasmic reticulum;ko03040//Spliceosome
TraesCS1A01G363700	8	345.17	510.875	339.245	98.74	gi|473980400|gb|EMS51532.1|/4.9e-105/60S ribosomal protein L28-1 [Triticum urartu]	GO:0005840//ribosome	GO:0003735//structural constituent of ribosome	GO:0006412//translation	ko03010//Ribosome
TraesCS1A01G363800	2	13.145	2.375	4.305	2.79	gi|1002271327|ref|XP_015639996.1|/3.7e-195/PREDICTED: putative aminoacrylate hydrolase RutD isoform X1 [Oryza sativa Japonica Group]//gi|326488687|dbj|BAJ97955.1|/2.9e-171/predicted protein, partial [Hordeum vulgare subsp. vulgare]//gi|326504962|dbj|BAK06772.1|/1.7e-183/predicted protein, partial [Hordeum vulgare subsp. vulgare]//gi|475627209|gb|EMT33594.1|/1.6e-155/hypothetical protein F775_2795…	-	GO:0016787//hydrolase activity	-	-
TraesCS1A01G364000	17	1.84	18.635	119.72	348.81	gi|926463771|gb|ALD18913.1|/3.5e-15/LEA3 [Triticum turgidum subsp. durum]//gi|926463771|gb|ALD18913.1|/4.1e-15/LEA3 [Triticum turgidum subsp. durum]	-	-	-	-
TraesCS1A01G364100	7	0.165	0.095	0	2.17	-	-	-	-	-
TraesCS1A01G364200	15	3.48	19.51	24.04	19.33	gi|475591141|gb|EMT21662.1|/7.3e-188/hypothetical protein F775_28432 [Aegilops tauschii]	GO:0016021//integral component of membrane	GO:0008289//lipid binding	-	-
TraesCS1A01G364600	14	13.41	27.765	26.355	13.385	gi|357132731|ref|XP_003567982.1|/5.3e-189/PREDICTED: lys-63-specific deubiquitinase BRCC36-like [Brachypodium distachyon]	GO:0016020//membrane	-	-	-
TraesCS1A01G364700	0	20.565	8.425	2.045	1.675	gi|326510639|dbj|BAJ87536.1|/3.2e-40/predicted protein [Hordeum vulgare subsp. vulgare]	-	-	-	-
TraesCS1A01G364800	11	1.7	3.63	1.615	0.665	gi|326528133|dbj|BAJ89118.1|/5.9e-194/predicted protein [Hordeum vulgare subsp. vulgare]//gi|326528133|dbj|BAJ89118.1|/6.2e-227/predicted protein [Hordeum vulgare subsp. vulgare]//gi|326528133|dbj|BAJ89118.1|/8.7e-218/predicted protein [Hordeum vulgare subsp. vulgare]//gi|475548558|gb|EMT11105.1|/7.9e-154/Putative polygalacturonase [Aegilops tauschii]	GO:0005576//extracellular region	GO:0004650//polygalacturonase activity	GO:0005975//carbohydrate metabolic process;GO:0071555//cell wall organization	ko01100//Metabolic pathways;ko00500//Starch and sucrose metabolism;ko00040//Pentose and glucuronate interconversions
TraesCS1A01G365200	6	0.07	0	0.31	3.495	gi|475571332|gb|EMT16221.1|/1.6e-207/Putative polygalacturonase [Aegilops tauschii]	-	GO:0016798//hydrolase activity, acting on glycosyl bonds	GO:0008152//metabolic process	ko01100//Metabolic pathways;ko00500//Starch and sucrose metabolism;ko00040//Pentose and glucuronate interconversions
TraesCS1A01G365300	15	1.32	70.14	68.85	16.965	gi|475550882|gb|EMT11540.1|/7.4e-215/Putative polygalacturonase [Aegilops tauschii]	-	GO:0004650//polygalacturonase activity	GO:0005975//carbohydrate metabolic process	ko01100//Metabolic pathways;ko00500//Starch and sucrose metabolism;ko00040//Pentose and glucuronate interconversions
TraesCS1A01G365400	11	1.765	3.35	1.085	0.575	gi|212720578|ref|NP_001131234.1|/8.9e-89/uncharacterized protein LOC100192543 [Zea mays]	GO:0016021//integral component of membrane	-	GO:0045492//xylan biosynthetic process	-
TraesCS1A01G365600	14	6.26	12.415	9.965	4.19	gi|673921607|ref|NP_001288528.1|/1.2e-214/AP-1 complex subunit mu-2 [Zea mays]	GO:0030131//clathrin adaptor complex	-	GO:0006886//intracellular protein transport;GO:0016192//vesicle-mediated transport	-
TraesCS1A01G365800	15	16.435	36.225	38.645	35.705	gi|473817517|gb|EMS46921.1|/4.3e-205/Farnesyl pyrophosphate synthase [Triticum urartu]	-	GO:0004337//geranyltranstransferase activity	GO:0008299//isoprenoid biosynthetic process	ko01100//Metabolic pathways;ko01110//Biosynthesis of secondary metabolites;ko00900//Terpenoid backbone biosynthesis
TraesCS1A01G365900	1	3.25	0.125	0	0.145	gi|475620033|gb|EMT30968.1|/5.9e-147/Myb-related protein Hv33 [Aegilops tauschii]	GO:0005634//nucleus	GO:0003677//DNA binding	GO:0006355//regulation of transcription, DNA-templated	ko04626//Plant-pathogen interaction
TraesCS1A01G366500	0	6.71	2.74	1.435	0.84	gi|475575092|gb|EMT17172.1|/7.3e-254/Cytochrome P450 89A2 [Aegilops tauschii]	GO:0016021//integral component of membrane	GO:0005506//iron ion binding;GO:0016709//oxidoreductase activity, acting on paired donors, with incorporation or reduction of molecular oxygen, NAD(P)H as one donor, and incorporation of one atom of oxygen;GO:0020037//heme binding	GO:0044550//secondary metabolite biosynthetic process;GO:0055114//oxidation-reduction process	ko01100//Metabolic pathways;ko01110//Biosynthesis of secondary metabolites;ko00945//Stilbenoid, diarylheptanoid and gingerol biosynthesis;ko00903//Limonene and pinene degradation
TraesCS1A01G366600	8	2.64	51.115	9.905	0	gi|474438874|gb|EMS68325.1|/2.4e-97/hypothetical protein TRIUR3_16780 [Triticum urartu]	-	GO:0004857//enzyme inhibitor activity	GO:0043086//negative regulation of catalytic activity	-
TraesCS1A01G366900	2	5.46	0.18	0.325	0.11	gi|113579762|dbj|BAF18125.1|/1.7e-144/Os05g0545300, partial [Oryza sativa Japonica Group]	GO:0005737//cytoplasm	GO:0004702//receptor signaling protein serine/threonine kinase activity;GO:0005524//ATP binding	GO:0006468//protein phosphorylation	-
TraesCS1A01G367000	2	4.92	0.075	0.08	0.36	gi|113579763|dbj|BAF18126.1|/4.1e-131/Os05g0545400, partial [Oryza sativa Japonica Group]	GO:0005737//cytoplasm	GO:0004702//receptor signaling protein serine/threonine kinase activity;GO:0005524//ATP binding	GO:0006468//protein phosphorylation	-
TraesCS1A01G367100	2	2.765	0.075	0.115	0.195	gi|326517932|dbj|BAK07218.1|/1.3e-174/predicted protein, partial [Hordeum vulgare subsp. vulgare]	GO:0005737//cytoplasm	GO:0004702//receptor signaling protein serine/threonine kinase activity;GO:0005524//ATP binding	GO:0006468//protein phosphorylation	-
TraesCS1A01G367200	2	3.795	1.065	1.465	1.425	gi|326517932|dbj|BAK07218.1|/1.9e-168/predicted protein, partial [Hordeum vulgare subsp. vulgare]	GO:0005737//cytoplasm	GO:0004702//receptor signaling protein serine/threonine kinase activity;GO:0005524//ATP binding	GO:0006468//protein phosphorylation	-
TraesCS1A01G367900	11	167.985	218.645	81.59	50.925	gi|122044864|sp|P05621.2|H2B2_WHEAT/3.3e-61/RecName: Full=Histone H2B.2	GO:0000786//nucleosome;GO:0005634//nucleus	GO:0003677//DNA binding;GO:0046982//protein heterodimerization activity	-	-
TraesCS1A01G368000	11	123.485	214.66	101.03	31.19	gi|122044864|sp|P05621.2|H2B2_WHEAT/3.3e-61/RecName: Full=Histone H2B.2	GO:0000786//nucleosome;GO:0005634//nucleus	GO:0003677//DNA binding;GO:0046982//protein heterodimerization activity	-	-
TraesCS1A01G368100	8	27.745	24.815	23.2	8.78	gi|32966259|gb|AAP92158.1|/3.3e-37/apoptosis-related protein [Oryza sativa Indica Group]	GO:0005829//cytosol	GO:0003677//DNA binding	-	-
TraesCS1A01G369400	15	1.045	6.98	3.905	2.72	gi|669028837|emb|CDM82780.1|/0.0e+00/unnamed protein product [Triticum aestivum]	GO:0005739//mitochondrion;GO:0005829//cytosol	GO:0003723//RNA binding;GO:0004818//glutamate-tRNA ligase activity;GO:0004819//glutamine-tRNA ligase activity;GO:0005524//ATP binding	GO:0006424//glutamyl-tRNA aminoacylation;GO:0006425//glutaminyl-tRNA aminoacylation	ko01100//Metabolic pathways;ko01110//Biosynthesis of secondary metabolites;ko00970//Aminoacyl-tRNA biosynthesis;ko00860//Porphyrin and chlorophyll metabolism
TraesCS1A01G369600	1	46.755	19.015	5.605	7.575	gi|17887465|gb|AAL40895.1|/1.2e-296/phosphoethanolamine methyltransferase [Triticum aestivum]//gi|475596030|gb|EMT23240.1|/1.3e-282/Phosphoethanolamine N-methyltransferase 1 [Aegilops tauschii]	GO:0005737//cytoplasm	GO:0000234//phosphoethanolamine N-methyltransferase activity	GO:0006656//phosphatidylcholine biosynthetic process;GO:0032259//methylation	ko00564//Glycerophospholipid metabolism
TraesCS1A01G369700	14	8.645	28.13	25.165	14.405	gi|219362511|ref|NP_001136989.1|/1.8e-269/uncharacterized protein LOC100217151 [Zea mays]	GO:0030136//clathrin-coated vesicle	GO:0005545//1-phosphatidylinositol binding;GO:0030276//clathrin binding	GO:0048268//clathrin coat assembly	ko01100//Metabolic pathways;ko01110//Biosynthesis of secondary metabolites;ko01230//Biosynthesis of amino acids;ko01210//2-Oxocarboxylic acid metabolism;ko00770//Pantothenate and CoA biosynthesis;ko00290//Valine, leucine and isoleucine biosynthesis
TraesCS1A01G370100	15	1.92	10.975	18.26	11.175	gi|119388713|gb|ABL74253.1|/1.4e-212/alcohol dehydrogenase ADH3D [Triticum aestivum]	-	GO:0008270//zinc ion binding;GO:0016491//oxidoreductase activity	GO:0055114//oxidation-reduction process	ko01100//Metabolic pathways;ko01110//Biosynthesis of secondary metabolites;ko00010//Glycolysis / Gluconeogenesis;ko00592//alpha-Linolenic acid metabolism;ko00350//Tyrosine metabolism;ko00071//Fatty acid degradation;ko01220//Degradation of aromatic compounds
TraesCS1A01G370400	3	11.89	0	0	0.225	gi|475572461|gb|EMT16504.1|/1.2e-74/Ethylene-responsive transcription factor ERF109 [Aegilops tauschii]	GO:0005634//nucleus	GO:0003677//DNA binding;GO:0003700//transcription factor activity, sequence-specific DNA binding	GO:0002679//respiratory burst involved in defense response;GO:0006355//regulation of transcription, DNA-templated;GO:0009693//ethylene biosynthetic process;GO:0035556//intracellular signal transduction	-
TraesCS1A01G370600	1	110.7	0.07	0	1.015	gi|226492461|ref|NP_001147356.1|/1.3e-142/AP2 domain containing protein [Zea mays]	GO:0005634//nucleus	GO:0003677//DNA binding;GO:0003700//transcription factor activity, sequence-specific DNA binding	GO:0006355//regulation of transcription, DNA-templated	-
TraesCS1A01G370700	3	55.66	0	0	0.515	gi|399658290|gb|AFP49820.1|/1.4e-59/ethylene responsive transcription factor 6 [Triticum turgidum subsp. durum]	-	-	GO:0006351//transcription, DNA-templated	-
TraesCS1A01G371100	15	1.915	5.16	3.585	4.265	gi|475531613|gb|EMT08110.1|/2.5e-159/hypothetical protein F775_14598 [Aegilops tauschii]	-	-	-	ko00970//Aminoacyl-tRNA biosynthesis
TraesCS1A01G371700	8	0.82	1.775	2.195	0.24	gi|473945062|gb|EMS50481.1|/3.4e-108/hypothetical protein TRIUR3_05604 [Triticum urartu]	GO:0005739//mitochondrion;GO:0016021//integral component of membrane	-	-	-
TraesCS1A01G371900	11	12.015	20.21	9.875	3.55	gi|326490820|dbj|BAJ90077.1|/3.0e-287/predicted protein [Hordeum vulgare subsp. vulgare]	GO:0009536//plastid	GO:0004795//threonine synthase activity;GO:0030170//pyridoxal phosphate binding	GO:0006520//cellular amino acid metabolic process	ko01100//Metabolic pathways;ko01110//Biosynthesis of secondary metabolites;ko01230//Biosynthesis of amino acids;ko00260//Glycine, serine and threonine metabolism;ko00750//Vitamin B6 metabolism
TraesCS1A01G372300	2	2.64	0.45	0.535	0.33	gi|226497110|ref|NP_001141742.1|/7.8e-139/putative AP2/EREBP transcription factor superfamily protein [Zea mays]	GO:0005634//nucleus	GO:0003677//DNA binding;GO:0003700//transcription factor activity, sequence-specific DNA binding	GO:0006355//regulation of transcription, DNA-templated	-
TraesCS1A01G372700	17	0.125	0.185	0.815	9.065	gi|154759403|gb|ABS85196.1|/5.2e-80/putative late embryogenesis abundant protein [Hordeum vulgare]	-	-	-	ko01100//Metabolic pathways;ko01110//Biosynthesis of secondary metabolites;ko00500//Starch and sucrose metabolism;ko00010//Glycolysis / Gluconeogenesis;ko00230//Purine metabolism;ko00520//Amino sugar and nucleotide sugar metabolism;ko00052//Galactose metabolism;ko00030//Pentose phosphate pathway
TraesCS1A01G373000	8	9.28	4.37	6.305	2.04	gi|474114400|gb|EMS55807.1|/2.0e-186/Putative lipid phosphate phosphatase 3, chloroplastic [Triticum urartu]	GO:0005887//integral component of plasma membrane	GO:0008195//phosphatidate phosphatase activity	GO:0006644//phospholipid metabolic process;GO:0007165//signal transduction;GO:0046839//phospholipid dephosphorylation	ko01100//Metabolic pathways;ko01110//Biosynthesis of secondary metabolites;ko00561//Glycerolipid metabolism;ko00564//Glycerophospholipid metabolism;ko00600//Sphingolipid metabolism;ko00565//Ether lipid metabolism
TraesCS1A01G373200	2	3.75	0.795	0.515	0.695	gi|474365677|gb|EMS63498.1|/1.6e-95/E3 ubiquitin ligase BIG BROTHER-related protein [Triticum urartu]	-	GO:0008270//zinc ion binding;GO:0016874//ligase activity	-	-
TraesCS1A01G374200	3	10.905	0.61	1.19	2.86	gi|669028063|emb|CDM81734.1|/2.5e-46/unnamed protein product [Triticum aestivum]	-	-	-	ko01100//Metabolic pathways;ko01110//Biosynthesis of secondary metabolites;ko00010//Glycolysis / Gluconeogenesis;ko00592//alpha-Linolenic acid metabolism;ko00350//Tyrosine metabolism;ko00071//Fatty acid degradation
TraesCS1A01G374600	8	0.4	1.775	0.68	0	gi|475591352|gb|EMT21726.1|/3.1e-237/Lymphoid-specific helicase [Aegilops tauschii]	-	GO:0004386//helicase activity;GO:0005524//ATP binding	-	-
TraesCS1A01G374900	12	1.355	3.245	1.175	0.92	gi|475491014|gb|EMT03534.1|/0.0e+00/hypothetical protein F775_05514 [Aegilops tauschii]	GO:0016021//integral component of membrane	-	-	-
TraesCS1A01G375000	0	10.19	2.015	1.12	0.225	gi|669029616|emb|CDM83881.1|/3.3e-33/unnamed protein product [Triticum aestivum]	-	-	-	ko04144//Endocytosis;ko04141//Protein processing in endoplasmic reticulum;ko03040//Spliceosome
TraesCS1A01G375100	15	7.605	55.955	75.79	54.955	gi|475592969|gb|EMT22245.1|/7.2e-35/hypothetical protein F775_30060 [Aegilops tauschii]	-	-	-	-
TraesCS1A01G375600	16	4.16	7.015	15.71	10.43	gi|475600559|gb|EMT24571.1|/2.0e-189/Heat stress transcription factor A-2c [Aegilops tauschii]//gi|475600559|gb|EMT24571.1|/3.9e-185/Heat stress transcription factor A-2c [Aegilops tauschii]	GO:0005634//nucleus	GO:0003700//transcription factor activity, sequence-specific DNA binding;GO:0042802//identical protein binding;GO:0043565//sequence-specific DNA binding	GO:0006355//regulation of transcription, DNA-templated	-
TraesCS1A01G376100	15	3.92	11.63	9.35	8.535	gi|473887065|gb|EMS48207.1|/3.3e-264/U4/U6 small nuclear ribonucleoprotein Prp31 [Triticum urartu]//gi|473887065|gb|EMS48207.1|/9.7e-242/U4/U6 small nuclear ribonucleoprotein Prp31 [Triticum urartu]	GO:0005687//U4 snRNP;GO:0005690//U4atac snRNP;GO:0019013//viral nucleocapsid;GO:0046540//U4/U6 x U5 tri-snRNP complex;GO:0071011//precatalytic spliceosome	-	GO:0000244//spliceosomal tri-snRNP complex assembly	ko03040//Spliceosome
TraesCS1A01G376400	0	1.71	1.37	0.42	0.535	gi|475573329|gb|EMT16726.1|/8.8e-306/Chloroplastic group IIA intron splicing facilitator CRS1, chloroplastic [Aegilops tauschii]	GO:0009507//chloroplast	GO:0003723//RNA binding	GO:0006655//phosphatidylglycerol biosynthetic process;GO:0009737//response to abscisic acid;GO:0009902//chloroplast relocation;GO:0010027//thylakoid membrane organization;GO:0016117//carotenoid biosynthetic process;GO:0019288//isopentenyl diphosphate biosynthetic process, methylerythritol 4-phosphate pathway;GO:0034660//ncRNA metabolic process	ko03018//RNA degradation
TraesCS1A01G378000	11	79.645	151.875	61.93	17.805	gi|219363167|ref|NP_001136800.1|/9.0e-136/guanine nucleotide-binding protein beta subunit-like protein [Zea mays]	-	-	-	-
TraesCS1A01G378200	15	2.7	15.43	15.25	10.805	gi|326493336|dbj|BAJ85129.1|/4.9e-290/predicted protein [Hordeum vulgare subsp. vulgare]	GO:0005615//extracellular space;GO:0030173//integral component of Golgi membrane	GO:0003756//protein disulfide isomerase activity;GO:0016971//flavin-linked sulfhydryl oxidase activity	GO:0006457//protein folding;GO:0045454//cell redox homeostasis;GO:0055114//oxidation-reduction process	-
TraesCS1A01G378500	2	14.685	0	0	0	gi|326491271|dbj|BAK05735.1|/1.2e-76/predicted protein [Hordeum vulgare subsp. vulgare]	-	-	-	-
TraesCS1A01G378900	11	0.515	1.07	0.14	0.09	gi|473990218|gb|EMS51834.1|/0.0e+00/hypothetical protein TRIUR3_03672 [Triticum urartu]	GO:0016021//integral component of membrane	GO:0008017//microtubule binding	GO:0000226//microtubule cytoskeleton organization;GO:0000910//cytokinesis	-
TraesCS1A01G379000	11	87.04	118.375	57.4	26.515	gi|525291|emb|CAA52636.1|/6.8e-306/ATP synthase beta subunit [Triticum aestivum]	GO:0005754//mitochondrial proton-transporting ATP synthase, catalytic core	GO:0005524//ATP binding;GO:0046933//proton-transporting ATP synthase activity, rotational mechanism	GO:0015986//ATP synthesis coupled proton transport;GO:0015991//ATP hydrolysis coupled proton transport	ko01100//Metabolic pathways;ko00190//Oxidative phosphorylation
TraesCS1A01G379300	11	5.255	10.675	7.14	4.795	gi|474405810|gb|EMS66462.1|/1.8e-242/hypothetical protein TRIUR3_03326 [Triticum urartu]//gi|474405810|gb|EMS66462.1|/4.2e-247/hypothetical protein TRIUR3_03326 [Triticum urartu]	GO:0031428//box C/D snoRNP complex;GO:0032040//small-subunit processome	GO:0030515//snoRNA binding	GO:0000154//rRNA modification	ko03008//Ribosome biogenesis in eukaryotes
TraesCS1A01G380700	0	5.675	7.12	2.225	0.74	gi|474100629|gb|EMS55241.1|/5.0e-89/Histone chaperone ASF1B [Triticum urartu]	GO:0005634//nucleus	-	GO:0006333//chromatin assembly or disassembly	-
TraesCS1A01G381100	11	2.35	4.82	1.665	1.245	gi|212722216|ref|NP_001132724.1|/1.0e-62/uncharacterized protein LOC100194209 [Zea mays]	GO:0005840//ribosome;GO:0072546//ER membrane protein complex	GO:0003735//structural constituent of ribosome	GO:0006412//translation	ko03010//Ribosome
TraesCS1A01G382200	16	0.235	0.25	3.535	1.125	gi|475597920|gb|EMT23758.1|/4.8e-216/GDSL esterase/lipase [Aegilops tauschii]	-	GO:0016788//hydrolase activity, acting on ester bonds	-	ko01100//Metabolic pathways;ko01110//Biosynthesis of secondary metabolites;ko04144//Endocytosis;ko00511//Other glycan degradation;ko00906//Carotenoid biosynthesis
TraesCS1A01G382800	12	3.055	16.395	6.7	5.355	gi|429467295|gb|AFZ85291.1|/0.0e+00/asparagine synthetase [Secale cereale x Triticum turgidum subsp. durum]//gi|429467295|gb|AFZ85291.1|/2.3e-270/asparagine synthetase [Secale cereale x Triticum turgidum subsp. durum]	GO:0005829//cytosol	GO:0004066//asparagine synthase (glutamine-hydrolyzing) activity;GO:0042803//protein homodimerization activity	GO:0006529//asparagine biosynthetic process;GO:0006541//glutamine metabolic process	ko01100//Metabolic pathways;ko01110//Biosynthesis of secondary metabolites;ko00250//Alanine, aspartate and glutamate metabolism
TraesCS1A01G383500	11	13.335	32.145	21.37	5.845	gi|474426729|gb|EMS67750.1|/1.4e-56/60S ribosomal protein L35a-1 [Triticum urartu]	GO:0022625//cytosolic large ribosomal subunit	GO:0003735//structural constituent of ribosome	GO:0002181//cytoplasmic translation;GO:0042273//ribosomal large subunit biogenesis	ko03010//Ribosome
TraesCS1A01G384000	14	1.24	2.69	3.36	1.035	gi|326523819|dbj|BAJ93080.1|/1.0e-201/predicted protein, partial [Hordeum vulgare subsp. vulgare]	GO:0005739//mitochondrion	GO:0016491//oxidoreductase activity;GO:0046872//metal ion binding	GO:0055114//oxidation-reduction process	-
TraesCS1A01G384200	2	4.78	0.955	1.03	0.95	gi|475409579|gb|EMT00899.1|/1.4e-113/DNA replication complex GINS protein PSF2 [Aegilops tauschii]//gi|475409579|gb|EMT00899.1|/1.5e-106/DNA replication complex GINS protein PSF2 [Aegilops tauschii]	GO:0000811//GINS complex;GO:0031298//replication fork protection complex	GO:0043138//3'-5' DNA helicase activity	GO:0000727//double-strand break repair via break-induced replication;GO:0032508//DNA duplex unwinding;GO:1902975//mitotic DNA replication initiation	-
TraesCS1A01G384800	2	39.98	4.18	2.09	2.155	gi|543177598|gb|AGV54820.1|/1.3e-34/cell wall-associated hydrolase [Phaseolus vulgaris]	GO:0009507//chloroplast	GO:0016787//hydrolase activity	-	-
TraesCS1A01G384900	2	13.635	1.125	1.15	1.82	gi|145408596|ref|YP_001152220.1|/8.1e-20/ORF107c [Pinus koraiensis]	GO:0005739//mitochondrion;GO:0009507//chloroplast;GO:0016020//membrane	-	-	-
TraesCS1A01G385000	12	3.835	5.415	1.35	1.86	gi|14017581|ref|NP_114268.1|/2.2e-11/photosystem I subunit VIII (chloroplast) [Triticum aestivum]	GO:0009522//photosystem I;GO:0009535//chloroplast thylakoid membrane;GO:0016021//integral component of membrane	-	GO:0015979//photosynthesis	ko01100//Metabolic pathways;ko00195//Photosynthesis
TraesCS1A01G385400	8	11.815	13.575	12.295	5.61	gi|357132624|ref|XP_003567929.1|/0.0e+00/PREDICTED: dynamin-related protein 5A [Brachypodium distachyon]//gi|473813192|gb|EMS46827.1|/8.6e-295/Dynamin-related protein 5A [Triticum urartu]//gi|49328005|gb|AAT58706.1|/4.4e-242/putative dynamin [Oryza sativa Japonica Group]//gi|530278988|gb|AGT16886.1|/0.0e+00/dynamin-related protein [Saccharum hybrid cultivar R570]	GO:0009536//plastid	GO:0003924//GTPase activity;GO:0005525//GTP binding	-	ko04144//Endocytosis
TraesCS1A01G386000	16	4.475	4.325	15.84	9.72	gi|326529645|dbj|BAK04769.1|/4.5e-144/predicted protein [Hordeum vulgare subsp. vulgare]	GO:0016021//integral component of membrane	GO:0005215//transporter activity	GO:0006810//transport	-
TraesCS1A01G386100	14	3.405	7.905	12.64	3.875	gi|413946451|gb|AFW79100.1|/1.5e-132/purine permease [Zea mays]	GO:0016021//integral component of membrane	GO:0005215//transporter activity	GO:0006810//transport	-
TraesCS1A01G386200	15	0.18	15.48	16.26	7.34	gi|475568820|gb|EMT15590.1|/1.3e-80/hypothetical protein F775_24225 [Aegilops tauschii]//gi|475568820|gb|EMT15590.1|/1.6e-80/hypothetical protein F775_24225 [Aegilops tauschii]	-	-	-	-
TraesCS1A01G386300	8	22.52	36.105	31.57	10.25	gi|475613675|gb|EMT28829.1|/1.2e-45/60S ribosomal protein L37a [Aegilops tauschii]	GO:0005840//ribosome	GO:0003735//structural constituent of ribosome;GO:0046872//metal ion binding	GO:0006412//translation	ko03010//Ribosome
TraesCS1A01G386500	4	0.735	0	0.04	0	gi|326488851|dbj|BAJ98037.1|/7.3e-176/predicted protein [Hordeum vulgare subsp. vulgare]	GO:0016020//membrane	GO:0008375//acetylglucosaminyltransferase activity	-	ko04144//Endocytosis
TraesCS1A01G386700	0	15.245	4.73	6.145	1.66	gi|473964932|gb|EMS51217.1|/5.1e-94/hypothetical protein TRIUR3_07067 [Triticum urartu]	-	-	-	-
TraesCS1A01G387400	8	12.135	7.925	4.555	0.465	gi|326523839|dbj|BAJ96930.1|/8.6e-201/predicted protein [Hordeum vulgare subsp. vulgare]	-	GO:0004190//aspartic-type endopeptidase activity	GO:0006508//proteolysis;GO:0030163//protein catabolic process	-
TraesCS1A01G387600	0	11.22	2.17	1.14	0.83	gi|326520828|dbj|BAJ92777.1|/0.0e+00/predicted protein [Hordeum vulgare subsp. vulgare]	-	-	GO:0009626//plant-type hypersensitive response;GO:0010337//regulation of salicylic acid metabolic process;GO:0052542//defense response by callose deposition	-
TraesCS1A01G387700	15	2.055	10.87	10.425	6.125	gi|474216360|gb|EMS59085.1|/2.6e-291/26S proteasome non-ATPase regulatory subunit 5 [Triticum urartu]	GO:0008540//proteasome regulatory particle, base subcomplex	-	GO:0070682//proteasome regulatory particle assembly	-
TraesCS1A01G388000	15	5.845	22.595	14.125	10.9	gi|474114001|gb|EMS55769.1|/4.9e-219/putative ubiquitin-conjugating enzyme E2 25 [Triticum urartu]	GO:0005737//cytoplasm;GO:0016021//integral component of membrane	GO:0031625//ubiquitin protein ligase binding;GO:0061630//ubiquitin protein ligase activity	GO:0016567//protein ubiquitination	ko04120//Ubiquitin mediated proteolysis
TraesCS1A01G388600	0	52.54	43.68	15.155	8.325	gi|122044864|sp|P05621.2|H2B2_WHEAT/7.7e-58/RecName: Full=Histone H2B.2	GO:0000786//nucleosome;GO:0005634//nucleus	GO:0003677//DNA binding;GO:0046982//protein heterodimerization activity	-	-
TraesCS1A01G389100	11	3.43	6.35	5.35	1.805	gi|669030642|emb|CDM85236.1|/6.8e-166/unnamed protein product [Triticum aestivum]	GO:0022625//cytosolic large ribosomal subunit;GO:0030686//90S preribosome	GO:0003723//RNA binding	GO:0000470//maturation of LSU-rRNA;GO:0006412//translation	-
TraesCS1A01G389900	2	1.5	0.055	0.095	0.08	gi|326516162|dbj|BAJ88104.1|/3.1e-41/predicted protein [Hordeum vulgare subsp. vulgare]	-	-	-	-
TraesCS1A01G390100	2	1.235	0	0	0	gi|475552912|gb|EMT11900.1|/1.5e-64/Disease resistance protein RGA2 [Aegilops tauschii]	-	GO:0043531//ADP binding	-	-
TraesCS1A01G390200	2	7.79	1.045	1.11	2.04	gi|195645024|gb|ACG41980.1|/4.0e-91/IAA19 - auxin-responsive Aux/IAA family member [Zea mays]	GO:0005634//nucleus	GO:0046983//protein dimerization activity	GO:0006355//regulation of transcription, DNA-templated;GO:0006417//regulation of translation;GO:0009734//auxin-activated signaling pathway	ko01100//Metabolic pathways;ko04075//Plant hormone signal transduction;ko00510//N-Glycan biosynthesis
TraesCS1A01G391000	14	2.2	3.765	4.865	2.065	gi|475434752|gb|EMT01295.1|/1.9e-255/Galactosylgalactosylxylosylprotein 3-beta-glucuronosyltransferase 1 [Aegilops tauschii]	GO:0016021//integral component of membrane	GO:0015018//galactosylgalactosylxylosylprotein 3-beta-glucuronosyltransferase activity;GO:0042285//xylosyltransferase activity	GO:0009834//plant-type secondary cell wall biogenesis;GO:0010417//glucuronoxylan biosynthetic process	ko01100//Metabolic pathways;ko00514//Other types of O-glycan biosynthesis
TraesCS1A01G391600	15	0.79	2.39	2.41	2.12	gi|326504976|dbj|BAJ99499.1|/0.0e+00/predicted protein [Hordeum vulgare subsp. vulgare]	-	-	-	ko01100//Metabolic pathways;ko01110//Biosynthesis of secondary metabolites;ko04144//Endocytosis;ko00500//Starch and sucrose metabolism;ko00940//Phenylpropanoid biosynthesis;ko00460//Cyanoamino acid metabolism
TraesCS1A01G391900	2	2.475	0.14	0.145	0.07	gi|25553644|dbj|BAC24898.1|/1.1e-131/putative pirin [Oryza sativa Japonica Group]	-	-	-	-
TraesCS1A01G392000	0	320.165	151.575	90.595	23.01	gi|475583817|gb|EMT19581.1|/7.7e-68/Photosystem I reaction center subunit VI, chloroplastic [Aegilops tauschii]	GO:0009535//chloroplast thylakoid membrane;GO:0009538//photosystem I reaction center;GO:0016021//integral component of membrane	-	GO:0015979//photosynthesis	ko01100//Metabolic pathways;ko00195//Photosynthesis
TraesCS1A01G392200	15	0	4.075	12.27	50.215	gi|125553292|gb|EAY99001.1|/1.4e-95/hypothetical protein OsI_20960 [Oryza sativa Indica Group]	GO:0005739//mitochondrion	GO:0043565//sequence-specific DNA binding	GO:0006351//transcription, DNA-templated	-
TraesCS1A01G392300	2	9.605	4.055	3.335	4.55	gi|226497056|ref|NP_001140855.1|/5.1e-81/Trihelix transcription factor [Zea mays]	-	GO:0003677//DNA binding	-	ko01100//Metabolic pathways;ko00240//Pyrimidine metabolism
TraesCS1A01G392400	8	25.13	34.1	32.925	15.4	gi|326514700|dbj|BAJ99711.1|/9.1e-83/predicted protein [Hordeum vulgare subsp. vulgare]	GO:0005634//nucleus;GO:0005737//cytoplasm	GO:0005524//ATP binding;GO:0031625//ubiquitin protein ligase binding;GO:0061630//ubiquitin protein ligase activity	GO:0006301//postreplication repair;GO:0070534//protein K63-linked ubiquitination	ko04120//Ubiquitin mediated proteolysis
TraesCS1A01G394000	2	1.25	0	0	0	gi|82470028|gb|ABB77250.1|/6.6e-264/cell wall invertase BObetaFRUCT2 [Bambusa oldhamii]	-	GO:0004575//sucrose alpha-glucosidase activity	GO:0005975//carbohydrate metabolic process	ko01100//Metabolic pathways;ko00500//Starch and sucrose metabolism;ko00052//Galactose metabolism
TraesCS1A01G394400	2	7.16	0.945	1.21	0.845	gi|326493558|dbj|BAJ85240.1|/3.4e-222/predicted protein, partial [Hordeum vulgare subsp. vulgare]	-	-	-	ko01100//Metabolic pathways;ko00380//Tryptophan metabolism
TraesCS1A01G395200	2	38.965	10.04	9.745	13.11	gi|475617628|gb|EMT30187.1|/1.2e-115/hypothetical protein F775_31225 [Aegilops tauschii]	-	-	-	-
TraesCS1A01G395800	2	55.635	10.845	7.805	4.915	gi|326530562|dbj|BAJ97707.1|/2.2e-106/predicted protein, partial [Hordeum vulgare subsp. vulgare]	GO:0016021//integral component of membrane	-	-	-
TraesCS1A01G396400	12	1.265	2.415	0.825	0.745	gi|36939187|gb|AAQ86958.1|/0.0e+00/ETTIN-like auxin response factor, partial [Triticum aestivum]	GO:0005634//nucleus	GO:0003677//DNA binding	GO:0006355//regulation of transcription, DNA-templated;GO:0009734//auxin-activated signaling pathway	ko04075//Plant hormone signal transduction
TraesCS1A01G396700	0	82.19	46.96	34.28	13.36	gi|115349908|gb|ABI95402.1|/8.6e-89/fasciclin-like protein FLA12 [Triticum aestivum]	-	-	-	ko03015//mRNA surveillance pathway
TraesCS1A01G396800	8	80.24	78.23	72.72	16.255	gi|115349914|gb|ABI95405.1|/5.5e-89/fasciclin-like protein FLA15 [Triticum aestivum]	-	-	-	ko03015//mRNA surveillance pathway
TraesCS1A01G396900	2	85.61	7.25	8.69	6	gi|475578040|gb|EMT17993.1|/4.1e-61/Monothiol glutaredoxin-S5 [Aegilops tauschii]	GO:0005623//cell	GO:0009055//electron carrier activity;GO:0015035//protein disulfide oxidoreductase activity	GO:0045454//cell redox homeostasis;GO:0055114//oxidation-reduction process	-
TraesCS1A01G397100	0	13.72	12.355	6.295	3.99	gi|326492874|dbj|BAJ90293.1|/7.9e-120/predicted protein [Hordeum vulgare subsp. vulgare]	-	-	-	-
TraesCS1A01G397200	5	6.69	0	0.135	0.81	gi|475578040|gb|EMT17993.1|/2.1e-61/Monothiol glutaredoxin-S5 [Aegilops tauschii]	GO:0005623//cell	GO:0005488;GO:0009055//electron carrier activity;GO:0015035//protein disulfide oxidoreductase activity	GO:0045454//cell redox homeostasis;GO:0055114//oxidation-reduction process	-
TraesCS1A01G397400	11	174.465	318.125	195.79	61.045	gi|302595830|sp|P0CG86.1|RS271_HORVU/5.6e-64/RecName: Full=Ubiquitin-40S ribosomal protein S27a; Contains: RecName: Full=Ubiquitin; Contains: RecName: Full=40S ribosomal protein S27a; Flags: Precursor	GO:0005634//nucleus;GO:0005840//ribosome	GO:0003735//structural constituent of ribosome;GO:0046872//metal ion binding	GO:0006412//translation	ko03010//Ribosome
TraesCS1A01G397500	11	74.56	144.38	91.96	30.89	gi|302595830|sp|P0CG86.1|RS271_HORVU/1.9e-64/RecName: Full=Ubiquitin-40S ribosomal protein S27a; Contains: RecName: Full=Ubiquitin; Contains: RecName: Full=40S ribosomal protein S27a; Flags: Precursor	GO:0005634//nucleus;GO:0005840//ribosome	GO:0003735//structural constituent of ribosome;GO:0046872//metal ion binding	GO:0006412//translation	ko03010//Ribosome
TraesCS1A01G398100	15	0	0.81	4.09	16.14	gi|1052551|emb|CAA54190.1|/7.6e-36/type V Thionin [Aegilops tauschii]	GO:0005576//extracellular region	-	GO:0006952//defense response	-
TraesCS1A01G398200	15	4.065	1266.33	5497.99	7773.56	gi|218766968|gb|ACL11893.1|/9.5e-76/beta purothionin [Triticum monococcum subsp. aegilopoides]	GO:0005576//extracellular region	-	GO:0006952//defense response	-
TraesCS1A01G398300	15	1.705	33.18	53.66	44.21	gi|474404270|gb|EMS66317.1|/1.6e-250/E3 ubiquitin ligase BIG BROTHER-related protein [Triticum urartu]//gi|474404270|gb|EMS66317.1|/1.9e-262/E3 ubiquitin ligase BIG BROTHER-related protein [Triticum urartu]//gi|474404270|gb|EMS66317.1|/2.0e-256/E3 ubiquitin ligase BIG BROTHER-related protein [Triticum urartu]//gi|474404270|gb|EMS66317.1|/2.9e-258/E3 ubiquitin ligase BIG BROTHER-related protein [T…	-	GO:0008270//zinc ion binding;GO:0016874//ligase activity	GO:0006511//ubiquitin-dependent protein catabolic process;GO:0016567//protein ubiquitination;GO:0044267//cellular protein metabolic process	-
TraesCS1A01G398400	8	18.325	15.07	12.555	4.77	gi|226509624|ref|NP_001151123.1|/3.8e-111/ras-related protein Rab11B [Zea mays]	GO:0005622//intracellular	GO:0005525//GTP binding	GO:0007264//small GTPase mediated signal transduction	ko04144//Endocytosis
TraesCS1A01G398900	11	1.515	2.645	0.77	0.64	gi|474404267|gb|EMS66314.1|/3.1e-240/hypothetical protein TRIUR3_00997 [Triticum urartu]	-	-	-	-
TraesCS1A01G399800	11	123.02	222.56	131.105	41.68	gi|475601949|gb|EMT24993.1|/5.0e-101/60S ribosomal protein L18a [Aegilops tauschii]	GO:0022625//cytosolic large ribosomal subunit	GO:0003735//structural constituent of ribosome	GO:0006412//translation	ko03010//Ribosome
TraesCS1A01G400500	0	35.87	4.955	1.065	0.5	gi|475544545|gb|EMT10350.1|/3.5e-147/Putative protein ycf23 [Aegilops tauschii]	-	GO:0016491//oxidoreductase activity;GO:0051287//NAD binding	GO:0055114//oxidation-reduction process	-
TraesCS1A01G401800	5	1.83	0	0.09	0.215	gi|474033324|gb|EMS53024.1|/3.5e-94/putative WRKY transcription factor 71 [Triticum urartu]	-	GO:0003700//transcription factor activity, sequence-specific DNA binding;GO:0043565//sequence-specific DNA binding	GO:0006355//regulation of transcription, DNA-templated	ko04626//Plant-pathogen interaction
TraesCS1A01G402200	15	0.105	1.33	0.455	0.715	gi|475469615|gb|EMT02321.1|/0.0e+00/General transcription factor 3C polypeptide 2 [Aegilops tauschii]	-	GO:0003677//DNA binding	-	-
TraesCS1A01G402400	15	4.31	25.145	31.46	30.07	gi|829624548|gb|AKL80628.1|/0.0e+00/mitogen activated protein kinase 20-5 [Triticum aestivum]	GO:0005622//intracellular;GO:0016021//integral component of membrane	GO:0004707//MAP kinase activity;GO:0005524//ATP binding	GO:0000165//MAPK cascade	ko04626//Plant-pathogen interaction
TraesCS1A01G402500	0	11.51	6.21	3.95	1.445	gi|475607079|gb|EMT26583.1|/1.3e-226/GDP-mannose 3,5-epimerase 1 [Aegilops tauschii]	-	GO:0003824//catalytic activity;GO:0050662//coenzyme binding	-	ko01100//Metabolic pathways;ko01110//Biosynthesis of secondary metabolites;ko00520//Amino sugar and nucleotide sugar metabolism;ko00053//Ascorbate and aldarate metabolism
TraesCS1A01G402800	11	5.38	14.48	7.81	3.52	gi|326533418|dbj|BAJ93681.1|/0.0e+00/predicted protein, partial [Hordeum vulgare subsp. vulgare]	GO:0005852//eukaryotic translation initiation factor 3 complex;GO:0016282//eukaryotic 43S preinitiation complex;GO:0033290//eukaryotic 48S preinitiation complex	GO:0003743//translation initiation factor activity	GO:0001731//formation of translation preinitiation complex;GO:0006446//regulation of translational initiation	ko03013//RNA transport
TraesCS1A01G402900	14	21.32	54.25	38.27	16.79	gi|326521796|dbj|BAK00474.1|/1.4e-72/predicted protein [Hordeum vulgare subsp. vulgare]//gi|474417504|gb|EMS67282.1|/1.3e-36/Eukaryotic translation initiation factor 3 subunit D [Triticum urartu]	GO:0005852//eukaryotic translation initiation factor 3 complex;GO:0016021//integral component of membrane;GO:0016282//eukaryotic 43S preinitiation complex;GO:0033290//eukaryotic 48S preinitiation complex	GO:0003743//translation initiation factor activity	GO:0001731//formation of translation preinitiation complex;GO:0006413//translational initiation;GO:0006446//regulation of translational initiation	-
TraesCS1A01G403200	11	4.7	8.095	5.01	1.795	gi|473961885|gb|EMS51150.1|/1.3e-263/hypothetical protein TRIUR3_31082 [Triticum urartu]//gi|473961885|gb|EMS51150.1|/2.3e-265/hypothetical protein TRIUR3_31082 [Triticum urartu]	-	-	-	ko01100//Metabolic pathways;ko03018//RNA degradation;ko03008//Ribosome biogenesis in eukaryotes
TraesCS1A01G403300	0	432.635	422.76	171.175	77.51	gi|302566696|gb|ADL41158.1|/1.0e-153/chloroplast light-harvesting chlorophyll a/b binding protein [Triticum aestivum]	GO:0009522//photosystem I;GO:0009535//chloroplast thylakoid membrane;GO:0009941//chloroplast envelope;GO:0010287//plastoglobule;GO:0016021//integral component of membrane	GO:0016168//chlorophyll binding;GO:0031409//pigment binding;GO:0046872//metal ion binding	GO:0009416//response to light stimulus;GO:0009768//photosynthesis, light harvesting in photosystem I;GO:0018298//protein-chromophore linkage	ko01100//Metabolic pathways;ko00196//Photosynthesis - antenna proteins
TraesCS1A01G403500	14	1.08	5.1	5.83	2.5	gi|475586052|gb|EMT20209.1|/2.0e-173/hypothetical protein F775_21967 [Aegilops tauschii]//gi|475586052|gb|EMT20209.1|/6.1e-151/hypothetical protein F775_21967 [Aegilops tauschii]//gi|475586052|gb|EMT20209.1|/6.2e-150/hypothetical protein F775_21967 [Aegilops tauschii]	-	GO:0003712//transcription cofactor activity	GO:0006355//regulation of transcription, DNA-templated	-
TraesCS1A01G403700	0	1616.3	1152.94	448.5	180.255	gi|14251|emb|CAA30569.1|/5.2e-93/unnamed protein product (chloroplast) [Triticum aestivum]	GO:0009507//chloroplast	GO:0004857//enzyme inhibitor activity	GO:0043086//negative regulation of catalytic activity	-
TraesCS1A01G403800	0	10.735	9.73	2.09	0.3	gi|474238080|gb|EMS59660.1|/6.7e-150/Chlorophyll a-b binding protein, chloroplastic [Triticum urartu]	GO:0009522//photosystem I;GO:0009535//chloroplast thylakoid membrane;GO:0016021//integral component of membrane	GO:0016168//chlorophyll binding;GO:0046872//metal ion binding	GO:0009765//photosynthesis, light harvesting;GO:0018298//protein-chromophore linkage	ko01100//Metabolic pathways;ko00196//Photosynthesis - antenna proteins
TraesCS1A01G403900	14	4.64	24.265	14.425	8.575	gi|326516312|dbj|BAJ92311.1|/0.0e+00/predicted protein [Hordeum vulgare subsp. vulgare]	-	-	-	-
TraesCS1A01G404200	8	14.26	19.06	38.23	1.56	gi|473739017|gb|EMS45331.1|/3.8e-50/hypothetical protein TRIUR3_29962 [Triticum urartu]	GO:0016021//integral component of membrane	-	-	-
TraesCS1A01G404500	8	710.45	557.58	475.34	219.29	gi|73912433|dbj|BAE20413.1|/4.2e-175/aspartic proteinase [Triticum aestivum]//gi|73912433|dbj|BAE20413.1|/8.5e-287/aspartic proteinase [Triticum aestivum]	GO:0005773//vacuole	GO:0004190//aspartic-type endopeptidase activity	GO:0006508//proteolysis;GO:0006629//lipid metabolic process;GO:0030163//protein catabolic process	-
TraesCS1A01G404600	2	24.38	1.27	2.755	0.435	gi|475576949|gb|EMT17678.1|/0.0e+00/Xylem serine proteinase 1 [Aegilops tauschii]	-	GO:0004252//serine-type endopeptidase activity	GO:0006508//proteolysis	ko04144//Endocytosis
TraesCS1A01G404700	14	1.255	6.26	3.155	1.76	gi|475582086|gb|EMT19030.1|/0.0e+00/AdoMet-dependent rRNA methyltransferase spb1 [Aegilops tauschii]	GO:0005730//nucleolus;GO:0030687//preribosome, large subunit precursor	GO:0008650//rRNA (uridine-2'-O-)-methyltransferase activity;GO:0016435//rRNA (guanine) methyltransferase activity	GO:0000453//enzyme-directed rRNA 2'-O-methylation;GO:0000463//maturation of LSU-rRNA from tricistronic rRNA transcript (SSU-rRNA, 5.8S rRNA, LSU-rRNA);GO:0000466//maturation of 5.8S rRNA from tricistronic rRNA transcript (SSU-rRNA, 5.8S rRNA, LSU-rRNA)	-
TraesCS1A01G404900	14	2.26	13.555	7.555	2.445	gi|474236811|gb|EMS59609.1|/1.4e-43/hypothetical protein TRIUR3_26255 [Triticum urartu]	-	GO:0003677//DNA binding	-	ko01100//Metabolic pathways;ko00500//Starch and sucrose metabolism;ko00040//Pentose and glucuronate interconversions
TraesCS1A01G406200	0	12.22	5.74	4.645	2.55	gi|473942749|gb|EMS50435.1|/6.9e-292/3-ketoacyl-CoA synthase 4 [Triticum urartu]	GO:0016021//integral component of membrane	GO:0016747//transferase activity, transferring acyl groups other than amino-acyl groups	GO:0006633//fatty acid biosynthetic process	ko01110//Biosynthesis of secondary metabolites;ko04626//Plant-pathogen interaction;ko00062//Fatty acid elongation
TraesCS1A01G406300	5	0.33	0	2.815	3.4	gi|475556241|gb|EMT12599.1|/7.5e-78/Iron sulfur cluster assembly protein 1, mitochondrial [Aegilops tauschii]	GO:0005759//mitochondrial matrix	GO:0008198//ferrous iron binding;GO:0036455//iron-sulfur transferase activity;GO:0051537//2 iron, 2 sulfur cluster binding;GO:0051539//4 iron, 4 sulfur cluster binding	GO:0006879//cellular iron ion homeostasis;GO:0044571//[2Fe-2S] cluster assembly;GO:0097428//protein maturation by iron-sulfur cluster transfer	-
TraesCS1A01G406500	0	7.65	3.26	0.4	0.2	gi|475461585|gb|EMT02061.1|/6.8e-66/50S ribosomal protein L12-1, chloroplastic [Aegilops tauschii]	GO:0005840//ribosome;GO:0009536//plastid	GO:0003735//structural constituent of ribosome	GO:0006412//translation	ko03010//Ribosome
TraesCS1A01G408200	0	20.72	6.145	8.365	2.635	gi|326513190|dbj|BAK06835.1|/7.0e-58/predicted protein [Hordeum vulgare subsp. vulgare]	-	-	-	-
TraesCS1A01G408700	15	2.19	8.105	5.315	4.835	gi|475610086|gb|EMT27616.1|/3.0e-205/hypothetical protein F775_14030 [Aegilops tauschii]	-	-	-	ko00970//Aminoacyl-tRNA biosynthesis
TraesCS1A01G409200	2	1.045	0.195	0.385	0.16	gi|475553054|gb|EMT11920.1|/5.0e-234/Disease resistance protein RPP8 [Aegilops tauschii]	-	GO:0043531//ADP binding	-	ko04626//Plant-pathogen interaction
TraesCS1A01G409600	12	0.18	1.27	0.235	0.125	gi|474385259|gb|EMS64925.1|/0.0e+00/hypothetical protein TRIUR3_18342 [Triticum urartu]	-	-	-	-
TraesCS1A01G409700	0	9.87	8.165	2.05	2.78	gi|326508374|dbj|BAJ99454.1|/6.4e-60/predicted protein [Hordeum vulgare subsp. vulgare]	GO:0009536//plastid	-	GO:0010207//photosystem II assembly;GO:0016226//iron-sulfur cluster assembly;GO:0045893//positive regulation of transcription, DNA-templated	-
TraesCS1A01G409900	15	2.065	39	46.15	29.515	gi|474256700|gb|EMS60394.1|/3.9e-181/Putative glucose-6-phosphate 1-epimerase [Triticum urartu]	-	GO:0016853//isomerase activity;GO:0030246//carbohydrate binding	GO:0005975//carbohydrate metabolic process	ko01100//Metabolic pathways;ko01110//Biosynthesis of secondary metabolites;ko00010//Glycolysis / Gluconeogenesis
TraesCS1A01G410300	0	5.035	2.96	0.935	1.1	gi|429518499|gb|AFZ95926.1|/2.7e-248/chloroplast heat stress responsive protein [Triticum aestivum]	-	-	-	-
TraesCS1A01G410500	2	34.405	0.37	0.08	0.27	gi|189172037|gb|ACD80374.1|/1.9e-69/WRKY15 transcription factor, partial [Triticum aestivum]	-	GO:0003700//transcription factor activity, sequence-specific DNA binding;GO:0043565//sequence-specific DNA binding	GO:0006355//regulation of transcription, DNA-templated	ko04626//Plant-pathogen interaction
TraesCS1A01G410600	2	2.795	0	0	0	gi|475514270|gb|EMT05704.1|/2.3e-69/Putative WRKY transcription factor 41 [Aegilops tauschii]	-	-	-	ko04626//Plant-pathogen interaction
TraesCS1A01G410700	1	7.62	0.155	0	0.13	gi|125491393|gb|ABN43183.1|/1.6e-89/WRKY transcription factor [Triticum aestivum]	-	GO:0003700//transcription factor activity, sequence-specific DNA binding;GO:0043565//sequence-specific DNA binding	GO:0006355//regulation of transcription, DNA-templated	ko04626//Plant-pathogen interaction
TraesCS1A01G411100	2	53.775	1.495	0.9	0.605	gi|461682338|gb|AGH18698.1|/4.9e-82/AP2/ERF domain-containing transcription factor [Triticum turgidum subsp. durum]	GO:0005634//nucleus	GO:0003677//DNA binding;GO:0003700//transcription factor activity, sequence-specific DNA binding	GO:0006355//regulation of transcription, DNA-templated	-
TraesCS1A01G411600	0	10.965	3.43	1.57	1.105	gi|474357643|gb|EMS63192.1|/0.0e+00/CTP synthase 1 [Triticum urartu]//gi|475516362|gb|EMT05976.1|/0.0e+00/CTP synthase [Aegilops tauschii]	-	GO:0003883//CTP synthase activity;GO:0005524//ATP binding	GO:0006541//glutamine metabolic process;GO:0044210//'de novo' CTP biosynthetic process	ko01100//Metabolic pathways;ko00240//Pyrimidine metabolism
TraesCS1A01G411900	14	125.79	390.12	409.85	130.215	gi|326523455|dbj|BAJ92898.1|/0.0e+00/predicted protein [Hordeum vulgare subsp. vulgare]	GO:0009507//chloroplast	GO:0000287//magnesium ion binding;GO:0004455//ketol-acid reductoisomerase activity;GO:0042803//protein homodimerization activity;GO:0070402//NADPH binding	GO:0009097//isoleucine biosynthetic process;GO:0009099//valine biosynthetic process;GO:0055114//oxidation-reduction process	ko01100//Metabolic pathways;ko01110//Biosynthesis of secondary metabolites;ko01230//Biosynthesis of amino acids;ko01210//2-Oxocarboxylic acid metabolism;ko00770//Pantothenate and CoA biosynthesis;ko00290//Valine, leucine and isoleucine biosynthesis
TraesCS1A01G412800	17	0.155	0.935	4.58	3.26	gi|226533365|ref|NP_001151242.1|/9.4e-167/triacylglycerol lipase [Zea mays]	GO:0005737//cytoplasm	GO:0008970//phosphatidylcholine 1-acylhydrolase activity	GO:0016042//lipid catabolic process	ko01100//Metabolic pathways;ko01110//Biosynthesis of secondary metabolites;ko00564//Glycerophospholipid metabolism;ko00592//alpha-Linolenic acid metabolism
TraesCS1A01G413000	8	439.7	552.37	492.525	167.45	gi|16903082|gb|AAL30396.1|AF433653_1/3.1e-116/small Ras-related GTP-binding protein [Triticum aestivum]	GO:0005634//nucleus;GO:0005737//cytoplasm	GO:0003924//GTPase activity;GO:0005525//GTP binding	GO:0000054//ribosomal subunit export from nucleus;GO:0006606//protein import into nucleus;GO:0007264//small GTPase mediated signal transduction	ko03013//RNA transport;ko03008//Ribosome biogenesis in eukaryotes
TraesCS1A01G413700	8	15.24	23.185	14.445	2.09	gi|474301085|gb|EMS61610.1|/2.9e-302/Glutamyl-tRNA(Gln) amidotransferase subunit A [Triticum urartu]//gi|474301085|gb|EMS61610.1|/3.0e-307/Glutamyl-tRNA(Gln) amidotransferase subunit A [Triticum urartu]	GO:0016021//integral component of membrane	GO:0016740//transferase activity;GO:0016884//carbon-nitrogen ligase activity, with glutamine as amido-N-donor	-	ko01100//Metabolic pathways;ko00970//Aminoacyl-tRNA biosynthesis
TraesCS1A01G413800	15	1.96	14.98	7.26	7.34	gi|475565707|gb|EMT14851.1|/1.9e-163/hypothetical protein F775_17989 [Aegilops tauschii]	-	-	GO:0006355//regulation of transcription, DNA-templated;GO:0009755//hormone-mediated signaling pathway;GO:0033993//response to lipid;GO:0048519//negative regulation of biological process;GO:0048580;GO:0071229//cellular response to acid chemical;GO:1901701	ko04075//Plant hormone signal transduction
TraesCS1A01G413900	8	20.235	24.775	22.755	9.865	gi|473930301|gb|EMS49952.1|/3.3e-135/Proteasome subunit beta type-6 [Triticum urartu]	GO:0005634//nucleus;GO:0005737//cytoplasm;GO:0005839//proteasome core complex	GO:0004298//threonine-type endopeptidase activity	GO:0051603//proteolysis involved in cellular protein catabolic process	ko03050//Proteasome
TraesCS1A01G414300	15	0.575	6.835	9.435	3.18	gi|944069259|gb|KQK04743.1|/4.8e-75/hypothetical protein BRADI_2g15670 [Brachypodium distachyon]	-	GO:0005488	-	-
TraesCS1A01G414500	2	5.38	1.57	1.245	0.94	gi|326533198|dbj|BAJ93571.1|/9.2e-178/predicted protein [Hordeum vulgare subsp. vulgare]	-	GO:0046872//metal ion binding;GO:0051213//dioxygenase activity	GO:0055114//oxidation-reduction process	ko01100//Metabolic pathways;ko01110//Biosynthesis of secondary metabolites;ko00230//Purine metabolism;ko00904//Diterpenoid biosynthesis
TraesCS1A01G414600	5	3.765	0.135	0.78	0.715	gi|326488975|dbj|BAJ98099.1|/5.6e-70/predicted protein [Hordeum vulgare subsp. vulgare]	-	-	-	-
TraesCS1A01G415100	17	0.23	0.955	19.78	116.96	gi|242091457|ref|XP_002441561.1|/1.4e-49/hypothetical protein SORBIDRAFT_09g029350 [Sorghum bicolor]	GO:0012511//monolayer-surrounded lipid storage body;GO:0016021//integral component of membrane	-	GO:0019915//lipid storage	-
TraesCS1A01G416100	2	9.755	0.125	0.125	0.445	gi|226490894|ref|NP_001147004.1|/1.3e-34/calmodulin [Zea mays]	GO:0005739//mitochondrion	GO:0005509//calcium ion binding	-	ko04626//Plant-pathogen interaction
TraesCS1A01G416200	2	6.83	3.23	2.14	2.135	gi|326529281|dbj|BAK01034.1|/1.3e-204/predicted protein [Hordeum vulgare subsp. vulgare]	-	GO:0004672//protein kinase activity;GO:0005524//ATP binding	GO:0006468//protein phosphorylation	ko04075//Plant hormone signal transduction
TraesCS1A01G416700	17	2.55	24.08	80.32	127.97	gi|475525322|gb|EMT07145.1|/1.2e-55/hypothetical protein F775_08244 [Aegilops tauschii]	-	-	GO:0006979//response to oxidative stress;GO:0009061//anaerobic respiration	-
TraesCS1A01G417400	15	0.525	2.74	2.52	1.38	gi|473842895|gb|EMS47346.1|/0.0e+00/Zinc finger CCCH domain-containing protein 27 [Triticum urartu]	-	GO:0000166//nucleotide binding;GO:0003723//RNA binding;GO:0046872//metal ion binding	GO:0006355//regulation of transcription, DNA-templated	-
TraesCS1A01G417500	8	3.795	6.3	5.365	0.925	gi|475506245|gb|EMT04821.1|/9.2e-108/Phosphoribosylglycinamide formyltransferase, chloroplastic [Aegilops tauschii]	GO:0009507//chloroplast	GO:0004644//phosphoribosylglycinamide formyltransferase activity	GO:0006189//'de novo' IMP biosynthetic process	ko01100//Metabolic pathways;ko01110//Biosynthesis of secondary metabolites;ko00230//Purine metabolism;ko00670//One carbon pool by folate
TraesCS1A01G417700	0	15.55	1.09	0.715	0.105	gi|293335565|ref|NP_001169937.1|/2.1e-38/uncharacterized protein LOC100277384 [Zea mays]	-	-	-	-
TraesCS1A01G417800	2	16.965	0.63	1.25	2.405	gi|226507580|ref|NP_001146745.1|/7.0e-142/dihydroflavonol-4-reductase [Zea mays]	-	GO:0003854//3-beta-hydroxy-delta5-steroid dehydrogenase activity	GO:0006694//steroid biosynthetic process;GO:0055114//oxidation-reduction process	ko01100//Metabolic pathways;ko01110//Biosynthesis of secondary metabolites;ko00940//Phenylpropanoid biosynthesis
TraesCS1A01G418300	8	16.145	22.26	11.165	3.205	gi|5091611|gb|AAD39600.1|AC007858_14/1.3e-242/10A19I.3 [Oryza sativa Japonica Group]	GO:0005887//integral component of plasma membrane	GO:0005351//sugar:proton symporter activity;GO:0005355//glucose transmembrane transporter activity	GO:0015992//proton transport;GO:0046323//glucose import;GO:1904659//glucose transmembrane transport	-
TraesCS1A01G418900	3	3.195	0.775	1.325	2.245	gi|721670030|ref|XP_010236441.1|/1.4e-234/PREDICTED: reticuline oxidase-like [Brachypodium distachyon]	-	GO:0016614//oxidoreductase activity, acting on CH-OH group of donors;GO:0050660//flavin adenine dinucleotide binding	GO:0055114//oxidation-reduction process	-
TraesCS1A01G419600	15	69.96	259.15	350.395	398.8	gi|973746943|gb|ALX72704.1|/3.8e-306/ADP-glucose pyrophosphorylase large subunit [Triticum monococcum]//gi|973746943|gb|ALX72704.1|/9.0e-287/ADP-glucose pyrophosphorylase large subunit [Triticum monococcum]	GO:0009501//amyloplast;GO:0009507//chloroplast	GO:0005524//ATP binding;GO:0008878//glucose-1-phosphate adenylyltransferase activity	GO:0005978//glycogen biosynthetic process;GO:0019252//starch biosynthetic process	ko01100//Metabolic pathways;ko01110//Biosynthesis of secondary metabolites;ko00500//Starch and sucrose metabolism;ko00520//Amino sugar and nucleotide sugar metabolism
TraesCS1A01G420000	2	2.425	0.835	0.43	0.51	gi|474346094|gb|EMS62829.1|/2.6e-266/Sister chromatid cohesion 1 protein 1 [Triticum urartu]//gi|474346094|gb|EMS62829.1|/6.1e-205/Sister chromatid cohesion 1 protein 1 [Triticum urartu]	GO:0000228//nuclear chromosome;GO:0008278//cohesin complex	-	GO:0006302//double-strand break repair;GO:0006310//DNA recombination;GO:0006312//mitotic recombination;GO:0006325//chromatin organization;GO:0007129//synapsis;GO:0007131//reciprocal meiotic recombination;GO:0010032//meiotic chromosome condensation;GO:0042138//meiotic DNA double-strand break formation;GO:0051455//attachment of spindle microtubules to kinetochore involved in homologous chromosome s…	-
TraesCS1A01G420300	14	6.105	23.535	17.81	10.85	gi|474297247|gb|EMS61509.1|/0.0e+00/hypothetical protein TRIUR3_20581 [Triticum urartu]	-	-	-	-
TraesCS1A01G420800	8	6.025	6.705	6.805	2.645	gi|357132410|ref|XP_003567823.1|/2.4e-303/PREDICTED: protein REDUCED WALL ACETYLATION 4-like [Brachypodium distachyon]//gi|357132410|ref|XP_003567823.1|/6.0e-236/PREDICTED: protein REDUCED WALL ACETYLATION 4-like [Brachypodium distachyon]	GO:0016021//integral component of membrane	-	-	-
TraesCS1A01G421200	2	15.155	1.395	2.12	3.54	gi|326521432|dbj|BAJ96919.1|/6.9e-158/predicted protein [Hordeum vulgare subsp. vulgare]	-	GO:0004185//serine-type carboxypeptidase activity	GO:0051603//proteolysis involved in cellular protein catabolic process	-
TraesCS1A01G421900	2	4.53	0.52	1.035	1.17	gi|473963783|gb|EMS51167.1|/2.9e-100/putative WRKY transcription factor 23 [Triticum urartu]	-	GO:0003700//transcription factor activity, sequence-specific DNA binding;GO:0043565//sequence-specific DNA binding	GO:0006355//regulation of transcription, DNA-templated	ko04626//Plant-pathogen interaction
TraesCS1A01G422400	15	0.555	1.58	1.39	1.43	gi|474202120|gb|EMS58548.1|/0.0e+00/Sorting nexin-16 [Triticum urartu]//gi|475622169|gb|EMT31771.1|/0.0e+00/Sorting nexin-16 [Aegilops tauschii]	GO:0016021//integral component of membrane	GO:0035091//phosphatidylinositol binding	-	-
TraesCS1A01G423100	15	0.26	1.48	1.955	1.975	gi|475607221|gb|EMT26638.1|/0.0e+00/Spastin [Aegilops tauschii]	GO:0005634//nucleus	GO:0005524//ATP binding;GO:0008568//microtubule-severing ATPase activity	GO:0031122//cytoplasmic microtubule organization	ko03013//RNA transport
TraesCS1A01G423700	8	55.29	52.375	52.865	6.315	gi|326509623|dbj|BAJ87027.1|/3.5e-100/predicted protein [Hordeum vulgare subsp. vulgare]	GO:0016021//integral component of membrane	-	-	-
TraesCS1A01G423800	2	199.365	9.41	26.92	4.08	gi|474193235|gb|EMS58218.1|/1.9e-83/Late embryogenesis abundant protein Lea14-A [Triticum urartu]	-	-	GO:0009269//response to desiccation	-
TraesCS1A01G424100	17	0.215	1.555	6.1	6.89	gi|475577243|gb|EMT17750.1|/5.2e-252/Reticuline oxidase-like protein [Aegilops tauschii]	-	GO:0016614//oxidoreductase activity, acting on CH-OH group of donors;GO:0050660//flavin adenine dinucleotide binding	GO:0055114//oxidation-reduction process	-
TraesCS1A01G424300	11	1.375	5.39	2.495	0.315	gi|357132432|ref|XP_003567834.1|/1.4e-119/PREDICTED: probable protein ABIL4 isoform X2 [Brachypodium distachyon]//gi|721635310|ref|XP_010230991.1|/3.2e-124/PREDICTED: probable protein ABIL4 isoform X1 [Brachypodium distachyon]	-	-	-	-
TraesCS1A01G425000	8	21.26	28.71	24.9	10.915	gi|326491547|dbj|BAJ94251.1|/7.7e-202/predicted protein [Hordeum vulgare subsp. vulgare]	GO:0016021//integral component of membrane	GO:0003735//structural constituent of ribosome	GO:0006412//translation;GO:0055085//transmembrane transport	-
TraesCS1A01G425100	15	2.9	18.28	17.395	12.435	gi|474396509|gb|EMS65739.1|/0.0e+00/hypothetical protein TRIUR3_31351 [Triticum urartu]	-	GO:0080123//jasmonate-amino synthetase activity	GO:0007275//multicellular organism development;GO:0009611//response to wounding;GO:0009694//jasmonic acid metabolic process;GO:0009733//response to auxin;GO:0009864//induced systemic resistance, jasmonic acid mediated signaling pathway;GO:0010224//response to UV-B;GO:0040008//regulation of growth;GO:2000030//regulation of response to red or far red light	ko04075//Plant hormone signal transduction
TraesCS1A01G425700	14	2.6	9.57	5.7	2.96	gi|474390506|gb|EMS65259.1|/1.3e-189/Uncharacterized WD repeat-containing protein C17D11.16 [Triticum urartu]	-	-	-	-
TraesCS1A01G426600	15	0	11.565	12.735	8.74	gi|474209396|gb|EMS58801.1|/4.1e-24/hypothetical protein TRIUR3_34913 [Triticum urartu]	-	-	-	-
TraesCS1A01G426700	15	0.405	1.495	1.52	0.92	gi|474054313|gb|EMS53739.1|/9.7e-195/RNA polymerase sigma factor rpoD [Triticum urartu]	GO:0009507//chloroplast	GO:0001053//plastid sigma factor activity;GO:0003677//DNA binding;GO:0003700//transcription factor activity, sequence-specific DNA binding	GO:0006352//DNA-templated transcription, initiation;GO:0009637//response to blue light;GO:0009658//chloroplast organization;GO:0010207//photosystem II assembly;GO:0010264//myo-inositol hexakisphosphate biosynthetic process;GO:0045893//positive regulation of transcription, DNA-templated	-
TraesCS1A01G426800	17	6.335	22.855	41.055	94.215	gi|326515706|dbj|BAK07099.1|/4.6e-106/predicted protein [Hordeum vulgare subsp. vulgare]	GO:0005739//mitochondrion;GO:0016021//integral component of membrane	-	-	-
TraesCS1A01G426900	0	5.315	1.335	0.3	0.15	gi|326516644|dbj|BAJ92477.1|/0.0e+00/predicted protein [Hordeum vulgare subsp. vulgare]	-	GO:0008270//zinc ion binding	-	-
TraesCS1A01G427000	14	3.75	6.24	6.055	2.835	gi|474259090|gb|EMS60456.1|/1.4e-159/putative protein phosphatase 2C 52 [Triticum urartu]	-	GO:0004722//protein serine/threonine phosphatase activity;GO:0046872//metal ion binding	GO:0006470//protein dephosphorylation	-
TraesCS1A01G427100	12	2.175	6.27	2.085	2.31	gi|474259089|gb|EMS60455.1|/0.0e+00/CTP synthase [Triticum urartu]	-	GO:0003676//nucleic acid binding;GO:0003883//CTP synthase activity;GO:0005524//ATP binding;GO:0008270//zinc ion binding	GO:0006541//glutamine metabolic process;GO:0044210//'de novo' CTP biosynthetic process	ko01100//Metabolic pathways;ko00240//Pyrimidine metabolism
TraesCS1A01G430200	8	1.94	1.495	2.64	0.32	gi|475616548|gb|EMT29803.1|/1.1e-254/Putative mitochondrial chaperone BCS1-B [Aegilops tauschii]	-	GO:0005524//ATP binding	-	-
TraesCS1A01G430400	15	0.56	1.77	2.08	1.215	gi|474042674|gb|EMS53317.1|/0.0e+00/Lysine-specific demethylase 5B [Triticum urartu]	GO:0005634//nucleus	GO:0008168//methyltransferase activity;GO:0008198//ferrous iron binding;GO:0016491//oxidoreductase activity;GO:0032453//histone demethylase activity (H3-K4 specific);GO:0051213//dioxygenase activity	GO:0006351//transcription, DNA-templated;GO:0006355//regulation of transcription, DNA-templated;GO:0032259//methylation;GO:0034720//histone H3-K4 demethylation;GO:0040010//positive regulation of growth rate;GO:0044710;GO:0045814//negative regulation of gene expression, epigenetic;GO:0055114//oxidation-reduction process	-
TraesCS1A01G430600	15	0	2.84	1.39	0.465	gi|77555435|gb|ABA98231.1|/4.4e-70/ZmEBE-1 protein, putative [Oryza sativa Japonica Group]	GO:0016021//integral component of membrane	-	-	-
TraesCS1A01G430700	15	0.12	0.755	0.75	0.54	gi|474298866|gb|EMS61538.1|/0.0e+00/Trimethylguanosine synthase [Triticum urartu]//gi|474298866|gb|EMS61538.1|/3.9e-258/Trimethylguanosine synthase [Triticum urartu]	-	GO:0008168//methyltransferase activity	GO:0001510//RNA methylation;GO:0009452//7-methylguanosine RNA capping	ko03013//RNA transport
TraesCS1A01G431000	12	0.67	2.995	1.25	1.26	gi|16519464|gb|AAL25173.1|AC079852_6/3.8e-146/Unknown protein [Oryza sativa]	GO:0016021//integral component of membrane;GO:0019005//SCF ubiquitin ligase complex	GO:0004842//ubiquitin-protein transferase activity	GO:0016567//protein ubiquitination;GO:0031146//SCF-dependent proteasomal ubiquitin-dependent protein catabolic process	-
TraesCS1A01G431700	14	0	2.08	0.28	0	gi|474327897|gb|EMS62515.1|/2.8e-136/hypothetical protein TRIUR3_15559 [Triticum urartu]	-	-	-	-
TraesCS1A01G433000	14	96.92	270.675	164.655	81.085	gi|326519400|dbj|BAJ96699.1|/7.5e-83/predicted protein [Hordeum vulgare subsp. vulgare]	-	-	-	-
TraesCS1A01G433100	2	0.955	0.185	0.275	0.185	gi|475557448|gb|EMT12850.1|/2.8e-246/Serine/threonine-protein kinase PBS1 [Aegilops tauschii]	-	GO:0004672//protein kinase activity;GO:0005524//ATP binding	GO:0006468//protein phosphorylation	-
TraesCS1A01G433400	0	5.445	4.955	1.57	0.745	gi|475513295|gb|EMT05604.1|/1.8e-172/Putative serine/threonine-protein kinase [Aegilops tauschii]	GO:0016021//integral component of membrane	GO:0004674//protein serine/threonine kinase activity;GO:0005524//ATP binding;GO:0008270//zinc ion binding	GO:0006468//protein phosphorylation	-
TraesCS1A01G435200	15	0	3.36	2.98	0.89	gi|475413675|gb|EMT00946.1|/3.5e-81/Putative calcium-binding protein CML17 [Aegilops tauschii]	GO:0016021//integral component of membrane	GO:0005509//calcium ion binding	-	ko04626//Plant-pathogen interaction;ko04070//Phosphatidylinositol signaling system;ko00310//Lysine degradation
TraesCS1A01G437400	15	0.5	3.6	3.33	2.915	gi|474250265|gb|EMS60166.1|/6.2e-177/hypothetical protein TRIUR3_08128 [Triticum urartu]	-	-	-	-
TraesCS1A01G437600	14	6.765	19.575	16.705	9.97	gi|474089272|gb|EMS54817.1|/2.8e-133/2-aminoethanethiol dioxygenase [Triticum urartu]	-	GO:0016702//oxidoreductase activity, acting on single donors with incorporation of molecular oxygen, incorporation of two atoms of oxygen	GO:0009061//anaerobic respiration;GO:0018171//peptidyl-cysteine oxidation;GO:0070483//detection of hypoxia	ko01100//Metabolic pathways;ko00430//Taurine and hypotaurine metabolism
TraesCS1A01G438600	12	5.055	11.025	6.405	4.995	gi|474016766|gb|EMS52752.1|/0.0e+00/Eukaryotic translation initiation factor 5B [Triticum urartu]	GO:0005622//intracellular	GO:0003743//translation initiation factor activity;GO:0003924//GTPase activity;GO:0005525//GTP binding	GO:0006413//translational initiation	ko03013//RNA transport
TraesCS1A01G439100	8	13.555	11.395	11.225	5.07	gi|473905045|gb|EMS49349.1|/8.4e-09/hypothetical protein TRIUR3_03955 [Triticum urartu]	-	-	-	-
TraesCS1A01G440900	8	18.765	18.405	12.88	5	gi|475155299|gb|EMT00063.1|/7.1e-34/hypothetical protein F775_24953 [Aegilops tauschii]	-	-	-	-
TraesCS1A01G441100	2	11.175	1.925	2.23	0.935	gi|226499058|ref|NP_001143085.1|/4.0e-166/uncharacterized protein LOC100275559 [Zea mays]	-	-	-	ko03013//RNA transport;ko03008//Ribosome biogenesis in eukaryotes
TraesCS1A01G442300	15	0.12	0.865	1.68	1.175	gi|413937572|gb|AFW72123.1|/4.1e-220/red aleurone1 [Zea mays]	GO:0016021//integral component of membrane	GO:0005506//iron ion binding;GO:0016709//oxidoreductase activity, acting on paired donors, with incorporation or reduction of molecular oxygen, NAD(P)H as one donor, and incorporation of one atom of oxygen;GO:0020037//heme binding	GO:0044550//secondary metabolite biosynthetic process;GO:0055114//oxidation-reduction process	ko01100//Metabolic pathways;ko01110//Biosynthesis of secondary metabolites;ko00941//Flavonoid biosynthesis;ko00944//Flavone and flavonol biosynthesis
TraesCS1A01G442400	15	0.285	1.5	1.13	1.26	gi|293418289|gb|ABY48151.3|/0.0e+00/Mot1 [Triticum monococcum subsp. aegilopoides]	-	GO:0005524//ATP binding	-	-
TraesCS1A01G442500	11	7.64	15.655	9.465	6.06	gi|398707639|gb|ACU00615.3|/0.0e+00/FtsH4 protein, partial [Triticum monococcum subsp. monococcum]	GO:0016020//membrane	GO:0004222//metalloendopeptidase activity;GO:0004672//protein kinase activity;GO:0005524//ATP binding	GO:0006468//protein phosphorylation;GO:0006508//proteolysis;GO:0051301//cell division	-
TraesCS1A01G443000	15	1.4	4.05	3.125	2.64	gi|998151027|gb|AMK08978.1|/1.6e-252/PWWP1 [Triticum monococcum subsp. monococcum]//gi|998151027|gb|AMK08978.1|/4.1e-216/PWWP1 [Triticum monococcum subsp. monococcum]	-	-	-	-
TraesCS1A01G443300	8	2.31	4.85	5.98	0.225	gi|474416458|gb|EMS67240.1|/1.7e-47/hypothetical protein TRIUR3_32491 [Triticum urartu]	-	-	-	-
TraesCS1A01G443400	14	5.45	19.975	11.625	5.925	gi|413948693|gb|AFW81342.1|/9.9e-236/spliceosome RNA helicase BAT1 isoform 1 [Zea mays]	-	GO:0003676//nucleic acid binding;GO:0004386//helicase activity;GO:0005524//ATP binding	-	ko03013//RNA transport;ko03040//Spliceosome;ko03015//mRNA surveillance pathway
TraesCS1A01G443600	5	1.585	0.33	0.835	0.95	gi|998151032|gb|AMK08981.1|/1.1e-163/NLE [Triticum monococcum subsp. monococcum]	GO:0005730//nucleolus;GO:0080008//Cul4-RING E3 ubiquitin ligase complex	-	GO:0009553//embryo sac development;GO:0042254//ribosome biogenesis;GO:0051604//protein maturation	-
TraesCS1A01G444400	15	0.1	4.005	5.58	4.43	gi|326509039|dbj|BAJ86912.1|/7.0e-109/predicted protein [Hordeum vulgare subsp. vulgare]	-	-	-	ko03013//RNA transport;ko03008//Ribosome biogenesis in eukaryotes
TraesCS1A01G445300	0	15.72	0.29	0	0	gi|474193509|gb|EMS58235.1|/6.5e-63/Hybrid signal transduction histidine kinase I [Triticum urartu]	GO:0005622//intracellular	GO:0016301//kinase activity	GO:0000160//phosphorelay signal transduction system;GO:0016310//phosphorylation	ko04075//Plant hormone signal transduction
TraesCS1A01G445400	0	10.38	0.14	0	0	gi|475586905|gb|EMT20417.1|/2.1e-53/Hybrid signal transduction histidine kinase I [Aegilops tauschii]	GO:0005622//intracellular	GO:0016301//kinase activity	GO:0000160//phosphorelay signal transduction system;GO:0016310//phosphorylation	ko04075//Plant hormone signal transduction
TraesCS1A01G445700	11	30.83	69.97	37.345	23.245	gi|109716218|gb|ABG43091.1|/1.4e-68/histone deacetylase HDAC2 [Triticum aestivum]//gi|109716218|gb|ABG43091.1|/2.0e-70/histone deacetylase HDAC2 [Triticum aestivum]//gi|109716218|gb|ABG43091.1|/2.7e-70/histone deacetylase HDAC2 [Triticum aestivum]//gi|109716218|gb|ABG43091.1|/6.2e-83/histone deacetylase HDAC2 [Triticum aestivum]	-	GO:0046872//metal ion binding	-	-
TraesCS1A01G445900	15	2.86	13.26	9.985	7.495	gi|473827264|gb|EMS47174.1|/1.5e-216/hypothetical protein TRIUR3_33554 [Triticum urartu]//gi|473827264|gb|EMS47174.1|/1.7e-220/hypothetical protein TRIUR3_33554 [Triticum urartu]	GO:0000786//nucleosome;GO:0005634//nucleus	GO:0003677//DNA binding	GO:0006334//nucleosome assembly;GO:0006355//regulation of transcription, DNA-templated	-
TraesCS1B01G000600	0	48.12	11.755	2.545	1.86	gi|473889696|gb|EMS48527.1|/3.9e-58/50S ribosomal protein L28, chloroplastic [Triticum urartu]	GO:0005840//ribosome	GO:0003735//structural constituent of ribosome	GO:0006412//translation	ko03010//Ribosome
TraesCS1B01G001100	8	79.375	109.595	112.435	44.905	gi|475623638|gb|EMT32301.1|/1.7e-66/hypothetical protein F775_30898 [Aegilops tauschii]	GO:0005886//plasma membrane	-	-	ko03440//Homologous recombination;ko03420//Nucleotide excision repair;ko03030//DNA replication;ko03430//Mismatch repair
TraesCS1B01G001300	14	2.795	9	11.71	4.05	-	-	-	-	-
TraesCS1B01G001400	8	31.075	52.14	51.87	15.095	-	-	-	-	-
TraesCS1B01G001800	8	3.72	3.995	4.425	1.485	gi|475613492|gb|EMT28788.1|/0.0e+00/Putative phospholipid-transporting ATPase 9 [Aegilops tauschii]	GO:0000139//Golgi membrane;GO:0005802//trans-Golgi network;GO:0005886//plasma membrane;GO:0016021//integral component of membrane	GO:0000287//magnesium ion binding;GO:0004012//phospholipid-translocating ATPase activity;GO:0005524//ATP binding	GO:0045332//phospholipid translocation;GO:0048194//Golgi vesicle budding	-
TraesCS1B01G002000	15	0.83	5.215	3.105	4.65	gi|473889707|gb|EMS48538.1|/0.0e+00/Paired amphipathic helix protein Sin3-like 3 [Triticum urartu]	GO:0000118//histone deacetylase complex;GO:0000785//chromatin	GO:0001106//RNA polymerase II transcription corepressor activity;GO:0004407//histone deacetylase activity	GO:0000122//negative regulation of transcription from RNA polymerase II promoter;GO:0016575//histone deacetylation	-
TraesCS1B01G002100	11	3.33	5.56	2.56	1.875	gi|218194373|gb|EEC76800.1|/2.8e-232/hypothetical protein OsI_14911 [Oryza sativa Indica Group]	-	-	-	-
TraesCS1B01G003800	0	6.555	1.715	1.845	0.155	gi|944052018|gb|KQJ87656.1|/4.5e-56/hypothetical protein BRADI_4g12800 [Brachypodium distachyon]	GO:0016020//membrane	-	-	-
TraesCS1B01G007300	15	0.265	1.68	1.25	0.93	gi|473971002|gb|EMS51454.1|/3.9e-201/F-box/LRR-repeat protein 14 [Triticum urartu]	-	-	-	-
TraesCS1B01G007900	14	3.98	35.235	26.895	9.13	gi|475591618|gb|EMT21816.1|/1.2e-250/E3 ubiquitin-protein ligase UHRF2 [Aegilops tauschii]	GO:0005720//nuclear heterochromatin	GO:0008270//zinc ion binding;GO:0016874//ligase activity;GO:0042393//histone binding;GO:0061630//ubiquitin protein ligase activity	GO:0010216//maintenance of DNA methylation;GO:0016567//protein ubiquitination;GO:0090308//regulation of methylation-dependent chromatin silencing	-
TraesCS1B01G008000	15	4.655	11.35	11.955	10.99	gi|475591617|gb|EMT21815.1|/0.0e+00/Meiosis protein mei2 [Aegilops tauschii]	-	GO:0000166//nucleotide binding;GO:0003676//nucleic acid binding	-	ko01100//Metabolic pathways;ko01110//Biosynthesis of secondary metabolites;ko00564//Glycerophospholipid metabolism;ko00565//Ether lipid metabolism
TraesCS1B01G010400	15	0.605	949.505	2979.47	8963.1	gi|478683573|gb|AGJ50342.1|/2.3e-74/gamma-gliadin 3 [Triticum aestivum]	-	GO:0045735//nutrient reservoir activity	-	-
TraesCS1B01G010500	15	0.395	849.82	2295.37	4694.36	gi|478683585|gb|AGJ50348.1|/3.7e-72/gamma-gliadin 9 [Triticum aestivum]	-	GO:0045735//nutrient reservoir activity	-	-
TraesCS1B01G010600	15	0	11.845	12.775	22.93	gi|396577062|emb|CCH80658.1|/4.2e-66/gamma-gliadin [Triticum aestivum]	-	GO:0045735//nutrient reservoir activity	-	-
TraesCS1B01G010800	15	1.025	1641.15	5767.85	20796.9	gi|478683577|gb|AGJ50344.1|/1.8e-59/gamma-gliadin 5 [Triticum aestivum]	-	GO:0045735//nutrient reservoir activity	-	-
TraesCS1B01G010900	15	0.065	219.205	523.505	1215.01	gi|209972071|gb|ACJ03548.1|/3.0e-71/gamma-gliadin [Aegilops sharonensis]	-	GO:0045735//nutrient reservoir activity	-	-
TraesCS1B01G011000	15	0.46	837.875	2786.64	7390.63	gi|121103|sp|P06659.1|GDBB_WHEAT/1.5e-91/RecName: Full=Gamma-gliadin B; Flags: Precursor	-	GO:0045735//nutrient reservoir activity	-	-
TraesCS1B01G011100	11	56.4	85.125	42.28	14.775	gi|37788312|gb|AAP44537.1|/2.2e-131/cyclophilin-like protein [Triticum aestivum]	-	GO:0003755//peptidyl-prolyl cis-trans isomerase activity	GO:0000413//protein peptidyl-prolyl isomerization;GO:0006457//protein folding	-
TraesCS1B01G011300	15	0.27	314.23	2191.11	3441.27	gi|474329936|gb|EMS62569.1|/1.4e-67/Avenin-3 [Triticum urartu]	-	GO:0015066;GO:0045735//nutrient reservoir activity	GO:0043086//negative regulation of catalytic activity	-
TraesCS1B01G011600	15	1.095	1891.68	5977.32	17297.7	gi|112790696|gb|ABI21863.1|/9.6e-28/low molecular weight glutenin [Triticum aestivum]	-	GO:0045735//nutrient reservoir activity	-	-
TraesCS1B01G011700	15	0	2.645	0.265	1.155	gi|169666905|gb|ACA63851.1|/6.8e-73/low molecular weight glutenin subunit [Triticum aestivum]	-	GO:0045735//nutrient reservoir activity	-	-
TraesCS1B01G013500	15	0.235	559.73	2010.23	5106.06	gi|169666955|gb|ACA63876.1|/3.5e-74/low molecular weight glutenin subunit [Triticum aestivum]	-	GO:0045735//nutrient reservoir activity	-	-
TraesCS1B01G017000	5	6.97	1.98	11.44	7.265	gi|75109034|sp|Q5U9T2.1|LECH_HORVU/1.6e-23/RecName: Full=Horcolin; AltName: Full=Agglutinin; AltName: Full=Mannose-specific lectin	-	-	-	ko04626//Plant-pathogen interaction
TraesCS1B01G017200	14	0.775	1.645	1.48	0.825	gi|326512914|dbj|BAK03364.1|/0.0e+00/predicted protein [Hordeum vulgare subsp. vulgare]//gi|475620691|gb|EMT31210.1|/2.6e-302/hypothetical protein F775_11411 [Aegilops tauschii]	GO:0005622//intracellular	-	GO:0006886//intracellular protein transport;GO:0016192//vesicle-mediated transport	-
TraesCS1B01G018000	15	0.23	52.455	108.03	31.895	gi|641739935|gb|AIA66999.1|/4.3e-31/defensin [Triticum aestivum]//gi|641739935|gb|AIA66999.1|/6.7e-29/defensin [Triticum aestivum]	-	-	GO:0031640//killing of cells of other organism;GO:0050832//defense response to fungus	-
TraesCS1B01G018900	11	14.985	47.5	30.505	5.235	gi|473937130|gb|EMS50200.1|/3.7e-109/Ras-related protein RABA2a [Triticum urartu]	GO:0005768//endosome;GO:0005829//cytosol;GO:0005886//plasma membrane;GO:0009504//cell plate	GO:0005525//GTP binding	GO:0000911//cytokinesis by cell plate formation;GO:0007264//small GTPase mediated signal transduction	ko04144//Endocytosis
TraesCS1B01G022700	15	3.385	9.115	6.625	6.11	gi|475553144|gb|EMT11934.1|/3.8e-130/Putative zinc finger protein [Aegilops tauschii]	-	GO:0003676//nucleic acid binding;GO:0046872//metal ion binding	-	-
TraesCS1B01G023600	3	0.495	0	0	0.425	gi|475570323|gb|EMT15997.1|/7.4e-158/Anthocyanidin 3-O-glucosyltransferase [Aegilops tauschii]	GO:0043231//intracellular membrane-bounded organelle	GO:0080043//quercetin 3-O-glucosyltransferase activity;GO:0080044//quercetin 7-O-glucosyltransferase activity	GO:0009813//flavonoid biosynthetic process;GO:0052696//flavonoid glucuronidation	ko01100//Metabolic pathways;ko01110//Biosynthesis of secondary metabolites;ko00942//Anthocyanin biosynthesis
TraesCS1B01G024000	9	0	0	0	0.7	gi|669027776|emb|CDM81337.1|/1.6e-240/unnamed protein product [Triticum aestivum]	-	GO:0004497//monooxygenase activity;GO:0005506//iron ion binding;GO:0016705//oxidoreductase activity, acting on paired donors, with incorporation or reduction of molecular oxygen;GO:0020037//heme binding	GO:0055114//oxidation-reduction process	ko01100//Metabolic pathways;ko01110//Biosynthesis of secondary metabolites;ko00940//Phenylpropanoid biosynthesis
TraesCS1B01G024400	15	0	0.46	0.215	0.26	gi|15088545|gb|AAK84081.1|AF326781_2/0.0e+00/putative chromosome condensation factor [Triticum monococcum]	-	GO:0016874//ligase activity;GO:0046872//metal ion binding	-	ko04120//Ubiquitin mediated proteolysis
TraesCS1B01G024500	0	119.775	45.72	31.755	20.56	gi|960470040|ref|XP_014754925.1|/2.5e-219/PREDICTED: actin-97 [Brachypodium distachyon]	GO:0005884//actin filament	GO:0003774//motor activity;GO:0005200//structural constituent of cytoskeleton;GO:0005524//ATP binding	-	-
TraesCS1B01G028900	15	0.03	0.68	0.315	0.32	gi|836023711|ref|XP_004987018.2|/1.4e-221/PREDICTED: pentatricopeptide repeat-containing protein At3g51320 [Setaria italica]	-	-	-	ko01100//Metabolic pathways;ko01212//Fatty acid metabolism;ko00062//Fatty acid elongation
TraesCS1B01G030100	15	0.18	1.795	2.625	3.67	gi|473780977|gb|EMS46061.1|/2.2e-151/hypothetical protein TRIUR3_04039 [Triticum urartu]	-	-	-	-
TraesCS1B01G031600	15	2.245	9.905	9.025	6.13	gi|326514064|dbj|BAJ92182.1|/1.9e-236/predicted protein [Hordeum vulgare subsp. vulgare]	GO:0016021//integral component of membrane	-	-	ko03013//RNA transport
TraesCS1B01G034100	3	1.24	0	0	4.79	gi|473884724|gb|EMS48066.1|/1.0e-31/Subtilisin-chymotrypsin inhibitor-2A [Triticum urartu]	-	GO:0004867//serine-type endopeptidase inhibitor activity	GO:0009611//response to wounding;GO:0010951//negative regulation of endopeptidase activity	-
TraesCS1B01G034200	5	4.48	0	4.42	23.5	gi|473941536|gb|EMS50344.1|/2.7e-29/Subtilisin-chymotrypsin inhibitor-2A [Triticum urartu]	-	GO:0004867//serine-type endopeptidase inhibitor activity	GO:0009611//response to wounding;GO:0010951//negative regulation of endopeptidase activity	-
TraesCS1B01G034300	15	0	44.265	329.17	1064.33	gi|154101366|gb|ABS58503.1|/2.6e-39/serine proteinase inhibitor-like allergen [Triticum aestivum]	GO:0005576//extracellular region	GO:0004867//serine-type endopeptidase inhibitor activity	GO:0009611//response to wounding;GO:0010951//negative regulation of endopeptidase activity	-
TraesCS1B01G034400	17	0	0	5.595	29.62	gi|475480553|gb|EMT02842.1|/1.2e-36/Subtilisin-chymotrypsin inhibitor-2A [Aegilops tauschii]	-	GO:0004867//serine-type endopeptidase inhibitor activity	GO:0009611//response to wounding;GO:0010951//negative regulation of endopeptidase activity	-
TraesCS1B01G036400	15	0.36	2.2	1.68	0.965	gi|473940071|gb|EMS50302.1|/1.5e-247/Pumilio-like protein 3 [Triticum urartu]	-	GO:0003723//RNA binding	-	-
TraesCS1B01G036900	2	40.51	1.09	0.665	2.21	gi|52353630|gb|AAU44196.1|/9.1e-127/putative ring-H2 finger protein [Oryza sativa Japonica Group]	GO:0005739//mitochondrion	GO:0046872//metal ion binding;GO:0061630//ubiquitin protein ligase activity	GO:0000209//protein polyubiquitination;GO:0042787//protein ubiquitination involved in ubiquitin-dependent protein catabolic process;GO:0043161//proteasome-mediated ubiquitin-dependent protein catabolic process	-
TraesCS1B01G037600	14	0.595	2.395	1.48	0.77	gi|474072519|gb|EMS54423.1|/0.0e+00/DEAD-box ATP-dependent RNA helicase 17 [Triticum urartu]	GO:0005622//intracellular	GO:0003723//RNA binding;GO:0004004//ATP-dependent RNA helicase activity;GO:0005524//ATP binding	GO:0006312//mitotic recombination;GO:0006406//mRNA export from nucleus;GO:0006626//protein targeting to mitochondrion;GO:0009560//embryo sac egg cell differentiation;GO:0009640//photomorphogenesis;GO:0010388//cullin deneddylation;GO:0010501//RNA secondary structure unwinding;GO:0042991//transcription factor import into nucleus;GO:0051604//protein maturation	-
TraesCS1B01G040800	15	0.32	4.21	3.205	2.2	gi|474244734|gb|EMS59946.1|/0.0e+00/Replication protein A 70 kDa DNA-binding subunit [Triticum urartu]	GO:0005634//nucleus	GO:0003677//DNA binding;GO:0008270//zinc ion binding	GO:0006260//DNA replication;GO:0006281//DNA repair;GO:0006310//DNA recombination	ko03440//Homologous recombination;ko03420//Nucleotide excision repair;ko03030//DNA replication;ko03430//Mismatch repair
TraesCS1B01G041400	4	5.16	1.505	2.915	1.915	gi|413948188|gb|AFW80837.1|/1.3e-210/glycosyltransferase [Zea mays]	GO:0016021//integral component of membrane	GO:0016757//transferase activity, transferring glycosyl groups	-	ko00514//Other types of O-glycan biosynthesis
TraesCS1B01G042100	15	0.08	0.675	0.41	0.41	gi|223635518|sp|A3AZ89.2|P2C46_ORYSJ/4.6e-117/RecName: Full=Putative protein phosphatase 2C 46; Short=OsPP2C46	-	GO:0003824//catalytic activity	-	-
TraesCS1B01G042200	2	1401.93	497.615	411.275	331.355	gi|387931624|gb|AFK12210.1|/2.8e-14/metallothionein [Hordeum vulgare]	-	GO:0046872//metal ion binding	-	-
TraesCS1B01G042300	16	42.755	186.85	555.025	315.9	gi|3758827|emb|CAA09867.1|/1.4e-72/amino acid selective channel protein [Hordeum vulgare subsp. vulgare]	GO:0016021//integral component of membrane	-	-	-
TraesCS1B01G042700	15	0	7.88	6.625	8.4	gi|23451227|gb|AAN32706.1|AF419256_1/2.3e-40/lmw-gs, partial [Triticum aestivum]	-	GO:0045735//nutrient reservoir activity	-	-
TraesCS1B01G043600	15	4.325	9.52	6.825	6.995	gi|474156674|gb|EMS57125.1|/3.5e-173/hypothetical protein TRIUR3_10792 [Triticum urartu]	-	-	-	-
TraesCS1B01G043800	15	0	3.81	19.96	65.99	gi|226581|prf||1602257B/9.5e-26/chymotrypsin inhibitor 1B [Hordeum vulgare subsp. vulgare]	-	GO:0004867//serine-type endopeptidase inhibitor activity	GO:0009611//response to wounding;GO:0010951//negative regulation of endopeptidase activity	-
TraesCS1B01G044800	2	12.28	2.6	2.31	1.795	gi|293337227|ref|NP_001168422.1|/1.2e-178/putative ENTH/ANTH/VHS superfamily protein [Zea mays]	-	GO:0005543//phospholipid binding	-	-
TraesCS1B01G045700	8	461.98	578.795	423.975	177.285	gi|474210811|gb|EMS58891.1|/6.1e-27/hypothetical protein TRIUR3_25815 [Triticum urartu]	GO:0009536//plastid;GO:0016021//integral component of membrane	GO:0016787//hydrolase activity	-	ko03010//Ribosome
TraesCS1B01G046300	15	1.585	5.35	5.86	9.3	gi|326523227|dbj|BAJ88654.1|/2.7e-228/predicted protein [Hordeum vulgare subsp. vulgare]//gi|326523227|dbj|BAJ88654.1|/3.8e-230/predicted protein [Hordeum vulgare subsp. vulgare]	-	GO:0016597//amino acid binding	GO:0008152//metabolic process	-
TraesCS1B01G047600	17	0	0	0.295	7.19	gi|6851373|gb|AAF29532.1|AF218627_1/3.1e-74/plasma membrane associated protein [Hordeum vulgare]	GO:0016021//integral component of membrane	-	-	-
TraesCS1B01G048100	2	0.305	0	0	0	gi|475611581|gb|EMT28136.1|/0.0e+00/Phenylalanine ammonia-lyase [Aegilops tauschii]	GO:0005737//cytoplasm	GO:0045548//phenylalanine ammonia-lyase activity	GO:0006559//L-phenylalanine catabolic process;GO:0009800//cinnamic acid biosynthetic process	ko01100//Metabolic pathways;ko01110//Biosynthesis of secondary metabolites;ko00940//Phenylpropanoid biosynthesis;ko00360//Phenylalanine metabolism
TraesCS1B01G048200	0	2.585	0.02	0.115	0	gi|475611581|gb|EMT28136.1|/0.0e+00/Phenylalanine ammonia-lyase [Aegilops tauschii]	GO:0005737//cytoplasm	GO:0045548//phenylalanine ammonia-lyase activity	GO:0006559//L-phenylalanine catabolic process;GO:0009800//cinnamic acid biosynthetic process	ko01100//Metabolic pathways;ko01110//Biosynthesis of secondary metabolites;ko00940//Phenylpropanoid biosynthesis;ko00360//Phenylalanine metabolism
TraesCS1B01G048300	2	1.505	0.09	0.12	0.035	gi|475611580|gb|EMT28135.1|/0.0e+00/Phenylalanine ammonia-lyase [Aegilops tauschii]	GO:0005737//cytoplasm	GO:0045548//phenylalanine ammonia-lyase activity	GO:0006559//L-phenylalanine catabolic process;GO:0009800//cinnamic acid biosynthetic process	ko01100//Metabolic pathways;ko01110//Biosynthesis of secondary metabolites;ko00940//Phenylpropanoid biosynthesis;ko00360//Phenylalanine metabolism
TraesCS1B01G048400	2	0.865	0.025	0.045	0.06	gi|475611579|gb|EMT28134.1|/0.0e+00/Phenylalanine ammonia-lyase [Aegilops tauschii]	GO:0005737//cytoplasm	GO:0045548//phenylalanine ammonia-lyase activity	GO:0006559//L-phenylalanine catabolic process;GO:0009800//cinnamic acid biosynthetic process	ko01100//Metabolic pathways;ko01110//Biosynthesis of secondary metabolites;ko00940//Phenylpropanoid biosynthesis;ko00360//Phenylalanine metabolism
TraesCS1B01G048500	0	0.525	0.025	0	0	gi|475611578|gb|EMT28133.1|/0.0e+00/Phenylalanine ammonia-lyase [Aegilops tauschii]//gi|475611581|gb|EMT28136.1|/0.0e+00/Phenylalanine ammonia-lyase [Aegilops tauschii]	GO:0005737//cytoplasm	GO:0045548//phenylalanine ammonia-lyase activity	GO:0006559//L-phenylalanine catabolic process;GO:0009800//cinnamic acid biosynthetic process	ko01100//Metabolic pathways;ko01110//Biosynthesis of secondary metabolites;ko00940//Phenylpropanoid biosynthesis;ko00360//Phenylalanine metabolism
TraesCS1B01G048900	0	243.895	205.345	73.69	68.145	gi|121982|sp|P02277.1|H2A3_WHEAT/7.3e-64/RecName: Full=Histone H2A.2.2	GO:0000786//nucleosome;GO:0000790//nuclear chromatin	GO:0003677//DNA binding;GO:0046982//protein heterodimerization activity	GO:0006342//chromatin silencing	-
TraesCS1B01G049200	2	58.23	3.475	4.54	1.415	gi|357134803|ref|XP_003569005.1|/8.0e-117/PREDICTED: soluble inorganic pyrophosphatase 4 [Brachypodium distachyon]	GO:0005737//cytoplasm	GO:0000287//magnesium ion binding;GO:0004427//inorganic diphosphatase activity	GO:0006796//phosphate-containing compound metabolic process	ko00190//Oxidative phosphorylation
TraesCS1B01G049300	15	0.415	2.965	1.05	1.51	gi|357110984|ref|XP_003557295.1|/0.0e+00/PREDICTED: poly [ADP-ribose] polymerase 1 [Brachypodium distachyon]//gi|944084760|gb|KQK20112.1|/0.0e+00/hypothetical protein BRADI_1g52530 [Brachypodium distachyon]	GO:0005634//nucleus;GO:0005737//cytoplasm	GO:0003677//DNA binding;GO:0003910//DNA ligase (ATP) activity;GO:0003950//NAD+ ADP-ribosyltransferase activity;GO:0008270//zinc ion binding;GO:0051287//NAD binding	GO:0006273//lagging strand elongation;GO:0006471//protein ADP-ribosylation;GO:0051103//DNA ligation involved in DNA repair	ko03410//Base excision repair
TraesCS1B01G051600	15	1.545	5.525	5.7	6.145	gi|475454981|gb|EMT01811.1|/0.0e+00/B3 domain-containing protein [Aegilops tauschii]//gi|475454981|gb|EMT01811.1|/1.0e-201/B3 domain-containing protein [Aegilops tauschii]//gi|475454981|gb|EMT01811.1|/2.9e-300/B3 domain-containing protein [Aegilops tauschii]//gi|475454981|gb|EMT01811.1|/4.8e-303/B3 domain-containing protein [Aegilops tauschii]//gi|475454981|gb|EMT01811.1|/8.0e-231/B3 domain-conta…	GO:0005634//nucleus	GO:0003677//DNA binding;GO:0004175//endopeptidase activity;GO:0016929//SUMO-specific protease activity	GO:0006355//regulation of transcription, DNA-templated;GO:0016926//protein desumoylation	-
TraesCS1B01G052400	12	4.485	13.41	6.91	5.98	gi|357146129|ref|XP_003573885.1|/1.9e-165/PREDICTED: protein HGH1 homolog [Brachypodium distachyon]//gi|357146129|ref|XP_003573885.1|/2.1e-172/PREDICTED: protein HGH1 homolog [Brachypodium distachyon]	-	-	-	-
TraesCS1B01G052700	3	2.23	0.07	0.29	0.575	gi|934635515|ref|NP_001152498.2|/5.1e-209/acyltransferase precursor [Zea mays]	GO:0016020//membrane	GO:0016747//transferase activity, transferring acyl groups other than amino-acyl groups	GO:0006633//fatty acid biosynthetic process	ko01110//Biosynthesis of secondary metabolites;ko04626//Plant-pathogen interaction;ko00062//Fatty acid elongation
TraesCS1B01G053600	15	10.05	35.085	26.315	19.67	gi|91694277|gb|ABE41790.1|/0.0e+00/glucose-6-phosphate isomerase [Triticum aestivum]	GO:0005829//cytosol	GO:0004347//glucose-6-phosphate isomerase activity	GO:0006094//gluconeogenesis;GO:0006096//glycolytic process;GO:0009744//response to sucrose;GO:0009813//flavonoid biosynthetic process;GO:0009817//defense response to fungus, incompatible interaction;GO:0010224//response to UV-B	ko01100//Metabolic pathways;ko01110//Biosynthesis of secondary metabolites;ko00500//Starch and sucrose metabolism;ko01200//Carbon metabolism;ko00010//Glycolysis / Gluconeogenesis;ko00520//Amino sugar and nucleotide sugar metabolism;ko00030//Pentose phosphate pathway
TraesCS1B01G054900	12	0.105	0.52	0.2	0.09	gi|475619409|gb|EMT30764.1|/0.0e+00/Curved DNA-binding protein [Aegilops tauschii]	-	GO:0003677//DNA binding	-	ko04141//Protein processing in endoplasmic reticulum
TraesCS1B01G055100	15	2.795	6.59	6.5	5.135	gi|669028433|emb|CDM82232.1|/1.0e-121/unnamed protein product [Triticum aestivum]//gi|669028433|emb|CDM82232.1|/3.5e-46/unnamed protein product [Triticum aestivum]//gi|669028433|emb|CDM82232.1|/7.9e-122/unnamed protein product [Triticum aestivum]	-	-	-	-
TraesCS1B01G055600	2	1.8	0.135	0.39	0.345	gi|922304350|ref|NP_001299844.1|/3.8e-55/uncharacterized protein LOC100277278 [Zea mays]	-	-	-	-
TraesCS1B01G055800	15	0.655	2.66	2.485	3.08	gi|475580797|gb|EMT18696.1|/3.7e-239/Putative histone-lysine N-methyltransferase, H3 lysine-9 specific SUVH9 [Aegilops tauschii]	GO:0005634//nucleus;GO:0005694//chromosome	GO:0008270//zinc ion binding;GO:0018024//histone-lysine N-methyltransferase activity;GO:0042393//histone binding	GO:0034968//histone lysine methylation	ko00310//Lysine degradation
TraesCS1B01G057200	8	0.155	2.32	1.01	0	gi|475516356|gb|EMT05974.1|/4.5e-38/hypothetical protein F775_22533 [Aegilops tauschii]	-	-	-	ko04144//Endocytosis;ko04141//Protein processing in endoplasmic reticulum;ko03040//Spliceosome
TraesCS1B01G057800	15	2.72	7.71	7.175	6.585	gi|474408720|gb|EMS66671.1|/0.0e+00/YTH domain family protein 1 [Triticum urartu]//gi|474408720|gb|EMS66671.1|/2.4e-310/YTH domain family protein 1 [Triticum urartu]//gi|474408720|gb|EMS66671.1|/2.9e-308/YTH domain family protein 1 [Triticum urartu]//gi|474408720|gb|EMS66671.1|/3.2e-268/YTH domain family protein 1 [Triticum urartu]//gi|474408720|gb|EMS66671.1|/5.6e-208/YTH domain family protein 1…	GO:0005829//cytosol	GO:0003723//RNA binding;GO:0004150//dihydroneopterin aldolase activity	GO:0046654//tetrahydrofolate biosynthetic process;GO:0046656//folic acid biosynthetic process	ko03015//mRNA surveillance pathway
TraesCS1B01G057900	0	131.7	59.905	66.225	25.47	gi|475543350|gb|EMT10137.1|/5.2e-66/Dihydroneopterin aldolase [Aegilops tauschii]	-	GO:0003723//RNA binding;GO:0004150//dihydroneopterin aldolase activity	GO:0046654//tetrahydrofolate biosynthetic process;GO:0046656//folic acid biosynthetic process	ko01100//Metabolic pathways;ko00790//Folate biosynthesis
TraesCS1B01G059000	8	38.84	34.675	34.35	11.215	gi|475560198|gb|EMT13510.1|/2.9e-201/Glutelin type-A 2 [Aegilops tauschii]	-	GO:0045735//nutrient reservoir activity	-	-
TraesCS1B01G059100	10	369.65	410.045	583.12	274.2	gi|259017810|gb|ACV89491.1|/1.7e-119/dehydroascorbate reductase [Triticum aestivum]//gi|259017810|gb|ACV89491.1|/9.4e-111/dehydroascorbate reductase [Triticum aestivum]	GO:0005634//nucleus	GO:0003677//DNA binding;GO:0003700//transcription factor activity, sequence-specific DNA binding;GO:0016740//transferase activity;GO:0045174//glutathione dehydrogenase (ascorbate) activity	GO:0006355//regulation of transcription, DNA-templated;GO:0055114//oxidation-reduction process;GO:0098869//cellular oxidant detoxification	ko00970//Aminoacyl-tRNA biosynthesis;ko00480//Glutathione metabolism
TraesCS1B01G060000	15	1.445	4.575	3.49	2.865	gi|473781732|gb|EMS46104.1|/0.0e+00/hypothetical protein TRIUR3_17287 [Triticum urartu]	-	GO:0016874//ligase activity	-	-
TraesCS1B01G060300	3	2.845	0.11	0.06	0.65	gi|226494197|ref|NP_001141527.1|/2.1e-41/uncharacterized protein LOC100273639 [Zea mays]	-	-	-	-
TraesCS1B01G061300	15	1.065	29.775	35.215	10.39	gi|37719728|gb|AAR01969.1|/8.8e-29/histidine-containing phosphotransfer protein [Triticum aestivum]	-	-	-	ko04075//Plant hormone signal transduction
TraesCS1B01G061900	17	0.115	1.13	4.92	26.985	gi|226528357|ref|NP_001145318.1|/1.1e-20/uncharacterized protein LOC100278634 [Zea mays]	GO:0016021//integral component of membrane	-	-	-
TraesCS1B01G062500	15	0.14	1.19	0.985	0.8	gi|474012025|gb|EMS52561.1|/4.9e-163/hypothetical protein TRIUR3_30953 [Triticum urartu]	-	-	-	-
TraesCS1B01G062600	15	0.32	2.205	1.83	1.07	gi|474012025|gb|EMS52561.1|/2.4e-221/hypothetical protein TRIUR3_30953 [Triticum urartu]	-	-	-	-
TraesCS1B01G063800	4	8.635	1.245	4.75	0.61	gi|475620358|gb|EMT31079.1|/6.9e-37/Non-specific lipid-transfer protein-like protein [Aegilops tauschii]	-	GO:0008233//peptidase activity;GO:0008289//lipid binding	GO:0006508//proteolysis;GO:0006869//lipid transport	-
[truncated: 25,259 more rows]

## Sheet: Grain-specific genes 
Supplementary Table 7 GO and KEGG annotation of grain-specific genes of wheat.
Gene ID	Expression value (FPKM)*1,*2				Description	GO Annotation			Pathway
	GR5	GR10	GR15	GR20		GO Component	GO Function	GO Process
TraesCS1A01G000100	0	0	0	0.165	gi|253761396|ref|XP_002489102.1|/1.3e-41/hypothetical protein SORBIDRAFT_0070s002020, partial [Sorghum bicolor]	-	-	-	-
[truncated: 4,660 more rows]
