# Supplementary material for: Global transcriptome analysis uncovers the gene co-expression regulation network and key genes involved in grain development of wheat (Triticum aestivum L.)
Source: Funct Integr Genomics. 2019 May 21;19(6):853–66. doi: 10.1007/s10142-019-00678-z (PMC6797667; doi:10.1007/s10142-019-00678-z)
Supplement: Supplementary file 30 — (XLSX 155 kb) [file 10142_2019_678_MOESM19_ESM.xlsx]

## Sheet: GO enrichment of DEGs
Supplementary Table 8 Significantly enriched GO terms of differentially expressed genes during wheat grain development (DEGs).
Cellular Component				Molecular Function				Biological Process
GO ID	GO term	Gene number	P value	GO ID	GO term	Gene number	P value	GO ID	GO term	Gene number	P value
GO:0005623	cell	11079	1.68074e-160	GO:0046982	protein heterodimerization activity	424	3.90362e-60	GO:0071840	cellular component organization or biogenesis	2590	9.08125e-55
GO:0044464	cell part	11012	2.63325e-159	GO:0005198	structural molecule activity	739	4.2057e-56	GO:0044085	cellular component biogenesis	1263	3.11506e-53
GO:0005622	intracellular	9967	6.01796e-150	GO:0003723	RNA binding	1088	1.86701e-47	GO:0043933	macromolecular complex subunit organization	1089	1.30733e-49
GO:0032991	macromolecular complex	3030	1.38436e-141	GO:0003735	structural constituent of ribosome	621	1.85082e-42	GO:1901566	organonitrogen compound biosynthetic process	1650	4.0262e-49
GO:0044424	intracellular part	9592	2.49752e-132	GO:0003676	nucleic acid binding	3797	2.70571e-32	GO:0043604	amide biosynthetic process	1046	5.16852e-49
GO:0043228	non-membrane-bounded organelle	1781	5.41916e-127	GO:0005515	protein binding	1631	7.5569e-24	GO:0044249	cellular biosynthetic process	3155	1.20373e-47
GO:0043232	intracellular non-membrane-bounded organelle	1781	5.41916e-127	GO:0042393	histone binding	148	8.22024e-20	GO:0006412	translation	972	1.13007e-45
GO:0044422	organelle part	3507	2.92521e-125	GO:0016168	chlorophyll binding	91	1.3585e-16	GO:0043043	peptide biosynthetic process	979	1.31576e-45
GO:0044446	intracellular organelle part	3494	1.00858e-124	GO:0046983	protein dimerization activity	705	4.56448e-15	GO:0022613	ribonucleoprotein complex biogenesis	537	1.96479e-45
GO:0005829	cytosol	1386	2.15051e-107	GO:0004553	hydrolase activity, hydrolyzing O-glycosyl compounds	606	6.04805e-15	GO:1901576	organic substance biosynthetic process	3402	4.28496e-44
GO:0030529	intracellular ribonucleoprotein complex	1085	1.91799e-82	GO:0045548	phenylalanine ammonia-lyase activity	42	9.56622e-15	GO:0009059	macromolecule biosynthetic process	1931	2.75612e-43
GO:1990904	ribonucleoprotein complex	1085	1.91799e-82	GO:0005525	GTP binding	306	1.31983e-13	GO:0043603	cellular amide metabolic process	1173	1.01012e-41
GO:0043226	organelle	8177	5.32261e-82	GO:0019001	guanyl nucleotide binding	306	1.31983e-13	GO:0034645	cellular macromolecule biosynthetic process	1856	1.69137e-41
GO:0043229	intracellular organelle	8159	6.71695e-82	GO:0032561	guanyl ribonucleotide binding	306	1.31983e-13	GO:0016043	cellular component organization	2247	7.68901e-40
GO:0022626	cytosolic ribosome	375	5.82405e-81	GO:0008536	Ran GTPase binding	58	2.95786e-13	GO:0006518	peptide metabolic process	1083	2.18602e-39
GO:0044815	DNA packaging complex	418	1.12762e-80	GO:0008135	translation factor activity, RNA binding	220	4.31551e-12	GO:0042254	ribosome biogenesis	421	3.63676e-37
GO:0000785	chromatin	456	2.40686e-78	GO:0005048	signal sequence binding	47	2.99369e-11	GO:0065003	macromolecular complex assembly	688	2.05298e-36
GO:0000786	nucleosome	408	6.0264e-78	GO:0051082	unfolded protein binding	131	3.47113e-11	GO:1901564	organonitrogen compound metabolic process	2194	4.04952e-36
GO:0044445	cytosolic part	410	3.12062e-77	GO:0015066	alpha-amylase inhibitor activity	21	3.93054e-11	GO:0006325	chromatin organization	520	1.18047e-35
GO:0032993	protein-DNA complex	442	1.99321e-74	GO:0003677	DNA binding	2235	4.59881e-11	GO:0010467	gene expression	1956	5.31195e-35
GO:0043234	protein complex	2094	1.81094e-72	GO:0016877	ligase activity, forming carbon-sulfur bonds	63	5.14218e-11	GO:0046907	intracellular transport	747	2.21648e-34
GO:0044427	chromosomal part	577	8.74928e-67	GO:0004857	enzyme inhibitor activity	288	9.98641e-11	GO:0009628	response to abiotic stimulus	826	9.79128e-34
GO:0005634	nucleus	3464	9.97961e-67	GO:0016787	hydrolase activity	3500	1.63382e-10	GO:0034622	cellular macromolecular complex assembly	628	9.9824e-34
GO:0005737	cytoplasm	6693	1.6604e-62	GO:0016798	hydrolase activity, acting on glycosyl bonds	658	2.0948e-10	GO:0006913	nucleocytoplasmic transport	216	1.57033e-32
GO:0044391	ribosomal subunit	426	4.46257e-59	GO:0042277	peptide binding	58	2.56262e-10	GO:0051169	nuclear transport	216	1.57033e-32
GO:0005694	chromosome	637	1.8961e-55	GO:0031409	pigment binding	34	2.83162e-10	GO:0009058	biosynthetic process	3679	3.24547e-32
GO:0022625	cytosolic large ribosomal subunit	229	2.52784e-52	GO:0016841	ammonia-lyase activity	45	3.57734e-10	GO:0033036	macromolecule localization	879	6.62323e-32
GO:0043227	membrane-bounded organelle	7528	3.98699e-50	GO:0003924	GTPase activity	161	5.85989e-10	GO:0044271	cellular nitrogen compound biosynthetic process	1765	1.37827e-31
GO:0043231	intracellular membrane-bounded organelle	7520	6.25978e-50	GO:0016984	ribulose-bisphosphate carboxylase activity	26	3.54281e-09	GO:0006886	intracellular protein transport	586	2.6772e-31
GO:0005840	ribosome	635	7.39464e-50	GO:0098772	molecular function regulator	457	3.6466e-09	GO:0051276	chromosome organization	658	4.21316e-31
GO:0044444	cytoplasmic part	5688	5.41866e-48	GO:0008565	protein transporter activity	106	5.05292e-09	GO:0006807	nitrogen compound metabolic process	3737	2.46024e-30
GO:0044428	nuclear part	1050	3.78707e-45	GO:0033218	amide binding	65	7.10117e-09	GO:0022607	cellular component assembly	787	9.45754e-30
GO:0012505	endomembrane system	1271	1.77224e-44	GO:0003724	RNA helicase activity	109	8.97114e-09	GO:0034613	cellular protein localization	640	3.13458e-29
GO:0005730	nucleolus	389	4.26455e-44	GO:0030234	enzyme regulator activity	426	9.8257e-09	GO:0070727	cellular macromolecule localization	648	3.18626e-29
GO:0043233	organelle lumen	875	1.55411e-41	GO:0017056	structural constituent of nuclear pore	27	1.71521e-08	GO:0006996	organelle organization	1420	1.17933e-28
GO:0070013	intracellular organelle lumen	875	1.55411e-41	GO:0044877	macromolecular complex binding	295	1.8737e-08	GO:0051649	establishment of localization in cell	865	3.75063e-28
GO:0031974	membrane-enclosed lumen	891	2.32318e-40	GO:0016462	pyrophosphatase activity	830	2.21967e-08	GO:0034504	protein localization to nucleus	155	1.6949e-27
GO:0015934	large ribosomal subunit	275	2.67903e-39	GO:0004004	ATP-dependent RNA helicase activity	102	2.47204e-08	GO:0015031	protein transport	672	2.41902e-27
GO:0031981	nuclear lumen	746	2.62024e-37	GO:0008186	RNA-dependent ATPase activity	102	2.47204e-08	GO:0016482	cytoplasmic transport	479	4.40072e-27
GO:0000790	nuclear chromatin	168	9.90025e-29	GO:0005487	nucleocytoplasmic transporter activity	25	3.34785e-08	GO:0071103	DNA conformation change	270	4.68687e-27
GO:0022627	cytosolic small ribosomal subunit	120	7.42563e-28	GO:0003743	translation initiation factor activity	149	4.33221e-08	GO:0006606	protein import into nucleus	151	6.9922e-27
GO:0030684	preribosome	144	1.22982e-27	GO:0003746	translation elongation factor activity	65	4.7756e-08	GO:0044744	protein targeting to nucleus	151	6.9922e-27
GO:0005794	Golgi apparatus	620	1.58615e-27	GO:0016853	isomerase activity	298	5.51712e-08	GO:1902593	single-organism nuclear import	151	6.9922e-27
GO:0098588	bounding membrane of organelle	782	2.48209e-25	GO:0016818	hydrolase activity, acting on acid anhydrides, in phosphorus-containing anhydrides	835	6.00167e-08	GO:0045184	establishment of protein localization	682	7.26159e-27
GO:0000788	nuclear nucleosome	118	2.04014e-24	GO:0003714	transcription corepressor activity	29	6.81218e-08	GO:0051641	cellular localization	931	1.1953e-26
GO:0009522	photosystem I	104	4.32587e-24	GO:0046556	alpha-L-arabinofuranosidase activity	37	8.3257e-08	GO:0008104	protein localization	715	5.60009e-26
GO:0009579	thylakoid	518	2.93597e-22	GO:0070180	large ribosomal subunit rRNA binding	26	1.26371e-07	GO:0051170	nuclear import	151	6.48724e-26
GO:0030117	membrane coat	102	1.94001e-21	GO:0016817	hydrolase activity, acting on acid anhydrides	846	1.37806e-07	GO:1902582	single-organism intracellular transport	574	6.83087e-26
GO:0048475	coated membrane	102	1.94001e-21	GO:0051287	NAD binding	111	1.43025e-07	GO:0006323	DNA packaging	198	2.46276e-25
GO:0031090	organelle membrane	1000	2.31209e-20	GO:0051087	chaperone binding	47	1.46279e-07	GO:0034641	cellular nitrogen compound metabolic process	3332	1.4477e-24
GO:0044454	nuclear chromosome part	224	2.59422e-20	GO:0016840	carbon-nitrogen lyase activity	74	1.68216e-07	GO:0006334	nucleosome assembly	175	1.80983e-24
GO:0005911	cell-cell junction	415	7.59797e-20	GO:0016874	ligase activity	539	2.00829e-07	GO:0005975	carbohydrate metabolic process	1624	2.40509e-24
GO:0009506	plasmodesma	415	7.59797e-20	GO:0016405	CoA-ligase activity	21	4.21361e-07	GO:0006333	chromatin assembly or disassembly	193	5.43941e-24
GO:0030054	cell junction	415	7.59797e-20	GO:0016407	acetyltransferase activity	149	4.42068e-07	GO:0031497	chromatin assembly	184	1.04471e-23
GO:0055044	symplast	415	7.59797e-20	GO:0008026	ATP-dependent helicase activity	133	8.12095e-07	GO:0034728	nucleosome organization	176	1.77402e-23
GO:0015935	small ribosomal subunit	148	4.05756e-19	GO:0070035	purine NTP-dependent helicase activity	133	8.12095e-07	GO:0002181	cytoplasmic translation	96	2.16627e-23
GO:0005635	nuclear envelope	128	8.56512e-18	GO:0030515	snoRNA binding	32	8.51917e-07	GO:0042273	ribosomal large subunit biogenesis	139	7.90687e-23
GO:0030118	clathrin coat	42	8.74918e-18	GO:0042803	protein homodimerization activity	75	8.90476e-07	GO:0006461	protein complex assembly	458	7.12391e-22
GO:0009521	photosystem	157	1.94641e-17	GO:0008061	chitin binding	57	1.22764e-06	GO:0070271	protein complex biogenesis	459	8.14756e-22
GO:0000228	nuclear chromosome	227	9.91838e-17	GO:0004402	histone acetyltransferase activity	34	1.49721e-06	GO:1902580	single-organism cellular localization	402	8.84077e-22
GO:0005783	endoplasmic reticulum	519	3.24788e-16	GO:0061733	peptide-lysine-N-acetyltransferase activity	34	1.49721e-06	GO:0071826	ribonucleoprotein complex subunit organization	220	1.65423e-21
GO:0098805	whole membrane	458	9.20664e-16	GO:0017016	Ras GTPase binding	77	1.80436e-06	GO:0033365	protein localization to organelle	376	3.04793e-21
GO:0098796	membrane protein complex	527	3.30874e-14	GO:0031267	small GTPase binding	77	1.80436e-06	GO:0022618	ribonucleoprotein complex assembly	215	4.34665e-21
GO:0030131	clathrin adaptor complex	32	4.37929e-14	GO:0016620	oxidoreductase activity, acting on the aldehyde or oxo group of donors, NAD or NADP as acceptor	83	1.91914e-06	GO:0017038	protein import	229	1.19929e-20
GO:0030686	90S preribosome	55	4.44021e-14	GO:0008139	nuclear localization sequence binding	29	1.94088e-06	GO:0072594	establishment of protein localization to organelle	337	2.00989e-20
GO:0005773	vacuole	473	2.13505e-13	GO:0008080	N-acetyltransferase activity	89	1.94747e-06	GO:0005976	polysaccharide metabolic process	546	1.08221e-19
GO:0031967	organelle envelope	647	2.85644e-13	GO:0003682	chromatin binding	101	2.3574e-06	GO:0006605	protein targeting	375	1.33564e-19
GO:0031975	envelope	648	2.9508e-13	GO:0016878	acid-thiol ligase activity	20	3.23722e-06	GO:0071822	protein complex subunit organization	541	2.40924e-19
GO:0000139	Golgi membrane	194	6.44282e-13	GO:0017111	nucleoside-triphosphatase activity	778	3.34634e-06	GO:0051168	nuclear export	106	1.68815e-18
GO:0032040	small-subunit processome	68	9.1325e-13	GO:0004427	inorganic diphosphatase activity	26	4.38375e-06	GO:0065004	protein-DNA complex assembly	184	2.45592e-18
GO:0044431	Golgi apparatus part	300	2.19955e-12	GO:0008483	transaminase activity	81	6.23508e-06	GO:0006364	rRNA processing	251	4.80407e-18
GO:0005643	nuclear pore	76	2.28043e-12	GO:0016769	transferase activity, transferring nitrogenous groups	81	6.23508e-06	GO:0042274	ribosomal small subunit biogenesis	117	5.44067e-18
GO:0005618	cell wall	407	2.32379e-12	GO:0033897	ribonuclease T2 activity	18	6.73149e-06	GO:0016072	rRNA metabolic process	252	5.97517e-18
GO:0030312	external encapsulating structure	407	2.32379e-12	GO:0016903	oxidoreductase activity, acting on the aldehyde or oxo group of donors	109	7.00052e-06	GO:0009765	photosynthesis, light harvesting	90	1.08363e-17
GO:0005774	vacuolar membrane	302	2.59654e-12	GO:0016616	oxidoreductase activity, acting on the CH-OH group of donors, NAD or NADP as acceptor	154	8.51266e-06	GO:0071824	protein-DNA complex subunit organization	185	1.23809e-17
GO:0044437	vacuolar part	302	2.59654e-12	GO:0003918	DNA topoisomerase type II (ATP-hydrolyzing) activity	20	8.71263e-06	GO:0044262	cellular carbohydrate metabolic process	498	2.41209e-17
GO:0030687	preribosome, large subunit precursor	55	4.23419e-12	GO:0061505	DNA topoisomerase II activity	20	8.71263e-06	GO:1901700	response to oxygen-containing compound	546	3.88212e-17
GO:0030120	vesicle coat	58	4.51579e-12	GO:0051020	GTPase binding	77	1.11685e-05	GO:0009416	response to light stimulus	360	5.64961e-17
GO:0009941	chloroplast envelope	327	1.12383e-11	GO:0004190	aspartic-type endopeptidase activity	173	1.13435e-05	GO:0009892	negative regulation of metabolic process	638	1.94325e-16
GO:0033290	eukaryotic 48S preinitiation complex	51	4.40441e-11	GO:0070001	aspartic-type peptidase activity	173	1.13435e-05	GO:1901605	alpha-amino acid metabolic process	404	3.48339e-16
GO:0070993	translation preinitiation complex	51	4.40441e-11	GO:0042802	identical protein binding	124	1.25381e-05	GO:0071702	organic substance transport	1143	4.77722e-16
GO:0009505	plant-type cell wall	176	8.29667e-11	GO:0034212	peptide N-acetyltransferase activity	53	1.53944e-05	GO:0015979	photosynthesis	344	6.56345e-16
GO:0009526	plastid envelope	330	1.85029e-10	GO:0044822	poly(A) RNA binding	86	1.55056e-05	GO:0044723	single-organism carbohydrate metabolic process	979	6.78512e-16
GO:0030660	Golgi-associated vesicle membrane	51	2.08888e-10	GO:0004133	glycogen debranching enzyme activity	13	1.88486e-05	GO:0048519	negative regulation of biological process	770	1.02967e-15
GO:0016282	eukaryotic 43S preinitiation complex	47	4.51583e-10	GO:0004579	dolichyl-diphosphooligosaccharide-protein glycotransferase activity	20	2.12891e-05	GO:0009415	response to water	176	1.3454e-15
GO:0044433	cytoplasmic vesicle part	88	8.39954e-10	GO:0042054	histone methyltransferase activity	65	4.85184e-05	GO:0030490	maturation of SSU-rRNA	89	4.17924e-15
GO:0034357	photosynthetic membrane	319	9.92835e-10	GO:0016614	oxidoreductase activity, acting on CH-OH group of donors	249	4.92089e-05	GO:0071166	ribonucleoprotein complex localization	89	4.17924e-15
GO:0030659	cytoplasmic vesicle membrane	85	1.23655e-09	GO:0016410	N-acyltransferase activity	93	5.06596e-05	GO:0071426	ribonucleoprotein complex export from nucleus	89	4.17924e-15
GO:0012506	vesicle membrane	90	1.5044e-09	GO:0004386	helicase activity	217	5.43015e-05	GO:0009414	response to water deprivation	146	4.47205e-15
GO:0042555	MCM complex	20	2.00068e-09	GO:0070011	peptidase activity, acting on L-amino acid peptides	714	5.76787e-05	GO:0016051	carbohydrate biosynthetic process	383	1.01674e-14
GO:0005852	eukaryotic translation initiation factor 3 complex	47	2.03712e-09	GO:0016879	ligase activity, forming carbon-nitrogen bonds	118	6.03225e-05	GO:0006261	DNA-dependent DNA replication	140	1.30035e-14
GO:0044435	plastid part	707	3.35296e-09	GO:0016762	xyloglucan:xyloglucosyl transferase activity	63	6.50996e-05	GO:0006405	RNA export from nucleus	84	1.75616e-14
GO:0005798	Golgi-associated vesicle	54	5.19983e-09	GO:0003844	1,4-alpha-glucan branching enzyme activity	14	8.64176e-05	GO:0009800	cinnamic acid biosynthetic process	42	4.36796e-14
GO:0030119	AP-type membrane coat adaptor complex	35	8.22497e-09	GO:0004477	methenyltetrahydrofolate cyclohydrolase activity	10	8.67536e-05	GO:0009803	cinnamic acid metabolic process	42	4.36796e-14
GO:0030662	coated vesicle membrane	69	9.13993e-09	GO:0004488	methylenetetrahydrofolate dehydrogenase (NADP+) activity	10	8.67536e-05	GO:0050657	nucleic acid transport	90	5.64024e-14
GO:0044434	chloroplast part	689	1.07042e-08	GO:0016207	4-coumarate-CoA ligase activity	10	8.67536e-05	GO:0050658	RNA transport	90	5.64024e-14
GO:0044436	thylakoid part	328	1.10225e-08	GO:0070546	L-phenylalanine aminotransferase activity	10	8.67536e-05	GO:0051236	establishment of RNA localization	90	5.64024e-14
GO:0031984	organelle subcompartment	439	1.45536e-08	GO:0080130	L-phenylalanine:2-oxoglutarate aminotransferase activity	10	8.67536e-05	GO:0009639	response to red or far red light	146	5.9065e-14
GO:0042651	thylakoid membrane	298	2.29804e-08	GO:0016892	endoribonuclease activity, producing 3'-phosphomonoesters	19	0.000104643	GO:0001101	response to acid chemical	360	1.22054e-13
GO:0044432	endoplasmic reticulum part	258	2.30443e-08	GO:0016774	phosphotransferase activity, carboxyl group as acceptor	25	0.000123922	GO:0044264	cellular polysaccharide metabolic process	383	1.28623e-13
GO:0046658	anchored component of plasma membrane	162	3.5262e-08	GO:0003712	transcription cofactor activity	95	0.000139705	GO:0016053	organic acid biosynthetic process	588	1.37636e-13
GO:0009534	chloroplast thylakoid	322	4.64966e-08	GO:0016597	amino acid binding	59	0.000155685	GO:0046394	carboxylic acid biosynthetic process	588	1.37636e-13
GO:0031976	plastid thylakoid	322	4.64966e-08	GO:0004568	chitinase activity	53	0.000158623	GO:0016568	chromatin modification	294	1.74376e-13
GO:0030135	coated vesicle	82	7.01192e-08	GO:0000989	transcription factor activity, transcription factor binding	106	0.000159262	GO:0009314	response to radiation	384	2.11483e-13
GO:0031982	vesicle	112	7.08006e-08	GO:0008312	7S RNA binding	19	0.000212422	GO:0016570	histone modification	238	2.54985e-13
GO:0009507	chloroplast	1277	7.19768e-08	GO:0004019	adenylosuccinate synthase activity	9	0.000247826	GO:0015995	chlorophyll biosynthetic process	83	2.60652e-13
GO:0035770	ribonucleoprotein granule	55	7.61322e-08	GO:0016836	hydro-lyase activity	100	0.000284434	GO:0044711	single-organism biosynthetic process	1813	3.64229e-13
GO:0036464	cytoplasmic ribonucleoprotein granule	55	7.61322e-08	GO:0008289	lipid binding	214	0.000286343	GO:0042255	ribosome assembly	96	4.25228e-13
GO:0031410	cytoplasmic vesicle	107	7.92736e-08	GO:0005200	structural constituent of cytoskeleton	38	0.000291103	GO:0006457	protein folding	276	4.54447e-13
GO:0034399	nuclear periphery	30	8.53472e-08	GO:0003729	mRNA binding	56	0.000318412	GO:0009064	glutamine family amino acid metabolic process	107	5.07386e-13
GO:0031988	membrane-bounded vesicle	110	9.40608e-08	GO:0019238	cyclohydrolase activity	21	0.000334199	GO:0006260	DNA replication	208	5.83152e-13
GO:0016023	cytoplasmic, membrane-bounded vesicle	105	1.05379e-07	GO:0004702	receptor signaling protein serine/threonine kinase activity	71	0.000343833	GO:0016569	covalent chromatin modification	255	6.03393e-13
GO:0031225	anchored component of membrane	176	1.23103e-07	GO:0004576	oligosaccharyl transferase activity	20	0.000369496	GO:0009266	response to temperature stimulus	221	6.74895e-13
GO:0009535	chloroplast thylakoid membrane	270	1.59778e-07	GO:0004069	L-aspartate:2-oxoglutarate aminotransferase activity	10	0.000369838	GO:0009909	regulation of flower development	144	8.28152e-13
GO:0055035	plastid thylakoid membrane	270	1.59778e-07	GO:0004467	long-chain fatty acid-CoA ligase activity	10	0.000369838	GO:0009640	photomorphogenesis	98	1.08087e-12
GO:0019012	virion	89	2.9517e-07	GO:0015645	fatty acid ligase activity	10	0.000369838	GO:0000462	maturation of SSU-rRNA from tricistronic rRNA transcript (SSU-rRNA, 5.8S rRNA, LSU-rRNA)	75	1.21092e-12
GO:0044423	virion part	89	2.9517e-07	GO:0047334	diphosphate-fructose-6-phosphate 1-phosphotransferase activity	10	0.000369838	GO:0006520	cellular amino acid metabolic process	577	1.93998e-12
GO:0009536	plastid	2065	5.08969e-07	GO:0036459	thiol-dependent ubiquitinyl hydrolase activity	65	0.000397332	GO:0050826	response to freezing	60	2.14396e-12
GO:0019013	viral nucleocapsid	79	8.86612e-07	GO:0101005	ubiquitinyl hydrolase activity	65	0.000397332	GO:0006403	RNA localization	92	2.94024e-12
GO:0042175	nuclear outer membrane-endoplasmic reticulum membrane network	238	1.08581e-06	GO:0031406	carboxylic acid binding	84	0.000401298	GO:0016052	carbohydrate catabolic process	330	4.01513e-12
GO:0019028	viral capsid	82	1.10766e-06	GO:0043177	organic acid binding	84	0.000401298	GO:0044283	small molecule biosynthetic process	717	4.55743e-12
GO:0009547	plastid ribosome	12	1.21183e-06	GO:0015301	anion:anion antiporter activity	19	0.000405792	GO:0070925	organelle assembly	141	7.84374e-12
GO:0005789	endoplasmic reticulum membrane	237	1.21654e-06	GO:0009044	xylan 1,4-beta-xylosidase activity	18	0.000442003	GO:0006091	generation of precursor metabolites and energy	493	9.59903e-12
GO:0009538	photosystem I reaction center	14	1.31338e-06	GO:0070181	small ribosomal subunit rRNA binding	17	0.000476541	GO:0044036	cell wall macromolecule metabolic process	248	1.35562e-11
GO:0045239	tricarboxylic acid cycle enzyme complex	14	1.31338e-06	GO:0019904	protein domain specific binding	12	0.000513708	GO:0048831	regulation of shoot system development	152	1.74944e-11
GO:0030894	replisome	28	2.24174e-06	GO:0004351	glutamate decarboxylase activity	13	0.00053974	GO:2000241	regulation of reproductive process	168	1.75656e-11
GO:0044452	nucleolar part	76	3.59453e-06	GO:0042500	aspartic endopeptidase activity, intramembrane cleaving	13	0.00053974	GO:0006950	response to stress	1645	2.23217e-11
GO:0009532	plastid stroma	312	4.09045e-06	GO:0000988	transcription factor activity, protein binding	117	0.00054787	GO:0010608	posttranscriptional regulation of gene expression	265	3.69208e-11
GO:0005786	signal recognition particle, endoplasmic reticulum targeting	18	7.34012e-06	GO:0004175	endopeptidase activity	450	0.000636464	GO:0006073	cellular glucan metabolic process	312	3.91937e-11
GO:0005788	endoplasmic reticulum lumen	18	7.34012e-06	GO:0032947	protein complex scaffold	8	0.000701471	GO:0018298	protein-chromophore linkage	84	4.64261e-11
GO:0009330	DNA topoisomerase complex (ATP-hydrolyzing)	18	7.34012e-06	GO:0046332	SMAD binding	8	0.000701471	GO:0008652	cellular amino acid biosynthetic process	310	4.92825e-11
GO:0000932	cytoplasmic mRNA processing body	47	8.72814e-06	GO:0070412	R-SMAD binding	8	0.000701471	GO:0040029	regulation of gene expression, epigenetic	188	5.2973e-11
GO:0030015	CCR4-NOT core complex	20	9.55816e-06	GO:0050662	coenzyme binding	465	0.000833991	GO:0009620	response to fungus	154	1.35418e-10
GO:0005732	small nucleolar ribonucleoprotein complex	37	1.24291e-05	GO:0004866	endopeptidase inhibitor activity	116	0.000839691	GO:0050896	response to stimulus	2869	1.54898e-10
GO:0031300	intrinsic component of organelle membrane	76	1.59709e-05	GO:0061135	endopeptidase regulator activity	116	0.000839691	GO:0044042	glucan metabolic process	320	1.67218e-10
GO:0031301	integral component of organelle membrane	76	1.59709e-05	GO:0008641	small protein activating enzyme activity	30	0.000966628	GO:0046148	pigment biosynthetic process	155	2.23142e-10
GO:0030137	COPI-coated vesicle	28	1.76285e-05	GO:0004828	serine-tRNA ligase activity	9	0.000972653	GO:1901607	alpha-amino acid biosynthetic process	277	2.31339e-10
GO:0030663	COPI-coated vesicle membrane	28	1.76285e-05	GO:0016646	oxidoreductase activity, acting on the CH-NH group of donors, NAD or NADP as acceptor	16	0.000991042	GO:0016571	histone methylation	154	2.52517e-10
GO:0030173	integral component of Golgi membrane	18	2.04854e-05	GO:0000049	tRNA binding	27	0.00102584	GO:0006406	mRNA export from nucleus	63	3.19684e-10
GO:0031228	intrinsic component of Golgi membrane	18	2.04854e-05	GO:0003942	N-acetyl-gamma-glutamyl-phosphate reductase activity	6	0.00106601	GO:0071427	mRNA-containing ribonucleoprotein complex export from nucleus	63	3.19684e-10
GO:0031428	box C/D snoRNP complex	18	2.04854e-05	GO:0004033	aldo-keto reductase (NADP) activity	6	0.00106601	GO:0009409	response to cold	125	4.64035e-10
GO:0030126	COPI vesicle coat	25	2.14196e-05	GO:0004088	carbamoyl-phosphate synthase (glutamine-hydrolyzing) activity	6	0.00106601	GO:0006486	protein glycosylation	189	5.35453e-10
GO:0008250	oligosaccharyltransferase complex	20	2.33011e-05	GO:0004134	4-alpha-glucanotransferase activity	6	0.00106601	GO:0043413	macromolecule glycosylation	189	5.35453e-10
GO:0048500	signal recognition particle	22	2.37e-05	GO:0004149	dihydrolipoyllysine-residue succinyltransferase activity	6	0.00106601	GO:0051246	regulation of protein metabolic process	490	5.45243e-10
GO:0009570	chloroplast stroma	290	3.05143e-05	GO:0004774	succinate-CoA ligase activity	6	0.00106601	GO:0051028	mRNA transport	69	7.36797e-10
GO:0045240	dihydrolipoyl dehydrogenase complex	11	3.19364e-05	GO:0004775	succinate-CoA ligase (ADP-forming) activity	6	0.00106601	GO:0043207	response to external biotic stimulus	274	7.38376e-10
GO:0045252	oxoglutarate dehydrogenase complex	11	3.19364e-05	GO:0008106	alcohol dehydrogenase (NADP+) activity	6	0.00106601	GO:0051707	response to other organism	274	7.38376e-10
GO:0071010	prespliceosome	43	3.46845e-05	GO:0016174	NAD(P)H oxidase activity	6	0.00106601	GO:0000338	protein deneddylation	52	8.05143e-10
GO:0000792	heterochromatin	9	3.65466e-05	GO:0016748	succinyltransferase activity	6	0.00106601	GO:0010388	cullin deneddylation	52	8.05143e-10
GO:0005741	mitochondrial outer membrane	39	3.93219e-05	GO:0016751	S-succinyltransferase activity	6	0.00106601	GO:0009605	response to external stimulus	398	8.93105e-10
GO:0009654	photosystem II oxygen evolving complex	42	3.98394e-05	GO:0019187	beta-1,4-mannosyltransferase activity	6	0.00106601	GO:0009768	photosynthesis, light harvesting in photosystem I	34	9.12833e-10
GO:0005684	U2-type spliceosomal complex	50	4.02907e-05	GO:0031957	very long-chain fatty acid-CoA ligase activity	6	0.00106601	GO:0065009	regulation of molecular function	563	9.49484e-10
GO:0030176	integral component of endoplasmic reticulum membrane	41	4.57496e-05	GO:0042134	rRNA primary transcript binding	6	0.00106601	GO:0015931	nucleobase-containing compound transport	124	1.04874e-09
GO:0031227	intrinsic component of endoplasmic reticulum membrane	41	4.57496e-05	GO:0045550	geranylgeranyl reductase activity	6	0.00106601	GO:0044281	small molecule metabolic process	1953	1.29382e-09
GO:0030127	COPII vesicle coat	23	4.71108e-05	GO:0050306	sucrose 1F-fructosyltransferase activity	6	0.00106601	GO:0010162	seed dormancy process	68	1.37647e-09
GO:0098799	outer mitochondrial membrane protein complex	20	5.23247e-05	GO:0050738	fructosyltransferase activity	6	0.00106601	GO:0022611	dormancy process	68	1.37647e-09
GO:0005905	coated pit	10	9.14366e-05	GO:0051753	mannan synthase activity	6	0.00106601	GO:0000027	ribosomal large subunit assembly	58	1.38576e-09
GO:0030125	clathrin vesicle coat	10	9.14366e-05	GO:0061503	tRNA threonylcarbamoyladenosine dehydratase	6	0.00106601	GO:0044092	negative regulation of molecular function	306	1.38629e-09
GO:0012511	monolayer-surrounded lipid storage body	16	0.000112185	GO:0016814	hydrolase activity, acting on carbon-nitrogen (but not peptide) bonds, in cyclic amidines	36	0.00109881	GO:0031347	regulation of defense response	126	1.61346e-09
GO:0000347	THO complex	19	0.000113662	GO:0016854	racemase and epimerase activity	42	0.001103	GO:0006396	RNA processing	687	1.84354e-09
GO:0005753	mitochondrial proton-transporting ATP synthase complex	26	0.000122939	GO:0016627	oxidoreductase activity, acting on the CH-CH group of donors	79	0.00113986	GO:0031324	negative regulation of cellular metabolic process	398	1.9483e-09
GO:0030014	CCR4-NOT complex	25	0.000136725	GO:0003896	DNA primase activity	10	0.00114036	GO:0034660	ncRNA metabolic process	491	1.98216e-09
GO:0031429	box H/ACA snoRNP complex	11	0.000146634	GO:0008469	histone-arginine N-methyltransferase activity	14	0.00115023	GO:0002684	positive regulation of immune system process	26	2.12706e-09
GO:0072588	box H/ACA RNP complex	11	0.000146634	GO:0016273	arginine N-methyltransferase activity	14	0.00115023	GO:0045089	positive regulation of innate immune response	26	2.12706e-09
GO:0000314	organellar small ribosomal subunit	22	0.000183004	GO:0016274	protein-arginine N-methyltransferase activity	14	0.00115023	GO:0050778	positive regulation of immune response	26	2.12706e-09
GO:0043601	nuclear replisome	22	0.000183004	GO:0004748	ribonucleoside-diphosphate reductase activity, thioredoxin disulfide as acceptor	11	0.00122106	GO:0071554	cell wall organization or biogenesis	618	2.33066e-09
GO:0005787	signal peptidase complex	12	0.000192568	GO:0016728	oxidoreductase activity, acting on CH or CH2 groups, disulfide as acceptor	11	0.00122106	GO:0010605	negative regulation of macromolecule metabolic process	467	2.46135e-09
GO:0016272	prefoldin complex	12	0.000192568	GO:0061731	ribonucleoside-diphosphate reductase activity	11	0.00122106	GO:0043086	negative regulation of catalytic activity	297	2.5861e-09
GO:0031965	nuclear membrane	26	0.000208833	GO:0019783	ubiquitin-like protein-specific protease activity	74	0.00123328	GO:0000278	mitotic cell cycle	208	2.67246e-09
GO:0017119	Golgi transport complex	18	0.000243236	GO:0030414	peptidase inhibitor activity	119	0.00125399	GO:0005977	glycogen metabolic process	34	2.72602e-09
GO:0008180	COP9 signalosome	17	0.000253112	GO:0061134	peptidase regulator activity	119	0.00125399	GO:0006112	energy reserve metabolic process	34	2.72602e-09
GO:0005765	lysosomal membrane	15	0.000256895	GO:0003916	DNA topoisomerase activity	22	0.0013818	GO:0050790	regulation of catalytic activity	548	2.86365e-09
GO:0098852	lytic vacuole membrane	15	0.000256895	GO:2001070	starch binding	18	0.00143551	GO:0032268	regulation of cellular protein metabolic process	477	2.86414e-09
GO:0042807	central vacuole	16	0.000258287	GO:0008810	cellulase activity	36	0.00150687	GO:0019752	carboxylic acid metabolic process	1304	2.94993e-09
GO:0030130	clathrin coat of trans-Golgi network vesicle	9	0.00025979	GO:0043565	sequence-specific DNA binding	440	0.00150947	GO:0009791	post-embryonic development	574	2.97234e-09
GO:0030132	clathrin coat of coated pit	9	0.00025979	GO:0019200	carbohydrate kinase activity	52	0.0015735	GO:0034637	cellular carbohydrate biosynthetic process	283	3.32706e-09
GO:0071013	catalytic step 2 spliceosome	60	0.000353704	GO:0097599	xylanase activity	21	0.00159037	GO:0048580	regulation of post-embryonic development	184	3.50474e-09
GO:0000796	condensin complex	10	0.000388938	GO:0048037	cofactor binding	603	0.00162819	GO:0009100	glycoprotein metabolic process	192	3.52419e-09
GO:0030133	transport vesicle	41	0.000421403	GO:0004559	alpha-mannosidase activity	16	0.00181424	GO:0009101	glycoprotein biosynthetic process	192	3.52419e-09
GO:0030658	transport vesicle membrane	41	0.000421403	GO:0003777	microtubule motor activity	69	0.00196019	GO:0015994	chlorophyll metabolic process	95	3.66639e-09
GO:0005849	mRNA cleavage factor complex	18	0.000476471	GO:0000234	phosphoethanolamine N-methyltransferase activity	7	0.00196329	GO:0032544	plastid translation	22	3.82363e-09
GO:0005759	mitochondrial matrix	109	0.000478272	GO:0016710	trans-cinnamate 4-monooxygenase activity	7	0.00196329	GO:2000022	regulation of jasmonic acid mediated signaling pathway	22	3.82363e-09
GO:0030665	clathrin-coated vesicle membrane	11	0.000483979	GO:0032452	histone demethylase activity	7	0.00196329	GO:0000271	polysaccharide biosynthetic process	285	3.86756e-09
GO:0005742	mitochondrial outer membrane translocase complex	17	0.000512147	GO:0015923	mannosidase activity	29	0.00230693	GO:0034470	ncRNA processing	335	4.05711e-09
GO:0034388	Pwp2p-containing subcomplex of 90S preribosome	12	0.000543659	GO:0016763	transferase activity, transferring pentosyl groups	63	0.00241371	GO:0043436	oxoacid metabolic process	1334	4.32517e-09
GO:0008023	transcription elongation factor complex	26	0.000550109	GO:0004066	asparagine synthase (glutamine-hydrolyzing) activity	17	0.00275141	GO:0000910	cytokinesis	108	5.1621e-09
GO:0071458	integral component of cytoplasmic side of endoplasmic reticulum membrane	13	0.000572993	GO:0004825	methionine-tRNA ligase activity	9	0.0027811	GO:0000281	mitotic cytokinesis	92	5.1695e-09
GO:0071556	integral component of lumenal side of endoplasmic reticulum membrane	13	0.000572993	GO:0047987	hydroperoxide dehydratase activity	9	0.0027811	GO:0032506	cytokinetic process	92	5.1695e-09
GO:0098553	lumenal side of endoplasmic reticulum membrane	13	0.000572993	GO:0008233	peptidase activity	785	0.00280952	GO:1902410	mitotic cytokinetic process	92	5.1695e-09
GO:0098554	cytoplasmic side of endoplasmic reticulum membrane	13	0.000572993	GO:0009975	cyclase activity	10	0.00284436	GO:0007049	cell cycle	371	5.47885e-09
GO:0098576	lumenal side of membrane	13	0.000572993	GO:0005527	macrolide binding	25	0.00300496	GO:0048523	negative regulation of cellular process	479	6.09118e-09
GO:1902494	catalytic complex	563	0.000581003	GO:0005528	FK506 binding	25	0.00300496	GO:0001731	formation of translation preinitiation complex	49	6.77088e-09
GO:0000502	proteasome complex	92	0.000793748	GO:0008144	drug binding	25	0.00300496	GO:0080134	regulation of response to stress	151	6.78838e-09
GO:0080008	Cul4-RING E3 ubiquitin ligase complex	41	0.000797192	GO:0008443	phosphofructokinase activity	25	0.00300496	GO:0006082	organic acid metabolic process	1334	6.80195e-09
GO:0043596	nuclear replication fork	29	0.000841711	GO:0004871	signal transducer activity	202	0.0030403	GO:0061640	cytoskeleton-dependent cytokinesis	93	6.86204e-09
GO:0005811	lipid particle	18	0.000879454	GO:0050373	UDP-arabinose 4-epimerase activity	5	0.00333563	GO:0050832	defense response to fungus	127	7.13878e-09
GO:0010319	stromule	25	0.000985999	GO:0008238	exopeptidase activity	131	0.00376553	GO:0006270	DNA replication initiation	55	1.01478e-08
GO:0032580	Golgi cisterna membrane	9	0.00101738	GO:0016894	endonuclease activity, active with either ribo- or deoxyribonucleic acids and producing 3'-phosphomonoesters	21	0.00378646	GO:0000911	cytokinesis by cell plate formation	86	1.02138e-08
GO:0034719	SMN-Sm protein complex	9	0.00101738	GO:0016645	oxidoreductase activity, acting on the CH-NH group of donors	35	0.00419719	GO:0006417	regulation of translation	187	1.307e-08
GO:0044611	nuclear pore inner ring	9	0.00101738	GO:0003755	peptidyl-prolyl cis-trans isomerase activity	67	0.00440884	GO:0098542	defense response to other organism	231	1.34527e-08
GO:0000311	plastid large ribosomal subunit	6	0.00110173	GO:0016884	carbon-nitrogen ligase activity, with glutamine as amido-N-donor	54	0.00443981	GO:0001906	cell killing	47	1.39025e-08
GO:0000312	plastid small ribosomal subunit	6	0.00110173	GO:0051536	iron-sulfur cluster binding	140	0.00446001	GO:0031640	killing of cells of other organism	47	1.39025e-08
GO:0005720	nuclear heterochromatin	6	0.00110173	GO:0051540	metal cluster binding	140	0.00446001	GO:0044364	disruption of cells of other organism	47	1.39025e-08
GO:0005951	carbamoyl-phosphate synthase complex	6	0.00110173	GO:0051537	2 iron, 2 sulfur cluster binding	59	0.00497064	GO:0035821	modification of morphology or physiology of other organism	59	1.39242e-08
GO:0016589	NURF complex	6	0.00110173	GO:0005347	ATP transmembrane transporter activity	12	0.00507155	GO:0015977	carbon fixation	45	1.42663e-08
GO:0031010	ISWI-type complex	6	0.00110173	GO:0010329	auxin efflux transmembrane transporter activity	16	0.00516562	GO:0048583	regulation of response to stimulus	246	1.45183e-08
GO:0043626	PCNA complex	6	0.00110173	GO:0015562	efflux transmembrane transporter activity	16	0.00516562	GO:0034248	regulation of cellular amide metabolic process	189	1.63184e-08
GO:0044796	DNA polymerase processivity factor complex	6	0.00110173	GO:0019144	ADP-sugar diphosphatase activity	6	0.00541809	GO:0051301	cell division	233	1.9516e-08
GO:1990077	primosome complex	6	0.00110173	GO:0030942	endoplasmic reticulum signal peptide binding	6	0.00541809	GO:0006414	translational elongation	76	2.00955e-08
GO:0012510	trans-Golgi network transport vesicle membrane	10	0.00119662	GO:0080041	ADP-ribose pyrophosphohydrolase activity	6	0.00541809	GO:0010410	hemicellulose metabolic process	183	2.11025e-08
GO:0030140	trans-Golgi network transport vesicle	10	0.00119662	GO:0043021	ribonucleoprotein complex binding	54	0.00541826	GO:0045814	negative regulation of gene expression, epigenetic	118	2.17829e-08
GO:0030897	HOPS complex	11	0.00128536	GO:0016857	racemase and epimerase activity, acting on carbohydrates and derivatives	35	0.00548155	GO:0018193	peptidyl-amino acid modification	405	2.46399e-08
GO:0005681	spliceosomal complex	120	0.00139169	GO:0016757	transferase activity, transferring glycosyl groups	777	0.00552558	GO:0000272	polysaccharide catabolic process	187	2.59952e-08
GO:0005768	endosome	151	0.00151066	GO:0004617	phosphoglycerate dehydrogenase activity	11	0.00560102	GO:0010035	response to inorganic substance	285	2.75495e-08
GO:0071012	catalytic step 1 spliceosome	17	0.00173093	GO:0019843	rRNA binding	111	0.00578787	GO:0048608	reproductive structure development	469	2.91655e-08
GO:0030532	small nuclear ribonucleoprotein complex	81	0.0018138	GO:0004812	aminoacyl-tRNA ligase activity	106	0.00585489	GO:0061458	reproductive system development	469	2.91655e-08
GO:0097525	spliceosomal snRNP complex	81	0.0018138	GO:0016872	intramolecular lyase activity	15	0.00595817	GO:0006559	L-phenylalanine catabolic process	42	2.94021e-08
GO:0009523	photosystem II	63	0.00186116	GO:0008094	DNA-dependent ATPase activity	70	0.00599769	GO:1902222	erythrose 4-phosphate/phosphoenolpyruvate family amino acid catabolic process	42	2.94021e-08
GO:1990204	oxidoreductase complex	109	0.00226842	GO:0009678	hydrogen-translocating pyrophosphatase activity	10	0.00609097	GO:0009057	macromolecule catabolic process	953	3.46865e-08
GO:0017053	transcriptional repressor complex	8	0.00261762	GO:0003999	adenine phosphoribosyltransferase activity	7	0.00637966	GO:0031349	positive regulation of defense response	33	4.41149e-08
GO:0034457	Mpp10 complex	8	0.00261762	GO:0004516	nicotinate phosphoribosyltransferase activity	7	0.00637966	GO:0009756	carbohydrate mediated signaling	58	4.43528e-08
GO:0000275	mitochondrial proton-transporting ATP synthase complex, catalytic core F(1)	9	0.00290271	GO:0015131	oxaloacetate transmembrane transporter activity	7	0.00637966	GO:0010182	sugar mediated signaling pathway	58	4.43528e-08
GO:0005697	telomerase holoenzyme complex	11	0.0029171	GO:0015288	porin activity	7	0.00637966	GO:0044724	single-organism carbohydrate catabolic process	167	4.46732e-08
GO:0005847	mRNA cleavage and polyadenylation specificity factor complex	10	0.00297821	GO:0019156	isoamylase activity	7	0.00637966	GO:0010383	cell wall polysaccharide metabolic process	187	5.07258e-08
GO:0005971	ribonucleoside-diphosphate reductase complex	10	0.00297821	GO:0022829	wide pore channel activity	7	0.00637966	GO:0006268	DNA unwinding involved in DNA replication	21	5.78174e-08
GO:0000974	Prp19 complex	16	0.00334012	GO:0030674	protein binding, bridging	7	0.00637966	GO:0009084	glutamine family amino acid biosynthetic process	51	7.51267e-08
GO:0031416	NatB complex	5	0.00342856	GO:0035064	methylated histone binding	7	0.00637966	GO:1902589	single-organism organelle organization	676	8.53678e-08
GO:0005657	replication fork	47	0.00362475	GO:0043141	ATP-dependent 5'-3' DNA helicase activity	7	0.00637966	GO:0019318	hexose metabolic process	126	8.61706e-08
GO:0071004	U2-type prespliceosome	28	0.00410001	GO:0060090	binding, bridging	7	0.00637966	GO:0006342	chromatin silencing	114	8.98923e-08
GO:0005685	U1 snRNP	27	0.00477695	GO:0003830	beta-1,4-mannosylglycoprotein 4-beta-N-acetylglucosaminyltransferase activity	9	0.00647277	GO:0019684	photosynthesis, light reaction	209	9.09527e-08
GO:0000313	organellar ribosome	57	0.00501924	GO:0008883	glutamyl-tRNA reductase activity	9	0.00647277	GO:0010501	RNA secondary structure unwinding	77	9.63845e-08
GO:0019898	extrinsic component of membrane	64	0.00518282	GO:0015292	uniporter activity	9	0.00647277	GO:1901137	carbohydrate derivative biosynthetic process	469	1.00886e-07
GO:0031597	cytosolic proteasome complex	24	0.00542188	GO:0008276	protein methyltransferase activity	76	0.0064773	GO:0009890	negative regulation of biosynthetic process	242	1.01088e-07
GO:0005658	alpha DNA polymerase:primase complex	6	0.00558803	GO:0009001	serine O-acetyltransferase activity	8	0.00663177	GO:0031327	negative regulation of cellular biosynthetic process	242	1.01088e-07
GO:0071006	U2-type catalytic step 1 spliceosome	6	0.00558803	GO:0016412	serine O-acyltransferase activity	8	0.00663177	GO:0000470	maturation of LSU-rRNA	53	1.13193e-07
GO:0012507	ER to Golgi transport vesicle membrane	30	0.00558867	GO:0046923	ER retention sequence binding	8	0.00663177	GO:0003006	developmental process involved in reproduction	520	1.22034e-07
GO:0030134	ER to Golgi transport vesicle	30	0.00558867	GO:0016875	ligase activity, forming carbon-oxygen bonds	106	0.00664721	GO:0045491	xylan metabolic process	111	1.76022e-07
GO:0010287	plastoglobule	53	0.00574225	GO:0016876	ligase activity, forming aminoacyl-tRNA and related compounds	106	0.00664721	GO:0044707	single-multicellular organism process	978	2.17391e-07
GO:0030904	retromer complex	10	0.00636391	GO:0090599	alpha-glucosidase activity	30	0.00682208	GO:0042440	pigment metabolic process	163	2.29501e-07
GO:0016363	nuclear matrix	7	0.00660165	GO:0008170	N-methyltransferase activity	88	0.00713329	GO:0016070	RNA metabolic process	1319	2.45267e-07
GO:0031968	organelle outer membrane	59	0.00679518	GO:0016829	lyase activity	400	0.00754149	GO:0044767	single-organism developmental process	1048	2.91789e-07
GO:0071944	cell periphery	1611	0.00716313	GO:0016859	cis-trans isomerase activity	68	0.00764588	GO:2000026	regulation of multicellular organismal development	230	3.12306e-07
GO:0000775	chromosome, centromeric region	30	0.00743311	GO:0016157	sucrose synthase activity	19	0.00765893	GO:0033692	cellular polysaccharide biosynthetic process	244	3.31787e-07
GO:0005871	kinesin complex	41	0.00839702	GO:0001071	nucleic acid binding transcription factor activity	678	0.00807591	GO:0010558	negative regulation of macromolecule biosynthetic process	231	3.34466e-07
GO:0005763	mitochondrial small ribosomal subunit	16	0.00862233	GO:0003700	transcription factor activity, sequence-specific DNA binding	678	0.00807591	GO:0048856	anatomical structure development	860	3.46271e-07
GO:0008540	proteasome regulatory particle, base subcomplex	27	0.00882275	GO:0032403	protein complex binding	152	0.00893915	GO:0006558	L-phenylalanine metabolic process	52	3.52396e-07
GO:0019867	outer membrane	65	0.00906247	GO:0009916	alternative oxidase activity	12	0.00901493	GO:1902221	erythrose 4-phosphate/phosphoenolpyruvate family amino acid metabolic process	52	3.52396e-07
GO:0030136	clathrin-coated vesicle	24	0.0103942	GO:0045330	aspartyl esterase activity	38	0.00931543	GO:0032502	developmental process	1077	4.12062e-07
GO:0000276	mitochondrial proton-transporting ATP synthase complex, coupling factor F(o)	11	0.0107383	GO:0003756	protein disulfide isomerase activity	24	0.00966406	GO:0048609	multicellular organismal reproductive process	122	4.21337e-07
GO:0031969	chloroplast membrane	74	0.0109086	GO:0016864	intramolecular oxidoreductase activity, transposing S-S bonds	24	0.00966406	GO:1901575	organic substance catabolic process	1347	4.39431e-07
GO:0016593	Cdc73/Paf1 complex	14	0.011638	GO:0004356	glutamate-ammonia ligase activity	11	0.0102674	GO:0070085	glycosylation	208	4.73765e-07
GO:0048046	apoplast	158	0.0128486	GO:0004619	phosphoglycerate mutase activity	11	0.0102674	GO:0051567	histone H3-K9 methylation	62	5.2411e-07
GO:1990234	transferase complex	375	0.0134644	GO:0035242	protein-arginine omega-N asymmetric methyltransferase activity	11	0.0102674	GO:0061647	histone H3-K9 modification	62	5.2411e-07
GO:0009328	phenylalanine-tRNA ligase complex	9	0.0135152	GO:0000268	peroxisome targeting sequence binding	4	0.010437	GO:0043414	macromolecule methylation	289	5.35223e-07
GO:0030688	preribosome, small subunit precursor	9	0.0135152	GO:0003707	steroid hormone receptor activity	4	0.010437	GO:0051172	negative regulation of nitrogen compound metabolic process	241	5.40182e-07
GO:0009524	phragmoplast	26	0.0136341	GO:0004566	beta-glucuronidase activity	4	0.010437	GO:0010228	vegetative to reproductive phase transition of meristem	152	5.419e-07
GO:0044459	plasma membrane part	389	0.0145466	GO:0005052	peroxisome matrix targeting signal-1 binding	4	0.010437	GO:0010033	response to organic substance	676	6.29508e-07
GO:0030689	Noc complex	8	0.0148493	GO:0030284	estrogen receptor activity	4	0.010437	GO:0016458	gene silencing	207	6.36147e-07
GO:0031306	intrinsic component of mitochondrial outer membrane	8	0.0148493	GO:0045544	gibberellin 20-oxidase activity	4	0.010437	GO:0002376	immune system process	129	6.44262e-07
GO:0031307	integral component of mitochondrial outer membrane	8	0.0148493	GO:0047874	dolichyldiphosphatase activity	4	0.010437	GO:0009607	response to biotic stimulus	295	7.19709e-07
GO:0034515	proteasome storage granule	8	0.0148493	GO:0050242	pyruvate, phosphate dikinase activity	4	0.010437	GO:0070646	protein modification by small protein removal	136	7.29894e-07
GO:0005662	DNA replication factor A complex	5	0.0150627	GO:0016413	O-acetyltransferase activity	56	0.0104883	GO:0006479	protein methylation	166	7.36699e-07
GO:0070545	PeBoW complex	5	0.0150627	GO:0008017	microtubule binding	111	0.0105216	GO:0008213	protein alkylation	166	7.36699e-07
GO:0034715	pICln-Sm protein complex	7	0.0158977	GO:0008514	organic anion transmembrane transporter activity	136	0.010999	GO:0006413	translational initiation	155	7.39646e-07
GO:0031595	nuclear proteasome complex	19	0.0166025	GO:0004843	thiol-dependent ubiquitin-specific protease activity	19	0.011087	GO:0009218	pyrimidine ribonucleotide metabolic process	78	8.17052e-07
GO:0098791	Golgi subcompartment	117	0.0170017	GO:0005471	ATP:ADP antiporter activity	10	0.0116138	GO:0009220	pyrimidine ribonucleotide biosynthetic process	78	8.17052e-07
GO:0005795	Golgi stack	16	0.0190185	GO:0015217	ADP transmembrane transporter activity	10	0.0116138	GO:0007275	multicellular organism development	952	8.33129e-07
GO:0015630	microtubule cytoskeleton	141	0.0204468	GO:0004540	ribonuclease activity	87	0.0118889	GO:1902679	negative regulation of RNA biosynthetic process	168	8.85206e-07
GO:0009705	plant-type vacuole membrane	46	0.0206348	GO:0018024	histone-lysine N-methyltransferase activity	45	0.0122802	GO:1903507	negative regulation of nucleic acid-templated transcription	168	8.85206e-07
GO:0098589	membrane region	15	0.022348	GO:0031369	translation initiation factor binding	16	0.0123252	GO:0010431	seed maturation	71	9.23568e-07
GO:0031226	intrinsic component of plasma membrane	337	0.0234517	GO:0016860	intramolecular oxidoreductase activity	60	0.01244	GO:0071428	rRNA-containing ribonucleoprotein complex export from nucleus	28	9.6694e-07
GO:0005687	U4 snRNP	12	0.0245484	GO:0003933	GTP cyclohydrolase activity	9	0.0130039	GO:0071310	cellular response to organic substance	362	1.03452e-06
GO:0009543	chloroplast thylakoid lumen	12	0.0245484	GO:0045430	chalcone isomerase activity	9	0.0130039	GO:0002218	activation of innate immune response	18	1.04774e-06
GO:0031978	plastid thylakoid lumen	12	0.0245484	GO:0004867	serine-type endopeptidase inhibitor activity	76	0.0134232	GO:0002253	activation of immune response	18	1.04774e-06
GO:0005838	proteasome regulatory particle	34	0.0272567	GO:0015605	organophosphate ester transmembrane transporter activity	29	0.0135486	GO:0016192	vesicle-mediated transport	366	1.05513e-06
GO:0022624	proteasome accessory complex	34	0.0272567	GO:0016887	ATPase activity	505	0.014023	GO:0006779	porphyrin-containing compound biosynthetic process	94	1.08972e-06
GO:0099512	supramolecular fiber	114	0.0325604	GO:0003774	motor activity	78	0.0141497	GO:0071322	cellular response to carbohydrate stimulus	59	1.12271e-06
GO:0099513	polymeric cytoskeletal fiber	114	0.0325604	GO:0004514	nicotinate-nucleotide diphosphorylase (carboxylating) activity	8	0.0143331	GO:1901135	carbohydrate derivative metabolic process	837	1.14365e-06
GO:0000322	storage vacuole	3	0.0331991	GO:0008131	primary amine oxidase activity	8	0.0143331	GO:0070887	cellular response to chemical stimulus	423	1.1523e-06
GO:0000326	protein storage vacuole	3	0.0331991	GO:0052691	UDP-arabinopyranose mutase activity	8	0.0143331	GO:1903047	mitotic cell cycle process	159	1.34891e-06
GO:0000791	euchromatin	3	0.0331991	GO:0003873	6-phosphofructo-2-kinase activity	5	0.0146837	GO:0006446	regulation of translational initiation	51	1.68789e-06
GO:0009503	thylakoid light-harvesting complex	3	0.0331991	GO:0003991	acetylglutamate kinase activity	5	0.0146837	GO:0051253	negative regulation of RNA metabolic process	169	1.76996e-06
GO:0009512	cytochrome b6f complex	3	0.0331991	GO:0004013	adenosylhomocysteinase activity	5	0.0146837	GO:0000059	protein import into nucleus, docking	25	1.81516e-06
GO:0009517	PSII associated light-harvesting complex II	3	0.0331991	GO:0004591	oxoglutarate dehydrogenase (succinyl-transferring) activity	5	0.0146837	GO:0070972	protein localization to endoplasmic reticulum	37	1.86667e-06
GO:0009783	photosystem II antenna complex	3	0.0331991	GO:0004795	threonine synthase activity	5	0.0146837	GO:0031407	oxylipin metabolic process	50	1.86779e-06
GO:0009921	auxin efflux carrier complex	3	0.0331991	GO:0005049	nuclear export signal receptor activity	5	0.0146837	GO:1901701	cellular response to oxygen-containing compound	212	2.15951e-06
GO:0009925	basal plasma membrane	3	0.0331991	GO:0015101	organic cation transmembrane transporter activity	5	0.0146837	GO:0006890	retrograde vesicle-mediated transport, Golgi to ER	33	2.19473e-06
GO:0016323	basolateral plasma membrane	3	0.0331991	GO:0016801	hydrolase activity, acting on ether bonds	5	0.0146837	GO:0051273	beta-glucan metabolic process	136	2.3266e-06
GO:0018444	translation release factor complex	3	0.0331991	GO:0016802	trialkylsulfonium hydrolase activity	5	0.0146837	GO:1901293	nucleoside phosphate biosynthetic process	236	2.41545e-06
GO:0030076	light-harvesting complex	3	0.0331991	GO:0034450	ubiquitin-ubiquitin ligase activity	5	0.0146837	GO:0071407	cellular response to organic cyclic compound	120	2.47517e-06
GO:0031510	SUMO activating enzyme complex	3	0.0331991	GO:0034618	arginine binding	5	0.0146837	GO:0006139	nucleobase-containing compound metabolic process	2240	2.49188e-06
GO:0031931	TORC1 complex	3	0.0331991	GO:0051377	mannose-ethanolamine phosphotransferase activity	5	0.0146837	GO:0019253	reductive pentose-phosphate cycle	21	2.70856e-06
GO:0036266	Cdc48p-Npl4p-Vms1p AAA ATPase complex	3	0.0331991	GO:0004623	phospholipase A2 activity	12	0.0149778	GO:0019685	photosynthesis, dark reaction	21	2.70856e-06
GO:0038201	TOR complex	3	0.0331991	GO:0003825	alpha,alpha-trehalose-phosphate synthase (UDP-forming) activity	7	0.0153948	GO:0051604	protein maturation	129	2.71851e-06
GO:0045178	basal part of cell	3	0.0331991	GO:0004349	glutamate 5-kinase activity	7	0.0153948	GO:0034968	histone lysine methylation	113	2.77624e-06
GO:0070971	endoplasmic reticulum exit site	3	0.0331991	GO:0004831	tyrosine-tRNA ligase activity	7	0.0153948	GO:0009165	nucleotide biosynthetic process	233	2.80495e-06
GO:0071007	U2-type catalytic step 2 spliceosome	3	0.0331991	GO:0005496	steroid binding	7	0.0153948	GO:1901360	organic cyclic compound metabolic process	2669	2.96774e-06
GO:0071541	eukaryotic translation initiation factor 3 complex, eIF3m	3	0.0331991	GO:0004350	glutamate-5-semialdehyde dehydrogenase activity	6	0.0157825	GO:0006725	cellular aromatic compound metabolic process	2606	3.28713e-06
GO:0080085	signal recognition particle, chloroplast targeting	3	0.0331991	GO:0004791	thioredoxin-disulfide reductase activity	6	0.0157825	GO:0006275	regulation of DNA replication	69	3.51011e-06
GO:0000315	organellar large ribosomal subunit	35	0.0349021	GO:0036009	protein-glutamine N-methyltransferase activity	6	0.0157825	GO:0050789	regulation of biological process	3732	3.58553e-06
GO:0005853	eukaryotic translation elongation factor 1 complex	6	0.0355303	GO:1990259	histone-glutamine methyltransferase activity	6	0.0157825	GO:0018205	peptidyl-lysine modification	196	3.59636e-06
GO:0009574	preprophase band	6	0.0355303	GO:0004180	carboxypeptidase activity	86	0.0169742	GO:0006541	glutamine metabolic process	48	3.66431e-06
GO:0010494	cytoplasmic stress granule	6	0.0355303	GO:0019202	amino acid kinase activity	14	0.0169891	GO:0046483	heterocycle metabolic process	2488	3.76238e-06
GO:0031080	nuclear pore outer ring	6	0.0355303	GO:0003909	DNA ligase activity	11	0.0174118	GO:0048731	system development	622	4.10395e-06
GO:0070274	RES complex	6	0.0355303	GO:0003910	DNA ligase (ATP) activity	11	0.0174118	GO:0009845	seed germination	67	4.49018e-06
GO:0000159	protein phosphatase type 2A complex	18	0.0358687	GO:0008574	ATP-dependent microtubule motor activity, plus-end-directed	11	0.0174118	GO:0009408	response to heat	92	4.49965e-06
GO:0032592	integral component of mitochondrial membrane	18	0.0358687	GO:0016635	oxidoreductase activity, acting on the CH-CH group of donors, quinone or related compound as acceptor	11	0.0174118	GO:0006952	defense response	461	5.00845e-06
GO:0098573	intrinsic component of mitochondrial membrane	18	0.0358687	GO:0016615	malate dehydrogenase activity	22	0.0178917	GO:0035966	response to topologically incorrect protein	60	5.04684e-06
GO:0005689	U12-type spliceosomal complex	23	0.0359255	GO:0008509	anion transmembrane transporter activity	186	0.018106	GO:0008283	cell proliferation	51	6.45731e-06
GO:0005850	eukaryotic translation initiation factor 2 complex	4	0.0396314	GO:0004396	hexokinase activity	18	0.0183875	GO:0010629	negative regulation of gene expression	288	6.51855e-06
GO:0043614	multi-eIF complex	4	0.0396314	GO:0008865	fructokinase activity	18	0.0183875	GO:0014070	response to organic cyclic compound	147	6.62487e-06
GO:0005874	microtubule	109	0.0408652	GO:0003678	DNA helicase activity	50	0.0188179	GO:0032504	multicellular organism reproduction	127	6.79103e-06
GO:0071011	precatalytic spliceosome	39	0.0418677	GO:0030599	pectinesterase activity	47	0.0195855	GO:0010025	wax biosynthetic process	16	6.98131e-06
GO:0042170	plastid membrane	74	0.0444215	GO:0003959	NADPH dehydrogenase activity	13	0.0199714	GO:0010166	wax metabolic process	16	6.98131e-06
GO:0005851	eukaryotic translation initiation factor 2B complex	8	0.0468976	GO:0015018	galactosylgalactosylxylosylprotein 3-beta-glucuronosyltransferase activity	13	0.0199714	GO:0031408	oxylipin biosynthetic process	46	7.17114e-06
GO:0000243	commitment complex	18	0.0470769	GO:0015215	nucleotide transmembrane transporter activity	28	0.0201437	GO:0006730	one-carbon metabolic process	45	7.96431e-06
GO:0008287	protein serine/threonine phosphatase complex	27	0.0480761	GO:0038199	ethylene receptor activity	10	0.0202036	GO:0009629	response to gravity	62	8.30632e-06
GO:1903293	phosphatase complex	27	0.0480761	GO:0051740	ethylene binding	10	0.0202036	GO:0009630	gravitropism	62	8.30632e-06
				GO:0072328	alkene binding	10	0.0202036	GO:0019953	sexual reproduction	108	8.39787e-06
				GO:0050664	oxidoreductase activity, acting on NAD(P)H, oxygen as acceptor	19	0.021503	GO:0019222	regulation of metabolic process	2643	8.49032e-06
				GO:0004029	aldehyde dehydrogenase (NAD) activity	24	0.0225626	GO:0002682	regulation of immune system process	77	9.1959e-06
				GO:0004042	acetyl-CoA:L-glutamate N-acetyltransferase activity	9	0.0233733	GO:0009686	gibberellin biosynthetic process	17	9.8021e-06
				GO:0004819	glutamine-tRNA ligase activity	9	0.0233733	GO:0048193	Golgi vesicle transport	131	1.00361e-05
				GO:0004575	sucrose alpha-glucosidase activity	27	0.0234022	GO:0051188	cofactor biosynthetic process	214	1.04139e-05
				GO:0004521	endoribonuclease activity	68	0.0245606	GO:0045229	external encapsulating structure organization	411	1.04426e-05
				GO:0003872	6-phosphofructokinase activity	20	0.0246243	GO:0009651	response to salt stress	110	1.06172e-05
				GO:0004869	cysteine-type endopeptidase inhibitor activity	34	0.0251697	GO:0045493	xylan catabolic process	53	1.16367e-05
				GO:0008378	galactosyltransferase activity	45	0.0252396	GO:0030243	cellulose metabolic process	113	1.17673e-05
				GO:0048029	monosaccharide binding	28	0.0254198	GO:0009853	photorespiration	62	1.1847e-05
				GO:0015631	tubulin binding	114	0.025451	GO:0016998	cell wall macromolecule catabolic process	49	1.23653e-05
				GO:0005452	inorganic anion exchanger activity	8	0.0269097	GO:0051726	regulation of cell cycle	190	1.33295e-05
				GO:0016628	oxidoreductase activity, acting on the CH-CH group of donors, NAD or NADP as acceptor	32	0.0272065	GO:0034250	positive regulation of cellular amide metabolic process	33	1.42238e-05
				GO:0004003	ATP-dependent DNA helicase activity	29	0.0274156	GO:0045727	positive regulation of translation	33	1.42238e-05
				GO:0042132	fructose 1,6-bisphosphate 1-phosphatase activity	11	0.0276746	GO:0051186	cofactor metabolic process	391	1.4563e-05
				GO:0005057	receptor signaling protein activity	88	0.0279743	GO:0065007	biological regulation	4045	1.50322e-05
				GO:0004564	beta-fructofuranosidase activity	27	0.0294655	GO:0044208	'de novo' AMP biosynthetic process	12	1.6375e-05
				GO:0004017	adenylate kinase activity	13	0.0296369	GO:0006272	leading strand elongation	10	1.64546e-05
				GO:0004332	fructose-bisphosphate aldolase activity	13	0.0296369	GO:0045934	negative regulation of nucleobase-containing compound metabolic process	178	1.74531e-05
				GO:0004324	ferredoxin-NADP+ reductase activity	7	0.03073	GO:0005978	glycogen biosynthetic process	21	1.84341e-05
				GO:0004807	triose-phosphate isomerase activity	7	0.03073	GO:0006607	NLS-bearing protein import into nucleus	28	1.8914e-05
				GO:0008878	glucose-1-phosphate adenylyltransferase activity	7	0.03073	GO:0006536	glutamate metabolic process	27	1.96092e-05
				GO:0016781	phosphotransferase activity, paired acceptors	7	0.03073	GO:0021700	developmental maturation	101	1.97417e-05
				GO:0042972	licheninase activity	7	0.03073	GO:0009743	response to carbohydrate	97	1.9837e-05
				GO:0000036	ACP phosphopantetheine attachment site binding involved in fatty acid biosynthetic process	3	0.0326557	GO:0006560	proline metabolic process	23	2.01917e-05
				GO:0000340	RNA 7-methylguanosine cap binding	3	0.0326557	GO:0045088	regulation of innate immune response	73	2.0591e-05
				GO:0003837	beta-ureidopropionase activity	3	0.0326557	GO:0043900	regulation of multi-organism process	51	2.18566e-05
				GO:0003879	ATP phosphoribosyltransferase activity	3	0.0326557	GO:0006220	pyrimidine nucleotide metabolic process	90	2.21715e-05
				GO:0003908	methylated-DNA-[protein]-cysteine S-methyltransferase activity	3	0.0326557	GO:0016441	posttranscriptional gene silencing	94	2.24086e-05
				GO:0003934	GTP cyclohydrolase I activity	3	0.0326557	GO:0035194	posttranscriptional gene silencing by RNA	94	2.24086e-05
				GO:0003938	IMP dehydrogenase activity	3	0.0326557	GO:0006221	pyrimidine nucleotide biosynthetic process	87	2.48586e-05
				GO:0003975	UDP-N-acetylglucosamine-dolichyl-phosphate N-acetylglucosaminephosphotransferase activity	3	0.0326557	GO:0006473	protein acetylation	64	2.53073e-05
				GO:0004018	N6-(1,2-dicarboxyethyl)AMP AMP-lyase (fumarate-forming) activity	3	0.0326557	GO:0033014	tetrapyrrole biosynthetic process	95	2.5364e-05
				GO:0004021	L-alanine:2-oxoglutarate aminotransferase activity	3	0.0326557	GO:0048825	cotyledon development	42	2.72315e-05
				GO:0004032	alditol:NADP+ 1-oxidoreductase activity	3	0.0326557	GO:0050776	regulation of immune response	73	2.76649e-05
				GO:0004047	aminomethyltransferase activity	3	0.0326557	GO:0016102	diterpenoid biosynthetic process	17	2.96782e-05
				GO:0004057	arginyltransferase activity	3	0.0326557	GO:0022402	cell cycle process	299	2.98974e-05
				GO:0004073	aspartate-semialdehyde dehydrogenase activity	3	0.0326557	GO:0042398	cellular modified amino acid biosynthetic process	50	3.61638e-05
				GO:0004087	carbamoyl-phosphate synthase (ammonia) activity	3	0.0326557	GO:0048507	meristem development	111	3.63983e-05
				GO:0004146	dihydrofolate reductase activity	3	0.0326557	GO:0000060	protein import into nucleus, translocation	19	3.80112e-05
				GO:0004160	dihydroxy-acid dehydratase activity	3	0.0326557	GO:0006610	ribosomal protein import into nucleus	19	3.80112e-05
				GO:0004329	formate-tetrahydrofolate ligase activity	3	0.0326557	GO:0010256	endomembrane system organization	75	3.80572e-05
				GO:0004331	fructose-2,6-bisphosphate 2-phosphatase activity	3	0.0326557	GO:0032269	negative regulation of cellular protein metabolic process	211	3.9722e-05
				GO:0004333	fumarate hydratase activity	3	0.0326557	GO:0051248	negative regulation of protein metabolic process	211	3.9722e-05
				GO:0004400	histidinol-phosphate transaminase activity	3	0.0326557	GO:0048518	positive regulation of biological process	518	4.01491e-05
				GO:0004455	ketol-acid reductoisomerase activity	3	0.0326557	GO:0042537	benzene-containing compound metabolic process	60	4.1938e-05
				GO:0004657	proline dehydrogenase activity	3	0.0326557	GO:0009250	glucan biosynthetic process	182	4.19437e-05
				GO:0004758	serine C-palmitoyltransferase activity	3	0.0326557	GO:0016573	histone acetylation	38	4.20511e-05
				GO:0004776	succinate-CoA ligase (GDP-forming) activity	3	0.0326557	GO:0018393	internal peptidyl-lysine acetylation	38	4.20511e-05
				GO:0004799	thymidylate synthase activity	3	0.0326557	GO:0018394	peptidyl-lysine acetylation	38	4.20511e-05
				GO:0008251	tRNA-specific adenosine deaminase activity	3	0.0326557	GO:0006782	protoporphyrinogen IX biosynthetic process	21	4.21329e-05
				GO:0008426	protein kinase C inhibitor activity	3	0.0326557	GO:0042991	transcription factor import into nucleus	21	4.21329e-05
				GO:0008898	S-adenosylmethionine-homocysteine S-methyltransferase activity	3	0.0326557	GO:0046501	protoporphyrinogen IX metabolic process	21	4.21329e-05
				GO:0009011	starch synthase activity	3	0.0326557	GO:0009870	defense response signaling pathway, resistance gene-dependent	11	4.56283e-05
				GO:0009496	plastoquinol--plastocyanin reductase activity	3	0.0326557	GO:0009606	tropism	69	4.58878e-05
				GO:0009976	tocopherol cyclase activity	3	0.0326557	GO:0009933	meristem structural organization	69	4.58878e-05
				GO:0009978	allene oxide synthase activity	3	0.0326557	GO:2000113	negative regulation of cellular macromolecule biosynthetic process	208	4.60881e-05
				GO:0010295	(+)-abscisic acid 8'-hydroxylase activity	3	0.0326557	GO:0009074	aromatic amino acid family catabolic process	44	5.04496e-05
				GO:0010297	heteropolysaccharide binding	3	0.0326557	GO:0090351	seedling development	68	5.20867e-05
				GO:0010301	xanthoxin dehydrogenase activity	3	0.0326557	GO:0006006	glucose metabolic process	81	5.25051e-05
				GO:0010326	methionine-oxo-acid transaminase activity	3	0.0326557	GO:0006475	internal protein amino acid acetylation	40	5.28024e-05
				GO:0015200	methylammonium transmembrane transporter activity	3	0.0326557	GO:0006099	tricarboxylic acid cycle	58	5.4011e-05
				GO:0015410	manganese-transporting ATPase activity	3	0.0326557	GO:0006167	AMP biosynthetic process	15	5.834e-05
				GO:0016166	phytoene dehydrogenase activity	3	0.0326557	GO:0046033	AMP metabolic process	15	5.834e-05
				GO:0016277	[myelin basic protein]-arginine N-methyltransferase activity	3	0.0326557	GO:0007017	microtubule-based process	212	6.33037e-05
				GO:0016422	mRNA (2'-O-methyladenosine-N6-)-methyltransferase activity	3	0.0326557	GO:0042221	response to chemical	1260	6.91563e-05
				GO:0016454	C-palmitoyltransferase activity	3	0.0326557	GO:0033037	polysaccharide localization	17	7.83441e-05
				GO:0016632	oxidoreductase activity, acting on the CH-CH group of donors, cytochrome as acceptor	3	0.0326557	GO:0052542	defense response by callose deposition	17	7.83441e-05
				GO:0016633	galactonolactone dehydrogenase activity	3	0.0326557	GO:0052545	callose localization	17	7.83441e-05
				GO:0016719	carotene 7,8-desaturase activity	3	0.0326557	GO:0010231	maintenance of seed dormancy	12	7.95603e-05
				GO:0016971	flavin-linked sulfhydryl oxidase activity	3	0.0326557	GO:0097437	maintenance of dormancy	12	7.95603e-05
				GO:0017168	5-oxoprolinase (ATP-hydrolyzing) activity	3	0.0326557	GO:0072527	pyrimidine-containing compound metabolic process	113	8.1361e-05
				GO:0018548	pentaerythritol trinitrate reductase activity	3	0.0326557	GO:0006271	DNA strand elongation involved in DNA replication	24	8.19112e-05
				GO:0018658	salicylate 1-monooxygenase activity	3	0.0326557	GO:0022616	DNA strand elongation	24	8.19112e-05
				GO:0019003	GDP binding	3	0.0326557	GO:0019319	hexose biosynthetic process	36	8.24815e-05
				GO:0019237	centromeric DNA binding	3	0.0326557	GO:0031221	arabinan metabolic process	18	8.44617e-05
				GO:0032453	histone demethylase activity (H3-K4 specific)	3	0.0326557	GO:0031222	arabinan catabolic process	18	8.44617e-05
				GO:0032454	histone demethylase activity (H3-K9 specific)	3	0.0326557	GO:0006561	proline biosynthetic process	19	8.8168e-05
				GO:0033201	alpha-1,4-glucan synthase activity	3	0.0326557	GO:0006753	nucleoside phosphate metabolic process	429	8.90966e-05
				GO:0033919	glucan 1,3-alpha-glucosidase activity	3	0.0326557	GO:0000028	ribosomal small subunit assembly	30	9.38267e-05
				GO:0035241	protein-arginine omega-N monomethyltransferase activity	3	0.0326557	GO:0071555	cell wall organization	386	9.66468e-05
				GO:0035299	inositol pentakisphosphate 2-kinase activity	3	0.0326557	GO:0009117	nucleotide metabolic process	426	0.000100849
				GO:0035671	enone reductase activity	3	0.0326557	GO:0051788	response to misfolded protein	38	0.000101989
				GO:0035798	2-alkenal reductase (NADP+) activity	3	0.0326557	GO:0016485	protein processing	93	0.000104167
				GO:0042083	5,10-methylenetetrahydrofolate-dependent methyltransferase activity	3	0.0326557	GO:0006778	porphyrin-containing compound metabolic process	109	0.000105673
				GO:0042409	caffeoyl-CoA O-methyltransferase activity	3	0.0326557	GO:0006090	pyruvate metabolic process	195	0.000105936
				GO:0042879	aldonate transmembrane transporter activity	3	0.0326557	GO:1901606	alpha-amino acid catabolic process	87	0.000108822
				GO:0043765	T/G mismatch-specific endonuclease activity	3	0.0326557	GO:0009966	regulation of signal transduction	105	0.000112081
				GO:0043879	glycolate transmembrane transporter activity	3	0.0326557	GO:0023051	regulation of signaling	105	0.000112081
				GO:0044183	protein binding involved in protein folding	3	0.0326557	GO:0090304	nucleic acid metabolic process	1764	0.00011413
				GO:0044620	ACP phosphopantetheine attachment site binding	3	0.0326557	GO:0009132	nucleoside diphosphate metabolic process	125	0.000116798
				GO:0045131	pre-mRNA branch point binding	3	0.0326557	GO:0044247	cellular polysaccharide catabolic process	66	0.000118708
				GO:0045309	protein phosphorylated amino acid binding	3	0.0326557	GO:0048532	anatomical structure arrangement	70	0.000123357
				GO:0046406	magnesium protoporphyrin IX methyltransferase activity	3	0.0326557	GO:0006624	vacuolar protein processing	10	0.000126322
				GO:0046423	allene-oxide cyclase activity	3	0.0326557	GO:0043623	cellular protein complex assembly	232	0.000136843
				GO:0046537	2,3-bisphosphoglycerate-independent phosphoglycerate mutase activity	3	0.0326557	GO:0033356	UDP-L-arabinose metabolic process	14	0.000139822
				GO:0046539	histamine N-methyltransferase activity	3	0.0326557	GO:0006733	oxidoreduction coenzyme metabolic process	176	0.000139974
				GO:0047150	betaine-homocysteine S-methyltransferase activity	3	0.0326557	GO:0044238	primary metabolic process	8242	0.000146796
				GO:0047259	glucomannan 4-beta-mannosyltransferase activity	3	0.0326557	GO:0017196	N-terminal peptidyl-methionine acetylation	8	0.000148996
				GO:0047635	alanine-oxo-acid transaminase activity	3	0.0326557	GO:0018206	peptidyl-methionine modification	8	0.000148996
				GO:0047652	allantoate deiminase activity	3	0.0326557	GO:0000226	microtubule cytoskeleton organization	116	0.00015225
				GO:0047912	galacturonokinase activity	3	0.0326557	GO:0009082	branched-chain amino acid biosynthetic process	24	0.00015228
				GO:0048244	phytanoyl-CoA dioxygenase activity	3	0.0326557	GO:0072595	maintenance of protein localization in organelle	15	0.000161223
				GO:0048529	magnesium-protoporphyrin IX monomethyl ester (oxidative) cyclase activity	3	0.0326557	GO:0055086	nucleobase-containing small molecule metabolic process	494	0.000169291
				GO:0050113	inositol oxygenase activity	3	0.0326557	GO:0009396	folic acid-containing compound biosynthetic process	29	0.000171909
				GO:0050815	phosphoserine binding	3	0.0326557	GO:0006760	folic acid-containing compound metabolic process	37	0.000174142
				GO:0050824	water binding	3	0.0326557	GO:0009135	purine nucleoside diphosphate metabolic process	113	0.00017684
				GO:0050825	ice binding	3	0.0326557	GO:0009179	purine ribonucleoside diphosphate metabolic process	113	0.00017684
				GO:0051060	pullulanase activity	3	0.0326557	GO:0009185	ribonucleoside diphosphate metabolic process	113	0.00017684
				GO:0051192	prosthetic group binding	3	0.0326557	GO:0006955	immune response	101	0.000178484
				GO:0051219	phosphoprotein binding	3	0.0326557	GO:0042026	protein refolding	21	0.00017896
				GO:0051267	CP2 mannose-ethanolamine phosphotransferase activity	3	0.0326557	GO:0046364	monosaccharide biosynthetic process	40	0.000180135
				GO:0052690	trichloro-p-hydroquinone reductive dehalogenase activity	3	0.0326557	GO:0010072	primary shoot apical meristem specification	17	0.00018512
				GO:0052722	fatty acid in-chain hydroxylase activity	3	0.0326557	GO:0000054	ribosomal subunit export from nucleus	19	0.000188648
				GO:0052880	oxidoreductase activity, acting on diphenols and related substances as donors, with copper protein as acceptor	3	0.0326557	GO:0033750	ribosome localization	19	0.000188648
				GO:0052886	9,9'-dicis-carotene:quinone oxidoreductase activity	3	0.0326557	GO:0033753	establishment of ribosome localization	19	0.000188648
				GO:0052887	7,9,9'-tricis-neurosporene:quinone oxidoreductase activity	3	0.0326557	GO:0006273	lagging strand elongation	18	0.000188976
				GO:0061665	SUMO ligase activity	3	0.0326557	GO:0071704	organic substance metabolic process	8716	0.000191455
				GO:0070009	serine-type aminopeptidase activity	3	0.0326557	GO:0006101	citrate metabolic process	60	0.000192136
				GO:0070626	(S)-2-(5-amino-1-(5-phospho-D-ribosyl)imidazole-4-carboxamido)succinate AMP-lyase (fumarate-forming) activity	3	0.0326557	GO:0006305	DNA alkylation	80	0.000202614
				GO:0070678	preprotein binding	3	0.0326557	GO:0006306	DNA methylation	80	0.000202614
				GO:0070878	primary miRNA binding	3	0.0326557	GO:0010646	regulation of cell communication	105	0.000203996
				GO:0070883	pre-miRNA binding	3	0.0326557	GO:0043543	protein acylation	78	0.000204776
				GO:0071566	UFM1 activating enzyme activity	3	0.0326557	GO:0045892	negative regulation of transcription, DNA-templated	145	0.0002078
				GO:0080049	L-gulono-1,4-lactone dehydrogenase activity	3	0.0326557	GO:0072528	pyrimidine-containing compound biosynthetic process	101	0.000218028
				GO:0080123	jasmonate-amino synthetase activity	3	0.0326557	GO:0009863	salicylic acid mediated signaling pathway	26	0.000228372
				GO:0090600	alpha-1,3-glucosidase activity	3	0.0326557	GO:0000469	cleavage involved in rRNA processing	41	0.000231847
				GO:1901974	glycerate transmembrane transporter activity	3	0.0326557	GO:0006487	protein N-linked glycosylation	73	0.000234831
				GO:1990269	RNA polymerase II C-terminal domain phosphoserine binding	3	0.0326557	GO:0072330	monocarboxylic acid biosynthetic process	279	0.000249352
				GO:0016868	intramolecular transferase activity, phosphotransferases	18	0.0340104	GO:0010286	heat acclimation	25	0.000249435
				GO:0004148	dihydrolipoyl dehydrogenase activity	6	0.0345881	GO:0051052	regulation of DNA metabolic process	98	0.000252717
				GO:0004150	dihydroneopterin aldolase activity	6	0.0345881	GO:0009081	branched-chain amino acid metabolic process	37	0.000260261
				GO:0008184	glycogen phosphorylase activity	6	0.0345881	GO:0006891	intra-Golgi vesicle-mediated transport	48	0.000267097
				GO:0008863	formate dehydrogenase (NAD+) activity	6	0.0345881	GO:0051050	positive regulation of transport	12	0.000276446
				GO:0010485	H4 histone acetyltransferase activity	6	0.0345881	GO:0009888	tissue development	206	0.000277847
				GO:0016621	cinnamoyl-CoA reductase activity	6	0.0345881	GO:0000478	endonucleolytic cleavage involved in rRNA processing	29	0.000279737
				GO:0016630	protochlorophyllide reductase activity	6	0.0345881	GO:0006631	fatty acid metabolic process	263	0.00027999
				GO:0016851	magnesium chelatase activity	6	0.0345881	GO:0006970	response to osmotic stress	131	0.000289865
				GO:0051002	ligase activity, forming nitrogen-metal bonds	6	0.0345881	GO:0090501	RNA phosphodiester bond hydrolysis	131	0.000289865
				GO:0051003	ligase activity, forming nitrogen-metal bonds, forming coordination complexes	6	0.0345881	GO:0000245	spliceosomal complex assembly	36	0.000294105
				GO:0051538	3 iron, 4 sulfur cluster binding	6	0.0345881	GO:0010026	trichome differentiation	52	0.000298062
				GO:0052736	beta-glucanase activity	6	0.0345881	GO:0031047	gene silencing by RNA	156	0.000313529
				GO:0052861	glucan endo-1,3-beta-glucanase activity, C-3 substituted reducing group	6	0.0345881	GO:0005991	trehalose metabolic process	32	0.000313929
				GO:0000295	adenine nucleotide transmembrane transporter activity	16	0.0351658	GO:0007010	cytoskeleton organization	182	0.000317371
				GO:0005346	purine ribonucleotide transmembrane transporter activity	16	0.0351658	GO:0000055	ribosomal large subunit export from nucleus	13	0.000330542
				GO:0015211	purine nucleoside transmembrane transporter activity	16	0.0351658	GO:0002679	respiratory burst involved in defense response	13	0.000330542
				GO:0015216	purine nucleotide transmembrane transporter activity	16	0.0351658	GO:0045730	respiratory burst	13	0.000330542
				GO:0016668	oxidoreductase activity, acting on a sulfur group of donors, NAD(P) as acceptor	16	0.0351658	GO:0042558	pteridine-containing compound metabolic process	41	0.000332696
				GO:0080161	auxin transmembrane transporter activity	16	0.0351658	GO:0032392	DNA geometric change	60	0.000334287
				GO:0004805	trehalose-phosphatase activity	14	0.0356805	GO:0032508	DNA duplex unwinding	60	0.000334287
				GO:0030619	U1 snRNA binding	14	0.0356805	GO:0034655	nucleobase-containing compound catabolic process	117	0.000336144
				GO:0042285	xylosyltransferase activity	14	0.0356805	GO:0046496	nicotinamide nucleotide metabolic process	149	0.000348389
				GO:0046910	pectinesterase inhibitor activity	30	0.0360504	GO:0016246	RNA interference	81	0.000353269
				GO:0004022	alcohol dehydrogenase (NAD) activity	5	0.0378479	GO:0018196	peptidyl-asparagine modification	20	0.000358546
				GO:0019209	kinase activator activity	5	0.0378479	GO:0018279	protein N-linked glycosylation via asparagine	20	0.000358546
				GO:0030295	protein kinase activator activity	5	0.0378479	GO:0042546	cell wall biogenesis	172	0.000362509
				GO:0033948	fructan beta-(2,1)-fructosidase activity	5	0.0378479	GO:0019362	pyridine nucleotide metabolic process	150	0.00036582
				GO:0080079	cellobiose glucosidase activity	5	0.0378479	GO:0042742	defense response to bacterium	86	0.000370122
				GO:1990137	plant seed peroxidase activity	5	0.0378479	GO:0009653	anatomical structure morphogenesis	337	0.000374743
				GO:0015932	nucleobase-containing compound transmembrane transporter activity	31	0.0381541	GO:0045047	protein targeting to ER	26	0.00038223
				GO:0004839	ubiquitin activating enzyme activity	9	0.0384926	GO:0071446	cellular response to salicylic acid stimulus	26	0.00038223
				GO:0003878	ATP citrate synthase activity	4	0.0388426	GO:0072599	establishment of protein localization to endoplasmic reticulum	26	0.00038223
				GO:0031491	nucleosome binding	15	0.0415424	GO:0006304	DNA modification	82	0.000389369
				GO:0016211	ammonia ligase activity	11	0.0416411	GO:0044728	DNA methylation or demethylation	82	0.000389369
				GO:0016880	acid-ammonia (or amide) ligase activity	11	0.0416411	GO:0006096	glycolytic process	109	0.000398761
				GO:0004340	glucokinase activity	13	0.0422847	GO:0006757	ATP generation from ADP	109	0.000398761
				GO:0005536	glucose binding	13	0.0422847	GO:0046031	ADP metabolic process	109	0.000398761
				GO:0016624	oxidoreductase activity, acting on the aldehyde or oxo group of donors, disulfide as acceptor	13	0.0422847	GO:0018022	peptidyl-lysine methylation	117	0.000399458
				GO:0019158	mannokinase activity	13	0.0422847	GO:0009263	deoxyribonucleotide biosynthetic process	16	0.000399703
				GO:0042623	ATPase activity, coupled	401	0.0431054	GO:0006026	aminoglycan catabolic process	52	0.000401065
				GO:0004722	protein serine/threonine phosphatase activity	100	0.0433968	GO:0006030	chitin metabolic process	52	0.000401065
				GO:0015926	glucosidase activity	91	0.0439637	GO:0006032	chitin catabolic process	52	0.000401065
				GO:0017069	snRNA binding	27	0.0450841	GO:0046348	amino sugar catabolic process	52	0.000401065
				GO:0004478	methionine adenosyltransferase activity	8	0.0454507	GO:1901072	glucosamine-containing compound catabolic process	52	0.000401065
				GO:0004765	shikimate kinase activity	8	0.0454507	GO:0044275	cellular carbohydrate catabolic process	74	0.000421654
				GO:0016731	oxidoreductase activity, acting on iron-sulfur proteins as donors, NAD or NADP as acceptor	8	0.0454507	GO:0000463	maturation of LSU-rRNA from tricistronic rRNA transcript (SSU-rRNA, 5.8S rRNA, LSU-rRNA)	25	0.000422239
				GO:0015266	protein channel activity	24	0.0458921	GO:0010048	vernalization response	25	0.000422239
				GO:0016886	ligase activity, forming phosphoric ester bonds	16	0.0471738	GO:0006094	gluconeogenesis	33	0.00042372
				GO:0003887	DNA-directed DNA polymerase activity	36	0.0479161	GO:0051274	beta-glucan biosynthetic process	93	0.000450064
				GO:0019207	kinase regulator activity	36	0.0479161	GO:0045087	innate immune response	98	0.000452759
				GO:0046943	carboxylic acid transmembrane transporter activity	115	0.0482681	GO:0042559	pteridine-containing compound biosynthetic process	32	0.000478241
				GO:0070008	serine-type exopeptidase activity	81	0.0483608	GO:0016579	protein deubiquitination	82	0.000481819
				GO:0003854	3-beta-hydroxy-delta5-steroid dehydrogenase activity	14	0.0491544	GO:0034976	response to endoplasmic reticulum stress	67	0.000494294
				GO:0033764	steroid dehydrogenase activity, acting on the CH-OH group of donors, NAD or NADP as acceptor	14	0.0491544	GO:0009060	aerobic respiration	80	0.000494416
				GO:0050278	sedoheptulose-bisphosphatase activity	10	0.049526	GO:0048366	leaf development	135	0.000496577
								GO:0010200	response to chitin	23	0.000510617
								GO:0048827	phyllome development	214	0.000519764
								GO:0006732	coenzyme metabolic process	293	0.000520771
								GO:0006611	protein export from nucleus	10	0.00052979
								GO:0007032	endosome organization	10	0.00052979
								GO:0048646	anatomical structure formation involved in morphogenesis	114	0.000551729
								GO:0061077	chaperone-mediated protein folding	37	0.000553153
								GO:0009260	ribonucleotide biosynthetic process	166	0.000558354
								GO:0046390	ribose phosphate biosynthetic process	166	0.000558354
								GO:0051275	beta-glucan catabolic process	42	0.000578189
								GO:0030244	cellulose biosynthetic process	75	0.000584319
								GO:0048316	seed development	215	0.000601194
								GO:0051239	regulation of multicellular organismal process	235	0.000604609
								GO:0006997	nucleus organization	51	0.000608225
								GO:0005992	trehalose biosynthetic process	30	0.000608437
								GO:0046351	disaccharide biosynthetic process	36	0.000628219
								GO:0002831	regulation of response to biotic stimulus	33	0.000630322
								GO:0009595	detection of biotic stimulus	20	0.000657855
								GO:0072524	pyridine-containing compound metabolic process	157	0.000665086
								GO:0000972	transcription-dependent tethering of RNA polymerase II gene DNA at nuclear periphery	11	0.000672044
								GO:0035437	maintenance of protein localization in endoplasmic reticulum	11	0.000672044
								GO:0051220	cytoplasmic sequestering of protein	11	0.000672044
								GO:0045861	negative regulation of proteolysis	132	0.000673465
								GO:0005984	disaccharide metabolic process	96	0.000683693
								GO:0000479	endonucleolytic cleavage of tricistronic rRNA transcript (SSU-rRNA, 5.8S rRNA, LSU-rRNA)	25	0.0006915
								GO:0010564	regulation of cell cycle process	99	0.000703964
								GO:0019566	arabinose metabolic process	19	0.000707257
								GO:0046373	L-arabinose metabolic process	19	0.000707257
								GO:0006626	protein targeting to mitochondrion	89	0.000712355
								GO:0070585	protein localization to mitochondrion	89	0.000712355
								GO:0072655	establishment of protein localization to mitochondrion	89	0.000712355
								GO:0022412	cellular process involved in reproduction in multicellular organism	56	0.000724336
								GO:0010154	fruit development	218	0.000734043
								GO:0043648	dicarboxylic acid metabolic process	105	0.000736956
								GO:0010466	negative regulation of peptidase activity	119	0.000738661
								GO:0052547	regulation of peptidase activity	119	0.000738661
								GO:0009612	response to mechanical stimulus	12	0.000769429
								GO:0010104	regulation of ethylene-activated signaling pathway	24	0.000769583
								GO:0070297	regulation of phosphorelay signal transduction system	24	0.000769583
								GO:0009411	response to UV	49	0.000786951
								GO:0033013	tetrapyrrole metabolic process	109	0.000797037
								GO:0006633	fatty acid biosynthetic process	194	0.000803411
								GO:0006839	mitochondrial transport	101	0.000805396
								GO:0010951	negative regulation of endopeptidase activity	115	0.0008143
								GO:0052548	regulation of endopeptidase activity	115	0.0008143
								GO:0048584	positive regulation of response to stimulus	59	0.000824002
								GO:0051716	cellular response to stimulus	1310	0.00082552
								GO:0007076	mitotic chromosome condensation	13	0.000826414
								GO:0033619	membrane protein proteolysis	13	0.000826414
								GO:0046654	tetrahydrofolate biosynthetic process	13	0.000826414
								GO:0048571	long-day photoperiodism	13	0.000826414
								GO:0010112	regulation of systemic acquired resistance	16	0.00082887
								GO:0018195	peptidyl-arginine modification	15	0.000848943
								GO:0018216	peptidyl-arginine methylation	15	0.000848943
								GO:0034969	histone arginine methylation	15	0.000848943
								GO:0009311	oligosaccharide metabolic process	119	0.00086553
								GO:0010628	positive regulation of gene expression	205	0.000888611
								GO:1901071	glucosamine-containing compound metabolic process	52	0.000926798
								GO:0007276	gamete generation	60	0.000928558
								GO:0000461	endonucleolytic cleavage to generate mature 3'-end of SSU-rRNA from (SSU-rRNA, 5.8S rRNA, LSU-rRNA)	8	0.000944841
								GO:0006573	valine metabolic process	8	0.000944841
								GO:0032388	positive regulation of intracellular transport	8	0.000944841
								GO:0033157	regulation of intracellular protein transport	8	0.000944841
								GO:0045903	positive regulation of translational fidelity	8	0.000944841
								GO:0046822	regulation of nucleocytoplasmic transport	8	0.000944841
								GO:0046824	positive regulation of nucleocytoplasmic transport	8	0.000944841
								GO:0046825	regulation of protein export from nucleus	8	0.000944841
								GO:0046827	positive regulation of protein export from nucleus	8	0.000944841
								GO:0051222	positive regulation of protein transport	8	0.000944841
								GO:0051223	regulation of protein transport	8	0.000944841
								GO:0070201	regulation of establishment of protein localization	8	0.000944841
								GO:0090316	positive regulation of intracellular protein transport	8	0.000944841
								GO:1903649	regulation of cytoplasmic transport	8	0.000944841
								GO:1903651	positive regulation of cytoplasmic transport	8	0.000944841
								GO:1903827	regulation of cellular protein localization	8	0.000944841
								GO:1903829	positive regulation of cellular protein localization	8	0.000944841
								GO:1904951	positive regulation of establishment of protein localization	8	0.000944841
								GO:0006526	arginine biosynthetic process	22	0.000946544
								GO:0010218	response to far red light	26	0.000977679
								GO:0006525	arginine metabolic process	29	0.0010364
								GO:0009751	response to salicylic acid	32	0.00104567
								GO:0046939	nucleotide phosphorylation	132	0.00104999
								GO:0009063	cellular amino acid catabolic process	87	0.00108117
								GO:0046835	carbohydrate phosphorylation	42	0.00108618
								GO:2000377	regulation of reactive oxygen species metabolic process	37	0.00110575
								GO:0001676	long-chain fatty acid metabolic process	20	0.00114983
								GO:0046653	tetrahydrofolate metabolic process	20	0.00114983
								GO:0060255	regulation of macromolecule metabolic process	2307	0.00118705
								GO:0010114	response to red light	31	0.00118783
								GO:0010557	positive regulation of macromolecule biosynthetic process	204	0.00120876
								GO:0000398	mRNA splicing, via spliceosome	142	0.00122398
								GO:0030154	cell differentiation	217	0.00123221
								GO:0006308	DNA catabolic process	24	0.00123271
								GO:0000460	maturation of 5.8S rRNA	41	0.00123746
								GO:0006165	nucleoside diphosphate phosphorylation	114	0.00124071
								GO:0048869	cellular developmental process	276	0.00126191
								GO:0048367	shoot system development	306	0.00127684
								GO:0043094	cellular metabolic compound salvage	98	0.00132645
								GO:0042538	hyperosmotic salinity response	27	0.00132694
								GO:0006407	rRNA export from nucleus	9	0.00134039
								GO:0006434	seryl-tRNA aminoacylation	9	0.00134039
								GO:0006517	protein deglycosylation	9	0.00134039
								GO:0010942	positive regulation of cell death	9	0.00134039
								GO:0045005	DNA-dependent DNA replication maintenance of fidelity	9	0.00134039
								GO:0051029	rRNA transport	9	0.00134039
								GO:0002184	cytoplasmic translational termination	6	0.00134893
								GO:0007040	lysosome organization	6	0.00134893
								GO:0008053	mitochondrial fusion	6	0.00134893
								GO:0009099	valine biosynthetic process	6	0.00134893
								GO:0010120	camalexin biosynthetic process	6	0.00134893
								GO:0010586	miRNA metabolic process	6	0.00134893
								GO:0010587	miRNA catabolic process	6	0.00134893
								GO:0034644	cellular response to UV	6	0.00134893
								GO:0036228	protein targeting to nuclear inner membrane	6	0.00134893
								GO:0045041	protein import into mitochondrial intermembrane space	6	0.00134893
								GO:0052317	camalexin metabolic process	6	0.00134893
								GO:0061504	cyclic threonylcarbamoyladenosine biosynthetic process	6	0.00134893
								GO:0090435	protein localization to nuclear envelope	6	0.00134893
								GO:2000232	regulation of rRNA processing	6	0.00134893
								GO:0009561	megagametogenesis	80	0.00136177
								GO:0090502	RNA phosphodiester bond hydrolysis, endonucleolytic	93	0.00136505
								GO:0050793	regulation of developmental process	272	0.00140482
								GO:0009056	catabolic process	1562	0.00142343
								GO:0048508	embryonic meristem development	17	0.00148457
								GO:0045492	xylan biosynthetic process	58	0.001511
								GO:0044272	sulfur compound biosynthetic process	173	0.00152758
								GO:0009880	embryonic pattern specification	29	0.00153283
								GO:0006265	DNA topological change	22	0.00154594
								GO:0009251	glucan catabolic process	65	0.00157176
								GO:0006269	DNA replication, synthesis of RNA primer	10	0.00160735
								GO:0048232	male gamete generation	10	0.00160735
								GO:0070125	mitochondrial translational elongation	10	0.00160735
								GO:0090567	reproductive shoot system development	175	0.00162537
								GO:0048522	positive regulation of cellular process	348	0.00163106
								GO:0010389	regulation of G2/M transition of mitotic cell cycle	34	0.00163574
								GO:1902749	regulation of cell cycle G2/M phase transition	34	0.00163574
								GO:1901565	organonitrogen compound catabolic process	192	0.00168734
								GO:0009958	positive gravitropism	15	0.00169127
								GO:0000050	urea cycle	11	0.00175994
								GO:0000447	endonucleolytic cleavage in ITS1 to separate SSU-rRNA from 5.8S rRNA and LSU-rRNA from tricistronic rRNA transcript (SSU-rRNA, 5.8S rRNA, LSU-rRNA)	14	0.0017707
								GO:0030261	chromosome condensation	14	0.0017707
								GO:0035246	peptidyl-arginine N-methylation	14	0.0017707
								GO:0035247	peptidyl-arginine omega-N-methylation	14	0.0017707
								GO:0031328	positive regulation of cellular biosynthetic process	207	0.00180619
								GO:0032101	regulation of response to external stimulus	33	0.00186472
								GO:0006401	RNA catabolic process	82	0.00189997
								GO:0010928	regulation of auxin mediated signaling pathway	24	0.00191634
								GO:0044710	single-organism metabolic process	5042	0.00197916
								GO:0031050	dsRNA fragmentation	70	0.0019874
								GO:0043331	response to dsRNA	70	0.0019874
								GO:0070918	production of small RNA involved in gene silencing by RNA	70	0.0019874
								GO:0071359	cellular response to dsRNA	70	0.0019874
								GO:0007292	female gamete generation	52	0.00198863
								GO:0009560	embryo sac egg cell differentiation	52	0.00198863
								GO:0050794	regulation of cellular process	3257	0.00200474
								GO:0043628	ncRNA 3'-end processing	37	0.00208989
								GO:0006022	aminoglycan metabolic process	59	0.00210557
								GO:0009887	organ morphogenesis	136	0.00215673
								GO:0009692	ethylene metabolic process	23	0.00216352
								GO:0009693	ethylene biosynthetic process	23	0.00216352
								GO:0010243	response to organonitrogen compound	23	0.00216352
								GO:0043449	cellular alkene metabolic process	23	0.00216352
								GO:0043450	alkene biosynthetic process	23	0.00216352
								GO:1900673	olefin metabolic process	23	0.00216352
								GO:1900674	olefin biosynthetic process	23	0.00216352
								GO:0044038	cell wall macromolecule biosynthetic process	64	0.00219223
								GO:0070589	cellular component macromolecule biosynthetic process	64	0.00219223
								GO:0008284	positive regulation of cell proliferation	29	0.00222136
								GO:0051346	negative regulation of hydrolase activity	120	0.00222304
								GO:0042023	DNA endoreduplication	26	0.00224669
								GO:0045595	regulation of cell differentiation	34	0.00227028
								GO:0042127	regulation of cell proliferation	45	0.00227695
								GO:0009699	phenylpropanoid biosynthetic process	105	0.00229762
								GO:0048229	gametophyte development	180	0.00235837
								GO:0009070	serine family amino acid biosynthetic process	78	0.00248325
								GO:0051130	positive regulation of cellular component organization	81	0.00254139
								GO:0006656	phosphatidylcholine biosynthetic process	7	0.00254361
								GO:0031120	snRNA pseudouridine synthesis	7	0.00254361
								GO:0040031	snRNA modification	7	0.00254361
								GO:0009069	serine family amino acid metabolic process	98	0.00254802
								GO:0006636	unsaturated fatty acid biosynthetic process	25	0.00255173
								GO:0033559	unsaturated fatty acid metabolic process	25	0.00255173
								GO:0000819	sister chromatid segregation	71	0.00261588
								GO:1901361	organic cyclic compound catabolic process	206	0.0026629
								GO:1901698	response to nitrogen compound	103	0.00281758
								GO:0009908	flower development	167	0.00287112
								GO:0071229	cellular response to acid chemical	120	0.00293523
								GO:0016054	organic acid catabolic process	138	0.00299915
								GO:0046395	carboxylic acid catabolic process	138	0.00299915
								GO:0010207	photosystem II assembly	73	0.00302978
								GO:0009891	positive regulation of biosynthetic process	208	0.00307721
								GO:0030433	ER-associated ubiquitin-dependent protein catabolic process	34	0.00310532
								GO:0036503	ERAD pathway	34	0.00310532
								GO:0070592	cell wall polysaccharide biosynthetic process	61	0.00313828
								GO:0010876	lipid localization	112	0.00318269
								GO:0080090	regulation of primary metabolic process	2240	0.00318385
								GO:0031123	RNA 3'-end processing	59	0.00324041
								GO:0006397	mRNA processing	215	0.00324106
								GO:0006928	movement of cell or subcellular component	77	0.00332104
								GO:0045927	positive regulation of growth	8	0.00333596
								GO:1900150	regulation of defense response to fungus	8	0.00333596
								GO:0006999	nuclear pore organization	14	0.00338378
								GO:0051173	positive regulation of nitrogen compound metabolic process	209	0.0034676
								GO:0090421	embryonic meristem initiation	19	0.00348036
								GO:1901136	carbohydrate derivative catabolic process	78	0.00354137
								GO:1901699	cellular response to nitrogen compound	70	0.00354245
								GO:0007018	microtubule-based movement	73	0.00363579
								GO:0030245	cellulose catabolic process	37	0.003752
								GO:0006431	methionyl-tRNA aminoacylation	9	0.0037722
								GO:0010204	defense response signaling pathway, resistance gene-independent	9	0.0037722
								GO:0051131	chaperone-mediated protein complex assembly	9	0.0037722
								GO:2000104	negative regulation of DNA-dependent DNA replication	9	0.0037722
								GO:0006549	isoleucine metabolic process	12	0.00381545
								GO:0009097	isoleucine biosynthetic process	12	0.00381545
								GO:0010160	formation of organ boundary	12	0.00381545
								GO:0019627	urea metabolic process	12	0.00381545
								GO:0048645	organ formation	12	0.00381545
								GO:0048859	formation of anatomical boundary	12	0.00381545
								GO:0090407	organophosphate biosynthetic process	414	0.00381803
								GO:0030422	production of siRNA involved in RNA interference	66	0.00384987
								GO:0035196	production of miRNAs involved in gene silencing by miRNA	18	0.00390523
								GO:0007008	outer mitochondrial membrane organization	10	0.00394562
								GO:0010091	trichome branching	10	0.00394562
								GO:0045040	protein import into mitochondrial outer membrane	10	0.00394562
								GO:0031323	regulation of cellular metabolic process	2253	0.00395879
								GO:0009793	embryo development ending in seed dormancy	163	0.00401494
								GO:0000495	box H/ACA snoRNA 3'-end processing	5	0.00405854
								GO:0006522	alanine metabolic process	5	0.00405854
								GO:0009078	pyruvate family amino acid metabolic process	5	0.00405854
								GO:0010603	regulation of cytoplasmic mRNA processing body assembly	5	0.00405854
								GO:0033358	UDP-L-arabinose biosynthetic process	5	0.00405854
								GO:0033979	box H/ACA snoRNA metabolic process	5	0.00405854
								GO:0034964	box H/ACA snoRNA processing	5	0.00405854
								GO:0043068	positive regulation of programmed cell death	5	0.00405854
								GO:0045226	extracellular polysaccharide biosynthetic process	5	0.00405854
								GO:0045227	capsule polysaccharide biosynthetic process	5	0.00405854
								GO:0045230	capsule organization	5	0.00405854
								GO:0046379	extracellular polysaccharide metabolic process	5	0.00405854
								GO:1902115	regulation of organelle assembly	5	0.00405854
								GO:1990481	mRNA pseudouridine synthesis	5	0.00405854
								GO:0016071	mRNA metabolic process	308	0.00414407
								GO:0032787	monocarboxylic acid metabolic process	718	0.00417019
								GO:0006972	hyperosmotic response	38	0.00433131
								GO:0010090	trichome morphogenesis	40	0.0043479
								GO:0040007	growth	103	0.00437188
								GO:0006528	asparagine metabolic process	17	0.00437239
								GO:0006529	asparagine biosynthetic process	17	0.00437239
								GO:0032507	maintenance of protein location in cell	17	0.00437239
								GO:0045185	maintenance of protein location	17	0.00437239
								GO:0072657	protein localization to membrane	79	0.00446176
								GO:0090150	establishment of protein localization to membrane	79	0.00446176
								GO:0051336	regulation of hydrolase activity	224	0.00465266
								GO:0044763	single-organism cellular process	6030	0.00472681
								GO:0009553	embryo sac development	105	0.00476215
								GO:0046700	heterocycle catabolic process	153	0.00476595
								GO:0001510	RNA methylation	99	0.0048796
								GO:0006402	mRNA catabolic process	70	0.00508829
								GO:0023052	signaling	836	0.005177
								GO:0044700	single organism signaling	836	0.005177
								GO:0019439	aromatic compound catabolic process	197	0.0053055
								GO:0010315	auxin efflux	15	0.00543191
								GO:0033993	response to lipid	176	0.00553014
								GO:1902531	regulation of intracellular signal transduction	38	0.00563945
								GO:0071806	protein transmembrane transport	96	0.00569411
								GO:0010604	positive regulation of macromolecule metabolic process	253	0.00580078
								GO:0016049	cell growth	85	0.00616105
								GO:0006612	protein targeting to membrane	57	0.00616365
								GO:0019344	cysteine biosynthetic process	57	0.00616365
								GO:0009089	lysine biosynthetic process via diaminopimelate	18	0.0061767
								GO:0007030	Golgi organization	43	0.00620131
								GO:0000466	maturation of 5.8S rRNA from tricistronic rRNA transcript (SSU-rRNA, 5.8S rRNA, LSU-rRNA)	31	0.00624669
								GO:0010224	response to UV-B	31	0.00624669
								GO:0048447	sepal morphogenesis	21	0.00633631
								GO:0048453	sepal formation	21	0.00633631
								GO:0044265	cellular macromolecule catabolic process	639	0.00637403
								GO:0006108	malate metabolic process	26	0.00659698
								GO:0009740	gibberellic acid mediated signaling pathway	13	0.00662481
								GO:0010476	gibberellin mediated signaling pathway	13	0.00662481
								GO:0071370	cellular response to gibberellin stimulus	13	0.00662481
								GO:0009938	negative regulation of gibberellic acid mediated signaling pathway	6	0.00675258
								GO:0006888	ER to Golgi vesicle-mediated transport	69	0.00676364
								GO:0007006	mitochondrial membrane organization	17	0.00699229
								GO:0006458	'de novo' protein folding	12	0.00723672
								GO:0015867	ATP transport	12	0.00723672
								GO:0051084	'de novo' posttranslational protein folding	12	0.00723672
								GO:0051085	chaperone mediated protein folding requiring cofactor	12	0.00723672
								GO:0007165	signal transduction	823	0.00726665
								GO:0051235	maintenance of location	36	0.00732106
								GO:0009611	response to wounding	62	0.00732798
								GO:0009067	aspartate family amino acid biosynthetic process	71	0.00760697
								GO:0000956	nuclear-transcribed mRNA catabolic process	60	0.00767322
								GO:0006534	cysteine metabolic process	58	0.00802846
								GO:0048513	animal organ development	175	0.0080309
								GO:0010411	xyloglucan metabolic process	72	0.008044
								GO:0051640	organelle localization	91	0.00809931
								GO:0006168	adenine salvage	7	0.00813932
								GO:0006898	receptor-mediated endocytosis	7	0.00813932
								GO:0009186	deoxyribonucleoside diphosphate metabolic process	7	0.00813932
								GO:0009700	indole phytoalexin biosynthetic process	7	0.00813932
								GO:0015729	oxaloacetate transport	7	0.00813932
								GO:0019357	nicotinate nucleotide biosynthetic process	7	0.00813932
								GO:0019358	nicotinate nucleotide salvage	7	0.00813932
								GO:0019676	ammonia assimilation cycle	7	0.00813932
								GO:0045740	positive regulation of DNA replication	7	0.00813932
								GO:0045815	positive regulation of gene expression, epigenetic	7	0.00813932
								GO:0046217	indole phytoalexin metabolic process	7	0.00813932
								GO:0046497	nicotinate nucleotide metabolic process	7	0.00813932
								GO:0080142	regulation of salicylic acid biosynthetic process	7	0.00813932
								GO:0090610	bundle sheath cell fate specification	7	0.00813932
								GO:1902356	oxaloacetate(2-) transmembrane transport	7	0.00813932
								GO:0048574	long-day photoperiodism, flowering	10	0.00831697
								GO:0032270	positive regulation of cellular protein metabolic process	103	0.00862142
								GO:0006013	mannose metabolic process	9	0.00864311
								GO:0051646	mitochondrion localization	9	0.00864311
								GO:0006621	protein retention in ER lumen	8	0.00865746
								GO:0010540	basipetal auxin transport	8	0.00865746
								GO:0042752	regulation of circadian rhythm	15	0.0089272
								GO:0032989	cellular component morphogenesis	108	0.00903499
								GO:0046040	IMP metabolic process	26	0.00907658
								GO:0000097	sulfur amino acid biosynthetic process	94	0.00914839
								GO:0044743	intracellular protein transmembrane import	78	0.00935776
								GO:0009685	gibberellin metabolic process	18	0.00941231
								GO:0031126	snoRNA 3'-end processing	18	0.00941231
								GO:0070647	protein modification by small protein conjugation or removal	554	0.00943833
								GO:0060548	negative regulation of cell death	34	0.00951323
								GO:0019438	aromatic compound biosynthetic process	921	0.00973865
								GO:0065002	intracellular protein transmembrane transport	79	0.00980977
								GO:0006491	N-glycan processing	14	0.0100598
								GO:0010264	myo-inositol hexakisphosphate biosynthetic process	14	0.0100598
								GO:0032958	inositol phosphate biosynthetic process	14	0.0100598
								GO:0033517	myo-inositol hexakisphosphate metabolic process	14	0.0100598
								GO:0090329	regulation of DNA-dependent DNA replication	14	0.0100598
								GO:0099402	plant organ development	317	0.0101274
								GO:0048589	developmental growth	59	0.0102854
								GO:0007264	small GTPase mediated signal transduction	101	0.010383
								GO:0044282	small molecule catabolic process	194	0.0104269
								GO:0006613	cotranslational protein targeting to membrane	20	0.0105515
								GO:0006614	SRP-dependent cotranslational protein targeting to membrane	20	0.0105515
								GO:0000741	karyogamy	27	0.0107063
								GO:0035556	intracellular signal transduction	337	0.0107407
								GO:0044270	cellular nitrogen compound catabolic process	152	0.0108284
								GO:0009108	coenzyme biosynthetic process	130	0.0108294
								GO:0043069	negative regulation of programmed cell death	29	0.0108641
								GO:0006040	amino sugar metabolic process	60	0.0109477
								GO:0006986	response to unfolded protein	22	0.011372
								GO:0009698	phenylpropanoid metabolic process	124	0.0115279
								GO:0000413	protein peptidyl-prolyl isomerization	67	0.0116915
								GO:0009987	cellular process	10880	0.0117168
								GO:0000096	sulfur amino acid metabolic process	101	0.0117766
								GO:0007389	pattern specification process	94	0.0119257
								GO:0009262	deoxyribonucleotide metabolic process	19	0.0120932
								GO:0002229	defense response to oomycetes	4	0.0122105
								GO:0002239	response to oomycetes	4	0.0122105
								GO:0018131	oxazole or thiazole biosynthetic process	4	0.0122105
								GO:0030155	regulation of cell adhesion	4	0.0122105
								GO:0043903	regulation of symbiosis, encompassing mutualism through parasitism	4	0.0122105
								GO:0046484	oxazole or thiazole metabolic process	4	0.0122105
								GO:0050792	regulation of viral process	4	0.0122105
								GO:0052837	thiazole biosynthetic process	4	0.0122105
								GO:0052838	thiazole metabolic process	4	0.0122105
								GO:0000375	RNA splicing, via transesterification reactions	149	0.0123826
								GO:0051247	positive regulation of protein metabolic process	103	0.0125689
								GO:0009867	jasmonic acid mediated signaling pathway	37	0.0132787
								GO:0051606	detection of stimulus	37	0.0132787
								GO:0030162	regulation of proteolysis	167	0.0132806
								GO:0006869	lipid transport	101	0.0133239
								GO:0009893	positive regulation of metabolic process	389	0.0136312
								GO:0035195	gene silencing by miRNA	18	0.0138682
								GO:0046451	diaminopimelate metabolic process	18	0.0138682
								GO:0006376	mRNA splice site selection	15	0.0139837
								GO:0006542	glutamine biosynthetic process	11	0.0141102
								GO:0010337	regulation of salicylic acid metabolic process	11	0.0141102
								GO:0010413	glucuronoxylan metabolic process	11	0.0141102
								GO:0010417	glucuronoxylan biosynthetic process	11	0.0141102
								GO:0019919	peptidyl-arginine methylation, to asymmetrical-dimethyl arginine	11	0.0141102
								GO:0043044	ATP-dependent chromatin remodeling	11	0.0141102
								GO:0006448	regulation of translational elongation	31	0.0141198
								GO:0045787	positive regulation of cell cycle	40	0.0141383
								GO:0009637	response to blue light	45	0.0142087
								GO:0019693	ribose phosphate metabolic process	326	0.0142763
								GO:0010014	meristem initiation	36	0.0150792
								GO:0031325	positive regulation of cellular metabolic process	264	0.0153254
								GO:0015866	ADP transport	10	0.0156135
								GO:0010584	pollen exine formation	22	0.0157134
								GO:0046173	polyol biosynthetic process	17	0.0159136
								GO:0031048	chromatin silencing by small RNA	44	0.0160172
								GO:0017148	negative regulation of translation	61	0.0161476
								GO:0034249	negative regulation of cellular amide metabolic process	61	0.0161476
								GO:0071395	cellular response to jasmonic acid stimulus	37	0.0165807
								GO:0006346	methylation-dependent chromatin silencing	42	0.0167191
								GO:0006349	regulation of gene expression by genetic imprinting	9	0.0170986
								GO:0071514	genetic imprinting	9	0.0170986
								GO:0006144	purine nucleobase metabolic process	35	0.0171251
								GO:0006508	proteolysis	1188	0.0171706
								GO:0009259	ribonucleotide metabolic process	305	0.0173873
								GO:0009753	response to jasmonic acid	40	0.0174226
								GO:0006000	fructose metabolic process	5	0.0176066
								GO:0006003	fructose 2,6-bisphosphate metabolic process	5	0.0176066
								GO:0006076	(1->3)-beta-D-glucan catabolic process	5	0.0176066
								GO:0006105	succinate metabolic process	5	0.0176066
								GO:0010338	leaf formation	5	0.0176066
								GO:0016045	detection of bacterium	5	0.0176066
								GO:0032527	protein exit from endoplasmic reticulum	5	0.0176066
								GO:0034051	negative regulation of plant-type hypersensitive response	5	0.0176066
								GO:0070370	cellular heat acclimation	5	0.0176066
								GO:0080009	mRNA methylation	5	0.0176066
								GO:0098543	detection of other organism	5	0.0176066
								GO:0098581	detection of external biotic stimulus	5	0.0176066
								GO:0042545	cell wall modification	48	0.0176208
								GO:0016572	histone phosphorylation	21	0.0180562
								GO:1902275	regulation of chromatin organization	21	0.0180562
								GO:1903308	regulation of chromatin modification	21	0.0180562
								GO:0006471	protein ADP-ribosylation	13	0.0181829
								GO:0010229	inflorescence development	13	0.0181829
								GO:0009739	response to gibberellin	16	0.0182725
								GO:0010252	auxin homeostasis	16	0.0182725
								GO:0019365	pyridine nucleotide salvage	8	0.018428
								GO:0035542	regulation of SNARE complex assembly	8	0.018428
								GO:0030198	extracellular matrix organization	36	0.0188
								GO:0043062	extracellular structure organization	36	0.0188
								GO:0010941	regulation of cell death	55	0.0190308
								GO:0009790	embryo development	179	0.0192832
								GO:0018208	peptidyl-proline modification	68	0.0193451
								GO:0006452	translational frameshifting	7	0.0193472
								GO:0009403	toxin biosynthetic process	7	0.0193472
								GO:0043243	positive regulation of protein complex disassembly	7	0.0193472
								GO:0045901	positive regulation of translational elongation	7	0.0193472
								GO:0045905	positive regulation of translational termination	7	0.0193472
								GO:0052315	phytoalexin biosynthetic process	7	0.0193472
								GO:0000494	box C/D snoRNA 3'-end processing	6	0.0193795
								GO:0009088	threonine biosynthetic process	6	0.0193795
								GO:0033967	box C/D snoRNA metabolic process	6	0.0193795
								GO:0034963	box C/D snoRNA processing	6	0.0193795
								GO:0080051	cutin transport	6	0.0193795
								GO:1990258	histone glutamine methylation	6	0.0193795
								GO:0006259	DNA metabolic process	514	0.0194831
								GO:0009735	response to cytokinin	59	0.0199962
								GO:0000288	nuclear-transcribed mRNA catabolic process, deadenylation-dependent decay	32	0.0200521
								GO:0009617	response to bacterium	91	0.0201917
								GO:0000184	nuclear-transcribed mRNA catabolic process, nonsense-mediated decay	12	0.0207115
								GO:0034605	cellular response to heat	12	0.0207115
								GO:0010393	galacturonan metabolic process	70	0.021032
								GO:0045488	pectin metabolic process	70	0.021032
								GO:0060560	developmental growth involved in morphogenesis	48	0.0210717
								GO:0048449	floral organ formation	51	0.0212106
								GO:0016109	tetraterpenoid biosynthetic process	43	0.0218401
								GO:0016117	carotenoid biosynthetic process	43	0.0218401
								GO:0009648	photoperiodism	52	0.0224383
								GO:0006418	tRNA aminoacylation for protein translation	99	0.0226004
								GO:0000070	mitotic sister chromatid segregation	17	0.0228211
								GO:0043173	nucleotide salvage	17	0.0228211
								GO:0009755	hormone-mediated signaling pathway	230	0.0230805
								GO:0032259	methylation	511	0.0231515
								GO:0044786	cell cycle DNA replication	29	0.0234689
								GO:0019915	lipid storage	11	0.0235611
								GO:0051103	DNA ligation involved in DNA repair	11	0.0235611
								GO:0009130	pyrimidine nucleoside monophosphate biosynthetic process	19	0.023904
								GO:0071941	nitrogen cycle metabolic process	19	0.023904
								GO:0016925	protein sumoylation	21	0.0244366
								GO:2001251	negative regulation of chromosome organization	23	0.0245642
								GO:0071396	cellular response to lipid	98	0.02462
								GO:0032870	cellular response to hormone stimulus	230	0.0247459
								GO:0071495	cellular response to endogenous stimulus	230	0.0247459
								GO:0019252	starch biosynthetic process	68	0.0256295
								GO:0016114	terpenoid biosynthetic process	83	0.0256328
								GO:0000377	RNA splicing, via transesterification reactions with bulged adenosine as nucleophile	143	0.0257499
								GO:0006546	glycine catabolic process	16	0.0263063
								GO:0009113	purine nucleobase biosynthetic process	16	0.0263063
								GO:0033962	cytoplasmic mRNA processing body assembly	10	0.0267486
								GO:0044205	'de novo' UMP biosynthetic process	10	0.0267486
								GO:1903309	negative regulation of chromatin modification	10	0.0267486
								GO:0051156	glucose 6-phosphate metabolic process	38	0.0270993
								GO:0048585	negative regulation of response to stimulus	85	0.0272211
								GO:0002252	immune effector process	26	0.0274418
								GO:0009773	photosynthetic electron transport in photosystem I	26	0.0274418
								GO:1901362	organic cyclic compound biosynthetic process	1000	0.0274526
								GO:0016074	snoRNA metabolic process	18	0.0275441
								GO:0043144	snoRNA processing	18	0.0275441
								GO:0009644	response to high light intensity	41	0.0276263
								GO:0006338	chromatin remodeling	44	0.0279142
								GO:0010208	pollen wall assembly	24	0.0279447
								GO:0010927	cellular component assembly involved in morphogenesis	24	0.0279447
								GO:0085029	extracellular matrix assembly	24	0.0279447
								GO:0048451	petal formation	20	0.0281134
								GO:0031399	regulation of protein modification process	143	0.0281321
								GO:0006081	cellular aldehyde metabolic process	154	0.0281442
								GO:0046113	nucleobase catabolic process	22	0.0282016
								GO:0072350	tricarboxylic acid metabolic process	64	0.0288979
								GO:1901987	regulation of cell cycle phase transition	54	0.0291226
								GO:1901990	regulation of mitotic cell cycle phase transition	54	0.0291226
								GO:0044699	single-organism process	8275	0.0297955
								GO:0018130	heterocycle biosynthetic process	839	0.0302331
								GO:0006425	glutaminyl-tRNA aminoacylation	9	0.030271
								GO:0000902	cell morphogenesis	89	0.0304299
								GO:0010638	positive regulation of organelle organization	55	0.0304971
								GO:0006544	glycine metabolic process	27	0.0305335
								GO:0009072	aromatic amino acid family metabolic process	103	0.0309376
								GO:0005982	starch metabolic process	78	0.031668
								GO:0045935	positive regulation of nucleobase-containing compound metabolic process	181	0.0318265
								GO:0006266	DNA ligation	12	0.0319978
								GO:0010074	maintenance of meristem identity	21	0.0324013
								GO:0009814	defense response, incompatible interaction	60	0.0326083
								GO:0043038	amino acid activation	103	0.0342744
								GO:0043039	tRNA aminoacylation	103	0.0342744
								GO:0051258	protein polymerization	26	0.0348414
								GO:0033044	regulation of chromosome organization	78	0.0356808
								GO:0007059	chromosome segregation	106	0.0364739
								GO:0009816	defense response to bacterium, incompatible interaction	16	0.0366991
								GO:0000024	maltose biosynthetic process	3	0.0367347
								GO:0000025	maltose catabolic process	3	0.0367347
								GO:0000169	activation of MAPK activity involved in osmosensory signaling pathway	3	0.0367347
								GO:0000957	mitochondrial RNA catabolic process	3	0.0367347
								GO:0001659	temperature homeostasis	3	0.0367347
								GO:0002100	tRNA wobble adenosine to inosine editing	3	0.0367347
								GO:0002221	pattern recognition receptor signaling pathway	3	0.0367347
								GO:0002698	negative regulation of immune effector process	3	0.0367347
								GO:0002757	immune response-activating signal transduction	3	0.0367347
								GO:0002758	innate immune response-activating signal transduction	3	0.0367347
								GO:0002764	immune response-regulating signaling pathway	3	0.0367347
								GO:0006004	fucose metabolic process	3	0.0367347
								GO:0006104	succinyl-CoA metabolic process	3	0.0367347
								GO:0006106	fumarate metabolic process	3	0.0367347
								GO:0006121	mitochondrial electron transport, succinate to ubiquinone	3	0.0367347
								GO:0006231	dTMP biosynthetic process	3	0.0367347
								GO:0006348	chromatin silencing at telomere	3	0.0367347
								GO:0006409	tRNA export from nucleus	3	0.0367347
								GO:0006524	alanine catabolic process	3	0.0367347
								GO:0006587	serotonin biosynthetic process from tryptophan	3	0.0367347
								GO:0006588	activation of tryptophan 5-monooxygenase activity	3	0.0367347
								GO:0006751	glutathione catabolic process	3	0.0367347
								GO:0006784	heme a biosynthetic process	3	0.0367347
								GO:0006909	phagocytosis	3	0.0367347
								GO:0007041	lysosomal transport	3	0.0367347
								GO:0007141	male meiosis I	3	0.0367347
								GO:0008333	endosome to lysosome transport	3	0.0367347
								GO:0009080	pyruvate family amino acid catabolic process	3	0.0367347
								GO:0009652	thigmotropism	3	0.0367347
								GO:0009663	plasmodesma organization	3	0.0367347
								GO:0009682	induced systemic resistance	3	0.0367347
								GO:0009864	induced systemic resistance, jasmonic acid mediated signaling pathway	3	0.0367347
								GO:0010158	abaxial cell fate specification	3	0.0367347
								GO:0010235	guard mother cell cytokinesis	3	0.0367347
								GO:0010254	nectary development	3	0.0367347
								GO:0010273	detoxification of copper ion	3	0.0367347
								GO:0010366	negative regulation of ethylene biosynthetic process	3	0.0367347
								GO:0010507	negative regulation of autophagy	3	0.0367347
								GO:0010600	regulation of auxin biosynthetic process	3	0.0367347
								GO:0010821	regulation of mitochondrion organization	3	0.0367347
								GO:0015837	amine transport	3	0.0367347
								GO:0015843	methylammonium transport	3	0.0367347
								GO:0016598	protein arginylation	3	0.0367347
								GO:0019310	inositol catabolic process	3	0.0367347
								GO:0019586	galacturonate metabolic process	3	0.0367347
								GO:0019918	peptidyl-arginine methylation, to symmetrical-dimethyl arginine	3	0.0367347
								GO:0030856	regulation of epithelial cell differentiation	3	0.0367347
								GO:0031081	nuclear pore distribution	3	0.0367347
								GO:0031336	negative regulation of sulfur amino acid metabolic process	3	0.0367347
								GO:0031929	TOR signaling	3	0.0367347
								GO:0032770	positive regulation of monooxygenase activity	3	0.0367347
								GO:0032922	circadian regulation of gene expression	3	0.0367347
								GO:0033239	negative regulation of cellular amine metabolic process	3	0.0367347
								GO:0034063	stress granule assembly	3	0.0367347
								GO:0034330	cell junction organization	3	0.0367347
								GO:0035998	7,8-dihydroneopterin 3'-triphosphate biosynthetic process	3	0.0367347
								GO:0040009	regulation of growth rate	3	0.0367347
								GO:0040010	positive regulation of growth rate	3	0.0367347
								GO:0040019	positive regulation of embryonic development	3	0.0367347
								GO:0042309	homoiothermy	3	0.0367347
								GO:0042353	fucose biosynthetic process	3	0.0367347
								GO:0042427	serotonin biosynthetic process	3	0.0367347
								GO:0042428	serotonin metabolic process	3	0.0367347
								GO:0042851	L-alanine metabolic process	3	0.0367347
								GO:0042853	L-alanine catabolic process	3	0.0367347
								GO:0042873	aldonate transport	3	0.0367347
								GO:0043446	cellular alkane metabolic process	3	0.0367347
								GO:0043447	alkane biosynthetic process	3	0.0367347
								GO:0043981	histone H4-K5 acetylation	3	0.0367347
								GO:0043982	histone H4-K8 acetylation	3	0.0367347
								GO:0043984	histone H4-K16 acetylation	3	0.0367347
								GO:0044788	modulation by host of viral process	3	0.0367347
								GO:0044794	positive regulation by host of viral process	3	0.0367347
								GO:0045056	transcytosis	3	0.0367347
								GO:0045216	cell-cell junction organization	3	0.0367347
								GO:0045604	regulation of epidermal cell differentiation	3	0.0367347
								GO:0045682	regulation of epidermis development	3	0.0367347
								GO:0045763	negative regulation of cellular amino acid metabolic process	3	0.0367347
								GO:0046073	dTMP metabolic process	3	0.0367347
								GO:0046160	heme a metabolic process	3	0.0367347
								GO:0046396	D-galacturonate metabolic process	3	0.0367347
								GO:0046688	response to copper ion	3	0.0367347
								GO:0046931	pore complex assembly	3	0.0367347
								GO:0048311	mitochondrion distribution	3	0.0367347
								GO:0048312	intracellular distribution of mitochondria	3	0.0367347
								GO:0048478	replication fork protection	3	0.0367347
								GO:0048479	style development	3	0.0367347
								GO:0048524	positive regulation of viral process	3	0.0367347
								GO:0048572	short-day photoperiodism	3	0.0367347
								GO:0048575	short-day photoperiodism, flowering	3	0.0367347
								GO:0048830	adventitious root development	3	0.0367347
								GO:0048863	stem cell differentiation	3	0.0367347
								GO:0048865	stem cell fate commitment	3	0.0367347
								GO:0048867	stem cell fate determination	3	0.0367347
								GO:0048872	homeostasis of number of cells	3	0.0367347
								GO:0050687	negative regulation of defense response to virus	3	0.0367347
								GO:0051031	tRNA transport	3	0.0367347
								GO:0051066	dihydrobiopterin metabolic process	3	0.0367347
								GO:0051175	negative regulation of sulfur metabolic process	3	0.0367347
								GO:0051195	negative regulation of cofactor metabolic process	3	0.0367347
								GO:0051211	anisotropic cell growth	3	0.0367347
								GO:0051292	nuclear pore complex assembly	3	0.0367347
								GO:0051664	nuclear pore localization	3	0.0367347
								GO:0051702	interaction with symbiont	3	0.0367347
								GO:0051775	response to redox state	3	0.0367347
								GO:0051851	modification by host of symbiont morphology or physiology	3	0.0367347
								GO:0052031	modulation by symbiont of host defense response	3	0.0367347
								GO:0052033	pathogen-associated molecular pattern dependent induction by symbiont of host innate immune response	3	0.0367347
								GO:0052166	positive regulation by symbiont of host innate immune response	3	0.0367347
								GO:0052167	modulation by symbiont of host innate immune response	3	0.0367347
								GO:0052169	pathogen-associated molecular pattern dependent modulation by symbiont of host innate immune response	3	0.0367347
								GO:0052173	response to defenses of other organism involved in symbiotic interaction	3	0.0367347
								GO:0052200	response to host defenses	3	0.0367347
								GO:0052255	modulation by organism of defense response of other organism involved in symbiotic interaction	3	0.0367347
								GO:0052257	pathogen-associated molecular pattern dependent induction by organism of innate immune response of other organism involved in symbiotic interaction	3	0.0367347
								GO:0052305	positive regulation by organism of innate immune response in other organism involved in symbiotic interaction	3	0.0367347
								GO:0052306	modulation by organism of innate immune response in other organism involved in symbiotic interaction	3	0.0367347
								GO:0052308	pathogen-associated molecular pattern dependent modulation by organism of innate immune response in other organism involved in symbiotic interaction	3	0.0367347
								GO:0052509	positive regulation by symbiont of host defense response	3	0.0367347
								GO:0052510	positive regulation by organism of defense response of other organism involved in symbiotic interaction	3	0.0367347
								GO:0052552	modulation by organism of immune response of other organism involved in symbiotic interaction	3	0.0367347
								GO:0052553	modulation by symbiont of host immune response	3	0.0367347
								GO:0052555	positive regulation by organism of immune response of other organism involved in symbiotic interaction	3	0.0367347
								GO:0052556	positive regulation by symbiont of host immune response	3	0.0367347
								GO:0052564	response to immune response of other organism involved in symbiotic interaction	3	0.0367347
								GO:0052572	response to host immune response	3	0.0367347
								GO:0052575	carbohydrate localization	3	0.0367347
								GO:0052576	carbohydrate storage	3	0.0367347
								GO:0052889	9,9'-di-cis-zeta-carotene desaturation to 7,9,7',9'-tetra-cis-lycopene	3	0.0367347
								GO:0060776	simple leaf morphogenesis	3	0.0367347
								GO:0061484	hematopoietic stem cell homeostasis	3	0.0367347
								GO:0061687	detoxification of inorganic compound	3	0.0367347
								GO:0070407	oxidation-dependent protein catabolic process	3	0.0367347
								GO:0070981	L-asparagine biosynthetic process	3	0.0367347
								GO:0070982	L-asparagine metabolic process	3	0.0367347
								GO:0071218	cellular response to misfolded protein	3	0.0367347
								GO:0071431	tRNA-containing ribonucleoprotein complex export from nucleus	3	0.0367347
								GO:0071461	cellular response to redox state	3	0.0367347
								GO:0071528	tRNA re-export from nucleus	3	0.0367347
								GO:0071569	protein ufmylation	3	0.0367347
								GO:0071630	nucleus-associated proteasomal ubiquitin-dependent protein catabolic process	3	0.0367347
								GO:0072489	methylammonium transmembrane transport	3	0.0367347
								GO:0072671	mitochondria-associated ubiquitin-dependent protein catabolic process	3	0.0367347
								GO:0075136	response to host	3	0.0367347
								GO:0080005	photosystem stoichiometry adjustment	3	0.0367347
								GO:0080119	ER body organization	3	0.0367347
								GO:0080136	priming of cellular response to stress	3	0.0367347
								GO:0090070	positive regulation of ribosome biogenesis	3	0.0367347
								GO:0090296	regulation of mitochondrial DNA replication	3	0.0367347
								GO:0090306	spindle assembly involved in meiosis	3	0.0367347
								GO:0090308	regulation of methylation-dependent chromatin silencing	3	0.0367347
								GO:0090356	negative regulation of auxin metabolic process	3	0.0367347
								GO:0097339	glycolate transmembrane transport	3	0.0367347
								GO:0097501	stress response to metal ion	3	0.0367347
								GO:0098755	maintenance of seed dormancy by absisic acid	3	0.0367347
								GO:1900363	regulation of mRNA polyadenylation	3	0.0367347
								GO:1900866	glycolate transport	3	0.0367347
								GO:1900909	negative regulation of olefin metabolic process	3	0.0367347
								GO:1900912	negative regulation of olefin biosynthetic process	3	0.0367347
								GO:1901162	primary amino compound biosynthetic process	3	0.0367347
								GO:1901402	negative regulation of tetrapyrrole metabolic process	3	0.0367347
								GO:1901464	negative regulation of tetrapyrrole biosynthetic process	3	0.0367347
								GO:1901672	positive regulation of systemic acquired resistance	3	0.0367347
								GO:1901858	regulation of mitochondrial DNA metabolic process	3	0.0367347
								GO:1901975	glycerate transmembrane transport	3	0.0367347
								GO:1901996	regulation of indoleacetic acid biosynthetic process via tryptophan	3	0.0367347
								GO:1901997	negative regulation of indoleacetic acid biosynthetic process via tryptophan	3	0.0367347
								GO:1902184	negative regulation of shoot apical meristem development	3	0.0367347
								GO:1902325	negative regulation of chlorophyll biosynthetic process	3	0.0367347
								GO:1990069	stomatal opening	3	0.0367347
								GO:1990074	polyuridylation-dependent mRNA catabolic process	3	0.0367347
								GO:1990169	stress response to copper ion	3	0.0367347
								GO:1990426	homologous recombination-dependent replication fork processing	3	0.0367347
								GO:2000067	regulation of root morphogenesis	3	0.0367347
								GO:2000234	positive regulation of rRNA processing	3	0.0367347
								GO:2000653	regulation of genetic imprinting	3	0.0367347
								GO:0045165	cell fate commitment	29	0.0367938
								GO:0009312	oligosaccharide biosynthetic process	37	0.0368368
								GO:0051307	meiotic chromosome separation	11	0.0368823
								GO:0051171	regulation of nitrogen compound metabolic process	1981	0.0372006
								GO:0061615	glycolytic process through fructose-6-phosphate	20	0.0372562
								GO:0002097	tRNA wobble base modification	18	0.0373175
								GO:0006145	purine nucleobase catabolic process	18	0.0373175
								GO:0010135	ureide metabolic process	7	0.0380541
								GO:0010136	ureide catabolic process	7	0.0380541
								GO:0005985	sucrose metabolic process	27	0.0383216
								GO:0071705	nitrogen compound transport	309	0.0384039
								GO:1990542	mitochondrial transmembrane transport	38	0.0392155
								GO:0098813	nuclear chromosome segregation	91	0.0397543
								GO:0080135	regulation of cellular response to stress	51	0.0399072
								GO:0048569	post-embryonic organ development	78	0.0400803
								GO:0051656	establishment of organelle localization	78	0.0400803
								GO:0008380	RNA splicing	196	0.0402303
								GO:0009065	glutamine family amino acid catabolic process	13	0.0406023
								GO:0032147	activation of protein kinase activity	13	0.0406023
								GO:0048444	floral organ morphogenesis	55	0.0407496
								GO:0048563	post-embryonic organ morphogenesis	55	0.0407496
								GO:0006465	signal peptide processing	33	0.0409327
								GO:0007005	mitochondrion organization	141	0.041679
								GO:0006783	heme biosynthetic process	28	0.041804
								GO:0009221	pyrimidine deoxyribonucleotide biosynthetic process	6	0.0418598
								GO:0009265	2'-deoxyribonucleotide biosynthetic process	6	0.0418598
								GO:0010265	SCF complex assembly	6	0.0418598
								GO:0010971	positive regulation of G2/M transition of mitotic cell cycle	6	0.0418598
								GO:0032876	negative regulation of DNA endoreduplication	6	0.0418598
								GO:0042407	cristae formation	6	0.0418598
								GO:0044770	cell cycle phase transition	6	0.0418598
								GO:0044772	mitotic cell cycle phase transition	6	0.0418598
								GO:0046385	deoxyribose phosphate biosynthetic process	6	0.0418598
								GO:0052386	cell wall thickening	6	0.0418598
								GO:0052482	defense response by cell wall thickening	6	0.0418598
								GO:0052543	callose deposition in cell wall	6	0.0418598
								GO:0052544	defense response by callose deposition in cell wall	6	0.0418598
								GO:0090069	regulation of ribosome biogenesis	6	0.0418598
								GO:1900407	regulation of cellular response to oxidative stress	6	0.0418598
								GO:1900409	positive regulation of cellular response to oxidative stress	6	0.0418598
								GO:1901031	regulation of response to reactive oxygen species	6	0.0418598
								GO:1901033	positive regulation of response to reactive oxygen species	6	0.0418598
								GO:1901668	regulation of superoxide dismutase activity	6	0.0418598
								GO:1901671	positive regulation of superoxide dismutase activity	6	0.0418598
								GO:1902751	positive regulation of cell cycle G2/M phase transition	6	0.0418598
								GO:1902882	regulation of response to oxidative stress	6	0.0418598
								GO:1902884	positive regulation of response to oxidative stress	6	0.0418598
								GO:1904833	positive regulation of removal of superoxide radicals	6	0.0418598
								GO:2000121	regulation of removal of superoxide radicals	6	0.0418598
								GO:2000379	positive regulation of reactive oxygen species metabolic process	6	0.0418598
								GO:0009112	nucleobase metabolic process	56	0.0423483
								GO:0031935	regulation of chromatin silencing	10	0.0425466
								GO:0051262	protein tetramerization	10	0.0425466
								GO:0051353	positive regulation of oxidoreductase activity	10	0.0425466
								GO:0016108	tetraterpenoid metabolic process	46	0.0431039
								GO:0016116	carotenoid metabolic process	46	0.0431039
								GO:0043650	dicarboxylic acid biosynthetic process	26	0.0436421
								GO:0045893	positive regulation of transcription, DNA-templated	170	0.0437433
								GO:1902680	positive regulation of RNA biosynthetic process	170	0.0437433
								GO:1903508	positive regulation of nucleic acid-templated transcription	170	0.0437433
								GO:0009704	de-etiolation	5	0.0447417
								GO:0030307	positive regulation of cell growth	5	0.0447417
								GO:0043410	positive regulation of MAPK cascade	5	0.0447417
								GO:0000973	posttranscriptional tethering of RNA polymerase II gene DNA at nuclear periphery	4	0.0448182
								GO:0001709	cell fate determination	4	0.0448182
								GO:0009660	amyloplast organization	4	0.0448182
								GO:0034397	telomere localization	4	0.0448182
								GO:0034398	telomere tethering at nuclear periphery	4	0.0448182
								GO:0048211	Golgi vesicle docking	4	0.0448182
								GO:0051592	response to calcium ion	4	0.0448182
								GO:0032204	regulation of telomere maintenance	24	0.0454058
								GO:0043401	steroid hormone mediated signaling pathway	24	0.0454058
								GO:0048545	response to steroid hormone	24	0.0454058
								GO:0071383	cellular response to steroid hormone stimulus	24	0.0454058
								GO:0045490	pectin catabolic process	44	0.045808
								GO:0009826	unidimensional cell growth	41	0.0463335
								GO:0048442	sepal development	22	0.0470263
								GO:0048464	flower calyx development	22	0.0470263
								GO:0044248	cellular catabolic process	1174	0.0477421
								GO:0051254	positive regulation of RNA metabolic process	172	0.0480149
								GO:0090068	positive regulation of cell cycle process	20	0.0484037
								GO:0009219	pyrimidine deoxyribonucleotide metabolic process	9	0.0491164
								GO:0045995	regulation of embryonic development	9	0.0491164
								GO:0007029	endoplasmic reticulum organization	14	0.0491708
								GO:0009911	positive regulation of flower development	14	0.0491708
								GO:0032880	regulation of protein localization	14	0.0491708
								GO:0010332	response to gamma radiation	33	0.0493276
								GO:0006553	lysine metabolic process	18	0.0493897
								GO:0009085	lysine biosynthetic process	18	0.0493897
								GO:0031401	positive regulation of protein modification process	36	0.0494447
								GO:0019682	glyceraldehyde-3-phosphate metabolic process	102	0.0496497
								GO:0009071	serine family amino acid catabolic process	16	0.0497607
								GO:0010105	negative regulation of ethylene-activated signaling pathway	16	0.0497607
								GO:0015865	purine nucleotide transport	16	0.0497607
								GO:0015868	purine ribonucleotide transport	16	0.0497607
								GO:0051503	adenine nucleotide transport	16	0.0497607
								GO:0070298	negative regulation of phosphorelay signal transduction system	16	0.0497607

## Sheet: GO enrichment of SEGs
Supplementary Table 8 Significantly enriched GO terms of grain-specific genes (SEGs) of wheat.
Cellular Component				Molecular Function				Biological Process
GO ID	GO term	Gene number	P value	GO ID	GO term	Gene number	P value	GO ID	GO term	Gene number	P value
GO:0005634	nucleus	382	1.32995e-16	GO:0004857	enzyme inhibitor activity	191	4.28835e-114	GO:0043086	negative regulation of catalytic activity	182	2.63398e-100
GO:0005576	extracellular region	107	3.25171e-08	GO:0030234	enzyme regulator activity	197	1.07565e-79	GO:0044092	negative regulation of molecular function	182	6.25369e-98
GO:0005618	cell wall	51	5.45038e-05	GO:0098772	molecular function regulator	198	6.79696e-75	GO:0000160	phosphorelay signal transduction system	101	3.11839e-76
GO:0030312	external encapsulating structure	51	5.45038e-05	GO:0030414	peptidase inhibitor activity	68	3.66677e-34	GO:0050790	regulation of catalytic activity	193	3.89473e-57
GO:0005615	extracellular space	17	0.000268093	GO:0061134	peptidase regulator activity	68	3.66677e-34	GO:0065009	regulation of molecular function	193	1.65173e-55
GO:0044421	extracellular region part	17	0.000315467	GO:0004866	endopeptidase inhibitor activity	66	1.98194e-33	GO:0050789	regulation of biological process	701	3.4318e-55
GO:0044545	NSL complex	3	0.00049874	GO:0061135	endopeptidase regulator activity	66	1.98194e-33	GO:0019222	regulation of metabolic process	548	4.50149e-55
GO:0019005	SCF ubiquitin ligase complex	11	0.0012793	GO:0004869	cysteine-type endopeptidase inhibitor activity	31	6.01432e-24	GO:0065007	biological regulation	736	4.21524e-52
GO:0097361	CIA complex	2	0.0123724	GO:0003677	DNA binding	361	1.40699e-17	GO:0009892	negative regulation of metabolic process	193	6.88009e-51
GO:0000123	histone acetyltransferase complex	5	0.0335023	GO:0004553	hydrolase activity, hydrolyzing O-glycosyl compounds	108	1.53714e-11	GO:0048519	negative regulation of biological process	203	3.63953e-42
				GO:0030599	pectinesterase activity	23	2.71812e-11	GO:0010466	negative regulation of peptidase activity	65	5.46905e-32
				GO:0004871	signal transducer activity	54	5.78733e-11	GO:0052547	regulation of peptidase activity	65	5.46905e-32
				GO:0004867	serine-type endopeptidase inhibitor activity	28	6.76058e-10	GO:0051346	negative regulation of hydrolase activity	65	4.98346e-31
				GO:0016798	hydrolase activity, acting on glycosyl bonds	114	7.73006e-10	GO:0010951	negative regulation of endopeptidase activity	62	2.73786e-30
				GO:0003676	nucleic acid binding	484	7.61677e-09	GO:0052548	regulation of endopeptidase activity	62	2.73786e-30
				GO:0004190	aspartic-type endopeptidase activity	38	3.51721e-07	GO:0050794	regulation of cellular process	564	5.96423e-30
				GO:0070001	aspartic-type peptidase activity	38	3.51721e-07	GO:0045861	negative regulation of proteolysis	65	6.77084e-29
				GO:0070011	peptidase activity, acting on L-amino acid peptides	118	4.61336e-07	GO:0035556	intracellular signal transduction	114	2.62908e-28
				GO:0008233	peptidase activity	129	1.30128e-06	GO:0031323	regulation of cellular metabolic process	420	4.37628e-28
				GO:0046910	pectinesterase inhibitor activity	13	1.64851e-06	GO:0080090	regulation of primary metabolic process	416	1.43966e-27
				GO:0004650	polygalacturonase activity	16	1.13659e-05	GO:0060255	regulation of macromolecule metabolic process	422	5.00506e-27
				GO:0045330	aspartyl esterase activity	13	1.52942e-05	GO:0006952	defense response	125	1.08987e-24
				GO:0045735	nutrient reservoir activity	28	1.60133e-05	GO:0006355	regulation of transcription, DNA-templated	337	9.83105e-23
				GO:0004499	N,N-dimethylaniline monooxygenase activity	16	2.10548e-05	GO:1903506	regulation of nucleic acid-templated transcription	337	3.46689e-22
				GO:0008234	cysteine-type peptidase activity	36	4.16048e-05	GO:2001141	regulation of RNA biosynthetic process	337	3.46689e-22
				GO:0004557	alpha-galactosidase activity	6	8.81662e-05	GO:0030162	regulation of proteolysis	67	4.36294e-22
				GO:0052692	raffinose alpha-galactosidase activity	6	8.81662e-05	GO:0051252	regulation of RNA metabolic process	339	5.3237e-22
				GO:0009927	histidine phosphotransfer kinase activity	5	0.000219602	GO:0019219	regulation of nucleobase-containing compound metabolic process	340	2.49669e-20
				GO:0004175	endopeptidase activity	70	0.000436492	GO:0032269	negative regulation of cellular protein metabolic process	68	4.21585e-19
				GO:0052689	carboxylic ester hydrolase activity	26	0.000524092	GO:0051248	negative regulation of protein metabolic process	68	4.21585e-19
				GO:0015925	galactosidase activity	10	0.000691496	GO:2000112	regulation of cellular macromolecule biosynthetic process	344	5.76096e-19
				GO:0043424	protein histidine kinase binding	5	0.000876032	GO:0010556	regulation of macromolecule biosynthetic process	344	1.71235e-18
				GO:0004641	phosphoribosylformylglycinamidine cyclo-ligase activity	3	0.000944837	GO:0031326	regulation of cellular biosynthetic process	344	4.03573e-18
				GO:0043995	histone acetyltransferase activity (H4-K5 specific)	3	0.000944837	GO:0009889	regulation of biosynthetic process	344	4.99065e-18
				GO:0043996	histone acetyltransferase activity (H4-K8 specific)	3	0.000944837	GO:0010468	regulation of gene expression	349	9.69124e-18
				GO:0046972	histone acetyltransferase activity (H4-K16 specific)	3	0.000944837	GO:0051336	regulation of hydrolase activity	71	1.58149e-17
				GO:0016709	oxidoreductase activity, acting on paired donors, with incorporation or reduction of molecular oxygen, NAD(P)H as one donor, and incorporation of one atom of oxygen	36	0.000967639	GO:0051171	regulation of nitrogen compound metabolic process	344	5.57081e-17
				GO:0003682	chromatin binding	18	0.0011636	GO:0007165	signal transduction	163	7.50637e-14
				GO:0033949	fructan beta-(2,6)-fructosidase activity	3	0.00160766	GO:0001906	cell killing	21	1.52918e-13
				GO:0050355	triphosphatase activity	3	0.00160766	GO:0031640	killing of cells of other organism	21	1.52918e-13
				GO:0009055	electron carrier activity	43	0.00201376	GO:0044364	disruption of cells of other organism	21	1.52918e-13
				GO:0010485	H4 histone acetyltransferase activity	3	0.00364819	GO:0023052	signaling	163	2.17889e-13
				GO:0015296	anion:cation symporter activity	3	0.00364819	GO:0044700	single organism signaling	163	2.17889e-13
				GO:0015377	cation:chloride symporter activity	3	0.00364819	GO:0035821	modification of morphology or physiology of other organism	23	1.47452e-12
				GO:0015379	potassium:chloride symporter activity	3	0.00364819	GO:0000272	polysaccharide catabolic process	42	6.92823e-09
				GO:0022820	potassium ion symporter activity	3	0.00364819	GO:0007154	cell communication	168	1.65531e-08
				GO:0004252	serine-type endopeptidase activity	27	0.00603593	GO:0031324	negative regulation of cellular metabolic process	70	1.43818e-07
				GO:0050661	NADP binding	17	0.00642087	GO:0032268	regulation of cellular protein metabolic process	81	1.88106e-07
				GO:0016882	cyclo-ligase activity	3	0.0067772	GO:0009620	response to fungus	32	2.83878e-07
				GO:0045544	gibberellin 20-oxidase activity	2	0.00789436	GO:0051246	regulation of protein metabolic process	81	4.17138e-07
				GO:0003964	RNA-directed DNA polymerase activity	3	0.00878841	GO:0050832	defense response to fungus	27	1.61892e-06
				GO:0004556	alpha-amylase activity	5	0.0102393	GO:0010605	negative regulation of macromolecule metabolic process	76	1.92562e-06
				GO:0050521	alpha-glucan, water dikinase activity	2	0.0128333	GO:0010654	apical cell fate commitment	5	4.27941e-06
				GO:0046983	protein dimerization activity	82	0.0162216	GO:0090451	cotyledon boundary formation	5	4.27941e-06
				GO:0008137	NADH dehydrogenase (ubiquinone) activity	11	0.0165766	GO:0045490	pectin catabolic process	15	1.37852e-05
				GO:0050136	NADH dehydrogenase (quinone) activity	11	0.0165766	GO:0006508	proteolysis	178	1.98924e-05
				GO:0004534	5'-3' exoribonuclease activity	2	0.0187776	GO:0050896	response to stimulus	369	2.9555e-05
				GO:0008236	serine-type peptidase activity	36	0.0234574	GO:0009942	longitudinal axis specification	5	3.20343e-05
				GO:0017171	serine hydrolase activity	36	0.0234574	GO:0048523	negative regulation of cellular process	72	6.36343e-05
				GO:1990137	plant seed peroxidase activity	2	0.0256456	GO:0000578	embryonic axis specification	5	0.000125991
				GO:0050660	flavin adenine dinucleotide binding	29	0.0269422	GO:0098542	defense response to other organism	37	0.00022106
				GO:0003954	NADH dehydrogenase activity	11	0.0271516	GO:0043207	response to external biotic stimulus	42	0.000228247
				GO:0033760	2'-deoxymugineic-acid 2'-dioxygenase activity	1	0.037202	GO:0051707	response to other organism	42	0.000228247
				GO:0008327	methyl-CpG binding	2	0.0418496	GO:0009736	cytokinin-activated signaling pathway	8	0.000287756
				GO:0031176	endo-1,4-beta-xylanase activity	2	0.0418496	GO:0071368	cellular response to cytokinin stimulus	8	0.000287756
				GO:0016705	oxidoreductase activity, acting on paired donors, with incorporation or reduction of molecular oxygen	76	0.0459306	GO:0010393	galacturonan metabolic process	17	0.00035022
				GO:0004338	glucan exo-1,3-beta-glucosidase activity	3	0.0467314	GO:0045488	pectin metabolic process	17	0.00035022
				GO:0097599	xylanase activity	4	0.0476596	GO:0042545	cell wall modification	13	0.000353404
								GO:0045493	xylan catabolic process	12	0.000354995
								GO:0010160	formation of organ boundary	5	0.000474046
								GO:0048645	organ formation	5	0.000474046
								GO:0048859	formation of anatomical boundary	5	0.000474046
								GO:0051716	cellular response to stimulus	179	0.000723067
								GO:0009740	gibberellic acid mediated signaling pathway	5	0.00102255
								GO:0010476	gibberellin mediated signaling pathway	5	0.00102255
								GO:0071370	cellular response to gibberellin stimulus	5	0.00102255
								GO:0009607	response to biotic stimulus	44	0.0012615
								GO:0016052	carbohydrate catabolic process	45	0.00135528
								GO:0031146	SCF-dependent proteasomal ubiquitin-dependent protein catabolic process	11	0.00178201
								GO:0009755	hormone-mediated signaling pathway	39	0.00210673
								GO:0032870	cellular response to hormone stimulus	39	0.00216657
								GO:0071495	cellular response to endogenous stimulus	39	0.00216657
								GO:0048439	flower morphogenesis	5	0.00281751
								GO:0009911	positive regulation of flower development	5	0.00394998
								GO:1902476	chloride transmembrane transport	3	0.00402178
								GO:0010896	regulation of triglyceride catabolic process	2	0.00433244
								GO:0050994	regulation of lipid catabolic process	2	0.00433244
								GO:0090207	regulation of triglyceride metabolic process	2	0.00433244
								GO:0009739	response to gibberellin	5	0.00537504
								GO:2000243	positive regulation of reproductive process	5	0.00620873
								GO:0009798	axis specification	5	0.00924739
								GO:0009057	macromolecule catabolic process	119	0.00928144
								GO:0043967	histone H4 acetylation	3	0.00966009
								GO:0071229	cellular response to acid chemical	20	0.00985929
								GO:0044247	cellular polysaccharide catabolic process	11	0.0155232
								GO:0009880	embryonic pattern specification	6	0.0172707
								GO:0006278	RNA-dependent DNA replication	3	0.0183328
								GO:0010353	response to trehalose	2	0.0200483
								GO:0010449	root meristem growth	2	0.0200483
								GO:0031930	mitochondria-nucleus signaling pathway	2	0.0200483
								GO:0035266	meristem growth	2	0.0200483
								GO:0044275	cellular carbohydrate catabolic process	12	0.021402
								GO:0003032	detection of oxygen	3	0.0219287
								GO:0018158	protein oxidation	3	0.0219287
								GO:0018171	peptidyl-cysteine oxidation	3	0.0219287
								GO:0070483	detection of hypoxia	3	0.0219287
								GO:0009611	response to wounding	11	0.0227875
								GO:0044036	cell wall macromolecule metabolic process	29	0.0339604
								GO:0009061	anaerobic respiration	3	0.0348445
								GO:0071554	cell wall organization or biogenesis	73	0.0378093
								GO:0010041	response to iron(III) ion	1	0.0385088
								GO:0006511	ubiquitin-dependent protein catabolic process	59	0.039405
								GO:0010412	mannan metabolic process	3	0.0398503
								GO:0046355	mannan catabolic process	3	0.0398503
								GO:0048582	positive regulation of post-embryonic development	5	0.0426961
								GO:0010383	cell wall polysaccharide metabolic process	23	0.0436672
								GO:0005976	polysaccharide metabolic process	58	0.0438446
								GO:1902609	(R)-2-hydroxy-alpha-linolenic acid biosynthetic process	2	0.0445664
								GO:0009593	detection of chemical stimulus	3	0.0451985
								GO:0009686	gibberellin biosynthetic process	3	0.0451985
								GO:0009735	response to cytokinin	10	0.0465172
								GO:0071555	cell wall organization	49	0.0475834

## Sheet: KEGG enrichment of DEGs
Supplementary Table 8 Significantly enriched pathways of differentially expressed genes during wheat grain development (DEGs).
Pathway	Gene number	P value	Pathway ID
Amino acid metabolism
Alanine, aspartate and glutamate metabolism	93	2.12503e-05	ko00250
Arginine biosynthesis	53	0.00210845	ko00220
Phenylalanine metabolism	107	0.00555386	ko00360
Valine, leucine and isoleucine biosynthesis	30	0.00742151	ko00290
Arginine and proline metabolism	89	0.0335107	ko00330
Biosynthesis of amino acids	308	0.0360875	ko01230
Biosynthesis of other secondary metabolites
Flavone and flavonol biosynthesis	11	0.0116164	ko00944
Carbohydrate metabolism
Citrate cycle (TCA cycle)	89	0.000554256	ko00020
Glyoxylate and dicarboxylate metabolism	111	0.00664574	ko00630
Carbon metabolism	371	1.71385e-05	ko01200
Energy metabolism
Photosynthesis - antenna proteins	72	3.81202e-14	ko00196
Carbon fixation in photosynthetic organisms	139	9.88586e-11	ko00710
Folding, sorting and degradation
Protein processing in endoplasmic reticulum	387	8.66234e-13	ko04141
Glycan biosynthesis and metabolism
N-Glycan biosynthesis	72	0.00710991	ko00510
Lipid metabolism
Fatty acid elongation	76	2.58709e-06	ko00062
Cutin, suberine and wax biosynthesis	66	0.000118789	ko00073
Linoleic acid metabolism	33	0.00580067	ko00591
alpha-Linolenic acid metabolism	72	0.0394404	ko00592
Metabolism of cofactors and vitamins
Vitamin B6 metabolism	24	0.0073954	ko00750
Replication and repair
DNA replication	98	4.1989e-07	ko03030
Nucleotide excision repair	95	0.00461426	ko03420
Translation
Ribosome	539	2.99545e-16	ko03010
RNA transport	290	1.02237e-13	ko03013
Ribosome biogenesis in eukaryotes	167	3.06371e-13	ko03008

## Sheet: KEGG enrichment of SEGs
Supplementary Table 8 Significantly enriched pathways of grain-specific genes (SEGs) of wheat.
Pathway	Gene number	P value	Pathway ID
Amino acid metabolism
Tryptophan metabolism	18	0.000920073	ko00380
Cyanoamino acid metabolism	14	0.0150055	ko00460
Biosynthesis of other secondary metabolites
Glucosinolate biosynthesis	16	3.87235e-11	ko00966
Stilbenoid, diarylheptanoid and gingerol biosynthesis	16	1.57874e-06	ko00945
Flavonoid biosynthesis	17	0.000100571	ko00941
Carbohydrate metabolism
Galactose metabolism	35	2.10929e-13	ko00052
Starch and sucrose metabolism	62	9.09503e-13	ko00500
Pentose and glucuronate interconversions	15	0.00245264	ko00040
Environmental adaptation
Circadian rhythm - plant	11	0.0137603	ko04712
Plant-pathogen interaction	48	0.0201821	ko04626
Folding, sorting and degradation
Ubiquitin mediated proteolysis	30	0.00047791	ko04120
Protein processing in endoplasmic reticulum	36	0.0123808	ko04141
Glycan biosynthesis and metabolism
Glycosphingolipid biosynthesis - globo series	5	0.00765268	ko00603
Lipid metabolism
Sphingolipid metabolism	11	0.000502747	ko00600
Metabolism of terpenoids and polyketides
Brassinosteroid biosynthesis	8	8.73041e-05	ko00905
Signal transduction
Plant hormone signal transduction	108	1.34732e-33	ko04075
