# Supplementary material for: Global transcriptome analysis uncovers the gene co-expression regulation network and key genes involved in grain development of wheat (Triticum aestivum L.)
Source: Funct Integr Genomics. 2019 May 21;19(6):853–66. doi: 10.1007/s10142-019-00678-z (PMC6797667; doi:10.1007/s10142-019-00678-z)
Supplement: Supplementary file 31 — (XLSX 186 kb) [file 10142_2019_678_MOESM20_ESM.xlsx]

## Sheet: All TFs 
Supplementary Table 9 Transcription factors (TFs) detected across the wheat tissues/organs tested.
Genes ID	TF family
TraesCS1A01G058400	AP2
TraesCS1A01G242800	AP2
TraesCS1A01G357800	AP2
TraesCS1B01G076300	AP2
TraesCS1B01G254300	AP2
TraesCS1D01G059200	AP2
TraesCS1D01G242800	AP2
TraesCS1D01G362500	AP2
TraesCS2A01G267600	AP2
TraesCS2A01G505600	AP2
TraesCS2A01G514200	AP2
TraesCS2B01G268100	AP2
TraesCS2B01G378100	AP2
TraesCS2B01G534000	AP2
TraesCS2B01G542400	AP2
TraesCS2D01G256600	AP2
TraesCS2D01G357600	AP2
TraesCS2D01G506500	AP2
TraesCS2D01G515800	AP2
TraesCS3A01G395500	AP2
TraesCS3B01G368400	AP2
TraesCS3B01G427300	AP2
TraesCS3D01G330400	AP2
TraesCS3D01G389100	AP2
TraesCS4A01G011600	AP2
TraesCS4A01G060400	AP2
TraesCS4A01G123800	AP2
TraesCS4A01G395400	AP2
TraesCS4B01G180600	AP2
TraesCS4B01G235900	AP2
TraesCS4B01G292900	AP2
TraesCS4D01G131200	AP2
TraesCS4D01G182100	AP2
TraesCS4D01G237300	AP2
TraesCS4D01G291300	AP2
TraesCS5A01G141700	AP2
TraesCS5A01G221600	AP2
TraesCS5A01G405400	AP2
TraesCS5A01G473800	AP2
TraesCS5B01G220400	AP2
TraesCS5B01G410200	AP2
TraesCS5B01G486900	AP2
TraesCS5D01G150500	AP2
TraesCS5D01G229400	AP2
TraesCS5D01G415500	AP2
TraesCS5D01G486600	AP2
TraesCS6A01G125700	AP2
TraesCS6A01G229500	AP2
TraesCS6A01G306300	AP2
TraesCS6B01G153800	AP2
TraesCS6B01G158500	AP2
TraesCS6B01G158800	AP2
TraesCS6B01G158900	AP2
TraesCS6B01G159000	AP2
TraesCS6B01G252000	AP2
TraesCS6B01G334700	AP2
TraesCS6D01G120100	AP2
TraesCS6D01G120200	AP2
TraesCS6D01G205300	AP2
TraesCS6D01G285400	AP2
TraesCS7A01G095100	AP2
TraesCS7A01G292900	AP2
TraesCS7A01G293000	AP2
TraesCS7A01G495800	AP2
TraesCS7B01G186900	AP2
TraesCS7B01G401400	AP2
TraesCS7B01G440400	AP2
TraesCS7D01G091100	AP2
TraesCS7D01G292500	AP2
TraesCS7D01G483200	AP2
TraesCS7D01G512600	AP2
TraesCS1A01G156600	ARF
TraesCS1A01G334900	ARF
TraesCS1A01G396400	ARF
TraesCS1B01G173700	ARF
TraesCS1B01G347900	ARF
TraesCS1B01G424700	ARF
TraesCS1D01G155100	ARF
TraesCS1D01G337400	ARF
TraesCS1D01G404400	ARF
TraesCS2A01G309300	ARF
TraesCS2A01G491000	ARF
TraesCS2A01G547800	ARF
TraesCS2A01G567300	ARF
TraesCS2B01G326400	ARF
TraesCS2B01G397300	ARF
TraesCS2B01G519200	ARF
TraesCS2B01G578500	ARF
TraesCS2D01G307600	ARF
TraesCS2D01G376600	ARF
TraesCS2D01G491200	ARF
TraesCS2D01G548900	ARF
TraesCS2D01G577800	ARF
TraesCS3A01G159200	ARF
TraesCS3A01G246000	ARF
TraesCS3A01G292400	ARF
TraesCS3A01G442000	ARF
TraesCS3A01G449300	ARF
TraesCS3B01G190100	ARF
TraesCS3B01G273400	ARF
TraesCS3B01G327000	ARF
TraesCS3B01G475800	ARF
TraesCS3B01G486000	ARF
TraesCS3D01G166700	ARF
TraesCS3D01G245400	ARF
TraesCS3D01G292100	ARF
TraesCS3D01G434700	ARF
TraesCS3D01G442000	ARF
TraesCS5A01G038300	ARF
TraesCS5B01G039800	ARF
TraesCS5D01G045700	ARF
TraesCS6A01G113000	ARF
TraesCS6A01G138600	ARF
TraesCS6A01G222300	ARF
TraesCS6B01G141300	ARF
TraesCS6B01G167100	ARF
TraesCS6B01G258800	ARF
TraesCS6D01G102300	ARF
TraesCS6D01G127600	ARF
TraesCS6D01G212700	ARF
TraesCS7A01G160800	ARF
TraesCS7A01G252000	ARF
TraesCS7A01G416400	ARF
TraesCS7A01G446900	ARF
TraesCS7A01G461700	ARF
TraesCS7A01G475700	ARF
TraesCS7B01G065800	ARF
TraesCS7B01G138900	ARF
TraesCS7B01G316600	ARF
TraesCS7B01G346700	ARF
TraesCS7B01G363100	ARF
TraesCS7D01G161900	ARF
TraesCS7D01G250100	ARF
TraesCS7D01G409700	ARF
TraesCS7D01G436800	ARF
TraesCS7D01G449900	ARF
TraesCS7D01G463000	ARF
TraesCS3A01G391600	ARR-B
TraesCS3A01G473600	ARR-B
TraesCS3A01G473800	ARR-B
TraesCS3B01G423600	ARR-B
TraesCS3B01G517000	ARR-B
TraesCS3D01G384500	ARR-B
TraesCS4A01G063100	ARR-B
TraesCS4B01G240100	ARR-B
TraesCS4D01G239900	ARR-B
TraesCS6A01G011800	ARR-B
TraesCS6A01G011900	ARR-B
TraesCS6A01G012000	ARR-B
TraesCS6A01G146200	ARR-B
TraesCS6A01G359200	ARR-B
TraesCS6B01G018400	ARR-B
TraesCS6B01G174400	ARR-B
TraesCS6B01G392000	ARR-B
TraesCS6B01G394700	ARR-B
TraesCS6B01G408800	ARR-B
TraesCS6B01G408900	ARR-B
TraesCS6D01G014700	ARR-B
TraesCS6D01G014900	ARR-B
TraesCS6D01G135500	ARR-B
TraesCS6D01G342200	ARR-B
TraesCS6D01G355500	ARR-B
TraesCS7A01G146400	ARR-B
TraesCS7A01G146500	ARR-B
TraesCS7A01G146700	ARR-B
TraesCS7A01G502300	ARR-B
TraesCS7A01G510300	ARR-B
TraesCS7A01G511100	ARR-B
TraesCS7A01G511300	ARR-B
TraesCS7B01G049000	ARR-B
TraesCS7B01G049200	ARR-B
TraesCS7B01G408700	ARR-B
TraesCS7B01G420900	ARR-B
TraesCS7B01G422000	ARR-B
TraesCS7B01G422100	ARR-B
TraesCS7B01G461400	ARR-B
TraesCS7D01G148000	ARR-B
TraesCS7D01G148200	ARR-B
TraesCS7D01G489600	ARR-B
TraesCS7D01G499600	ARR-B
TraesCS7D01G500600	ARR-B
TraesCS7D01G525900	ARR-B
TraesCSU01G040900	ARR-B
TraesCS1A01G039100	B3
TraesCS1A01G075800	B3
TraesCS1A01G200500	B3
TraesCS1A01G252100	B3
TraesCS1A01G302700	B3
TraesCS1A01G332100	B3
TraesCS1A01G399700	B3
TraesCS1B01G051600	B3
TraesCS1B01G108300	B3
TraesCS1B01G127100	B3
TraesCS1B01G215000	B3
TraesCS1B01G308800	B3
TraesCS1B01G312900	B3
TraesCS1B01G338700	B3
TraesCS1B01G395700	B3
TraesCS1B01G427800	B3
TraesCS1D01G040700	B3
TraesCS1D01G078100	B3
TraesCS1D01G151400	B3
TraesCS1D01G203900	B3
TraesCS1D01G302100	B3
TraesCS2A01G009100	B3
TraesCS2A01G077500	B3
TraesCS2A01G105600	B3
TraesCS2A01G144100	B3
TraesCS2A01G153200	B3
TraesCS2A01G159800	B3
TraesCS2A01G204300	B3
TraesCS2A01G283200	B3
TraesCS2A01G394700	B3
TraesCS2A01G402100	B3
TraesCS2A01G460700	B3
TraesCS2A01G465700	B3
TraesCS2A01G474400	B3
TraesCS2A01G554300	B3
TraesCS2B01G122500	B3
TraesCS2B01G168900	B3
TraesCS2B01G178300	B3
TraesCS2B01G231800	B3
TraesCS2B01G319900	B3
TraesCS2B01G321900	B3
TraesCS2B01G412700	B3
TraesCS2B01G482400	B3
TraesCS2B01G487800	B3
TraesCS2B01G497900	B3
TraesCS2B01G498000	B3
TraesCS2B01G589800	B3
TraesCS2D01G105300	B3
TraesCS2D01G147400	B3
TraesCS2D01G148000	B3
TraesCS2D01G158500	B3
TraesCS2D01G167000	B3
TraesCS2D01G211600	B3
TraesCS2D01G281900	B3
TraesCS2D01G392400	B3
TraesCS2D01G460900	B3
TraesCS2D01G466100	B3
TraesCS2D01G474100	B3
TraesCS2D01G560000	B3
TraesCS3A01G005300	B3
TraesCS3A01G157500	B3
TraesCS3A01G223800	B3
TraesCS3A01G249100	B3
TraesCS3A01G284300	B3
TraesCS3A01G285500	B3
TraesCS3A01G285800	B3
TraesCS3A01G310500	B3
TraesCS3A01G310600	B3
TraesCS3A01G351900	B3
TraesCS3A01G405100	B3
TraesCS3A01G417300	B3
TraesCS3A01G462000	B3
TraesCS3A01G462100	B3
TraesCS3A01G483200	B3
TraesCS3B01G065000	B3
TraesCS3B01G153600	B3
TraesCS3B01G184200	B3
TraesCS3B01G278000	B3
TraesCS3B01G319400	B3
TraesCS3B01G320100	B3
TraesCS3B01G348400	B3
TraesCS3B01G438800	B3
TraesCS3B01G452200	B3
TraesCS3B01G504900	B3
TraesCS3B01G530100	B3
TraesCS3B01G530200	B3
TraesCS3B01G530300	B3
TraesCS3B01G550700	B3
TraesCS3B01G579000	B3
TraesCS3D01G103000	B3
TraesCS3D01G136400	B3
TraesCS3D01G136500	B3
TraesCS3D01G165100	B3
TraesCS3D01G238900	B3
TraesCS3D01G249100	B3
TraesCS3D01G285300	B3
TraesCS3D01G285600	B3
TraesCS3D01G384400	B3
TraesCS3D01G400500	B3
TraesCS3D01G412800	B3
TraesCS3D01G455700	B3
TraesCS3D01G478100	B3
TraesCS3D01G478600	B3
TraesCS3D01G478700	B3
TraesCS3D01G504400	B3
TraesCS4A01G003900	B3
TraesCS4A01G053000	B3
TraesCS4A01G055500	B3
TraesCS4A01G055700	B3
TraesCS4A01G170200	B3
TraesCS4A01G198300	B3
TraesCS4A01G214700	B3
TraesCS4A01G222500	B3
TraesCS4A01G233800	B3
TraesCS4A01G233900	B3
TraesCS4A01G241300	B3
TraesCS4A01G241500	B3
TraesCS4A01G241900	B3
TraesCS4A01G242300	B3
TraesCS4A01G242400	B3
TraesCS4A01G283000	B3
TraesCS4A01G357500	B3
TraesCS4A01G357600	B3
TraesCS4A01G357900	B3
TraesCS4A01G358000	B3
TraesCS4A01G363200	B3
TraesCS4A01G426200	B3
TraesCS4A01G429600	B3
TraesCS4A01G457200	B3
TraesCS4A01G464900	B3
TraesCS4A01G472700	B3
TraesCS4A01G495200	B3
TraesCS4B01G030300	B3
TraesCS4B01G072700	B3
TraesCS4B01G072800	B3
TraesCS4B01G072900	B3
TraesCS4B01G073100	B3
TraesCS4B01G073200	B3
TraesCS4B01G073400	B3
TraesCS4B01G073600	B3
TraesCS4B01G081600	B3
TraesCS4B01G081700	B3
TraesCS4B01G081800	B3
TraesCS4B01G081900	B3
TraesCS4B01G094000	B3
TraesCS4B01G101400	B3
TraesCS4B01G117100	B3
TraesCS4B01G164600	B3
TraesCS4B01G164700	B3
TraesCS4B01G249100	B3
TraesCS4B01G251500	B3
TraesCS4B01G301400	B3
TraesCS4B01G348500	B3
TraesCS4D01G027700	B3
TraesCS4D01G071500	B3
TraesCS4D01G071600	B3
TraesCS4D01G071700	B3
TraesCS4D01G071900	B3
TraesCS4D01G072200	B3
TraesCS4D01G080200	B3
TraesCS4D01G080400	B3
TraesCS4D01G080500	B3
TraesCS4D01G090800	B3
TraesCS4D01G098100	B3
TraesCS4D01G114900	B3
TraesCS4D01G198700	B3
TraesCS4D01G249200	B3
TraesCS4D01G249400	B3
TraesCS4D01G251500	B3
TraesCS4D01G299700	B3
TraesCS4D01G348900	B3
TraesCS5A01G065000	B3
TraesCS5A01G065100	B3
TraesCS5A01G066600	B3
TraesCS5A01G066700	B3
TraesCS5A01G066800	B3
TraesCS5A01G066900	B3
TraesCS5A01G067000	B3
TraesCS5A01G090100	B3
TraesCS5A01G127100	B3
TraesCS5A01G298100	B3
TraesCS5A01G335800	B3
TraesCS5A01G363700	B3
TraesCS5A01G363800	B3
TraesCS5A01G387400	B3
TraesCS5A01G438600	B3
TraesCS5A01G438700	B3
TraesCS5A01G482700	B3
TraesCS5A01G516600	B3
TraesCS5A01G524700	B3
TraesCS5B01G071900	B3
TraesCS5B01G072600	B3
TraesCS5B01G073300	B3
TraesCS5B01G073400	B3
TraesCS5B01G073500	B3
TraesCS5B01G073600	B3
TraesCS5B01G073700	B3
TraesCS5B01G073800	B3
TraesCS5B01G095900	B3
TraesCS5B01G126200	B3
TraesCS5B01G297100	B3
TraesCS5B01G365800	B3
TraesCS5B01G392500	B3
TraesCS5B01G441400	B3
TraesCS5B01G441500	B3
TraesCS5B01G495900	B3
TraesCS5B01G510500	B3
TraesCS5B01G515000	B3
TraesCS5D01G075900	B3
TraesCS5D01G076700	B3
TraesCS5D01G076800	B3
TraesCS5D01G076900	B3
TraesCS5D01G077700	B3
TraesCS5D01G077800	B3
TraesCS5D01G077900	B3
TraesCS5D01G078100	B3
TraesCS5D01G078200	B3
TraesCS5D01G102200	B3
TraesCS5D01G134700	B3
TraesCS5D01G207700	B3
TraesCS5D01G239300	B3
TraesCS5D01G304900	B3
TraesCS5D01G372900	B3
TraesCS5D01G397300	B3
TraesCS5D01G411500	B3
TraesCS5D01G445800	B3
TraesCS5D01G496200	B3
TraesCS5D01G496300	B3
TraesCS5D01G514900	B3
TraesCS5D01G515000	B3
TraesCS5D01G515100	B3
TraesCS5D01G515200	B3
TraesCS6A01G176600	B3
TraesCS6A01G213000	B3
TraesCS6A01G217800	B3
TraesCS6A01G238700	B3
TraesCS6A01G259600	B3
TraesCS6A01G399800	B3
TraesCS6B01G094300	B3
TraesCS6B01G241100	B3
TraesCS6B01G286900	B3
TraesCS6B01G440000	B3
TraesCS6D01G080700	B3
TraesCS6D01G102000	B3
TraesCS6D01G194700	B3
TraesCS6D01G240600	B3
TraesCS6D01G347900	B3
TraesCS6D01G384000	B3
TraesCS7A01G020800	B3
TraesCS7A01G031000	B3
TraesCS7A01G032400	B3
TraesCS7A01G062700	B3
TraesCS7A01G179800	B3
TraesCS7A01G329600	B3
TraesCS7A01G392500	B3
TraesCS7A01G399500	B3
TraesCS7A01G417300	B3
TraesCS7A01G461000	B3
TraesCS7A01G499500	B3
TraesCS7B01G085000	B3
TraesCS7B01G230100	B3
TraesCS7B01G263300	B3
TraesCS7B01G294500	B3
TraesCS7B01G362500	B3
TraesCS7B01G364000	B3
TraesCS7B01G406400	B3
TraesCS7B01G406500	B3
TraesCS7D01G017000	B3
TraesCS7D01G020700	B3
TraesCS7D01G022400	B3
TraesCS7D01G027300	B3
TraesCS7D01G057400	B3
TraesCS7D01G181300	B3
TraesCS7D01G326300	B3
TraesCS7D01G388100	B3
TraesCS7D01G448900	B3
TraesCS7D01G486300	B3
TraesCSU01G075300	B3
TraesCSU01G231000	B3
TraesCSU01G254800	B3
TraesCS4A01G074300	BBR-BPC
TraesCS4A01G423500	BBR-BPC
TraesCS4B01G230700	BBR-BPC
TraesCS4D01G231900	BBR-BPC
TraesCS7A01G066900	BBR-BPC
TraesCS7D01G061300	BBR-BPC
TraesCS2A01G187800	BES1
TraesCS2B01G219300	BES1
TraesCS2D01G199900	BES1
TraesCS3A01G123500	BES1
TraesCS3A01G139000	BES1
TraesCS3B01G142600	BES1
TraesCS3B01G156600	BES1
TraesCS3D01G125100	BES1
TraesCS3D01G139300	BES1
TraesCS4B01G009900	BES1
TraesCS4D01G006100	BES1
TraesCS6A01G085800	BES1
TraesCS6A01G338000	BES1
TraesCS6B01G116400	BES1
TraesCS6B01G368700	BES1
TraesCS6D01G318800	BES1
TraesCS7A01G354800	BES1
TraesCS7B01G272900	BES1
TraesCS7D01G368000	BES1
TraesCSU01G078100	BES1
TraesCS1A01G079300	bHLH
TraesCS1A01G083000	bHLH
TraesCS1A01G102400	bHLH
TraesCS1A01G110400	bHLH
TraesCS1A01G193200	bHLH
TraesCS1A01G212700	bHLH
TraesCS1A01G281300	bHLH
TraesCS1A01G290800	bHLH
TraesCS1A01G362800	bHLH
TraesCS1B01G097000	bHLH
TraesCS1B01G100400	bHLH
TraesCS1B01G112900	bHLH
TraesCS1B01G113100	bHLH
TraesCS1B01G123800	bHLH
TraesCS1B01G129200	bHLH
TraesCS1B01G208000	bHLH
TraesCS1B01G226200	bHLH
TraesCS1B01G290500	bHLH
TraesCS1B01G300100	bHLH
TraesCS1B01G380000	bHLH
TraesCS1D01G081000	bHLH
TraesCS1D01G084200	bHLH
TraesCS1D01G094200	bHLH
TraesCS1D01G108600	bHLH
TraesCS1D01G112000	bHLH
TraesCS1D01G196900	bHLH
TraesCS1D01G215600	bHLH
TraesCS1D01G280600	bHLH
TraesCS1D01G289400	bHLH
TraesCS1D01G367700	bHLH
TraesCS1D01G374800	bHLH
TraesCS2A01G081300	bHLH
TraesCS2A01G120700	bHLH
TraesCS2A01G157800	bHLH
TraesCS2A01G194200	bHLH
TraesCS2A01G212200	bHLH
TraesCS2A01G215600	bHLH
TraesCS2A01G253900	bHLH
TraesCS2A01G271700	bHLH
TraesCS2A01G275600	bHLH
TraesCS2A01G281200	bHLH
TraesCS2A01G409400	bHLH
TraesCS2A01G409600	bHLH
TraesCS2A01G442500	bHLH
TraesCS2A01G442700	bHLH
TraesCS2A01G448500	bHLH
TraesCS2A01G448800	bHLH
TraesCS2A01G461700	bHLH
TraesCS2A01G472300	bHLH
TraesCS2A01G484700	bHLH
TraesCS2A01G515300	bHLH
TraesCS2A01G521500	bHLH
TraesCS2A01G538500	bHLH
TraesCS2B01G095900	bHLH
TraesCS2B01G141600	bHLH
TraesCS2B01G183300	bHLH
TraesCS2B01G237300	bHLH
TraesCS2B01G240600	bHLH
TraesCS2B01G273500	bHLH
TraesCS2B01G289700	bHLH
TraesCS2B01G289900	bHLH
TraesCS2B01G293300	bHLH
TraesCS2B01G298600	bHLH
TraesCS2B01G428000	bHLH
TraesCS2B01G463800	bHLH
TraesCS2B01G469200	bHLH
TraesCS2B01G469300	bHLH
TraesCS2B01G469700	bHLH
TraesCS2B01G469800	bHLH
TraesCS2B01G483300	bHLH
TraesCS2B01G494900	bHLH
TraesCS2B01G510800	bHLH
TraesCS2B01G550800	bHLH
TraesCS2B01G550900	bHLH
TraesCS2B01G568700	bHLH
TraesCS2D01G079100	bHLH
TraesCS2D01G122800	bHLH
TraesCS2D01G163900	bHLH
TraesCS2D01G193700	bHLH
TraesCS2D01G218100	bHLH
TraesCS2D01G221200	bHLH
TraesCS2D01G254400	bHLH
TraesCS2D01G270000	bHLH
TraesCS2D01G270300	bHLH
TraesCS2D01G274600	bHLH
TraesCS2D01G280100	bHLH
TraesCS2D01G406900	bHLH
TraesCS2D01G441800	bHLH
TraesCS2D01G448000	bHLH
TraesCS2D01G461700	bHLH
TraesCS2D01G472000	bHLH
TraesCS2D01G484600	bHLH
TraesCS2D01G517000	bHLH
TraesCS2D01G539300	bHLH
TraesCS3A01G000400	bHLH
TraesCS3A01G000500	bHLH
TraesCS3A01G000600	bHLH
TraesCS3A01G000700	bHLH
TraesCS3A01G000800	bHLH
TraesCS3A01G006300	bHLH
TraesCS3A01G019000	bHLH
TraesCS3A01G028200	bHLH
TraesCS3A01G057900	bHLH
TraesCS3A01G058000	bHLH
TraesCS3A01G077700	bHLH
TraesCS3A01G102600	bHLH
TraesCS3A01G102900	bHLH
TraesCS3A01G104400	bHLH
TraesCS3A01G142900	bHLH
TraesCS3A01G158600	bHLH
TraesCS3A01G204800	bHLH
TraesCS3A01G207300	bHLH
TraesCS3A01G252200	bHLH
TraesCS3A01G252900	bHLH
TraesCS3A01G321800	bHLH
TraesCS3A01G324000	bHLH
TraesCS3A01G357000	bHLH
TraesCS3A01G395000	bHLH
TraesCS3A01G421400	bHLH
TraesCS3A01G442200	bHLH
TraesCS3A01G442600	bHLH
TraesCS3A01G489400	bHLH
TraesCS3A01G489500	bHLH
TraesCS3A01G489700	bHLH
TraesCS3B01G002200	bHLH
TraesCS3B01G002300	bHLH
TraesCS3B01G002400	bHLH
TraesCS3B01G002500	bHLH
TraesCS3B01G002600	bHLH
TraesCS3B01G002700	bHLH
TraesCS3B01G002900	bHLH
TraesCS3B01G003000	bHLH
TraesCS3B01G003200	bHLH
TraesCS3B01G003400	bHLH
TraesCS3B01G003500	bHLH
TraesCS3B01G003700	bHLH
TraesCS3B01G007700	bHLH
TraesCS3B01G010400	bHLH
TraesCS3B01G018400	bHLH
TraesCS3B01G092500	bHLH
TraesCS3B01G120200	bHLH
TraesCS3B01G120500	bHLH
TraesCS3B01G122800	bHLH
TraesCS3B01G122900	bHLH
TraesCS3B01G185400	bHLH
TraesCS3B01G233700	bHLH
TraesCS3B01G236900	bHLH
TraesCS3B01G281600	bHLH
TraesCS3B01G284800	bHLH
TraesCS3B01G288700	bHLH
TraesCS3B01G344000	bHLH
TraesCS3B01G353100	bHLH
TraesCS3B01G426900	bHLH
TraesCS3B01G457400	bHLH
TraesCS3B01G476000	bHLH
TraesCS3B01G549800	bHLH
TraesCS3B01G550200	bHLH
TraesCS3D01G004300	bHLH
TraesCS3D01G008900	bHLH
TraesCS3D01G009200	bHLH
TraesCS3D01G009300	bHLH
TraesCS3D01G009400	bHLH
TraesCS3D01G009500	bHLH
TraesCS3D01G017700	bHLH
TraesCS3D01G058100	bHLH
TraesCS3D01G078300	bHLH
TraesCS3D01G105100	bHLH
TraesCS3D01G106600	bHLH
TraesCS3D01G144700	bHLH
TraesCS3D01G166300	bHLH
TraesCS3D01G208500	bHLH
TraesCS3D01G210600	bHLH
TraesCS3D01G252700	bHLH
TraesCS3D01G253700	bHLH
TraesCS3D01G309500	bHLH
TraesCS3D01G317500	bHLH
TraesCS3D01G344600	bHLH
TraesCS3D01G388700	bHLH
TraesCS3D01G417300	bHLH
TraesCS3D01G433200	bHLH
TraesCS3D01G434900	bHLH
TraesCS3D01G435200	bHLH
TraesCS3D01G495300	bHLH
TraesCS3D01G495400	bHLH
TraesCS3D01G495600	bHLH
TraesCS3D01G495700	bHLH
TraesCS4A01G016000	bHLH
TraesCS4A01G016300	bHLH
TraesCS4A01G028900	bHLH
TraesCS4A01G047700	bHLH
TraesCS4A01G059100	bHLH
TraesCS4A01G060200	bHLH
TraesCS4A01G087000	bHLH
TraesCS4A01G100700	bHLH
TraesCS4A01G200700	bHLH
TraesCS4A01G234500	bHLH
TraesCS4A01G255800	bHLH
TraesCS4A01G257900	bHLH
TraesCS4A01G263300	bHLH
TraesCS4A01G292700	bHLH
TraesCS4A01G292800	bHLH
TraesCS4A01G354100	bHLH
TraesCS4A01G404700	bHLH
TraesCS4A01G408700	bHLH
TraesCS4A01G408800	bHLH
TraesCS4B01G020700	bHLH
TraesCS4B01G020900	bHLH
TraesCS4B01G021200	bHLH
TraesCS4B01G021500	bHLH
TraesCS4B01G051500	bHLH
TraesCS4B01G056600	bHLH
TraesCS4B01G059000	bHLH
TraesCS4B01G061800	bHLH
TraesCS4B01G080700	bHLH
TraesCS4B01G114800	bHLH
TraesCS4B01G124100	bHLH
TraesCS4B01G125400	bHLH
TraesCS4B01G203700	bHLH
TraesCS4B01G217400	bHLH
TraesCS4B01G234700	bHLH
TraesCS4B01G235700	bHLH
TraesCS4B01G257200	bHLH
TraesCS4B01G276900	bHLH
TraesCS4B01G287900	bHLH
TraesCS4B01G288000	bHLH
TraesCS4B01G304500	bHLH
TraesCS4B01G308200	bHLH
TraesCS4B01G308300	bHLH
TraesCS4B01G331900	bHLH
TraesCS4B01G332000	bHLH
TraesCS4B01G335200	bHLH
TraesCS4B01G347100	bHLH
TraesCS4B01G364800	bHLH
TraesCS4B01G364900	bHLH
TraesCS4B01G365600	bHLH
TraesCS4B01G397300	bHLH
TraesCS4B01G397400	bHLH
TraesCS4B01G397800	bHLH
TraesCS4D01G018700	bHLH
TraesCS4D01G018800	bHLH
TraesCS4D01G019100	bHLH
TraesCS4D01G019200	bHLH
TraesCS4D01G051600	bHLH
TraesCS4D01G056900	bHLH
TraesCS4D01G058900	bHLH
TraesCS4D01G112100	bHLH
TraesCS4D01G204700	bHLH
TraesCS4D01G217700	bHLH
TraesCS4D01G235900	bHLH
TraesCS4D01G237100	bHLH
TraesCS4D01G257100	bHLH
TraesCS4D01G275500	bHLH
TraesCS4D01G286600	bHLH
TraesCS4D01G286800	bHLH
TraesCS4D01G302700	bHLH
TraesCS4D01G306300	bHLH
TraesCS4D01G306400	bHLH
TraesCS4D01G328800	bHLH
TraesCS4D01G328900	bHLH
TraesCS4D01G329000	bHLH
TraesCS4D01G329100	bHLH
TraesCS4D01G330500	bHLH
TraesCS4D01G342000	bHLH
TraesCS5A01G014800	bHLH
TraesCS5A01G049600	bHLH
TraesCS5A01G067600	bHLH
TraesCS5A01G225700	bHLH
TraesCS5A01G230500	bHLH
TraesCS5A01G237500	bHLH
TraesCS5A01G245600	bHLH
TraesCS5A01G248200	bHLH
TraesCS5A01G250600	bHLH
TraesCS5A01G251400	bHLH
TraesCS5A01G264800	bHLH
TraesCS5A01G279200	bHLH
TraesCS5A01G292900	bHLH
TraesCS5A01G306200	bHLH
TraesCS5A01G306400	bHLH
TraesCS5A01G306500	bHLH
TraesCS5A01G306600	bHLH
TraesCS5A01G306700	bHLH
TraesCS5A01G376500	bHLH
TraesCS5A01G380900	bHLH
TraesCS5A01G397200	bHLH
TraesCS5A01G401300	bHLH
TraesCS5A01G420200	bHLH
TraesCS5A01G441900	bHLH
TraesCS5A01G466300	bHLH
TraesCS5A01G489500	bHLH
TraesCS5A01G496300	bHLH
TraesCS5A01G503300	bHLH
TraesCS5A01G503400	bHLH
TraesCS5A01G503500	bHLH
TraesCS5A01G515800	bHLH
TraesCS5A01G533200	bHLH
TraesCS5A01G533300	bHLH
TraesCS5A01G533500	bHLH
TraesCS5A01G533900	bHLH
TraesCS5A01G558500	bHLH
TraesCS5B01G013000	bHLH
TraesCS5B01G054800	bHLH
TraesCS5B01G074500	bHLH
TraesCS5B01G224200	bHLH
TraesCS5B01G229000	bHLH
TraesCS5B01G235200	bHLH
TraesCS5B01G243000	bHLH
TraesCS5B01G245900	bHLH
TraesCS5B01G248600	bHLH
TraesCS5B01G249500	bHLH
TraesCS5B01G264300	bHLH
TraesCS5B01G278600	bHLH
TraesCS5B01G292100	bHLH
TraesCS5B01G306600	bHLH
TraesCS5B01G306800	bHLH
TraesCS5B01G307000	bHLH
TraesCS5B01G307100	bHLH
TraesCS5B01G380200	bHLH
TraesCS5B01G384500	bHLH
TraesCS5B01G402200	bHLH
TraesCS5B01G422000	bHLH
TraesCS5B01G445900	bHLH
TraesCS5B01G457600	bHLH
TraesCS5B01G478000	bHLH
TraesCS5B01G492100	bHLH
TraesCS5B01G492300	bHLH
TraesCS5B01G518400	bHLH
TraesCS5B01G518500	bHLH
TraesCS5D01G020600	bHLH
TraesCS5D01G060300	bHLH
TraesCS5D01G204800	bHLH
TraesCS5D01G233000	bHLH
TraesCS5D01G237300	bHLH
TraesCS5D01G244000	bHLH
TraesCS5D01G252300	bHLH
TraesCS5D01G255100	bHLH
TraesCS5D01G258300	bHLH
TraesCS5D01G272800	bHLH
TraesCS5D01G286300	bHLH
TraesCS5D01G300100	bHLH
TraesCS5D01G313500	bHLH
TraesCS5D01G313600	bHLH
TraesCS5D01G313700	bHLH
TraesCS5D01G386500	bHLH
TraesCS5D01G390700	bHLH
TraesCS5D01G406900	bHLH
TraesCS5D01G428400	bHLH
TraesCS5D01G449200	bHLH
TraesCS5D01G459800	bHLH
TraesCS5D01G479100	bHLH
TraesCS5D01G492700	bHLH
TraesCS5D01G492800	bHLH
TraesCS5D01G517900	bHLH
TraesCS6A01G045100	bHLH
TraesCS6A01G071200	bHLH
TraesCS6A01G071300	bHLH
TraesCS6A01G114100	bHLH
TraesCS6A01G142000	bHLH
TraesCS6A01G186200	bHLH
TraesCS6A01G190600	bHLH
TraesCS6A01G204300	bHLH
TraesCS6A01G214900	bHLH
TraesCS6A01G264200	bHLH
TraesCS6A01G268800	bHLH
TraesCS6A01G273000	bHLH
TraesCS6A01G276100	bHLH
TraesCS6A01G276200	bHLH
TraesCS6A01G288100	bHLH
TraesCS6A01G306200	bHLH
TraesCS6A01G315700	bHLH
TraesCS6A01G335500	bHLH
TraesCS6A01G358400	bHLH
TraesCS6A01G373500	bHLH
TraesCS6B01G060700	bHLH
TraesCS6B01G095600	bHLH
TraesCS6B01G095700	bHLH
TraesCS6B01G142000	bHLH
TraesCS6B01G215200	bHLH
TraesCS6B01G220300	bHLH
TraesCS6B01G244800	bHLH
TraesCS6B01G291200	bHLH
TraesCS6B01G295900	bHLH
TraesCS6B01G300400	bHLH
TraesCS6B01G303500	bHLH
TraesCS6B01G317600	bHLH
TraesCS6B01G334600	bHLH
TraesCS6B01G346100	bHLH
TraesCS6B01G366200	bHLH
TraesCS6B01G391100	bHLH
TraesCS6B01G411300	bHLH
TraesCS6D01G038400	bHLH
TraesCS6D01G051600	bHLH
TraesCS6D01G069300	bHLH
TraesCS6D01G069400	bHLH
TraesCS6D01G173300	bHLH
TraesCS6D01G197500	bHLH
TraesCS6D01G246100	bHLH
TraesCS6D01G250700	bHLH
TraesCS6D01G253000	bHLH
TraesCS6D01G256300	bHLH
TraesCS6D01G256400	bHLH
TraesCS6D01G256500	bHLH
TraesCS6D01G256600	bHLH
TraesCS6D01G270900	bHLH
TraesCS6D01G285300	bHLH
TraesCS6D01G294900	bHLH
TraesCS6D01G315200	bHLH
TraesCS6D01G341200	bHLH
TraesCS6D01G357700	bHLH
TraesCS7A01G117100	bHLH
TraesCS7A01G126900	bHLH
TraesCS7A01G147500	bHLH
TraesCS7A01G157700	bHLH
TraesCS7A01G169700	bHLH
TraesCS7A01G185300	bHLH
TraesCS7A01G211900	bHLH
TraesCS7A01G245800	bHLH
TraesCS7A01G256200	bHLH
TraesCS7A01G262600	bHLH
TraesCS7A01G263700	bHLH
TraesCS7A01G307700	bHLH
TraesCS7A01G311800	bHLH
TraesCS7A01G323000	bHLH
TraesCS7A01G340300	bHLH
TraesCS7A01G350900	bHLH
TraesCS7A01G362500	bHLH
TraesCS7A01G435800	bHLH
TraesCS7A01G543300	bHLH
TraesCS7A01G558700	bHLH
TraesCS7B01G014500	bHLH
TraesCS7B01G026300	bHLH
TraesCS7B01G062100	bHLH
TraesCS7B01G074900	bHLH
TraesCS7B01G090500	bHLH
TraesCS7B01G118800	bHLH
TraesCS7B01G145800	bHLH
TraesCS7B01G152800	bHLH
TraesCS7B01G160500	bHLH
TraesCS7B01G161700	bHLH
TraesCS7B01G208000	bHLH
TraesCS7B01G211600	bHLH
TraesCS7B01G223900	bHLH
TraesCS7B01G232000	bHLH
TraesCS7B01G251900	bHLH
TraesCS7B01G265900	bHLH
TraesCS7B01G303300	bHLH
TraesCS7B01G321400	bHLH
TraesCS7B01G465400	bHLH
TraesCS7D01G102200	bHLH
TraesCS7D01G113100	bHLH
TraesCS7D01G124700	bHLH
TraesCS7D01G149400	bHLH
TraesCS7D01G158300	bHLH
TraesCS7D01G170900	bHLH
TraesCS7D01G187000	bHLH
TraesCS7D01G213500	bHLH
TraesCS7D01G244300	bHLH
TraesCS7D01G257000	bHLH
TraesCS7D01G263400	bHLH
TraesCS7D01G264600	bHLH
TraesCS7D01G304500	bHLH
TraesCS7D01G308300	bHLH
TraesCS7D01G319600	bHLH
TraesCS7D01G327900	bHLH
TraesCS7D01G347900	bHLH
TraesCS7D01G360600	bHLH
TraesCS7D01G397300	bHLH
TraesCS7D01G529200	bHLH
TraesCSU01G029400	bHLH
TraesCSU01G069300	bHLH
TraesCSU01G069400	bHLH
TraesCSU01G075200	bHLH
TraesCSU01G138400	bHLH
TraesCSU01G138800	bHLH
TraesCSU01G138900	bHLH
TraesCSU01G222600	bHLH
TraesCSU01G228400	bHLH
TraesCS1A01G072600	bZIP
TraesCS1A01G096300	bZIP
TraesCS1A01G186000	bZIP
TraesCS1A01G258100	bZIP
TraesCS1A01G273000	bZIP
TraesCS1A01G276600	bZIP
TraesCS1A01G306300	bZIP
TraesCS1A01G311900	bZIP
TraesCS1A01G329900	bZIP
TraesCS1A01G409800	bZIP
TraesCS1B01G091500	bZIP
TraesCS1B01G127400	bZIP
TraesCS1B01G193800	bZIP
TraesCS1B01G268500	bZIP
TraesCS1B01G282800	bZIP
TraesCS1B01G285800	bZIP
TraesCS1B01G317100	bZIP
TraesCS1B01G323600	bZIP
TraesCS1B01G343500	bZIP
TraesCS1B01G439800	bZIP
TraesCS1D01G075500	bZIP
TraesCS1D01G105300	bZIP
TraesCS1D01G191000	bZIP
TraesCS1D01G257400	bZIP
TraesCS1D01G273100	bZIP
TraesCS1D01G276100	bZIP
TraesCS1D01G306000	bZIP
TraesCS1D01G312200	bZIP
TraesCS1D01G332200	bZIP
TraesCS1D01G417100	bZIP
TraesCS2A01G097500	bZIP
TraesCS2A01G099400	bZIP
TraesCS2A01G105700	bZIP
TraesCS2A01G142800	bZIP
TraesCS2A01G245700	bZIP
TraesCS2A01G352100	bZIP
TraesCS2A01G467100	bZIP
TraesCS2A01G495400	bZIP
TraesCS2A01G526300	bZIP
TraesCS2A01G534200	bZIP
TraesCS2A01G534300	bZIP
TraesCS2B01G113200	bZIP
TraesCS2B01G115700	bZIP
TraesCS2B01G122700	bZIP
TraesCS2B01G167900	bZIP
TraesCS2B01G269600	bZIP
TraesCS2B01G489900	bZIP
TraesCS2B01G523600	bZIP
TraesCS2B01G556600	bZIP
TraesCS2D01G096800	bZIP
TraesCS2D01G098700	bZIP
TraesCS2D01G105400	bZIP
TraesCS2D01G146100	bZIP
TraesCS2D01G236200	bZIP
TraesCS2D01G467100	bZIP
TraesCS2D01G495700	bZIP
TraesCS2D01G529000	bZIP
TraesCS2D01G536700	bZIP
TraesCS2D01G536800	bZIP
TraesCS3A01G128900	bZIP
TraesCS3A01G131900	bZIP
TraesCS3A01G190700	bZIP
TraesCS3A01G200600	bZIP
TraesCS3A01G293700	bZIP
TraesCS3A01G330800	bZIP
TraesCS3A01G334100	bZIP
TraesCS3A01G337200	bZIP
TraesCS3A01G371800	bZIP
TraesCS3A01G371900	bZIP
TraesCS3A01G372000	bZIP
TraesCS3A01G372100	bZIP
TraesCS3A01G372200	bZIP
TraesCS3A01G372400	bZIP
TraesCS3A01G378700	bZIP
TraesCS3B01G220400	bZIP
TraesCS3B01G226200	bZIP
TraesCS3B01G328400	bZIP
TraesCS3B01G360900	bZIP
TraesCS3B01G365100	bZIP
TraesCS3B01G368300	bZIP
TraesCS3B01G404200	bZIP
TraesCS3B01G404300	bZIP
TraesCS3B01G404400	bZIP
TraesCS3B01G404500	bZIP
TraesCS3B01G404600	bZIP
TraesCS3B01G404800	bZIP
TraesCS3B01G411300	bZIP
TraesCS3D01G129800	bZIP
TraesCS3D01G148200	bZIP
TraesCS3D01G194800	bZIP
TraesCS3D01G203300	bZIP
TraesCS3D01G293500	bZIP
TraesCS3D01G324200	bZIP
TraesCS3D01G327600	bZIP
TraesCS3D01G330300	bZIP
TraesCS3D01G364900	bZIP
TraesCS3D01G365000	bZIP
TraesCS3D01G365200	bZIP
TraesCS3D01G365500	bZIP
TraesCS3D01G371900	bZIP
TraesCS4A01G073000	bZIP
TraesCS4A01G120500	bZIP
TraesCS4A01G126300	bZIP
TraesCS4A01G128900	bZIP
TraesCS4A01G135600	bZIP
TraesCS4A01G183400	bZIP
TraesCS4A01G198100	bZIP
TraesCS4A01G204300	bZIP
TraesCS4A01G209900	bZIP
TraesCS4B01G023000	bZIP
TraesCS4B01G108000	bZIP
TraesCS4B01G113400	bZIP
TraesCS4B01G117400	bZIP
TraesCS4B01G135000	bZIP
TraesCS4B01G169600	bZIP
TraesCS4B01G175800	bZIP
TraesCS4B01G178600	bZIP
TraesCS4B01G184500	bZIP
TraesCS4B01G229100	bZIP
TraesCS4B01G320400	bZIP
TraesCS4B01G338700	bZIP
TraesCS4D01G020600	bZIP
TraesCS4D01G105100	bZIP
TraesCS4D01G110900	bZIP
TraesCS4D01G115200	bZIP
TraesCS4D01G129900	bZIP
TraesCS4D01G171700	bZIP
TraesCS4D01G177700	bZIP
TraesCS4D01G180200	bZIP
TraesCS4D01G185500	bZIP
TraesCS4D01G230200	bZIP
TraesCS4D01G316900	bZIP
TraesCS4D01G335000	bZIP
TraesCS5A01G011300	bZIP
TraesCS5A01G020700	bZIP
TraesCS5A01G057500	bZIP
TraesCS5A01G088300	bZIP
TraesCS5A01G115300	bZIP
TraesCS5A01G124600	bZIP
TraesCS5A01G126600	bZIP
TraesCS5A01G141500	bZIP
TraesCS5A01G143300	bZIP
TraesCS5A01G174200	bZIP
TraesCS5A01G179000	bZIP
TraesCS5A01G237200	bZIP
TraesCS5A01G250400	bZIP
TraesCS5A01G265600	bZIP
TraesCS5A01G299400	bZIP
TraesCS5A01G308400	bZIP
TraesCS5A01G332000	bZIP
TraesCS5A01G440400	bZIP
TraesCS5A01G460800	bZIP
TraesCS5A01G491600	bZIP
TraesCS5A01G508600	bZIP
TraesCS5B01G009200	bZIP
TraesCS5B01G017700	bZIP
TraesCS5B01G059200	bZIP
TraesCS5B01G094300	bZIP
TraesCS5B01G122000	bZIP
TraesCS5B01G124200	bZIP
TraesCS5B01G125800	bZIP
TraesCS5B01G139800	bZIP
TraesCS5B01G142200	bZIP
TraesCS5B01G176700	bZIP
TraesCS5B01G235600	bZIP
TraesCS5B01G248400	bZIP
TraesCS5B01G265300	bZIP
TraesCS5B01G301900	bZIP
TraesCS5B01G308800	bZIP
TraesCS5B01G332300	bZIP
TraesCS5B01G410000	bZIP
TraesCS5B01G444100	bZIP
TraesCS5B01G470600	bZIP
TraesCS5D01G016200	bZIP
TraesCS5D01G025800	bZIP
TraesCS5D01G068800	bZIP
TraesCS5D01G100700	bZIP
TraesCS5D01G124600	bZIP
TraesCS5D01G132300	bZIP
TraesCS5D01G134100	bZIP
TraesCS5D01G148700	bZIP
TraesCS5D01G150700	bZIP
TraesCS5D01G178800	bZIP
TraesCS5D01G183500	bZIP
TraesCS5D01G244500	bZIP
TraesCS5D01G258000	bZIP
TraesCS5D01G273500	bZIP
TraesCS5D01G308600	bZIP
TraesCS5D01G315400	bZIP
TraesCS5D01G338000	bZIP
TraesCS5D01G415300	bZIP
TraesCS5D01G447500	bZIP
TraesCS5D01G473000	bZIP
TraesCS6A01G087400	bZIP
TraesCS6A01G096300	bZIP
TraesCS6A01G145600	bZIP
TraesCS6A01G154600	bZIP
TraesCS6A01G165800	bZIP
TraesCS6A01G170600	bZIP
TraesCS6A01G175800	bZIP
TraesCS6A01G288900	bZIP
TraesCS6A01G333600	bZIP
TraesCS6B01G110100	bZIP
TraesCS6B01G124700	bZIP
TraesCS6B01G174000	bZIP
TraesCS6B01G182500	bZIP
TraesCS6B01G193200	bZIP
TraesCS6B01G198700	bZIP
TraesCS6B01G209600	bZIP
TraesCS6B01G318700	bZIP
TraesCS6B01G364000	bZIP
TraesCS6D01G087400	bZIP
TraesCS6D01G134900	bZIP
TraesCS6D01G144400	bZIP
TraesCS6D01G154400	bZIP
TraesCS6D01G160200	bZIP
TraesCS6D01G167800	bZIP
TraesCS6D01G270000	bZIP
TraesCS6D01G312800	bZIP
TraesCS7A01G170600	bZIP
TraesCS7A01G181100	bZIP
TraesCS7A01G207100	bZIP
TraesCS7A01G211500	bZIP
TraesCS7A01G266400	bZIP
TraesCS7A01G268700	bZIP
TraesCS7A01G373800	bZIP
TraesCS7A01G391800	bZIP
TraesCS7A01G398400	bZIP
TraesCS7A01G420400	bZIP
TraesCS7A01G488600	bZIP
TraesCS7A01G530300	bZIP
TraesCS7A01G530400	bZIP
TraesCS7A01G531800	bZIP
TraesCS7A01G542700	bZIP
TraesCS7B01G075600	bZIP
TraesCS7B01G086100	bZIP
TraesCS7B01G114300	bZIP
TraesCS7B01G118500	bZIP
TraesCS7B01G166100	bZIP
TraesCS7B01G293700	bZIP
TraesCS7B01G293900	bZIP
TraesCS7B01G299200	bZIP
TraesCS7B01G321300	bZIP
TraesCS7B01G391800	bZIP
TraesCS7B01G422600	bZIP
TraesCS7B01G447900	bZIP
TraesCS7B01G448000	bZIP
TraesCS7B01G449200	bZIP
TraesCS7B01G464700	bZIP
TraesCS7D01G171300	bZIP
TraesCS7D01G182900	bZIP
TraesCS7D01G209800	bZIP
TraesCS7D01G213200	bZIP
TraesCS7D01G268400	bZIP
TraesCS7D01G269300	bZIP
TraesCS7D01G349300	bZIP
TraesCS7D01G392800	bZIP
TraesCS7D01G413100	bZIP
TraesCS7D01G475100	bZIP
TraesCS7D01G501500	bZIP
TraesCS7D01G501600	bZIP
TraesCS7D01G518100	bZIP
TraesCS7D01G518200	bZIP
TraesCS7D01G519200	bZIP
TraesCS7D01G527500	bZIP
TraesCSU01G019200	bZIP
TraesCS1A01G018900	C2H2
TraesCS1A01G040100	C2H2
TraesCS1A01G040200	C2H2
TraesCS1A01G040300	C2H2
TraesCS1A01G054900	C2H2
TraesCS1A01G060200	C2H2
TraesCS1A01G128800	C2H2
TraesCS1A01G276800	C2H2
TraesCS1A01G285900	C2H2
TraesCS1A01G286100	C2H2
TraesCS1A01G313600	C2H2
TraesCS1A01G445700	C2H2
TraesCS1B01G022700	C2H2
TraesCS1B01G053000	C2H2
TraesCS1B01G053100	C2H2
TraesCS1B01G053200	C2H2
TraesCS1B01G071700	C2H2
TraesCS1B01G078700	C2H2
TraesCS1B01G146800	C2H2
TraesCS1B01G285900	C2H2
TraesCS1B01G325400	C2H2
TraesCS1B01G409500	C2H2
TraesCS1D01G018200	C2H2
TraesCS1D01G041500	C2H2
TraesCS1D01G041600	C2H2
TraesCS1D01G041700	C2H2
TraesCS1D01G055600	C2H2
TraesCS1D01G061200	C2H2
TraesCS1D01G125000	C2H2
TraesCS1D01G276200	C2H2
TraesCS1D01G314100	C2H2
TraesCS1D01G391300	C2H2
TraesCS1D01G454400	C2H2
TraesCS2A01G002400	C2H2
TraesCS2A01G004600	C2H2
TraesCS2A01G004700	C2H2
TraesCS2A01G090200	C2H2
TraesCS2A01G181200	C2H2
TraesCS2A01G183800	C2H2
TraesCS2A01G188400	C2H2
TraesCS2A01G193900	C2H2
TraesCS2A01G198600	C2H2
TraesCS2A01G255900	C2H2
TraesCS2A01G289500	C2H2
TraesCS2A01G312200	C2H2
TraesCS2A01G319400	C2H2
TraesCS2A01G335600	C2H2
TraesCS2A01G403200	C2H2
TraesCS2A01G413100	C2H2
TraesCS2A01G569700	C2H2
TraesCS2B01G020300	C2H2
TraesCS2B01G105900	C2H2
TraesCS2B01G207800	C2H2
TraesCS2B01G210500	C2H2
TraesCS2B01G212900	C2H2
TraesCS2B01G218900	C2H2
TraesCS2B01G226000	C2H2
TraesCS2B01G286600	C2H2
TraesCS2B01G329000	C2H2
TraesCS2B01G337600	C2H2
TraesCS2B01G346300	C2H2
TraesCS2B01G351200	C2H2
TraesCS2B01G421100	C2H2
TraesCS2B01G431800	C2H2
TraesCS2B01G627700	C2H2
TraesCS2D01G004100	C2H2
TraesCS2D01G004200	C2H2
TraesCS2D01G088100	C2H2
TraesCS2D01G189100	C2H2
TraesCS2D01G191700	C2H2
TraesCS2D01G199300	C2H2
TraesCS2D01G206400	C2H2
TraesCS2D01G266800	C2H2
TraesCS2D01G287500	C2H2
TraesCS2D01G310500	C2H2
TraesCS2D01G327200	C2H2
TraesCS2D01G331900	C2H2
TraesCS2D01G400300	C2H2
TraesCS2D01G410300	C2H2
TraesCS2D01G580400	C2H2
TraesCS3A01G093300	C2H2
TraesCS3A01G105100	C2H2
TraesCS3A01G112400	C2H2
TraesCS3A01G115000	C2H2
TraesCS3A01G170700	C2H2
TraesCS3A01G205800	C2H2
TraesCS3A01G318800	C2H2
TraesCS3A01G356600	C2H2
TraesCS3A01G371700	C2H2
TraesCS3A01G373000	C2H2
TraesCS3A01G381900	C2H2
TraesCS3A01G402400	C2H2
TraesCS3A01G412700	C2H2
TraesCS3A01G415200	C2H2
TraesCS3A01G497500	C2H2
TraesCS3B01G046000	C2H2
TraesCS3B01G109000	C2H2
TraesCS3B01G123600	C2H2
TraesCS3B01G134400	C2H2
TraesCS3B01G134500	C2H2
TraesCS3B01G177900	C2H2
TraesCS3B01G195900	C2H2
TraesCS3B01G237700	C2H2
TraesCS3B01G347200	C2H2
TraesCS3B01G389400	C2H2
TraesCS3B01G404000	C2H2
TraesCS3B01G405300	C2H2
TraesCS3B01G414500	C2H2
TraesCS3B01G435800	C2H2
TraesCS3B01G447100	C2H2
TraesCS3B01G450300	C2H2
TraesCS3B01G450400	C2H2
TraesCS3B01G497200	C2H2
TraesCS3B01G521500	C2H2
TraesCS3B01G521600	C2H2
TraesCS3B01G560300	C2H2
TraesCS3B01G600800	C2H2
TraesCS3D01G054300	C2H2
TraesCS3D01G093600	C2H2
TraesCS3D01G107300	C2H2
TraesCS3D01G114500	C2H2
TraesCS3D01G117500	C2H2
TraesCS3D01G158900	C2H2
TraesCS3D01G171300	C2H2
TraesCS3D01G209800	C2H2
TraesCS3D01G350100	C2H2
TraesCS3D01G350200	C2H2
TraesCS3D01G350700	C2H2
TraesCS3D01G364800	C2H2
TraesCS3D01G365900	C2H2
TraesCS3D01G375000	C2H2
TraesCS3D01G397400	C2H2
TraesCS3D01G407400	C2H2
TraesCS3D01G410300	C2H2
TraesCS3D01G449900	C2H2
TraesCS3D01G505300	C2H2
TraesCS4A01G041400	C2H2
TraesCS4A01G073200	C2H2
TraesCS4A01G074700	C2H2
TraesCS4A01G089900	C2H2
TraesCS4A01G101000	C2H2
TraesCS4A01G101100	C2H2
TraesCS4A01G174100	C2H2
TraesCS4A01G177700	C2H2
TraesCS4A01G207500	C2H2
TraesCS4A01G236000	C2H2
TraesCS4A01G238000	C2H2
TraesCS4A01G310700	C2H2
TraesCS4A01G352700	C2H2
TraesCS4A01G415000	C2H2
TraesCS4A01G416800	C2H2
TraesCS4B01G003500	C2H2
TraesCS4B01G076900	C2H2
TraesCS4B01G079000	C2H2
TraesCS4B01G111000	C2H2
TraesCS4B01G140100	C2H2
TraesCS4B01G203400	C2H2
TraesCS4B01G214400	C2H2
TraesCS4B01G229200	C2H2
TraesCS4B01G230800	C2H2
TraesCS4B01G262400	C2H2
TraesCS4B01G296200	C2H2
TraesCS4B01G315600	C2H2
TraesCS4B01G315700	C2H2
TraesCS4B01G317400	C2H2
TraesCS4B01G319400	C2H2
TraesCS4B01G319500	C2H2
TraesCS4B01G342100	C2H2
TraesCS4B01G345000	C2H2
TraesCS4D01G003500	C2H2
TraesCS4D01G075400	C2H2
TraesCS4D01G108700	C2H2
TraesCS4D01G134800	C2H2
TraesCS4D01G141500	C2H2
TraesCS4D01G204300	C2H2
TraesCS4D01G215000	C2H2
TraesCS4D01G230300	C2H2
TraesCS4D01G232000	C2H2
TraesCS4D01G262500	C2H2
TraesCS4D01G269600	C2H2
TraesCS4D01G309800	C2H2
TraesCS4D01G312500	C2H2
TraesCS4D01G314000	C2H2
TraesCS4D01G316000	C2H2
TraesCS4D01G340000	C2H2
TraesCS5A01G040300	C2H2
TraesCS5A01G106000	C2H2
TraesCS5A01G109400	C2H2
TraesCS5A01G175400	C2H2
TraesCS5A01G179800	C2H2
TraesCS5A01G217400	C2H2
TraesCS5A01G217500	C2H2
TraesCS5A01G233700	C2H2
TraesCS5A01G250100	C2H2
TraesCS5A01G263200	C2H2
TraesCS5A01G356100	C2H2
TraesCS5A01G360700	C2H2
TraesCS5A01G401200	C2H2
TraesCS5A01G476500	C2H2
TraesCS5A01G476900	C2H2
TraesCS5A01G477000	C2H2
TraesCS5A01G477100	C2H2
TraesCS5A01G477200	C2H2
TraesCS5A01G477300	C2H2
TraesCS5A01G477400	C2H2
TraesCS5A01G477500	C2H2
TraesCS5A01G477600	C2H2
TraesCS5A01G477800	C2H2
TraesCS5A01G477900	C2H2
TraesCS5A01G478000	C2H2
TraesCS5A01G478100	C2H2
TraesCS5A01G478200	C2H2
TraesCS5A01G478300	C2H2
TraesCS5A01G478400	C2H2
TraesCS5A01G492700	C2H2
TraesCS5A01G492800	C2H2
TraesCS5A01G542800	C2H2
TraesCS5B01G079600	C2H2
TraesCS5B01G110600	C2H2
TraesCS5B01G114500	C2H2
TraesCS5B01G177600	C2H2
TraesCS5B01G216300	C2H2
TraesCS5B01G216400	C2H2
TraesCS5B01G216500	C2H2
TraesCS5B01G232200	C2H2
TraesCS5B01G248100	C2H2
TraesCS5B01G262400	C2H2
TraesCS5B01G358600	C2H2
TraesCS5B01G363400	C2H2
TraesCS5B01G406000	C2H2
TraesCS5B01G489400	C2H2
TraesCS5B01G489800	C2H2
TraesCS5B01G490000	C2H2
TraesCS5B01G490100	C2H2
TraesCS5B01G490300	C2H2
TraesCS5B01G490400	C2H2
TraesCS5B01G490500	C2H2
TraesCS5B01G490600	C2H2
TraesCS5B01G490700	C2H2
TraesCS5B01G490800	C2H2
TraesCS5B01G490900	C2H2
TraesCS5B01G491000	C2H2
TraesCS5B01G491100	C2H2
TraesCS5B01G491200	C2H2
TraesCS5B01G491300	C2H2
TraesCS5B01G519700	C2H2
TraesCS5D01G026300	C2H2
TraesCS5D01G026400	C2H2
TraesCS5D01G047200	C2H2
TraesCS5D01G047400	C2H2
TraesCS5D01G086200	C2H2
TraesCS5D01G087300	C2H2
TraesCS5D01G116700	C2H2
TraesCS5D01G124200	C2H2
TraesCS5D01G179700	C2H2
TraesCS5D01G184400	C2H2
TraesCS5D01G225500	C2H2
TraesCS5D01G225600	C2H2
TraesCS5D01G240600	C2H2
TraesCS5D01G270700	C2H2
TraesCS5D01G354900	C2H2
TraesCS5D01G355400	C2H2
TraesCS5D01G364900	C2H2
TraesCS5D01G369800	C2H2
TraesCS5D01G411400	C2H2
TraesCS5D01G489800	C2H2
TraesCS5D01G490200	C2H2
TraesCS5D01G490300	C2H2
TraesCS5D01G490400	C2H2
TraesCS5D01G490500	C2H2
TraesCS5D01G490600	C2H2
TraesCS5D01G490700	C2H2
TraesCS5D01G490800	C2H2
TraesCS5D01G490900	C2H2
TraesCS5D01G491000	C2H2
TraesCS5D01G491100	C2H2
TraesCS5D01G491200	C2H2
TraesCS5D01G491300	C2H2
TraesCS5D01G491400	C2H2
TraesCS5D01G491500	C2H2
TraesCS5D01G491600	C2H2
TraesCS5D01G491700	C2H2
TraesCS5D01G519100	C2H2
TraesCS6A01G042800	C2H2
TraesCS6A01G091500	C2H2
TraesCS6A01G126000	C2H2
TraesCS6A01G145900	C2H2
TraesCS6A01G199800	C2H2
TraesCS6A01G201100	C2H2
TraesCS6A01G248700	C2H2
TraesCS6A01G254500	C2H2
TraesCS6A01G404600	C2H2
TraesCS6B01G058500	C2H2
TraesCS6B01G119800	C2H2
TraesCS6B01G154000	C2H2
TraesCS6B01G227100	C2H2
TraesCS6B01G230700	C2H2
TraesCS6B01G271000	C2H2
TraesCS6B01G276100	C2H2
TraesCS6B01G448900	C2H2
TraesCS6D01G049300	C2H2
TraesCS6D01G080400	C2H2
TraesCS6D01G116300	C2H2
TraesCS6D01G185200	C2H2
TraesCS6D01G188100	C2H2
TraesCS6D01G230800	C2H2
TraesCS6D01G230900	C2H2
TraesCS6D01G235800	C2H2
TraesCS6D01G387900	C2H2
TraesCS7A01G128200	C2H2
TraesCS7A01G128700	C2H2
TraesCS7A01G160700	C2H2
TraesCS7A01G219000	C2H2
TraesCS7A01G226800	C2H2
TraesCS7A01G253400	C2H2
TraesCS7A01G276700	C2H2
TraesCS7A01G404400	C2H2
TraesCS7A01G431800	C2H2
TraesCS7A01G431900	C2H2
TraesCS7A01G542100	C2H2
TraesCS7A01G542200	C2H2
TraesCS7A01G548300	C2H2
TraesCS7A01G548500	C2H2
TraesCS7A01G548800	C2H2
TraesCS7A01G548900	C2H2
TraesCS7B01G028600	C2H2
TraesCS7B01G065700	C2H2
TraesCS7B01G122900	C2H2
TraesCS7B01G128200	C2H2
TraesCS7B01G147400	C2H2
TraesCS7B01G149700	C2H2
TraesCS7B01G174400	C2H2
TraesCS7B01G304000	C2H2
TraesCS7B01G424400	C2H2
TraesCS7B01G472000	C2H2
TraesCS7B01G472100	C2H2
TraesCS7D01G127000	C2H2
TraesCS7D01G127300	C2H2
TraesCS7D01G127500	C2H2
TraesCS7D01G161800	C2H2
TraesCS7D01G223100	C2H2
TraesCS7D01G227600	C2H2
TraesCS7D01G242600	C2H2
TraesCS7D01G252000	C2H2
TraesCS7D01G276700	C2H2
TraesCS7D01G397800	C2H2
TraesCS7D01G527800	C2H2
TraesCS7D01G527900	C2H2
TraesCS7D01G528200	C2H2
TraesCS7D01G535100	C2H2
TraesCS7D01G535200	C2H2
TraesCSU01G012300	C2H2
TraesCSU01G012400	C2H2
TraesCSU01G075000	C2H2
TraesCS1A01G069600	C3H
TraesCS1A01G114400	C3H
TraesCS1A01G346500	C3H
TraesCS1A01G414300	C3H
TraesCS1A01G414400	C3H
TraesCS1A01G445600	C3H
TraesCS1B01G018400	C3H
TraesCS1B01G106700	C3H
TraesCS1B01G360300	C3H
TraesCS1B01G444400	C3H
TraesCS1B01G480400	C3H
TraesCS1D01G072200	C3H
TraesCS1D01G349200	C3H
TraesCS1D01G421700	C3H
TraesCS1D01G421800	C3H
TraesCS1D01G453900	C3H
TraesCS2A01G039200	C3H
TraesCS2A01G199900	C3H
TraesCS2A01G307700	C3H
TraesCS2A01G488000	C3H
TraesCS2A01G547900	C3H
TraesCS2B01G051800	C3H
TraesCS2B01G227500	C3H
TraesCS2B01G324300	C3H
TraesCS2B01G515600	C3H
TraesCS2B01G578700	C3H
TraesCS2D01G117000	C3H
TraesCS2D01G207800	C3H
TraesCS2D01G306100	C3H
TraesCS2D01G488300	C3H
TraesCS2D01G549000	C3H
TraesCS3A01G107200	C3H
TraesCS3A01G128100	C3H
TraesCS3A01G128300	C3H
TraesCS3A01G128400	C3H
TraesCS3A01G164000	C3H
TraesCS3A01G178700	C3H
TraesCS3A01G179200	C3H
TraesCS3A01G205900	C3H
TraesCS3A01G221900	C3H
TraesCS3A01G232500	C3H
TraesCS3A01G353200	C3H
TraesCS3A01G423200	C3H
TraesCS3B01G125600	C3H
TraesCS3B01G147400	C3H
TraesCS3B01G192100	C3H
TraesCS3B01G201900	C3H
TraesCS3B01G205900	C3H
TraesCS3B01G206400	C3H
TraesCS3B01G237800	C3H
TraesCS3B01G251700	C3H
TraesCS3B01G261800	C3H
TraesCS3B01G385900	C3H
TraesCS3B01G458800	C3H
TraesCS3D01G109300	C3H
TraesCS3D01G129200	C3H
TraesCS3D01G129300	C3H
TraesCS3D01G177700	C3H
TraesCS3D01G181900	C3H
TraesCS3D01G182200	C3H
TraesCS3D01G209700	C3H
TraesCS3D01G220700	C3H
TraesCS3D01G231200	C3H
TraesCS3D01G347300	C3H
TraesCS3D01G418400	C3H
TraesCS4A01G082400	C3H
TraesCS4A01G117400	C3H
TraesCS4A01G276700	C3H
TraesCS4B01G037000	C3H
TraesCS4B01G048300	C3H
TraesCS4B01G187000	C3H
TraesCS4D01G034300	C3H
TraesCS4D01G188300	C3H
TraesCS4D01G222000	C3H
TraesCS5A01G066400	C3H
TraesCS5A01G100400	C3H
TraesCS5A01G121100	C3H
TraesCS5A01G192000	C3H
TraesCS5A01G423300	C3H
TraesCS5B01G073100	C3H
TraesCS5B01G105500	C3H
TraesCS5B01G113400	C3H
TraesCS5B01G425300	C3H
TraesCS5D01G077400	C3H
TraesCS5D01G112900	C3H
TraesCS5D01G119200	C3H
TraesCS5D01G198900	C3H
TraesCS5D01G431900	C3H
TraesCS6A01G166700	C3H
TraesCS6A01G166900	C3H
TraesCS6A01G257200	C3H
TraesCS6A01G282000	C3H
TraesCS6A01G340600	C3H
TraesCS6A01G417600	C3H
TraesCS6B01G194100	C3H
TraesCS6B01G194200	C3H
TraesCS6B01G194300	C3H
TraesCS6B01G267900	C3H
TraesCS6B01G296000	C3H
TraesCS6B01G310500	C3H
TraesCS6B01G372100	C3H
TraesCS6B01G471600	C3H
TraesCS6D01G155200	C3H
TraesCS6D01G155300	C3H
TraesCS6D01G155400	C3H
TraesCS6D01G238400	C3H
TraesCS6D01G262500	C3H
TraesCS6D01G321200	C3H
TraesCS6D01G402800	C3H
TraesCS7A01G228200	C3H
TraesCS7A01G298900	C3H
TraesCS7A01G402300	C3H
TraesCS7A01G415100	C3H
TraesCS7A01G452300	C3H
TraesCS7A01G461800	C3H
TraesCS7B01G187100	C3H
TraesCS7B01G191500	C3H
TraesCS7B01G302400	C3H
TraesCS7B01G352100	C3H
TraesCS7B01G363200	C3H
TraesCS7D01G226400	C3H
TraesCS7D01G294600	C3H
TraesCS7D01G396100	C3H
TraesCS7D01G408300	C3H
TraesCS7D01G441200	C3H
TraesCS7D01G450100	C3H
TraesCS2A01G163000	CAMTA
TraesCS2A01G229400	CAMTA
TraesCS2A01G283800	CAMTA
TraesCS2B01G188800	CAMTA
TraesCS2B01G300800	CAMTA
TraesCS2D01G169900	CAMTA
TraesCS2D01G237300	CAMTA
TraesCS2D01G282800	CAMTA
TraesCS3A01G433300	CAMTA
TraesCS3B01G469100	CAMTA
TraesCS3D01G426700	CAMTA
TraesCS4A01G349800	CAMTA
TraesCS4A01G407100	CAMTA
TraesCS4B01G306300	CAMTA
TraesCS4D01G304500	CAMTA
TraesCS5B01G521100	CAMTA
TraesCS2A01G353900	CO-like
TraesCS2B01G372000	CO-like
TraesCS2D01G351900	CO-like
TraesCS4A01G268500	CO-like
TraesCS4B01G045700	CO-like
TraesCS4D01G046200	CO-like
TraesCS5A01G166100	CO-like
TraesCS5B01G163500	CO-like
TraesCS5B01G335300	CO-like
TraesCS5D01G170700	CO-like
TraesCS5D01G341000	CO-like
TraesCS6A01G150900	CO-like
TraesCS6A01G218900	CO-like
TraesCS6A01G286400	CO-like
TraesCS6A01G289400	CO-like
TraesCS6A01G293200	CO-like
TraesCS6B01G179000	CO-like
TraesCS6B01G248400	CO-like
TraesCS6B01G315400	CO-like
TraesCS6B01G319500	CO-like
TraesCS6B01G323400	CO-like
TraesCS6D01G140900	CO-like
TraesCS6D01G202000	CO-like
TraesCS6D01G267100	CO-like
TraesCS6D01G269500	CO-like
TraesCS6D01G274100	CO-like
TraesCS7A01G132100	CO-like
TraesCS7A01G206200	CO-like
TraesCS7A01G211300	CO-like
TraesCS7A01G218600	CO-like
TraesCS7A01G263500	CO-like
TraesCS7A01G497200	CO-like
TraesCS7B01G032800	CO-like
TraesCS7B01G113400	CO-like
TraesCS7B01G118300	CO-like
TraesCS7B01G161500	CO-like
TraesCS7B01G400600	CO-like
TraesCS7D01G003500	CO-like
TraesCS7D01G131700	CO-like
TraesCS7D01G209000	CO-like
TraesCS7D01G213000	CO-like
TraesCS7D01G220300	CO-like
TraesCS7D01G264300	CO-like
TraesCS7D01G484400	CO-like
TraesCS1A01G327100	CPP
TraesCS1A01G427700	CPP
TraesCS1A01G427800	CPP
TraesCS1A01G428000	CPP
TraesCS1B01G340500	CPP
TraesCS1B01G423800	CPP
TraesCS1B01G423900	CPP
TraesCS1B01G462600	CPP
TraesCS1B01G462900	CPP
TraesCS1D01G329200	CPP
TraesCS1D01G393200	CPP
TraesCS1D01G400400	CPP
TraesCS1D01G437400	CPP
TraesCS2A01G122300	CPP
TraesCS2B01G144400	CPP
TraesCS2D01G125000	CPP
TraesCS2D01G563300	CPP
TraesCS3A01G219300	CPP
TraesCS3A01G304800	CPP
TraesCS3B01G249700	CPP
TraesCS3B01G331700	CPP
TraesCS3D01G233200	CPP
TraesCS3D01G297000	CPP
TraesCS4A01G284600	CPP
TraesCS4B01G028500	CPP
TraesCS4D01G026100	CPP
TraesCS5A01G053800	CPP
TraesCS5A01G054200	CPP
TraesCS5B01G062200	CPP
TraesCS5B01G062400	CPP
TraesCS5D01G065300	CPP
TraesCS5D01G065500	CPP
TraesCS7A01G341100	CPP
TraesCS7B01G242300	CPP
TraesCS7D01G338500	CPP
TraesCS2A01G348900	DBB
TraesCS2A01G366100	DBB
TraesCS2A01G388500	DBB
TraesCS2B01G367300	DBB
TraesCS2B01G406600	DBB
TraesCS2D01G347300	DBB
TraesCS2D01G386300	DBB
TraesCS3A01G139300	DBB
TraesCS3B01G156900	DBB
TraesCS3D01G139600	DBB
TraesCS5A01G317100	DBB
TraesCS5B01G317700	DBB
TraesCS5D01G323400	DBB
TraesCS6A01G143900	DBB
TraesCS6A01G216400	DBB
TraesCS6A01G239300	DBB
TraesCS6B01G172300	DBB
TraesCS6B01G246500	DBB
TraesCS6B01G285200	DBB
TraesCS6D01G133100	DBB
TraesCS6D01G199200	DBB
TraesCS6D01G221700	DBB
TraesCS7A01G108400	DBB
TraesCS7B01G006400	DBB
TraesCS7B01G125500	DBB
TraesCS7D01G103300	DBB
TraesCS1A01G035200	Dof
TraesCS1A01G171300	Dof
TraesCS1A01G275000	Dof
TraesCS1A01G334100	Dof
TraesCS1B01G045000	Dof
TraesCS1B01G185900	Dof
TraesCS1B01G284300	Dof
TraesCS1B01G347400	Dof
TraesCS1D01G036700	Dof
TraesCS1D01G274700	Dof
TraesCS1D01G336600	Dof
TraesCS2A01G079200	Dof
TraesCS2A01G100800	Dof
TraesCS2A01G225900	Dof
TraesCS2A01G402200	Dof
TraesCS2A01G590700	Dof
TraesCS2A01G590800	Dof
TraesCS2A01G591000	Dof
TraesCS2A01G591100	Dof
TraesCS2A01G591200	Dof
TraesCS2B01G094000	Dof
TraesCS2B01G118000	Dof
TraesCS2B01G249200	Dof
TraesCS2B01G420400	Dof
TraesCS2B01G592600	Dof
TraesCS2B01G592700	Dof
TraesCS2B01G592800	Dof
TraesCS2B01G592900	Dof
TraesCS2D01G076600	Dof
TraesCS2D01G100300	Dof
TraesCS2D01G231600	Dof
TraesCS2D01G399500	Dof
TraesCS2D01G563000	Dof
TraesCS2D01G563100	Dof
TraesCS2D01G563200	Dof
TraesCS2D01G563400	Dof
TraesCS3A01G106500	Dof
TraesCS3A01G180600	Dof
TraesCS3A01G189600	Dof
TraesCS3A01G271700	Dof
TraesCS3A01G306800	Dof
TraesCS3A01G377000	Dof
TraesCS3A01G403500	Dof
TraesCS3A01G532000	Dof
TraesCS3A01G532100	Dof
TraesCS3B01G125100	Dof
TraesCS3B01G210300	Dof
TraesCS3B01G305400	Dof
TraesCS3B01G329700	Dof
TraesCS3B01G409600	Dof
TraesCS3B01G608800	Dof
TraesCS3B01G608900	Dof
TraesCS3D01G108600	Dof
TraesCS3D01G185500	Dof
TraesCS3D01G193100	Dof
TraesCS3D01G271300	Dof
TraesCS3D01G295100	Dof
TraesCS3D01G370100	Dof
TraesCS3D01G537400	Dof
TraesCS4A01G017700	Dof
TraesCS4A01G097800	Dof
TraesCS4A01G234000	Dof
TraesCS4B01G081500	Dof
TraesCS4B01G206800	Dof
TraesCS4B01G286400	Dof
TraesCS4D01G080100	Dof
TraesCS4D01G207600	Dof
TraesCS4D01G285100	Dof
TraesCS5A01G078100	Dof
TraesCS5A01G155900	Dof
TraesCS5A01G251800	Dof
TraesCS5A01G401800	Dof
TraesCS5A01G479400	Dof
TraesCS5B01G087600	Dof
TraesCS5B01G154100	Dof
TraesCS5B01G249800	Dof
TraesCS5B01G406500	Dof
TraesCS5B01G492600	Dof
TraesCS5D01G093800	Dof
TraesCS5D01G161000	Dof
TraesCS5D01G259700	Dof
TraesCS5D01G412000	Dof
TraesCS5D01G493000	Dof
TraesCS6A01G255500	Dof
TraesCS6A01G274000	Dof
TraesCS6A01G287700	Dof
TraesCS6B01G270100	Dof
TraesCS6B01G301500	Dof
TraesCS6B01G317100	Dof
TraesCS6D01G236700	Dof
TraesCS6D01G254200	Dof
TraesCS6D01G268400	Dof
TraesCS7A01G213400	Dof
TraesCS7B01G120600	Dof
TraesCS7D01G215300	Dof
TraesCS1A01G139700	E2F/DP
TraesCS1B01G156900	E2F/DP
TraesCS1D01G139300	E2F/DP
TraesCS2A01G031800	E2F/DP
TraesCS2A01G297400	E2F/DP
TraesCS2B01G043500	E2F/DP
TraesCS2B01G313600	E2F/DP
TraesCS2D01G031400	E2F/DP
TraesCS2D01G295300	E2F/DP
TraesCS3A01G268500	E2F/DP
TraesCS3B01G302900	E2F/DP
TraesCS3D01G268600	E2F/DP
TraesCS4A01G036000	E2F/DP
TraesCS4B01G268800	E2F/DP
TraesCS4D01G268100	E2F/DP
TraesCS5A01G125900	E2F/DP
TraesCS5B01G125100	E2F/DP
TraesCS5D01G133600	E2F/DP
TraesCS6A01G195500	E2F/DP
TraesCS6A01G311700	E2F/DP
TraesCS6B01G233700	E2F/DP
TraesCS6B01G341900	E2F/DP
TraesCS6D01G182600	E2F/DP
TraesCS6D01G291000	E2F/DP
TraesCS7A01G238500	E2F/DP
TraesCS7B01G103500	E2F/DP
TraesCS7D01G199600	E2F/DP
TraesCS2A01G099900	EIL
TraesCS2A01G342500	EIL
TraesCS2B01G116900	EIL
TraesCS2B01G340200	EIL
TraesCS2D01G099400	EIL
TraesCS2D01G320800	EIL
TraesCS3B01G428000	EIL
TraesCS3D01G390000	EIL
TraesCS4A01G129400	EIL
TraesCS4B01G175100	EIL
TraesCS4D01G177000	EIL
TraesCS5A01G265700	EIL
TraesCS5B01G265400	EIL
TraesCS5D01G273600	EIL
TraesCS6D01G326600	EIL
TraesCS7A01G246100	EIL
TraesCS7B01G145400	EIL
TraesCS7D01G244600	EIL
TraesCSU01G080900	EIL
TraesCS1A01G187900	ERF
TraesCS1A01G218100	ERF
TraesCS1A01G220000	ERF
TraesCS1A01G221900	ERF
TraesCS1A01G223400	ERF
TraesCS1A01G231200	ERF
TraesCS1A01G244800	ERF
TraesCS1A01G263100	ERF
TraesCS1A01G272300	ERF
TraesCS1A01G314200	ERF
TraesCS1A01G314300	ERF
TraesCS1A01G328800	ERF
TraesCS1A01G370400	ERF
TraesCS1A01G370600	ERF
TraesCS1A01G370700	ERF
TraesCS1A01G399500	ERF
TraesCS1A01G411100	ERF
TraesCS1B01G195700	ERF
TraesCS1B01G231500	ERF
TraesCS1B01G233300	ERF
TraesCS1B01G235100	ERF
TraesCS1B01G236700	ERF
TraesCS1B01G243200	ERF
TraesCS1B01G256000	ERF
TraesCS1B01G273700	ERF
[truncated: 3,462 more rows]

## Sheet: Grain SE-TFs
Supplementary Table 9 Transcription factors (TFs) specially expressed in developmental wheat grain (SE-TFs).
Genes ID	TF family
TraesCS1D01G362500	AP2
TraesCS4A01G395400	AP2
TraesCS6B01G158800	AP2
TraesCS7D01G091100	AP2
TraesCS7A01G095100	AP2
TraesCS3A01G473600	ARR-B
TraesCS3A01G473800	ARR-B
TraesCS3B01G517000	ARR-B
TraesCS6B01G018400	ARR-B
TraesCS6B01G394700	ARR-B
TraesCS6B01G408800	ARR-B
TraesCS6B01G408900	ARR-B
TraesCS6D01G355500	ARR-B
TraesCS7A01G510300	ARR-B
TraesCS7A01G511100	ARR-B
TraesCS7A01G511300	ARR-B
TraesCS7B01G408700	ARR-B
TraesCS7B01G420900	ARR-B
TraesCS7B01G422000	ARR-B
TraesCS7B01G422100	ARR-B
TraesCS7B01G461400	ARR-B
TraesCS7D01G489600	ARR-B
TraesCS7D01G499600	ARR-B
TraesCS7D01G500600	ARR-B
TraesCSU01G040900	ARR-B
TraesCS6A01G012000	ARR-B
TraesCS7A01G502300	ARR-B
TraesCS7D01G525900	ARR-B
TraesCS1A01G252100	B3
TraesCS1B01G395700	B3
TraesCS2A01G009100	B3
TraesCS2A01G402100	B3
TraesCS2A01G474400	B3
TraesCS2B01G319900	B3
TraesCS2B01G321900	B3
TraesCS2B01G497900	B3
TraesCS2B01G498000	B3
TraesCS3A01G005300	B3
TraesCS3A01G284300	B3
TraesCS3A01G462000	B3
TraesCS3B01G348400	B3
TraesCS3D01G238900	B3
TraesCS4A01G170200	B3
TraesCS4B01G081900	B3
TraesCS4B01G164600	B3
TraesCS4B01G164700	B3
TraesCS5A01G066900	B3
TraesCS5A01G335800	B3
TraesCS5A01G387400	B3
TraesCS5B01G071900	B3
TraesCS5B01G441500	B3
TraesCS5D01G075900	B3
TraesCS5D01G078100	B3
TraesCS5D01G207700	B3
TraesCS6A01G217800	B3
TraesCS6B01G094300	B3
TraesCS6D01G080700	B3
TraesCS7A01G399500	B3
TraesCS7B01G364000	B3
TraesCS2A01G077500	B3
TraesCS2B01G589800	B3
TraesCS2D01G560000	B3
TraesCS3B01G452200	B3
TraesCS3D01G412800	B3
TraesCS4B01G072700	B3
TraesCS5A01G438700	B3
TraesCS5D01G411500	B3
TraesCS6D01G347900	B3
TraesCS6B01G368700	BES1
TraesCS1B01G112900	bHLH
TraesCS3A01G019000	bHLH
TraesCS4B01G397300	bHLH
TraesCS4B01G397400	bHLH
TraesCS5A01G489500	bHLH
TraesCS5A01G558500	bHLH
TraesCS5D01G204800	bHLH
TraesCSU01G029400	bHLH
TraesCS6A01G114100	bHLH
TraesCS3D01G365500	bZIP
TraesCS5A01G308400	bZIP
TraesCS1B01G343500	bZIP
TraesCS1D01G332200	bZIP
TraesCS3A01G372000	bZIP
TraesCS3A01G372100	bZIP
TraesCS3A01G372200	bZIP
TraesCS3B01G404200	bZIP
TraesCS3B01G404400	bZIP
TraesCS3D01G365000	bZIP
TraesCS1A01G128800	C2H2
TraesCS1A01G286100	C2H2
TraesCS1D01G125000	C2H2
TraesCS2A01G319400	C2H2
TraesCS2B01G337600	C2H2
TraesCS3A01G112400	C2H2
TraesCS3A01G115000	C2H2
TraesCS3B01G046000	C2H2
TraesCS3B01G134400	C2H2
TraesCS3B01G134500	C2H2
TraesCS3B01G560300	C2H2
TraesCS3D01G114500	C2H2
TraesCS3D01G117500	C2H2
TraesCS3D01G158900	C2H2
TraesCS4B01G296200	C2H2
TraesCS4B01G315700	C2H2
TraesCS5A01G360700	C2H2
TraesCS5D01G047400	C2H2
TraesCS5D01G354900	C2H2
TraesCS7A01G431800	C2H2
TraesCS7A01G431900	C2H2
TraesCS7A01G548900	C2H2
TraesCS7B01G424400	C2H2
TraesCS7D01G127300	C2H2
TraesCS7D01G397800	C2H2
TraesCS7D01G535200	C2H2
TraesCS3A01G497500	C2H2
TraesCS3B01G177900	C2H2
TraesCS3D01G505300	C2H2
TraesCS5D01G047200	C2H2
TraesCS7A01G226800	C2H2
TraesCS7A01G548300	C2H2
TraesCS7D01G227600	C2H2
TraesCS7D01G535100	C2H2
TraesCS1B01G444400	C3H
TraesCS3A01G128300	C3H
TraesCS3A01G128400	C3H
TraesCS3D01G129300	C3H
TraesCS2D01G117000	C3H
TraesCS5D01G341000	CO-like
TraesCS1D01G393200	CPP
TraesCS3A01G219300	CPP
TraesCS3A01G106500	Dof
TraesCS5A01G155900	Dof
TraesCS5B01G154100	Dof
TraesCS2A01G342500	EIL
TraesCS2A01G417100	ERF
TraesCS2B01G305500	ERF
TraesCS2B01G436100	ERF
TraesCS2B01G436200	ERF
TraesCS2B01G530800	ERF
TraesCS2D01G414500	ERF
TraesCS2D01G503100	ERF
TraesCS3D01G330100	ERF
TraesCS4A01G416000	ERF
TraesCS4D01G268700	ERF
TraesCS5B01G311700	ERF
TraesCS5D01G314900	ERF
TraesCS6A01G097500	ERF
TraesCS6A01G186400	ERF
TraesCS6A01G208700	ERF
TraesCS6A01G381200	ERF
TraesCS6B01G126700	ERF
TraesCS6B01G427100	ERF
TraesCS6B01G431100	ERF
TraesCS6D01G085000	ERF
TraesCS6D01G377000	ERF
TraesCS7A01G377400	ERF
TraesCS7B01G283900	ERF
TraesCS7B01G402900	ERF
TraesCS7B01G403000	ERF
TraesCS7B01G403100	ERF
TraesCS7B01G403200	ERF
TraesCS7D01G181900	ERF
TraesCS7D01G250800	ERF
TraesCS7D01G330500	ERF
TraesCS7D01G416300	ERF
TraesCSU01G183700	ERF
TraesCS1A01G223400	ERF
TraesCS1D01G225000	ERF
TraesCS1D01G244500	ERF
TraesCS2B01G529200	ERF
TraesCS5A01G523700	ERF
TraesCS6B01G125900	ERF
TraesCS6B01G126600	ERF
TraesCS6B01G237700	ERF
TraesCS6D01G084200	ERF
TraesCS6D01G084900	ERF
TraesCS7A01G250800	ERF
TraesCS7A01G250900	ERF
TraesCS7B01G140300	ERF
TraesCS7D01G250700	ERF
TraesCS1B01G198200	FAR1
TraesCS2B01G497100	FAR1
TraesCS2B01G589200	FAR1
TraesCS2D01G274500	FAR1
TraesCS2D01G377300	FAR1
TraesCS3B01G243100	FAR1
TraesCS3B01G420800	FAR1
TraesCS3B01G453900	FAR1
TraesCS3B01G473500	FAR1
TraesCS3D01G335400	FAR1
TraesCS4A01G068000	FAR1
TraesCS4A01G374800	FAR1
TraesCS4A01G374900	FAR1
TraesCS4B01G141900	FAR1
TraesCS4B01G144500	FAR1
TraesCS4B01G267100	FAR1
TraesCS4D01G090700	FAR1
TraesCS4D01G216500	FAR1
TraesCS5A01G102100	FAR1
TraesCS5A01G104700	FAR1
TraesCS5A01G195300	FAR1
TraesCS5A01G364800	FAR1
TraesCS5A01G506700	FAR1
TraesCS5B01G113100	FAR1
TraesCS5B01G229700	FAR1
TraesCS5B01G470800	FAR1
TraesCS6A01G267900	FAR1
TraesCS6A01G297600	FAR1
TraesCS6B01G173600	FAR1
TraesCS6B01G260600	FAR1
TraesCS6D01G095900	FAR1
TraesCS6D01G206500	FAR1
TraesCS6D01G226600	FAR1
TraesCS6D01G326900	FAR1
TraesCS7A01G439000	FAR1
TraesCS7B01G043300	FAR1
TraesCS7B01G256400	FAR1
TraesCS7D01G441300	FAR1
TraesCSU01G067100	FAR1
TraesCS3B01G450800	FAR1
TraesCS4B01G136900	G2-like
TraesCS6A01G371700	G2-like
TraesCS6B01G270800	G2-like
TraesCS7A01G411000	G2-like
TraesCS7A01G539600	G2-like
TraesCS2A01G520600	GATA
TraesCS2A01G561400	GATA
TraesCS2B01G618400	GATA
TraesCS4A01G221100	GATA
TraesCS4D01G095700	GATA
TraesCS1A01G030300	GRAS
TraesCS2A01G532900	GRAS
TraesCS2D01G095300	GRAS
TraesCS4B01G133000	GRAS
TraesCS4B01G342800	GRAS
TraesCS4D01G338800	GRAS
TraesCS5A01G506000	GRAS
TraesCS5A01G506100	GRAS
TraesCS1A01G413800	GRAS
TraesCS1B01G443800	GRAS
TraesCS1D01G421200	GRAS
TraesCS4A01G185900	GRAS
TraesCS3B01G138400	HB-other
TraesCS3B01G138600	HB-other
TraesCS3D01G121400	HB-other
TraesCS3D01G121500	HB-other
TraesCS4B01G227900	HB-other
TraesCS4D01G228800	HB-other
TraesCS6B01G096600	HB-other
TraesCS7A01G215300	HB-other
TraesCS7A01G215400	HB-other
TraesCS7D01G217200	HB-other
TraesCSU01G150000	HB-other
TraesCSU01G244000	HB-other
TraesCS1A01G004500	HB-other
TraesCS1A01G004600	HB-other
TraesCS6A01G420600	HB-other
TraesCS6A01G420800	HB-other
TraesCS6B01G467500	HB-other
TraesCS6B01G467600	HB-other
TraesCS6D01G404900	HB-other
TraesCS7A01G168000	HB-other
TraesCS7A01G168100	HB-other
TraesCS7B01G072800	HB-other
TraesCS7D01G169000	HB-other
TraesCS3B01G331200	HD-ZIP
TraesCS5A01G330200	HD-ZIP
TraesCS5B01G330300	HD-ZIP
TraesCS3A01G325800	HD-ZIP
TraesCS3B01G354900	HD-ZIP
TraesCS4D01G082600	HD-ZIP
TraesCS3A01G393200	HSF
TraesCS3D01G386000	HSF
TraesCS1A01G222300	LBD
TraesCS3B01G553000	LBD
TraesCS4D01G001700	LBD
TraesCS7B01G195100	LBD
TraesCS7D01G229900	LBD
TraesCS5B01G002400	MIKC_MADS
TraesCS5D01G002200	MIKC_MADS
TraesCS6B01G159400	MIKC_MADS
TraesCS7A01G111900	MIKC_MADS
TraesCS7D01G106900	MIKC_MADS
TraesCS1D01G310700	M-type_MADS
TraesCS2B01G146100	M-type_MADS
TraesCS2D01G128000	M-type_MADS
TraesCS2D01G150900	M-type_MADS
TraesCS3A01G312600	M-type_MADS
TraesCS4A01G403600	M-type_MADS
TraesCS4B01G023300	M-type_MADS
TraesCS4D01G021100	M-type_MADS
TraesCS6A01G138300	M-type_MADS
TraesCS6B01G369100	M-type_MADS
TraesCS6B01G391600	M-type_MADS
TraesCS6B01G391700	M-type_MADS
TraesCS6B01G392600	M-type_MADS
TraesCS6D01G024300	M-type_MADS
TraesCS6D01G341700	M-type_MADS
TraesCS7A01G142600	M-type_MADS
TraesCS7A01G398800	M-type_MADS
TraesCS7B01G021100	M-type_MADS
TraesCS7B01G043000	M-type_MADS
TraesCS7B01G295200	M-type_MADS
TraesCS7B01G483300	M-type_MADS
TraesCS7B01G484100	M-type_MADS
TraesCS7D01G143800	M-type_MADS
TraesCS7D01G548500	M-type_MADS
TraesCS7D01G550600	M-type_MADS
TraesCS7D01G552400	M-type_MADS
TraesCS6A01G358900	M-type_MADS
TraesCS1A01G094300	MYB
TraesCS1A01G155300	MYB
TraesCS1B01G097500	MYB
TraesCS1B01G125900	MYB
TraesCS1B01G172500	MYB
TraesCS1D01G106600	MYB
TraesCS1D01G154000	MYB
TraesCS3A01G307700	MYB
TraesCS3B01G400500	MYB
TraesCS3D01G133000	MYB
TraesCS3D01G361700	MYB
TraesCS3D01G468400	MYB
TraesCS7D01G446700	MYB
TraesCS1A01G096800	MYB
TraesCS1B01G122500	MYB
TraesCS3B01G400200	MYB
TraesCS3D01G361600	MYB
TraesCS4A01G006100	MYB
TraesCS4D01G297900	MYB
TraesCS1B01G283000	MYB_related
TraesCS1B01G374300	MYB_related
TraesCS1B01G435100	MYB_related
TraesCS1D01G362000	MYB_related
TraesCS2D01G567700	MYB_related
TraesCS3D01G033100	MYB_related
TraesCS4A01G383900	MYB_related
TraesCS5D01G385000	MYB_related
TraesCS7A01G121100	MYB_related
TraesCS7A01G135400	MYB_related
TraesCS7A01G399700	MYB_related
TraesCS7A01G399800	MYB_related
TraesCS7B01G019200	MYB_related
TraesCS7B01G019400	MYB_related
TraesCS7B01G093600	MYB_related
TraesCS7B01G204900	MYB_related
TraesCS7D01G108000	MYB_related
TraesCS7D01G108100	MYB_related
TraesCS7D01G118600	MYB_related
TraesCS7D01G135300	MYB_related
TraesCS7D01G135500	MYB_related
TraesCS1A01G357600	MYB_related
TraesCS2B01G617700	MYB_related
TraesCS3D01G241200	MYB_related
TraesCS7A01G135000	MYB_related
TraesCS7A01G135100	MYB_related
TraesCS7A01G135200	MYB_related
TraesCS7B01G036700	MYB_related
TraesCS7D01G135000	MYB_related
TraesCS7D01G135200	MYB_related
TraesCS7D01G135700	MYB_related
TraesCS7D01G189800	MYB_related
TraesCS2A01G328200	NAC
TraesCS2A01G328400	NAC
TraesCS2A01G561700	NAC
TraesCS2D01G334300	NAC
TraesCS2D01G334500	NAC
TraesCS2D01G334600	NAC
TraesCS5B01G243300	NAC
TraesCS6A01G307200	NAC
TraesCS6B01G335700	NAC
TraesCS6D01G286300	NAC
TraesCS7A01G152400	NAC
TraesCS7D01G189900	NAC
TraesCSU01G120000	NAC
TraesCS2A01G325900	NAC
TraesCS2A01G326600	NAC
TraesCS2B01G355300	NAC
TraesCS2B01G359200	NAC
TraesCS2D01G334400	NAC
TraesCS2D01G336300	NAC
TraesCS3A01G077900	NAC
TraesCS3B01G092800	NAC
TraesCS3B01G092900	NAC
TraesCS3D01G078500	NAC
TraesCS5A01G245900	NAC
TraesCS7A01G152500	NAC
TraesCS7A01G189200	NAC
TraesCS7A01G194700	NAC
TraesCS7A01G569300	NAC
TraesCS7B01G056300	NAC
TraesCS7B01G094000	NAC
TraesCS7B01G100300	NAC
TraesCS7B01G489500	NAC
TraesCS7D01G154200	NAC
TraesCS7D01G196300	NAC
TraesCS7D01G543400	NAC
TraesCS7D01G543500	NAC
TraesCS6B01G316600	NF-YB
TraesCS6D01G268000	NF-YB
TraesCS7A01G214600	NF-YB
TraesCS7B01G122000	NF-YB
TraesCS7D01G216700	NF-YB
TraesCS6D01G268200	NF-YB
TraesCS7A01G214500	NF-YB
TraesCS7A01G214800	NF-YB
TraesCS7A01G214900	NF-YB
TraesCS7B01G121800	NF-YB
TraesCS7D01G216600	NF-YB
TraesCS7A01G474800	NF-YC
TraesCS7B01G376500	NF-YC
TraesCS6A01G307500	Nin-like
TraesCS3A01G116600	Trihelix
TraesCS1D01G406900	WOX
TraesCS3A01G073500	WOX
TraesCS3A01G358100	WOX
TraesCS3B01G391100	WOX
TraesCS3D01G073300	WOX
TraesCS3D01G352500	WOX
TraesCS3A01G358400	WOX
TraesCS3D01G352600	WOX
TraesCS5D01G097400	WOX
TraesCS1B01G455000	WRKY
TraesCS4D01G320200	WRKY
TraesCS7B01G136400	WRKY
TraesCSU01G001200	WRKY
TraesCS3A01G448000	ZF-HD
TraesCS3A01G448100	ZF-HD

## Sheet: Grain DE-TFs
Supplementary Table 9 Transcription factors (TFs) differentially expressed during wheat grain development (DE-TFs) and their expression trends.
Genes ID	TF family	Expression profile*1	Group*2
TraesCS7A01G095100	AP2	16	group3
TraesCS1A01G058400	AP2	15	group1
TraesCS1B01G076300	AP2	15	group1
TraesCS1D01G059200	AP2	15	group1
TraesCS2A01G505600	AP2	6	group3
TraesCS2B01G534000	AP2	6	group3
TraesCS2D01G506500	AP2	6	group3
TraesCS3B01G368400	AP2	2	group2
TraesCS4A01G011600	AP2	17	group1
TraesCS4A01G123800	AP2	11	group3
TraesCS4B01G180600	AP2	11	group3
TraesCS4B01G292900	AP2	6	group3
TraesCS4D01G182100	AP2	11	group3
TraesCS4D01G291300	AP2	2	group2
TraesCS5A01G221600	AP2	0	group2
TraesCS6A01G306300	AP2	15	group1
TraesCS6B01G334700	AP2	15	group1
TraesCS6D01G285400	AP2	15	group1
TraesCS7A01G292900	AP2	15	group1
TraesCS1A01G156600	ARF	11	group3
TraesCS1A01G396400	ARF	12	group3
TraesCS1B01G173700	ARF	8	group2
TraesCS1B01G347900	ARF	8	group2
TraesCS1D01G155100	ARF	8	group2
TraesCS1D01G337400	ARF	11	group3
TraesCS2A01G547800	ARF	0	group2
TraesCS2B01G397300	ARF	8	group2
TraesCS2B01G578500	ARF	1	group3
TraesCS2D01G376600	ARF	8	group2
TraesCS3A01G159200	ARF	15	group1
TraesCS3A01G292400	ARF	14	group3
TraesCS3A01G449300	ARF	15	group1
TraesCS3B01G190100	ARF	14	group3
TraesCS3B01G327000	ARF	15	group1
TraesCS3D01G166700	ARF	15	group1
TraesCS3D01G292100	ARF	15	group1
TraesCS5D01G045700	ARF	11	group3
TraesCS6A01G138600	ARF	9	group1
TraesCS6A01G222300	ARF	8	group2
TraesCS6B01G167100	ARF	9	group1
TraesCS6B01G258800	ARF	14	group3
TraesCS7A01G160800	ARF	2	group2
TraesCS7A01G446900	ARF	0	group2
TraesCS7B01G138900	ARF	15	group1
TraesCS7B01G346700	ARF	0	group2
TraesCS7B01G363100	ARF	14	group3
TraesCS7D01G161900	ARF	2	group2
TraesCS7D01G436800	ARF	0	group2
TraesCS7D01G463000	ARF	14	group3
TraesCS6A01G012000	ARR-B	8	group2
TraesCS7A01G502300	ARR-B	11	group3
TraesCS7D01G525900	ARR-B	15	group1
TraesCS4B01G240100	ARR-B	14	group3
TraesCS6A01G011800	ARR-B	15	group1
TraesCS6A01G011900	ARR-B	14	group3
TraesCS6A01G146200	ARR-B	3	group3
TraesCS6B01G174400	ARR-B	6	group3
TraesCS6D01G014700	ARR-B	14	group3
TraesCS6D01G014900	ARR-B	14	group3
TraesCS6D01G135500	ARR-B	6	group3
TraesCS2A01G077500	B3	8	group2
TraesCS2B01G589800	B3	15	group1
TraesCS2D01G560000	B3	15	group1
TraesCS3B01G452200	B3	15	group1
TraesCS3D01G412800	B3	15	group1
TraesCS4B01G072700	B3	17	group1
TraesCS5A01G438700	B3	7	group3
TraesCS5D01G411500	B3	15	group1
TraesCS6D01G347900	B3	15	group1
TraesCS1A01G039100	B3	15	group1
TraesCS1B01G051600	B3	15	group1
TraesCS1D01G040700	B3	15	group1
TraesCS1D01G302100	B3	2	group2
TraesCS2A01G105600	B3	12	group3
TraesCS2A01G394700	B3	2	group2
TraesCS2A01G465700	B3	0	group2
TraesCS2A01G554300	B3	15	group1
TraesCS2B01G178300	B3	0	group2
TraesCS2B01G487800	B3	0	group2
TraesCS2D01G281900	B3	9	group1
TraesCS2D01G392400	B3	0	group2
TraesCS2D01G466100	B3	0	group2
TraesCS3A01G223800	B3	15	group1
TraesCS3A01G405100	B3	2	group2
TraesCS3A01G417300	B3	15	group1
TraesCS3B01G278000	B3	15	group1
TraesCS3B01G438800	B3	5	group3
TraesCS3D01G249100	B3	15	group1
TraesCS3D01G285600	B3	2	group2
TraesCS3D01G400500	B3	2	group2
TraesCS4A01G053000	B3	0	group2
TraesCS4A01G055500	B3	8	group2
TraesCS4A01G055700	B3	0	group2
TraesCS4A01G214700	B3	14	group3
TraesCS4A01G241900	B3	9	group1
TraesCS4A01G357900	B3	14	group3
TraesCS4A01G358000	B3	8	group2
TraesCS4A01G426200	B3	2	group2
TraesCS4B01G073200	B3	9	group1
TraesCS4B01G073600	B3	0	group2
TraesCS4B01G101400	B3	15	group1
TraesCS4B01G251500	B3	0	group2
TraesCS4D01G071900	B3	9	group1
TraesCS4D01G098100	B3	15	group1
TraesCS4D01G249200	B3	0	group2
TraesCS4D01G251500	B3	0	group2
TraesCS4D01G299700	B3	12	group3
TraesCS5A01G298100	B3	0	group2
TraesCS5A01G363800	B3	1	group3
TraesCS5A01G516600	B3	2	group2
TraesCS5B01G095900	B3	15	group1
TraesCS5B01G297100	B3	0	group2
TraesCS5B01G392500	B3	0	group2
TraesCS5B01G495900	B3	15	group1
TraesCS5D01G304900	B3	0	group2
TraesCS5D01G397300	B3	15	group1
TraesCS6D01G384000	B3	0	group2
TraesCS7A01G329600	B3	14	group3
TraesCSU01G075300	B3	11	group3
TraesCSU01G254800	B3	0	group2
TraesCS4A01G074300	BBR-BPC	15	group1
TraesCS2A01G187800	BES1	0	group2
TraesCS2B01G219300	BES1	8	group2
TraesCS2D01G199900	BES1	0	group2
TraesCS3A01G139000	BES1	2	group2
TraesCS3B01G156600	BES1	2	group2
TraesCS3D01G139300	BES1	2	group2
TraesCS6A01G338000	BES1	15	group1
TraesCS6B01G116400	BES1	15	group1
TraesCS7D01G368000	BES1	16	group3
TraesCS6A01G114100	bHLH	15	group1
TraesCS1A01G083000	bHLH	0	group2
TraesCS1A01G102400	bHLH	14	group3
TraesCS1A01G110400	bHLH	8	group2
TraesCS1A01G193200	bHLH	0	group2
TraesCS1B01G100400	bHLH	0	group2
TraesCS1B01G129200	bHLH	0	group2
TraesCS1B01G208000	bHLH	0	group2
TraesCS1D01G084200	bHLH	2	group2
TraesCS1D01G094200	bHLH	14	group3
TraesCS1D01G196900	bHLH	0	group2
TraesCS2A01G215600	bHLH	15	group1
TraesCS2A01G271700	bHLH	2	group2
TraesCS2A01G281200	bHLH	0	group2
TraesCS2A01G448800	bHLH	5	group3
TraesCS2B01G183300	bHLH	16	group3
TraesCS2B01G240600	bHLH	15	group1
TraesCS2B01G289900	bHLH	1	group3
TraesCS2D01G163900	bHLH	15	group1
TraesCS2D01G221200	bHLH	15	group1
TraesCS2D01G254400	bHLH	15	group1
TraesCS2D01G270000	bHLH	8	group2
TraesCS2D01G270300	bHLH	1	group3
TraesCS2D01G448000	bHLH	5	group3
TraesCS2D01G461700	bHLH	17	group1
TraesCS3A01G000600	bHLH	2	group2
TraesCS3A01G204800	bHLH	2	group2
TraesCS3A01G252900	bHLH	2	group2
TraesCS3A01G395000	bHLH	2	group2
TraesCS3A01G442200	bHLH	15	group1
TraesCS3B01G003500	bHLH	2	group2
TraesCS3B01G003700	bHLH	0	group2
TraesCS3B01G120200	bHLH	4	group3
TraesCS3B01G284800	bHLH	2	group2
TraesCS3B01G288700	bHLH	0	group2
TraesCS3B01G426900	bHLH	0	group2
TraesCS3B01G457400	bHLH	8	group2
TraesCS3B01G476000	bHLH	15	group1
TraesCS3D01G008900	bHLH	4	group3
TraesCS3D01G009200	bHLH	2	group2
TraesCS3D01G105100	bHLH	0	group2
TraesCS3D01G253700	bHLH	2	group2
TraesCS3D01G388700	bHLH	0	group2
TraesCS3D01G434900	bHLH	15	group1
TraesCS4A01G028900	bHLH	15	group1
TraesCS4A01G100700	bHLH	8	group2
TraesCS4A01G257900	bHLH	2	group2
TraesCS4A01G263300	bHLH	1	group3
TraesCS4B01G051500	bHLH	1	group3
TraesCS4B01G056600	bHLH	2	group2
TraesCS4B01G059000	bHLH	14	group3
TraesCS4B01G114800	bHLH	15	group1
TraesCS4B01G203700	bHLH	0	group2
TraesCS4B01G276900	bHLH	15	group1
TraesCS4B01G304500	bHLH	0	group2
TraesCS4B01G332000	bHLH	2	group2
TraesCS4B01G347100	bHLH	0	group2
TraesCS4D01G051600	bHLH	1	group3
TraesCS4D01G056900	bHLH	2	group2
TraesCS4D01G112100	bHLH	15	group1
TraesCS4D01G204700	bHLH	0	group2
TraesCS4D01G235900	bHLH	2	group2
TraesCS4D01G275500	bHLH	15	group1
TraesCS4D01G302700	bHLH	0	group2
TraesCS4D01G329100	bHLH	0	group2
TraesCS4D01G342000	bHLH	0	group2
TraesCS5A01G225700	bHLH	0	group2
TraesCS5A01G250600	bHLH	2	group2
TraesCS5A01G264800	bHLH	1	group3
TraesCS5A01G380900	bHLH	1	group3
TraesCS5A01G503500	bHLH	8	group2
TraesCS5A01G515800	bHLH	0	group2
TraesCS5B01G013000	bHLH	2	group2
TraesCS5B01G245900	bHLH	6	group3
TraesCS5B01G264300	bHLH	2	group2
TraesCS5B01G384500	bHLH	2	group2
TraesCS5B01G402200	bHLH	0	group2
TraesCS5D01G252300	bHLH	2	group2
TraesCS5D01G255100	bHLH	17	group1
TraesCS5D01G313500	bHLH	3	group3
TraesCS5D01G390700	bHLH	1	group3
TraesCS5D01G406900	bHLH	2	group2
TraesCS6A01G045100	bHLH	15	group1
TraesCS6A01G288100	bHLH	2	group2
TraesCS6A01G315700	bHLH	7	group3
TraesCS6A01G373500	bHLH	0	group2
TraesCS6B01G060700	bHLH	15	group1
TraesCS6B01G142000	bHLH	14	group3
TraesCS6B01G411300	bHLH	2	group2
TraesCS6D01G051600	bHLH	15	group1
TraesCS6D01G294900	bHLH	0	group2
TraesCS6D01G341200	bHLH	8	group2
TraesCS6D01G357700	bHLH	2	group2
TraesCS7A01G157700	bHLH	15	group1
TraesCS7A01G256200	bHLH	0	group2
TraesCS7A01G307700	bHLH	8	group2
TraesCS7A01G311800	bHLH	0	group2
TraesCS7A01G543300	bHLH	2	group2
TraesCS7B01G062100	bHLH	15	group1
TraesCS7B01G152800	bHLH	0	group2
TraesCS7B01G208000	bHLH	8	group2
TraesCS7B01G211600	bHLH	8	group2
TraesCS7B01G265900	bHLH	0	group2
TraesCS7B01G465400	bHLH	1	group3
TraesCS7D01G158300	bHLH	15	group1
TraesCS7D01G257000	bHLH	8	group2
TraesCS7D01G397300	bHLH	2	group2
TraesCS7D01G529200	bHLH	2	group2
TraesCS1B01G343500	bZIP	15	group1
TraesCS1D01G332200	bZIP	15	group1
TraesCS3A01G372000	bZIP	15	group1
TraesCS3A01G372100	bZIP	15	group1
TraesCS3A01G372200	bZIP	15	group1
TraesCS3B01G404200	bZIP	15	group1
TraesCS3B01G404400	bZIP	15	group1
TraesCS3D01G365000	bZIP	15	group1
TraesCS1A01G072600	bZIP	2	group2
TraesCS1A01G186000	bZIP	2	group2
TraesCS1A01G258100	bZIP	15	group1
TraesCS1A01G273000	bZIP	14	group3
TraesCS1A01G306300	bZIP	15	group1
TraesCS1A01G329900	bZIP	15	group1
TraesCS1B01G091500	bZIP	0	group2
TraesCS1B01G127400	bZIP	4	group3
TraesCS1B01G193800	bZIP	0	group2
TraesCS1B01G268500	bZIP	15	group1
TraesCS1B01G282800	bZIP	15	group1
TraesCS1B01G317100	bZIP	15	group1
TraesCS1D01G191000	bZIP	2	group2
TraesCS1D01G257400	bZIP	15	group1
TraesCS1D01G273100	bZIP	14	group3
TraesCS1D01G306000	bZIP	16	group3
TraesCS2A01G097500	bZIP	11	group3
TraesCS2A01G099400	bZIP	5	group3
TraesCS2A01G105700	bZIP	2	group2
TraesCS2A01G352100	bZIP	14	group3
TraesCS2A01G467100	bZIP	0	group2
TraesCS2A01G526300	bZIP	8	group2
TraesCS2B01G489900	bZIP	0	group2
TraesCS2D01G467100	bZIP	0	group2
TraesCS3A01G128900	bZIP	2	group2
TraesCS3A01G131900	bZIP	0	group2
TraesCS3A01G190700	bZIP	15	group1
TraesCS3A01G371800	bZIP	15	group1
TraesCS3A01G371900	bZIP	15	group1
TraesCS3B01G404300	bZIP	15	group1
TraesCS3B01G404600	bZIP	15	group1
TraesCS3D01G148200	bZIP	1	group3
TraesCS3D01G327600	bZIP	9	group1
TraesCS3D01G364900	bZIP	15	group1
TraesCS4A01G183400	bZIP	15	group1
TraesCS4A01G198100	bZIP	15	group1
TraesCS4B01G117400	bZIP	15	group1
TraesCS4B01G320400	bZIP	14	group3
TraesCS4D01G115200	bZIP	15	group1
TraesCS4D01G129900	bZIP	15	group1
TraesCS4D01G316900	bZIP	14	group3
TraesCS5A01G057500	bZIP	15	group1
TraesCS5A01G174200	bZIP	15	group1
TraesCS5A01G265600	bZIP	15	group1
TraesCS5A01G491600	bZIP	14	group3
TraesCS5B01G059200	bZIP	15	group1
TraesCS5B01G235600	bZIP	15	group1
TraesCS5B01G265300	bZIP	15	group1
TraesCS5B01G301900	bZIP	0	group2
TraesCS5D01G025800	bZIP	14	group3
TraesCS5D01G068800	bZIP	15	group1
TraesCS5D01G178800	bZIP	15	group1
TraesCS5D01G244500	bZIP	15	group1
TraesCS5D01G273500	bZIP	15	group1
TraesCS5D01G473000	bZIP	15	group1
TraesCS6A01G096300	bZIP	12	group3
TraesCS6B01G124700	bZIP	12	group3
TraesCS6B01G209600	bZIP	14	group3
TraesCS6B01G364000	bZIP	0	group2
TraesCS6D01G087400	bZIP	12	group3
TraesCS6D01G167800	bZIP	15	group1
TraesCS6D01G312800	bZIP	2	group2
TraesCS7A01G170600	bZIP	15	group1
TraesCS7A01G207100	bZIP	14	group3
TraesCS7A01G268700	bZIP	14	group3
TraesCS7A01G398400	bZIP	8	group2
TraesCS7A01G488600	bZIP	3	group3
TraesCS7B01G075600	bZIP	15	group1
TraesCS7B01G299200	bZIP	8	group2
TraesCS7B01G391800	bZIP	3	group3
TraesCS7B01G422600	bZIP	2	group2
TraesCS7D01G171300	bZIP	15	group1
TraesCS7D01G269300	bZIP	14	group3
TraesCS7D01G392800	bZIP	8	group2
TraesCS7D01G501500	bZIP	2	group2
TraesCS7D01G501600	bZIP	2	group2
TraesCSU01G019200	bZIP	11	group3
TraesCS3A01G497500	C2H2	0	group2
TraesCS3B01G177900	C2H2	2	group2
TraesCS3D01G505300	C2H2	0	group2
TraesCS5D01G047200	C2H2	15	group1
TraesCS7A01G226800	C2H2	15	group1
TraesCS7A01G548300	C2H2	15	group1
TraesCS7D01G227600	C2H2	15	group1
TraesCS7D01G535100	C2H2	14	group3
TraesCS1A01G018900	C2H2	14	group3
TraesCS1A01G445700	C2H2	11	group3
TraesCS1B01G022700	C2H2	15	group1
TraesCS1D01G454400	C2H2	11	group3
TraesCS2A01G181200	C2H2	8	group2
TraesCS2A01G403200	C2H2	15	group1
TraesCS2B01G207800	C2H2	14	group3
TraesCS2B01G421100	C2H2	15	group1
TraesCS2B01G431800	C2H2	8	group2
TraesCS2D01G004200	C2H2	0	group2
TraesCS2D01G189100	C2H2	14	group3
TraesCS2D01G400300	C2H2	15	group1
TraesCS3A01G356600	C2H2	5	group3
TraesCS3A01G371700	C2H2	5	group3
TraesCS3B01G237700	C2H2	0	group2
TraesCS3B01G389400	C2H2	3	group3
TraesCS3B01G404000	C2H2	2	group2
TraesCS3B01G450300	C2H2	11	group3
TraesCS3D01G209800	C2H2	1	group3
TraesCS3D01G350700	C2H2	6	group3
TraesCS3D01G364800	C2H2	3	group3
TraesCS4A01G041400	C2H2	2	group2
TraesCS4A01G074700	C2H2	0	group2
TraesCS4A01G236000	C2H2	5	group3
TraesCS4A01G238000	C2H2	10	group3
TraesCS4A01G310700	C2H2	14	group3
TraesCS4B01G079000	C2H2	2	group2
TraesCS4B01G230800	C2H2	0	group2
TraesCS4B01G262400	C2H2	0	group2
TraesCS4D01G232000	C2H2	2	group2
TraesCS4D01G262500	C2H2	2	group2
TraesCS4D01G269600	C2H2	2	group2
TraesCS4D01G314000	C2H2	15	group1
TraesCS5A01G040300	C2H2	15	group1
TraesCS5A01G106000	C2H2	15	group1
TraesCS5A01G233700	C2H2	16	group3
TraesCS5A01G356100	C2H2	14	group3
TraesCS5A01G401200	C2H2	2	group2
TraesCS5A01G477100	C2H2	3	group3
TraesCS5A01G477300	C2H2	2	group2
TraesCS5A01G477400	C2H2	2	group2
TraesCS5A01G477500	C2H2	3	group3
TraesCS5A01G477600	C2H2	5	group3
TraesCS5A01G477800	C2H2	2	group2
TraesCS5A01G477900	C2H2	2	group2
TraesCS5A01G478100	C2H2	2	group2
TraesCS5A01G478200	C2H2	2	group2
TraesCS5B01G110600	C2H2	14	group3
TraesCS5B01G114500	C2H2	15	group1
TraesCS5B01G358600	C2H2	14	group3
TraesCS5B01G363400	C2H2	8	group2
TraesCS5B01G406000	C2H2	2	group2
TraesCS5B01G490400	C2H2	5	group3
TraesCS5B01G490500	C2H2	5	group3
TraesCS5B01G490600	C2H2	2	group2
TraesCS5B01G490700	C2H2	1	group3
TraesCS5B01G490800	C2H2	5	group3
TraesCS5B01G490900	C2H2	3	group3
TraesCS5B01G491200	C2H2	5	group3
TraesCS5B01G491300	C2H2	3	group3
TraesCS5D01G026400	C2H2	5	group3
TraesCS5D01G116700	C2H2	15	group1
TraesCS5D01G124200	C2H2	15	group1
TraesCS5D01G364900	C2H2	16	group3
TraesCS5D01G411400	C2H2	2	group2
TraesCS5D01G490700	C2H2	3	group3
TraesCS5D01G490800	C2H2	1	group3
TraesCS5D01G491000	C2H2	2	group2
TraesCS5D01G491100	C2H2	2	group2
TraesCS5D01G491200	C2H2	1	group3
TraesCS5D01G491400	C2H2	3	group3
TraesCS5D01G491500	C2H2	3	group3
TraesCS5D01G491600	C2H2	1	group3
TraesCS6B01G230700	C2H2	15	group1
TraesCS6B01G276100	C2H2	14	group3
TraesCS6D01G230800	C2H2	14	group3
TraesCS7A01G160700	C2H2	1	group3
TraesCS7A01G219000	C2H2	0	group2
TraesCS7A01G276700	C2H2	4	group3
TraesCS7A01G548500	C2H2	15	group1
TraesCS7A01G548800	C2H2	15	group1
TraesCS7B01G065700	C2H2	5	group3
TraesCS7B01G174400	C2H2	8	group2
TraesCS7B01G472000	C2H2	14	group3
TraesCS7B01G472100	C2H2	15	group1
TraesCS7D01G223100	C2H2	11	group3
TraesCSU01G012300	C2H2	12	group3
TraesCSU01G075000	C2H2	3	group3
TraesCS2D01G117000	C3H	15	group1
TraesCS1A01G069600	C3H	2	group2
TraesCS1A01G114400	C3H	11	group3
TraesCS1A01G414300	C3H	15	group1
TraesCS1B01G480400	C3H	4	group3
TraesCS1D01G072200	C3H	2	group2
TraesCS1D01G349200	C3H	17	group1
TraesCS1D01G421700	C3H	14	group3
TraesCS2A01G039200	C3H	14	group3
TraesCS2A01G307700	C3H	14	group3
TraesCS2A01G547900	C3H	15	group1
TraesCS2B01G051800	C3H	12	group3
TraesCS2B01G227500	C3H	8	group2
TraesCS2B01G578700	C3H	15	group1
TraesCS2D01G488300	C3H	12	group3
TraesCS3A01G107200	C3H	6	group3
TraesCS3A01G128100	C3H	0	group2
TraesCS3A01G178700	C3H	14	group3
TraesCS3A01G353200	C3H	14	group3
TraesCS3B01G147400	C3H	0	group2
TraesCS3B01G206400	C3H	14	group3
TraesCS3B01G385900	C3H	14	group3
TraesCS3D01G109300	C3H	6	group3
TraesCS3D01G129200	C3H	8	group2
TraesCS3D01G231200	C3H	15	group1
TraesCS3D01G347300	C3H	14	group3
TraesCS3D01G418400	C3H	16	group3
TraesCS4A01G276700	C3H	15	group1
TraesCS5A01G192000	C3H	15	group1
TraesCS5D01G198900	C3H	12	group3
TraesCS6A01G340600	C3H	15	group1
TraesCS6A01G417600	C3H	13	group3
TraesCS6B01G372100	C3H	15	group1
TraesCS6D01G321200	C3H	15	group1
TraesCS7A01G228200	C3H	15	group1
TraesCS7A01G402300	C3H	11	group3
TraesCS7A01G415100	C3H	14	group3
TraesCS7A01G452300	C3H	14	group3
TraesCS7A01G461800	C3H	14	group3
TraesCS7B01G187100	C3H	14	group3
TraesCS7B01G302400	C3H	12	group3
TraesCS7B01G352100	C3H	14	group3
TraesCS7B01G363200	C3H	14	group3
TraesCS7D01G396100	C3H	14	group3
TraesCS7D01G408300	C3H	14	group3
TraesCS7D01G441200	C3H	14	group3
TraesCS7D01G450100	C3H	14	group3
TraesCS2D01G282800	CAMTA	16	group3
TraesCS3D01G426700	CAMTA	2	group2
TraesCS2A01G353900	CO-like	14	group3
TraesCS2B01G372000	CO-like	11	group3
TraesCS4A01G268500	CO-like	0	group2
TraesCS4B01G045700	CO-like	0	group2
TraesCS4D01G046200	CO-like	0	group2
TraesCS5A01G166100	CO-like	11	group3
TraesCS5B01G163500	CO-like	8	group2
TraesCS5D01G170700	CO-like	11	group3
TraesCS6A01G293200	CO-like	0	group2
TraesCS6B01G179000	CO-like	5	group3
TraesCS6D01G140900	CO-like	3	group3
TraesCS7A01G206200	CO-like	0	group2
TraesCS7A01G497200	CO-like	8	group2
TraesCS7B01G113400	CO-like	0	group2
TraesCS7D01G209000	CO-like	0	group2
TraesCS1A01G327100	CPP	14	group3
TraesCS1B01G340500	CPP	14	group3
TraesCS1D01G329200	CPP	14	group3
TraesCS3A01G304800	CPP	15	group1
TraesCS3B01G331700	CPP	15	group1
TraesCS3D01G297000	CPP	12	group3
TraesCS5A01G053800	CPP	15	group1
TraesCS5B01G062400	CPP	15	group1
TraesCS5D01G065300	CPP	15	group1
TraesCS2A01G348900	DBB	11	group3
TraesCS2A01G366100	DBB	0	group2
TraesCS2D01G347300	DBB	8	group2
TraesCS3A01G139300	DBB	2	group2
TraesCS3B01G156900	DBB	2	group2
TraesCS3D01G139600	DBB	2	group2
TraesCS5A01G317100	DBB	15	group1
TraesCS5B01G317700	DBB	15	group1
TraesCS5D01G323400	DBB	15	group1
TraesCS6A01G216400	DBB	14	group3
TraesCS6A01G239300	DBB	5	group3
TraesCS7A01G108400	DBB	14	group3
TraesCS7D01G103300	DBB	14	group3
TraesCS5A01G155900	Dof	15	group1
TraesCS5B01G154100	Dof	15	group1
TraesCS1A01G275000	Dof	0	group2
TraesCS1B01G284300	Dof	0	group2
TraesCS1B01G347400	Dof	15	group1
TraesCS1D01G336600	Dof	15	group1
TraesCS2A01G100800	Dof	15	group1
TraesCS2A01G591000	Dof	8	group2
TraesCS2A01G591200	Dof	0	group2
TraesCS2B01G118000	Dof	15	group1
TraesCS2B01G592600	Dof	8	group2
TraesCS2B01G592700	Dof	0	group2
TraesCS2B01G592800	Dof	4	group3
TraesCS2B01G592900	Dof	2	group2
TraesCS2D01G100300	Dof	15	group1
TraesCS2D01G231600	Dof	2	group2
TraesCS2D01G399500	Dof	2	group2
TraesCS2D01G563200	Dof	8	group2
TraesCS3B01G210300	Dof	15	group1
TraesCS3B01G305400	Dof	2	group2
TraesCS3B01G329700	Dof	0	group2
TraesCS3D01G185500	Dof	15	group1
TraesCS3D01G193100	Dof	14	group3
TraesCS3D01G271300	Dof	1	group3
TraesCS3D01G370100	Dof	0	group2
TraesCS4A01G017700	Dof	15	group1
TraesCS4D01G285100	Dof	15	group1
TraesCS5A01G251800	Dof	0	group2
TraesCS5B01G249800	Dof	0	group2
TraesCS5D01G161000	Dof	15	group1
TraesCS5D01G259700	Dof	0	group2
TraesCS6A01G274000	Dof	7	group3
TraesCS6A01G287700	Dof	2	group2
TraesCS6B01G301500	Dof	3	group3
TraesCS6B01G317100	Dof	0	group2
TraesCS6D01G268400	Dof	2	group2
TraesCS2B01G313600	E2F/DP	15	group1
TraesCS2D01G295300	E2F/DP	14	group3
TraesCS4B01G268800	E2F/DP	14	group3
TraesCS4D01G268100	E2F/DP	15	group1
TraesCS6A01G195500	E2F/DP	14	group3
TraesCS6A01G311700	E2F/DP	8	group2
TraesCS6B01G341900	E2F/DP	8	group2
TraesCS6D01G182600	E2F/DP	14	group3
TraesCS6D01G291000	E2F/DP	8	group2
TraesCS7A01G238500	E2F/DP	11	group3
TraesCS7D01G199600	E2F/DP	12	group3
TraesCS2A01G099900	EIL	2	group2
TraesCS2B01G116900	EIL	2	group2
TraesCS2D01G099400	EIL	2	group2
TraesCS5A01G265700	EIL	15	group1
TraesCS5D01G273600	EIL	15	group1
TraesCS7A01G246100	EIL	15	group1
TraesCS7B01G145400	EIL	15	group1
TraesCS7D01G244600	EIL	15	group1
TraesCS1A01G223400	ERF	17	group1
TraesCS1D01G225000	ERF	17	group1
TraesCS1D01G244500	ERF	15	group1
TraesCS2B01G529200	ERF	15	group1
TraesCS5A01G523700	ERF	8	group2
TraesCS6B01G125900	ERF	15	group1
TraesCS6B01G126600	ERF	8	group2
TraesCS6B01G237700	ERF	13	group3
TraesCS6D01G084200	ERF	14	group3
TraesCS6D01G084900	ERF	14	group3
TraesCS7A01G250800	ERF	16	group3
TraesCS7A01G250900	ERF	15	group1
TraesCS7B01G140300	ERF	15	group1
TraesCS7D01G250700	ERF	15	group1
TraesCS1A01G218100	ERF	3	group3
TraesCS1A01G244800	ERF	15	group1
TraesCS1A01G314200	ERF	2	group2
TraesCS1A01G314300	ERF	2	group2
TraesCS1A01G370400	ERF	3	group3
TraesCS1A01G370600	ERF	1	group3
TraesCS1A01G370700	ERF	3	group3
TraesCS1A01G411100	ERF	2	group2
TraesCS1B01G231500	ERF	2	group2
TraesCS1B01G243200	ERF	2	group2
TraesCS1B01G256000	ERF	15	group1
TraesCS1B01G282300	ERF	2	group2
TraesCS1B01G326600	ERF	2	group2
TraesCS1B01G389700	ERF	1	group3
TraesCS1B01G389800	ERF	1	group3
TraesCS1B01G389900	ERF	2	group2
TraesCS1B01G441300	ERF	2	group2
TraesCS1D01G230900	ERF	2	group2
TraesCS1D01G272600	ERF	5	group3
TraesCS1D01G314800	ERF	2	group2
TraesCS1D01G376500	ERF	3	group3
TraesCS1D01G376600	ERF	2	group2
TraesCS1D01G376700	ERF	3	group3
TraesCS1D01G376800	ERF	2	group2
TraesCS1D01G418900	ERF	2	group2
TraesCS2A01G109800	ERF	0	group2
TraesCS2A01G415100	ERF	0	group2
TraesCS2A01G415200	ERF	2	group2
TraesCS2A01G415300	ERF	0	group2
TraesCS2A01G417300	ERF	0	group2
TraesCS2A01G427700	ERF	2	group2
TraesCS2A01G503100	ERF	14	group3
TraesCS2A01G514300	ERF	0	group2
TraesCS2A01G542700	ERF	2	group2
TraesCS2B01G127800	ERF	2	group2
TraesCS2B01G417600	ERF	0	group2
TraesCS2B01G434100	ERF	5	group3
TraesCS2B01G436300	ERF	0	group2
TraesCS2B01G448100	ERF	2	group2
TraesCS2B01G531100	ERF	14	group3
TraesCS2B01G542300	ERF	0	group2
TraesCS2B01G572500	ERF	2	group2
TraesCS2D01G110000	ERF	2	group2
TraesCS2D01G412200	ERF	4	group3
TraesCS2D01G412400	ERF	2	group2
TraesCS2D01G414600	ERF	0	group2
TraesCS2D01G425700	ERF	2	group2
TraesCS2D01G503900	ERF	14	group3
TraesCS2D01G543900	ERF	2	group2
TraesCS3A01G149000	ERF	8	group2
TraesCS3A01G328000	ERF	2	group2
TraesCS3A01G328100	ERF	2	group2
TraesCS3A01G404400	ERF	3	group3
TraesCS3B01G158800	ERF	17	group1
TraesCS3B01G176200	ERF	8	group2
TraesCS3B01G357500	ERF	2	group2
TraesCS3B01G357600	ERF	2	group2
TraesCS3B01G412500	ERF	0	group2
TraesCS3B01G437900	ERF	3	group3
TraesCS3D01G099500	ERF	9	group1
TraesCS3D01G157100	ERF	11	group3
TraesCS3D01G238600	ERF	1	group3
TraesCS3D01G321500	ERF	2	group2
TraesCS3D01G321700	ERF	2	group2
TraesCS3D01G372900	ERF	0	group2
TraesCS3D01G399600	ERF	2	group2
TraesCS4A01G005600	ERF	2	group2
TraesCS4A01G088400	ERF	2	group2
TraesCS4A01G433200	ERF	3	group3
TraesCS4B01G215800	ERF	2	group2
TraesCS4B01G299400	ERF	1	group3
TraesCS4B01G299700	ERF	2	group2
TraesCS4D01G120200	ERF	2	group2
TraesCS4D01G216300	ERF	2	group2
TraesCS4D01G298400	ERF	0	group2
TraesCS4D01G298600	ERF	2	group2
TraesCS4D01G348100	ERF	8	group2
TraesCS5A01G112600	ERF	0	group2
TraesCS5A01G238400	ERF	5	group3
TraesCS5A01G311900	ERF	1	group3
TraesCS5A01G312000	ERF	2	group2
TraesCS5B01G118200	ERF	2	group2
TraesCS5B01G178600	ERF	12	group3
TraesCS5B01G193200	ERF	0	group2
TraesCS5B01G236900	ERF	1	group3
TraesCS5B01G312700	ERF	3	group3
TraesCS5B01G312800	ERF	3	group3
TraesCS5B01G312900	ERF	3	group3
TraesCS5B01G313000	ERF	2	group2
TraesCS5D01G129400	ERF	2	group2
TraesCS5D01G245300	ERF	3	group3
TraesCS5D01G318800	ERF	1	group3
TraesCS5D01G318900	ERF	0	group2
TraesCS6A01G097700	ERF	14	group3
TraesCS6A01G181400	ERF	8	group2
TraesCS6A01G235100	ERF	1	group3
TraesCS6A01G243300	ERF	2	group2
TraesCS6A01G256600	ERF	2	group2
TraesCS6A01G256900	ERF	2	group2
TraesCS6A01G301900	ERF	0	group2
TraesCS6A01G319500	ERF	2	group2
TraesCS6A01G319600	ERF	2	group2
TraesCS6A01G343300	ERF	14	group3
TraesCS6B01G159600	ERF	1	group3
TraesCS6B01G210300	ERF	8	group2
TraesCS6B01G263800	ERF	2	group2
TraesCS6B01G268100	ERF	1	group3
TraesCS6B01G268700	ERF	2	group2
TraesCS6B01G274200	ERF	8	group2
TraesCS6B01G280800	ERF	5	group3
TraesCS6B01G281000	ERF	2	group2
TraesCS6B01G331000	ERF	0	group2
TraesCS6B01G350100	ERF	0	group2
TraesCS6B01G350400	ERF	2	group2
TraesCS6B01G361400	ERF	4	group3
TraesCS6B01G375400	ERF	14	group3
TraesCS6D01G179200	ERF	15	group1
TraesCS6D01G225500	ERF	2	group2
TraesCS6D01G225700	ERF	5	group3
TraesCS6D01G237800	ERF	2	group2
TraesCS6D01G238200	ERF	1	group3
TraesCS6D01G281200	ERF	2	group2
TraesCS6D01G298700	ERF	3	group3
TraesCS6D01G299000	ERF	2	group2
TraesCS6D01G299100	ERF	5	group3
TraesCS6D01G309600	ERF	8	group2
TraesCS6D01G324200	ERF	14	group3
TraesCS7A01G057700	ERF	2	group2
TraesCS7A01G169300	ERF	17	group1
TraesCS7A01G180900	ERF	2	group2
TraesCS7A01G355500	ERF	2	group2
TraesCS7A01G376300	ERF	8	group2
TraesCS7B01G074500	ERF	2	group2
TraesCS7B01G085900	ERF	2	group2
TraesCS7B01G140200	ERF	15	group1
TraesCS7B01G178900	ERF	14	group3
TraesCS7B01G277800	ERF	0	group2
TraesCS7D01G052400	ERF	1	group3
TraesCS7D01G052600	ERF	1	group3
TraesCS7D01G170600	ERF	8	group2
TraesCS7D01G182700	ERF	2	group2
TraesCS7D01G367500	ERF	1	group3
TraesCS7D01G372700	ERF	8	group2
TraesCS3B01G450800	FAR1	14	group3
TraesCS2A01G419400	FAR1	15	group1
TraesCS2B01G231100	FAR1	15	group1
TraesCS2B01G365100	FAR1	15	group1
TraesCS2D01G345500	FAR1	15	group1
TraesCS4A01G013100	FAR1	15	group1
TraesCS4A01G083600	FAR1	15	group1
TraesCS4A01G298800	FAR1	15	group1
TraesCS4B01G014600	FAR1	15	group1
TraesCS4B01G220600	FAR1	15	group1
TraesCS4D01G012800	FAR1	15	group1
TraesCS4D01G220900	FAR1	15	group1
TraesCS5A01G413200	FAR1	15	group1
TraesCS5B01G047700	FAR1	15	group1
TraesCS5B01G134300	FAR1	15	group1
TraesCS5B01G416600	FAR1	15	group1
TraesCS5D01G142000	FAR1	12	group3
TraesCS5D01G204400	FAR1	15	group1
TraesCS6D01G391600	FAR1	15	group1
TraesCS1D01G257700	G2-like	0	group2
TraesCS2A01G116100	G2-like	2	group2
TraesCS2A01G264800	G2-like	8	group2
TraesCS2A01G441300	G2-like	8	group2
TraesCS2B01G135600	G2-like	3	group3
TraesCS2B01G277300	G2-like	8	group2
TraesCS2D01G259200	G2-like	0	group2
TraesCS3A01G105500	G2-like	15	group1
TraesCS3A01G526600	G2-like	1	group3
TraesCS3B01G124100	G2-like	15	group1
TraesCS3B01G394200	G2-like	4	group3
TraesCS3B01G594300	G2-like	3	group3
TraesCS3D01G531900	G2-like	2	group2
TraesCS4A01G131700	G2-like	15	group1
TraesCS4D01G131500	G2-like	15	group1
TraesCS4D01G175000	G2-like	15	group1
TraesCS5A01G068900	G2-like	2	group2
TraesCS5A01G153000	G2-like	15	group1
TraesCS5A01G401600	G2-like	0	group2
TraesCS5B01G075300	G2-like	2	group2
TraesCS5B01G151800	G2-like	15	group1
TraesCS5B01G406300	G2-like	0	group2
TraesCS5D01G081000	G2-like	0	group2
TraesCS5D01G158300	G2-like	15	group1
TraesCS5D01G183000	G2-like	2	group2
TraesCS5D01G209600	G2-like	8	group2
TraesCS5D01G411800	G2-like	0	group2
TraesCS7A01G298700	G2-like	12	group3
TraesCS7B01G310300	G2-like	15	group1
TraesCS7D01G404000	G2-like	15	group1
TraesCS7D01G404100	G2-like	15	group1
TraesCS7D01G409100	G2-like	3	group3
TraesCS1A01G221600	GATA	8	group2
TraesCS1B01G234800	GATA	8	group2
TraesCS1D01G223200	GATA	8	group2
TraesCS2D01G386100	GATA	14	group3
TraesCS3A01G538400	GATA	14	group3
TraesCS3B01G603900	GATA	14	group3
TraesCS4A01G409600	GATA	11	group3
TraesCS4B01G374400	GATA	0	group2
TraesCS4D01G362800	GATA	5	group3
TraesCS5A01G022100	GATA	15	group1
TraesCS5A01G538600	GATA	5	group3
TraesCS5B01G018600	GATA	14	group3
TraesCS5D01G027700	GATA	15	group1
TraesCS5D01G508800	GATA	14	group3
TraesCS6B01G146800	GATA	14	group3
TraesCS6D01G108700	GATA	14	group3
TraesCS3A01G042900	GeBP	14	group3
TraesCS3B01G040600	GeBP	14	group3
TraesCS3B01G200500	GeBP	8	group2
TraesCS3D01G176400	GeBP	7	group3
TraesCS6A01G326000	GeBP	14	group3
TraesCS6B01G356300	GeBP	14	group3
TraesCS6B01G360100	GeBP	0	group2
TraesCS6D01G305700	GeBP	14	group3
TraesCS7B01G074000	GeBP	7	group3
TraesCS7B01G105700	GeBP	14	group3
TraesCS1A01G413800	GRAS	15	group1
TraesCS1B01G443800	GRAS	12	group3
TraesCS1D01G421200	GRAS	15	group1
TraesCS4A01G185900	GRAS	15	group1
TraesCS2A01G189600	GRAS	2	group2
TraesCS2A01G200700	GRAS	0	group2
TraesCS2A01G214400	GRAS	2	group2
TraesCS2A01G395400	GRAS	0	group2
TraesCS2B01G217500	GRAS	2	group2
TraesCS2B01G228000	GRAS	0	group2
TraesCS2B01G239400	GRAS	2	group2
TraesCS2B01G413500	GRAS	0	group2
TraesCS2D01G198200	GRAS	2	group2
TraesCS2D01G208500	GRAS	0	group2
TraesCS2D01G220200	GRAS	2	group2
TraesCS2D01G302600	GRAS	5	group3
TraesCS2D01G393200	GRAS	0	group2
TraesCS3A01G233000	GRAS	2	group2
TraesCS3A01G360300	GRAS	1	group3
TraesCS3A01G408000	GRAS	2	group2
TraesCS3B01G262400	GRAS	2	group2
TraesCS3B01G392600	GRAS	1	group3
TraesCS3B01G535100	GRAS	2	group2
TraesCS3D01G220100	GRAS	2	group2
TraesCS3D01G403100	GRAS	2	group2
TraesCS4A01G176300	GRAS	2	group2
TraesCS4A01G191300	GRAS	0	group2
TraesCS4B01G124000	GRAS	0	group2
TraesCS4B01G141400	GRAS	2	group2
TraesCS4D01G122000	GRAS	0	group2
TraesCS4D01G136400	GRAS	4	group3
TraesCS5A01G139000	GRAS	15	group1
TraesCS5A01G409800	GRAS	15	group1
TraesCS5D01G139500	GRAS	2	group2
TraesCS5D01G148000	GRAS	1	group3
TraesCS5D01G152700	GRAS	15	group1
TraesCS6B01G277400	GRAS	1	group3
TraesCS7A01G014200	GRAS	0	group2
TraesCS7A01G173000	GRAS	2	group2
TraesCS7B01G077800	GRAS	2	group2
TraesCS7B01G078300	GRAS	2	group2
TraesCS7D01G053600	GRAS	7	group3
TraesCS7D01G174100	GRAS	2	group2
TraesCS7D01G379200	GRAS	1	group3
TraesCS2A01G398300	GRF	5	group3
TraesCS2B01G458400	GRF	5	group3
TraesCS2D01G395900	GRF	5	group3
TraesCS4A01G255000	GRF	0	group2
TraesCS4D01G059600	GRF	8	group2
TraesCS6A01G269600	GRF	14	group3
TraesCS6B01G296900	GRF	14	group3
TraesCS6B01G366700	GRF	2	group2
TraesCS6D01G238900	GRF	15	group1
TraesCS6D01G245300	GRF	15	group1
TraesCS7A01G165600	GRF	5	group3
TraesCS7B01G070200	GRF	2	group2
TraesCS7D01G044200	GRF	14	group3
TraesCS1A01G004500	HB-other	15	group1
TraesCS1A01G004600	HB-other	15	group1
TraesCS6A01G420600	HB-other	15	group1
TraesCS6A01G420800	HB-other	15	group1
TraesCS6B01G467500	HB-other	15	group1
TraesCS6B01G467600	HB-other	15	group1
TraesCS6D01G404900	HB-other	15	group1
TraesCS7A01G168000	HB-other	11	group3
TraesCS7A01G168100	HB-other	15	group1
TraesCS7B01G072800	HB-other	8	group2
TraesCS7D01G169000	HB-other	8	group2
TraesCS1A01G004400	HB-other	15	group1
TraesCS1B01G424100	HB-other	15	group1
TraesCS3A01G245700	HB-other	15	group1
TraesCS3A01G454600	HB-other	15	group1
TraesCS3B01G273900	HB-other	13	group3
TraesCS3B01G493200	HB-other	15	group1
TraesCS3D01G114300	HB-other	15	group1
TraesCS3D01G447300	HB-other	15	group1
TraesCS6A01G420700	HB-other	15	group1
TraesCS6A01G420900	HB-other	15	group1
TraesCS6B01G467400	HB-other	15	group1
TraesCS7D01G232800	HB-other	15	group1
TraesCS1A01G338900	HB-PHD	15	group1
TraesCS3A01G273300	HB-PHD	15	group1
TraesCS3B01G307000	HB-PHD	15	group1
TraesCS3D01G272700	HB-PHD	15	group1
TraesCS6D01G107700	HB-PHD	14	group3
TraesCS3A01G325800	HD-ZIP	12	group3
TraesCS3B01G354900	HD-ZIP	15	group1
TraesCS4D01G082600	HD-ZIP	0	group2
TraesCS1A01G193400	HD-ZIP	8	group2
TraesCS1B01G232700	HD-ZIP	15	group1
TraesCS2A01G474000	HD-ZIP	8	group2
TraesCS2B01G218800	HD-ZIP	0	group2
TraesCS2B01G419200	HD-ZIP	17	group1
TraesCS2B01G497500	HD-ZIP	8	group2
TraesCS2D01G199200	HD-ZIP	3	group3
TraesCS2D01G387300	HD-ZIP	2	group2
TraesCS2D01G398600	HD-ZIP	16	group3
TraesCS3A01G312800	HD-ZIP	14	group3
TraesCS3D01G319200	HD-ZIP	14	group3
TraesCS4A01G016600	HD-ZIP	0	group2
TraesCS4A01G040600	HD-ZIP	0	group2
TraesCS4A01G059600	HD-ZIP	2	group2
TraesCS4A01G231300	HD-ZIP	0	group2
TraesCS4A01G382200	HD-ZIP	0	group2
TraesCS4A01G405800	HD-ZIP	0	group2
TraesCS4B01G235300	HD-ZIP	0	group2
TraesCS4B01G287600	HD-ZIP	0	group2
TraesCS4B01G305300	HD-ZIP	0	group2
TraesCS4D01G236600	HD-ZIP	0	group2
TraesCS4D01G286400	HD-ZIP	0	group2
TraesCS4D01G303500	HD-ZIP	0	group2
TraesCS5A01G043400	HD-ZIP	3	group3
TraesCS5A01G232700	HD-ZIP	2	group2
TraesCS5A01G249000	HD-ZIP	0	group2
TraesCS5A01G316800	HD-ZIP	0	group2
TraesCS5B01G047200	HD-ZIP	3	group3
TraesCS5B01G231300	HD-ZIP	2	group2
TraesCS5B01G246700	HD-ZIP	0	group2
TraesCS5B01G317400	HD-ZIP	0	group2
TraesCS5D01G052300	HD-ZIP	3	group3
TraesCS5D01G235300	HD-ZIP	2	group2
TraesCS5D01G256200	HD-ZIP	0	group2
TraesCS5D01G323100	HD-ZIP	0	group2
TraesCS5D01G385300	HD-ZIP	2	group2
TraesCS6A01G255800	HD-ZIP	0	group2
TraesCS6A01G290800	HD-ZIP	2	group2
TraesCS6A01G324500	HD-ZIP	2	group2
TraesCS6B01G269700	HD-ZIP	0	group2
TraesCS6B01G284300	HD-ZIP	0	group2
TraesCS6B01G321100	HD-ZIP	2	group2
TraesCS6B01G354900	HD-ZIP	2	group2
TraesCS6D01G237000	HD-ZIP	0	group2
TraesCS6D01G272000	HD-ZIP	2	group2
TraesCS6D01G304300	HD-ZIP	2	group2
TraesCS7A01G167900	HD-ZIP	1	group3
TraesCS7B01G072700	HD-ZIP	2	group2
TraesCS1A01G375600	HSF	16	group3
TraesCS1B01G396000	HSF	16	group3
TraesCS1D01G382900	HSF	16	group3
TraesCS2B01G232000	HSF	4	group3
TraesCS2B01G419600	HSF	14	group3
TraesCS2D01G211400	HSF	2	group2
TraesCS3A01G280800	HSF	2	group2
TraesCS3B01G568300	HSF	17	group1
TraesCS3D01G280600	HSF	2	group2
TraesCS4A01G027700	HSF	2	group2
TraesCS4B01G278100	HSF	2	group2
TraesCS5A01G237600	HSF	5	group3
TraesCS5A01G314700	HSF	8	group2
TraesCS5A01G383800	HSF	2	group2
TraesCS5B01G236100	HSF	5	group3
TraesCS5B01G236400	HSF	4	group3
TraesCS5B01G315600	HSF	8	group2
TraesCS5B01G556200	HSF	15	group1
TraesCS5D01G244800	HSF	10	group3
TraesCS5D01G321000	HSF	8	group2
TraesCS5D01G553300	HSF	15	group1
TraesCS7A01G270100	HSF	16	group3
TraesCS7A01G355300	HSF	16	group3
TraesCS7B01G272500	HSF	15	group1
TraesCS7D01G367700	HSF	15	group1
TraesCSU01G127200	HSF	15	group1
TraesCSU01G127300	HSF	9	group1
TraesCS1D01G259900	LBD	5	group3
TraesCS2A01G194500	LBD	0	group2
TraesCS2A01G271300	LBD	0	group2
TraesCS2B01G212400	LBD	2	group2
TraesCS2B01G289800	LBD	2	group2
TraesCS2D01G193400	LBD	2	group2
TraesCS2D01G270100	LBD	2	group2
TraesCS3A01G346300	LBD	0	group2
TraesCS3B01G106900	LBD	2	group2
TraesCS3B01G378100	LBD	2	group2
TraesCS3B01G435700	LBD	1	group3
TraesCS3D01G091700	LBD	2	group2
TraesCS3D01G340000	LBD	0	group2
TraesCS3D01G397200	LBD	2	group2
TraesCS4A01G067300	LBD	8	group2
TraesCS4B01G079900	LBD	8	group2
TraesCS4B01G224600	LBD	0	group2
TraesCS4B01G361100	LBD	16	group3
TraesCS4B01G361200	LBD	14	group3
TraesCS4D01G225200	LBD	0	group2
TraesCS4D01G354100	LBD	15	group1
TraesCS4D01G354200	LBD	14	group3
TraesCS5A01G529300	LBD	16	group3
TraesCS5A01G529400	LBD	14	group3
TraesCS1A01G279500	LSD	0	group2
TraesCS1B01G288600	LSD	0	group2
TraesCS5B01G379800	LSD	8	group2
TraesCS5D01G386200	LSD	8	group2
TraesCS1A01G262700	MIKC_MADS	8	group2
TraesCS1A01G264300	MIKC_MADS	8	group2
TraesCS1B01G144800	MIKC_MADS	0	group2
TraesCS1B01G273300	MIKC_MADS	8	group2
TraesCS1D01G262700	MIKC_MADS	8	group2
TraesCS1D01G264500	MIKC_MADS	0	group2
TraesCS2A01G174300	MIKC_MADS	11	group3
TraesCS2A01G422400	MIKC_MADS	0	group2
TraesCS2B01G440900	MIKC_MADS	0	group2
TraesCS2D01G418800	MIKC_MADS	0	group2
TraesCS3B01G105700	MIKC_MADS	4	group3
TraesCS3D01G090300	MIKC_MADS	2	group2
TraesCS4B01G346700	MIKC_MADS	0	group2
TraesCS5A01G117500	MIKC_MADS	8	group2
TraesCS5A01G286800	MIKC_MADS	0	group2
TraesCS5A01G515500	MIKC_MADS	0	group2
TraesCS5B01G286100	MIKC_MADS	0	group2
TraesCS5B01G396700	MIKC_MADS	1	group3
TraesCS5D01G118200	MIKC_MADS	0	group2
TraesCS5D01G294500	MIKC_MADS	0	group2
TraesCS5D01G401700	MIKC_MADS	0	group2
TraesCS6A01G011700	MIKC_MADS	16	group3
TraesCS6A01G158100	MIKC_MADS	8	group2
TraesCS6A01G259000	MIKC_MADS	14	group3
TraesCS6B01G017900	MIKC_MADS	8	group2
TraesCS6B01G186700	MIKC_MADS	8	group2
TraesCS6B01G286400	MIKC_MADS	14	group3
TraesCS6D01G014600	MIKC_MADS	14	group3
TraesCS6D01G147400	MIKC_MADS	8	group2
TraesCS6D01G240200	MIKC_MADS	8	group2
TraesCS7A01G260600	MIKC_MADS	8	group2
TraesCS7B01G158600	MIKC_MADS	8	group2
TraesCS7D01G120500	MIKC_MADS	0	group2
TraesCS7D01G261600	MIKC_MADS	8	group2
TraesCS6A01G358900	M-type_MADS	2	group2
TraesCS3D01G513800	M-type_MADS	2	group2
TraesCS1A01G096800	MYB	16	group3
TraesCS1B01G122500	MYB	16	group3
TraesCS3B01G400200	MYB	15	group1
TraesCS3D01G361600	MYB	15	group1
TraesCS4A01G006100	MYB	15	group1
TraesCS4D01G297900	MYB	15	group1
TraesCS1A01G129300	MYB	12	group3
TraesCS1A01G223600	MYB	14	group3
TraesCS1A01G268800	MYB	0	group2
TraesCS1A01G278900	MYB	2	group2
TraesCS1A01G365900	MYB	1	group3
TraesCS1B01G236900	MYB	0	group2
TraesCS1B01G279400	MYB	2	group2
TraesCS1B01G293300	MYB	14	group3
TraesCS1B01G318800	MYB	15	group1
TraesCS1D01G204500	MYB	14	group3
TraesCS1D01G225200	MYB	14	group3
TraesCS1D01G283100	MYB	14	group3
TraesCS1D01G428400	MYB	11	group3
TraesCS2A01G097200	MYB	2	group2
TraesCS2A01G157600	MYB	2	group2
TraesCS2A01G158900	MYB	15	group1
TraesCS2A01G230400	MYB	15	group1
TraesCS2A01G338200	MYB	8	group2
TraesCS2A01G370700	MYB	0	group2
TraesCS2A01G381900	MYB	2	group2
TraesCS2A01G445500	MYB	2	group2
TraesCS2B01G177900	MYB	0	group2
TraesCS2B01G178000	MYB	0	group2
TraesCS2B01G183100	MYB	4	group3
TraesCS2B01G184500	MYB	15	group1
TraesCS2B01G252000	MYB	15	group1
TraesCS2B01G343800	MYB	8	group2
TraesCS2B01G387300	MYB	15	group1
TraesCS2B01G387700	MYB	15	group1
TraesCS2B01G387800	MYB	15	group1
TraesCS2B01G399200	MYB	2	group2
TraesCS2B01G466400	MYB	2	group2
TraesCS2B01G466500	MYB	2	group2
TraesCS2B01G583800	MYB	0	group2
TraesCS2D01G096000	MYB	2	group2
TraesCS2D01G158200	MYB	0	group2
TraesCS2D01G163700	MYB	4	group3
TraesCS2D01G165900	MYB	15	group1
TraesCS2D01G209600	MYB	5	group3
TraesCS2D01G234000	MYB	15	group1
TraesCS2D01G324800	MYB	8	group2
TraesCS2D01G378400	MYB	2	group2
TraesCS2D01G444200	MYB	5	group3
TraesCS3A01G108000	MYB	8	group2
TraesCS3A01G200300	MYB	2	group2
TraesCS3A01G251200	MYB	0	group2
TraesCS3A01G254500	MYB	4	group3
TraesCS3A01G336500	MYB	15	group1
TraesCS3A01G359200	MYB	15	group1
TraesCS3A01G367600	MYB	0	group2
TraesCS3A01G368700	MYB	15	group1
TraesCS3A01G375500	MYB	2	group2
TraesCS3A01G384400	MYB	0	group2
TraesCS3A01G439500	MYB	2	group2
TraesCS3B01G126800	MYB	8	group2
TraesCS3B01G180300	MYB	11	group3
TraesCS3B01G280700	MYB	8	group2
TraesCS3B01G286500	MYB	0	group2
TraesCS3B01G367500	MYB	15	group1
TraesCS3B01G391900	MYB	15	group1
TraesCS3B01G399300	MYB	0	group2
TraesCS3B01G407700	MYB	2	group2
TraesCS3B01G515900	MYB	8	group2
TraesCS3B01G612200	MYB	15	group1
TraesCS3D01G109800	MYB	8	group2
TraesCS3D01G161100	MYB	15	group1
TraesCS3D01G191400	MYB	14	group3
TraesCS3D01G251600	MYB	8	group2
TraesCS3D01G255400	MYB	8	group2
TraesCS3D01G265100	MYB	2	group2
TraesCS3D01G329400	MYB	15	group1
TraesCS3D01G353500	MYB	15	group1
TraesCS3D01G360500	MYB	0	group2
TraesCS3D01G368000	MYB	2	group2
TraesCS3D01G377300	MYB	0	group2
TraesCS3D01G432300	MYB	2	group2
TraesCS4A01G075200	MYB	0	group2
TraesCS4A01G189700	MYB	3	group3
TraesCS4A01G211100	MYB	1	group3
TraesCS4B01G105200	MYB	2	group2
TraesCS4B01G231300	MYB	1	group3
TraesCS4B01G299000	MYB	15	group1
TraesCS4D01G102100	MYB	2	group2
TraesCS4D01G142900	MYB	2	group2
TraesCS4D01G232800	MYB	0	group2
TraesCS4D01G309700	MYB	8	group2
TraesCS5A01G079100	MYB	2	group2
TraesCS5A01G083100	MYB	17	group1
TraesCS5A01G159600	MYB	2	group2
TraesCS5A01G227400	MYB	4	group3
TraesCS5A01G307100	MYB	15	group1
TraesCS5A01G450800	MYB	15	group1
TraesCS5B01G086900	MYB	2	group2
TraesCS5B01G089200	MYB	17	group1
TraesCS5B01G157300	MYB	2	group2
TraesCS5B01G290500	MYB	14	group3
TraesCS5B01G307500	MYB	15	group1
TraesCS5B01G459200	MYB	15	group1
TraesCS5D01G093100	MYB	2	group2
TraesCS5D01G149600	MYB	2	group2
TraesCS5D01G164600	MYB	2	group2
TraesCS5D01G298900	MYB	14	group3
TraesCS5D01G314000	MYB	15	group1
TraesCS6A01G173800	MYB	0	group2
TraesCS6A01G198000	MYB	15	group1
TraesCS6A01G224000	MYB	2	group2
TraesCS6A01G224100	MYB	3	group3
TraesCS6A01G224200	MYB	5	group3
TraesCS6A01G224400	MYB	2	group2
TraesCS6A01G236700	MYB	2	group2
TraesCS6A01G236900	MYB	14	group3
TraesCS6B01G257000	MYB	2	group2
TraesCS6B01G257100	MYB	3	group3
TraesCS6B01G257200	MYB	2	group2
TraesCS6B01G257300	MYB	5	group3
TraesCS6D01G162900	MYB	0	group2
TraesCS6D01G179100	MYB	16	group3
TraesCS6D01G210500	MYB	1	group3
TraesCS6D01G211100	MYB	1	group3
TraesCS6D01G211200	MYB	4	group3
TraesCS6D01G211400	MYB	2	group2
TraesCS7A01G130700	MYB	14	group3
TraesCS7A01G205100	MYB	15	group1
TraesCS7B01G031000	MYB	14	group3
TraesCS7B01G112400	MYB	15	group1
TraesCS7D01G130100	MYB	15	group1
TraesCS7D01G166500	MYB	6	group3
TraesCS7D01G208000	MYB	15	group1
TraesCS7D01G222600	MYB	15	group1
TraesCS7D01G272400	MYB	3	group3
TraesCS1A01G357600	MYB_related	15	group1
TraesCS2B01G617700	MYB_related	14	group3
TraesCS3D01G241200	MYB_related	12	group3
TraesCS7A01G135000	MYB_related	15	group1
TraesCS7A01G135100	MYB_related	14	group3
TraesCS7A01G135200	MYB_related	15	group1
TraesCS7B01G036700	MYB_related	15	group1
TraesCS7D01G135000	MYB_related	15	group1
TraesCS7D01G135200	MYB_related	15	group1
TraesCS7D01G135700	MYB_related	14	group3
TraesCS7D01G189800	MYB_related	15	group1
TraesCS1A01G068300	MYB_related	15	group1
TraesCS1A01G107700	MYB_related	4	group3
TraesCS1A01G275800	MYB_related	15	group1
TraesCS1A01G404900	MYB_related	14	group3
TraesCS1B01G086600	MYB_related	15	group1
TraesCS1B01G129800	MYB_related	3	group3
TraesCS1B01G285000	MYB_related	15	group1
TraesCS1B01G434700	MYB_related	14	group3
TraesCS1B01G435000	MYB_related	11	group3
TraesCS1B01G451500	MYB_related	11	group3
TraesCS1D01G069700	MYB_related	15	group1
TraesCS1D01G111400	MYB_related	1	group3
TraesCS1D01G275400	MYB_related	15	group1
TraesCS1D01G413000	MYB_related	11	group3
TraesCS2A01G456600	MYB_related	2	group2
TraesCS2B01G478700	MYB_related	2	group2
TraesCS2D01G456900	MYB_related	2	group2
TraesCS3A01G107000	MYB_related	2	group2
TraesCS3A01G109300	MYB_related	8	group2
TraesCS3A01G240900	MYB_related	15	group1
TraesCS3A01G264900	MYB_related	0	group2
TraesCS3A01G414100	MYB_related	15	group1
TraesCS3B01G269100	MYB_related	15	group1
TraesCS3D01G109100	MYB_related	0	group2
TraesCS3D01G408600	MYB_related	14	group3
TraesCS4A01G072600	MYB_related	15	group1
TraesCS4B01G228500	MYB_related	15	group1
TraesCS4D01G229400	MYB_related	15	group1
TraesCS5A01G005500	MYB_related	15	group1
TraesCS5A01G041500	MYB_related	14	group3
TraesCS5B01G004400	MYB_related	15	group1
TraesCS5B01G043100	MYB_related	14	group3
TraesCS5B01G395200	MYB_related	12	group3
TraesCS5D01G007000	MYB_related	15	group1
TraesCS5D01G048400	MYB_related	14	group3
TraesCS6A01G258600	MYB_related	15	group1
TraesCS6A01G345400	MYB_related	15	group1
TraesCS6A01G392300	MYB_related	15	group1
TraesCS6B01G266800	MYB_related	15	group1
TraesCS6B01G378200	MYB_related	15	group1
TraesCS6B01G432500	MYB_related	15	group1
TraesCS6D01G239800	MYB_related	14	group3
TraesCS6D01G327900	MYB_related	13	group3
TraesCS6D01G378100	MYB_related	15	group1
TraesCS7A01G017600	MYB_related	15	group1
TraesCS7A01G299400	MYB_related	15	group1
TraesCS7A01G306100	MYB_related	15	group1
TraesCS7A01G470700	MYB_related	15	group1
TraesCS7A01G553800	MYB_related	15	group1
TraesCS7B01G036500	MYB_related	15	group1
TraesCS7B01G144300	MYB_related	14	group3
TraesCS7B01G188000	MYB_related	15	group1
TraesCS7B01G206300	MYB_related	15	group1
TraesCS7B01G372500	MYB_related	15	group1
TraesCS7B01G478200	MYB_related	15	group1
TraesCS7D01G014900	MYB_related	15	group1
TraesCS7D01G032700	MYB_related	2	group2
TraesCS7D01G295400	MYB_related	15	group1
TraesCS7D01G540700	MYB_related	15	group1
TraesCS2A01G325900	NAC	15	group1
TraesCS2A01G326600	NAC	15	group1
TraesCS2B01G355300	NAC	15	group1
TraesCS2B01G359200	NAC	15	group1
TraesCS2D01G334400	NAC	15	group1
TraesCS2D01G336300	NAC	15	group1
TraesCS3A01G077900	NAC	15	group1
TraesCS3B01G092800	NAC	17	group1
TraesCS3B01G092900	NAC	15	group1
TraesCS3D01G078500	NAC	15	group1
TraesCS5A01G245900	NAC	15	group1
TraesCS7A01G152500	NAC	15	group1
TraesCS7A01G189200	NAC	15	group1
TraesCS7A01G194700	NAC	15	group1
TraesCS7A01G569300	NAC	15	group1
TraesCS7B01G056300	NAC	15	group1
TraesCS7B01G094000	NAC	15	group1
TraesCS7B01G100300	NAC	15	group1
TraesCS7B01G489500	NAC	15	group1
TraesCS7D01G154200	NAC	15	group1
TraesCS7D01G196300	NAC	15	group1
TraesCS7D01G543400	NAC	15	group1
TraesCS7D01G543500	NAC	15	group1
TraesCS1A01G266300	NAC	15	group1
TraesCS1B01G274300	NAC	0	group2
TraesCS1B01G277300	NAC	16	group3
TraesCS1D01G263800	NAC	0	group2
TraesCS1D01G266500	NAC	16	group3
TraesCS2A01G101000	NAC	14	group3
TraesCS2A01G101100	NAC	14	group3
TraesCS2A01G101400	NAC	2	group2
TraesCS2A01G101900	NAC	14	group3
TraesCS2A01G102000	NAC	14	group3
TraesCS2A01G201800	NAC	15	group1
TraesCS2A01G326500	NAC	10	group3
TraesCS2A01G338300	NAC	8	group2
TraesCS2A01G382400	NAC	8	group2
TraesCS2A01G459700	NAC	0	group2
TraesCS2B01G118400	NAC	8	group2
TraesCS2B01G343600	NAC	8	group2
TraesCS2B01G399700	NAC	0	group2
TraesCS2D01G100600	NAC	8	group2
TraesCS2D01G100700	NAC	8	group2
TraesCS2D01G100900	NAC	4	group3
TraesCS2D01G305300	NAC	15	group1
TraesCS2D01G324700	NAC	8	group2
TraesCS2D01G378800	NAC	0	group2
TraesCS2D01G567000	NAC	15	group1
TraesCS3A01G176500	NAC	2	group2
TraesCS3A01G269900	NAC	2	group2
TraesCS3A01G339600	NAC	0	group2
TraesCS3A01G403300	NAC	0	group2
TraesCS3A01G406000	NAC	2	group2
TraesCS3A01G438900	NAC	2	group2
TraesCS3A01G486500	NAC	3	group3
TraesCS3B01G208300	NAC	2	group2
TraesCS3B01G303800	NAC	2	group2
TraesCS3B01G371200	NAC	0	group2
TraesCS3B01G421300	NAC	8	group2
TraesCS3B01G439600	NAC	2	group2
TraesCS3B01G472800	NAC	0	group2
TraesCS3D01G183900	NAC	2	group2
TraesCS3D01G367900	NAC	2	group2
TraesCS3D01G401200	NAC	2	group2
TraesCS3D01G431700	NAC	0	group2
TraesCS3D01G481900	NAC	2	group2
TraesCS4A01G065000	NAC	12	group3
TraesCS4A01G130600	NAC	2	group2
TraesCS4A01G131000	NAC	15	group1
TraesCS4A01G219700	NAC	2	group2
TraesCS4A01G421000	NAC	2	group2
TraesCS4B01G098200	NAC	2	group2
TraesCS4B01G102700	NAC	0	group2
TraesCS4B01G173600	NAC	16	group3
TraesCS4B01G174000	NAC	2	group2
TraesCS4B01G242600	NAC	12	group3
TraesCS4B01G328600	NAC	8	group2
TraesCS4B01G328700	NAC	8	group2
TraesCS4D01G094400	NAC	0	group2
TraesCS4D01G175700	NAC	16	group3
TraesCS4D01G176000	NAC	0	group2
TraesCS5A01G049100	NAC	16	group3
TraesCS5A01G127200	NAC	0	group2
TraesCS5A01G143200	NAC	2	group2
TraesCS5A01G275900	NAC	16	group3
TraesCS5A01G291200	NAC	0	group2
TraesCS5A01G468300	NAC	2	group2
TraesCS5A01G500700	NAC	8	group2
TraesCS5B01G054200	NAC	16	group3
TraesCS5B01G141900	NAC	14	group3
TraesCS5B01G142100	NAC	1	group3
TraesCS5B01G290200	NAC	4	group3
TraesCS5B01G480900	NAC	2	group2
TraesCS5D01G059700	NAC	15	group1
TraesCS5D01G148800	NAC	0	group2
TraesCS5D01G283200	NAC	16	group3
TraesCS5D01G481200	NAC	2	group2
TraesCS6A01G057400	NAC	0	group2
TraesCS6A01G108300	NAC	15	group1
TraesCS6A01G208900	NAC	8	group2
TraesCS6A01G378500	NAC	2	group2
TraesCS6A01G378600	NAC	0	group2
TraesCS6B01G075200	NAC	2	group2
TraesCS6B01G416300	NAC	0	group2
TraesCS6B01G416400	NAC	0	group2
TraesCS6D01G059300	NAC	1	group3
TraesCS6D01G362800	NAC	8	group2
TraesCS6D01G362900	NAC	0	group2
TraesCS7A01G263100	NAC	14	group3
TraesCS7A01G357500	NAC	15	group1
TraesCS7A01G464100	NAC	8	group2
TraesCS7A01G549000	NAC	17	group1
TraesCS7A01G569100	NAC	15	group1
TraesCS7B01G160900	NAC	8	group2
TraesCS7B01G196900	NAC	15	group1
TraesCS7B01G270300	NAC	14	group3
TraesCS7B01G364600	NAC	8	group2
TraesCS7B01G365300	NAC	8	group2
TraesCS7D01G263800	NAC	14	group3
TraesCS7D01G283800	NAC	14	group3
TraesCS7D01G365200	NAC	15	group1
TraesCS7D01G451700	NAC	8	group2
TraesCS7D01G452500	NAC	2	group2
TraesCSU01G135000	NAC	14	group3
TraesCSU01G137200	NAC	15	group1
TraesCS3B01G153700	NF-X1	14	group3
TraesCS3D01G136600	NF-X1	15	group1
TraesCS7B01G432300	NF-X1	15	group1
TraesCS2A01G172500	NF-YA	15	group1
TraesCS2B01G198700	NF-YA	15	group1
TraesCS2D01G179600	NF-YA	15	group1
TraesCS4B01G290400	NF-YA	15	group1
TraesCS4D01G289600	NF-YA	15	group1
TraesCS5D01G037800	NF-YA	10	group3
TraesCS5D01G052200	NF-YA	15	group1
TraesCS5D01G383000	NF-YA	15	group1
TraesCS6B01G366100	NF-YA	17	group1
TraesCS6D01G315300	NF-YA	17	group1
TraesCS6D01G268200	NF-YB	15	group1
TraesCS7A01G214500	NF-YB	14	group3
TraesCS7A01G214800	NF-YB	15	group1
TraesCS7A01G214900	NF-YB	15	group1
TraesCS7B01G121800	NF-YB	14	group3
TraesCS7D01G216600	NF-YB	14	group3
TraesCS1A01G288500	NF-YB	15	group1
TraesCS1B01G297900	NF-YB	15	group1
TraesCS1D01G287500	NF-YB	15	group1
TraesCS1D01G419500	NF-YB	4	group3
TraesCS2D01G180700	NF-YB	2	group2
TraesCS3A01G352900	NF-YB	14	group3
TraesCS3B01G385600	NF-YB	14	group3
TraesCS3D01G347000	NF-YB	14	group3
TraesCS4A01G306400	NF-YB	11	group3
TraesCS4B01G008300	NF-YB	11	group3
TraesCS4D01G007000	NF-YB	11	group3
TraesCS6A01G287400	NF-YB	16	group3
TraesCS6A01G287500	NF-YB	15	group1
TraesCS6B01G316700	NF-YB	16	group3
TraesCS6B01G316800	NF-YB	15	group1
TraesCS6D01G268100	NF-YB	15	group1
TraesCS7A01G214700	NF-YB	15	group1
TraesCS7B01G121900	NF-YB	15	group1
TraesCS7D01G216800	NF-YB	14	group3
TraesCS7A01G474800	NF-YC	2	group2
TraesCS7B01G376500	NF-YC	0	group2
TraesCS3A01G114800	NF-YC	11	group3
TraesCS3B01G134200	NF-YC	0	group2
TraesCS3D01G117200	NF-YC	11	group3
TraesCS4B01G223000	NF-YC	2	group2
TraesCS5B01G255900	NF-YC	0	group2
TraesCS7A01G336700	NF-YC	15	group1
TraesCS7B01G248300	NF-YC	15	group1
TraesCS7B01G377000	NF-YC	2	group2
TraesCS7D01G344400	NF-YC	15	group1
TraesCS2A01G352400	Nin-like	15	group1
TraesCS2A01G404400	Nin-like	11	group3
TraesCS2A01G404500	Nin-like	11	group3
TraesCS2B01G370400	Nin-like	15	group1
TraesCS2D01G401400	Nin-like	14	group3
TraesCS5A01G497800	Nin-like	15	group1
TraesCS1A01G372300	RAV	2	group2
TraesCS1D01G378500	RAV	5	group3
TraesCS3A01G259900	RAV	2	group2
TraesCS3D01G260100	RAV	2	group2
TraesCS4B01G325700	RAV	0	group2
TraesCS2A01G292700	S1Fa-like	14	group3
TraesCS2B01G309100	S1Fa-like	14	group3
TraesCS2D01G290500	S1Fa-like	14	group3
TraesCS2A01G232400	SBP	1	group3
TraesCS2B01G250900	SBP	0	group2
TraesCS2D01G232800	SBP	0	group2
TraesCS3A01G432500	SBP	2	group2
TraesCS3B01G468400	SBP	0	group2
TraesCS3D01G425800	SBP	2	group2
TraesCS4A01G359500	SBP	15	group1
TraesCS5A01G286700	SBP	2	group2
TraesCS5B01G512800	SBP	15	group1
TraesCS5D01G513300	SBP	15	group1
TraesCS6B01G138400	SBP	0	group2
TraesCS3A01G491500	SRS	2	group2
TraesCS3B01G552400	SRS	2	group2
TraesCS3D01G497300	SRS	2	group2
TraesCS5D01G325400	SRS	5	group3
TraesCS7B01G169200	SRS	9	group1
TraesCS1B01G228000	STAT	15	group1
TraesCS1A01G281100	TALE	8	group2
TraesCS1D01G193800	TALE	0	group2
TraesCS1D01G280300	TALE	8	group2
TraesCS3A01G363900	TALE	3	group3
TraesCS3D01G357400	TALE	3	group3
TraesCS4A01G252100	TALE	0	group2
TraesCS4B01G063100	TALE	0	group2
TraesCS4B01G114600	TALE	8	group2
TraesCS4B01G280700	TALE	5	group3
TraesCS4D01G111900	TALE	8	group2
TraesCS5A01G007800	TALE	11	group3
TraesCS5B01G006400	TALE	14	group3
TraesCS5B01G410600	TALE	4	group3
TraesCS5D01G013300	TALE	14	group3
TraesCS7A01G358300	TALE	1	group3
TraesCS7B01G269400	TALE	2	group2
TraesCS7D01G364500	TALE	2	group2
TraesCS2A01G376000	TCP	0	group2
TraesCS2B01G392900	TCP	0	group2
TraesCS2D01G372200	TCP	0	group2
TraesCS3A01G140100	TCP	2	group2
TraesCS4A01G355900	TCP	2	group2
TraesCS5A01G031900	TCP	8	group2
TraesCS5A01G423900	TCP	2	group2
TraesCS5B01G426200	TCP	1	group3
TraesCS5B01G516200	TCP	2	group2
TraesCS5D01G040100	TCP	8	group2
TraesCS5D01G432500	TCP	0	group2
TraesCS5D01G516300	TCP	0	group2
TraesCS6A01G306500	TCP	0	group2
TraesCS6B01G334900	TCP	0	group2
TraesCS6B01G462100	TCP	11	group3
TraesCS6D01G216100	TCP	2	group2
TraesCS6D01G285600	TCP	2	group2
TraesCS7B01G091900	TCP	2	group2
TraesCS1A01G176700	Trihelix	14	group3
TraesCS1A01G216300	Trihelix	2	group2
TraesCS1A01G392300	Trihelix	2	group2
TraesCS1A01G437400	Trihelix	15	group1
TraesCS1B01G229500	Trihelix	2	group2
TraesCS1B01G420500	Trihelix	2	group2
TraesCS1B01G472000	Trihelix	15	group1
TraesCS1D01G162400	Trihelix	8	group2
TraesCS1D01G218500	Trihelix	2	group2
TraesCS1D01G400500	Trihelix	2	group2
TraesCS1D01G445200	Trihelix	15	group1
TraesCS2A01G287600	Trihelix	8	group2
TraesCS2A01G549300	Trihelix	14	group3
TraesCS2B01G304400	Trihelix	8	group2
TraesCS2B01G457200	Trihelix	4	group3
TraesCS2D01G286000	Trihelix	8	group2
TraesCS2D01G388500	Trihelix	2	group2
TraesCS2D01G433900	Trihelix	8	group2
TraesCS3A01G116400	Trihelix	0	group2
TraesCS3A01G116500	Trihelix	8	group2
TraesCS3B01G135600	Trihelix	11	group3
TraesCS3B01G305100	Trihelix	0	group2
TraesCS3B01G475300	Trihelix	1	group3
TraesCS3D01G118400	Trihelix	8	group2
TraesCS3D01G271000	Trihelix	0	group2
TraesCS3D01G434100	Trihelix	1	group3
TraesCS4A01G209100	Trihelix	16	group3
TraesCS4B01G112700	Trihelix	15	group1
TraesCS4B01G396900	Trihelix	0	group2
TraesCS4D01G110200	Trihelix	17	group1
TraesCS5A01G124200	Trihelix	15	group1
TraesCS5A01G360100	Trihelix	0	group2
TraesCS5A01G558200	Trihelix	0	group2
TraesCS5B01G362600	Trihelix	0	group2
TraesCS5D01G369500	Trihelix	2	group2
TraesCS6A01G013200	Trihelix	9	group1
TraesCS6A01G240200	Trihelix	15	group1
TraesCS6B01G284400	Trihelix	14	group3
TraesCS6D01G222500	Trihelix	14	group3
TraesCSU01G029700	Trihelix	1	group3
TraesCS1A01G335900	VOZ	15	group1
TraesCS1B01G349200	VOZ	14	group3
TraesCS1D01G338300	VOZ	15	group1
TraesCS6A01G131700	Whirly	12	group3
TraesCS6B01G160100	Whirly	11	group3
TraesCS3A01G358400	WOX	14	group3
TraesCS3D01G352600	WOX	8	group2
TraesCS5D01G097400	WOX	14	group3
TraesCS2A01G100700	WOX	17	group1
TraesCS2B01G117900	WOX	17	group1
TraesCS2D01G100200	WOX	17	group1
TraesCS3A01G358200	WOX	15	group1
TraesCS5A01G085000	WOX	16	group3
TraesCS5B01G091000	WOX	16	group3
TraesCS1A01G070400	WRKY	2	group2
TraesCS1A01G298600	WRKY	0	group2
TraesCS1A01G301100	WRKY	1	group3
TraesCS1A01G358400	WRKY	2	group2
TraesCS1A01G401800	WRKY	5	group3
TraesCS1A01G410500	WRKY	2	group2
TraesCS1A01G410600	WRKY	2	group2
TraesCS1A01G410700	WRKY	1	group3
TraesCS1A01G421900	WRKY	2	group2
TraesCS1B01G088900	WRKY	2	group2
TraesCS1B01G308200	WRKY	2	group2
TraesCS1B01G374900	WRKY	1	group3
TraesCS1B01G440500	WRKY	2	group2
TraesCS1B01G440600	WRKY	4	group3
TraesCS1B01G440700	WRKY	5	group3
TraesCS1B01G453300	WRKY	2	group2
TraesCS1D01G072900	WRKY	2	group2
TraesCS1D01G292700	WRKY	0	group2
TraesCS1D01G300700	WRKY	0	group2
TraesCS1D01G363300	WRKY	2	group2
TraesCS1D01G418000	WRKY	2	group2
TraesCS1D01G418400	WRKY	2	group2
TraesCS1D01G418500	WRKY	2	group2
TraesCS1D01G418600	WRKY	1	group3
TraesCS1D01G429800	WRKY	3	group3
TraesCS1D01G429900	WRKY	2	group2
TraesCS1D01G430000	WRKY	5	group3
TraesCS2A01G161500	WRKY	2	group2
TraesCS2A01G189700	WRKY	14	group3
TraesCS2A01G270200	WRKY	2	group2
TraesCS2A01G433000	WRKY	2	group2
TraesCS2A01G489500	WRKY	0	group2
TraesCS2B01G187500	WRKY	0	group2
TraesCS2B01G217400	WRKY	15	group1
TraesCS2B01G289000	WRKY	2	group2
TraesCS2B01G454300	WRKY	2	group2
TraesCS2B01G517400	WRKY	0	group2
TraesCS2D01G168600	WRKY	0	group2
TraesCS2D01G269200	WRKY	2	group2
TraesCS2D01G431000	WRKY	2	group2
TraesCS2D01G489700	WRKY	0	group2
TraesCS3A01G111200	WRKY	2	group2
TraesCS3A01G116200	WRKY	1	group3
TraesCS3A01G167200	WRKY	2	group2
TraesCS3A01G242500	WRKY	2	group2
TraesCS3A01G343900	WRKY	2	group2
TraesCS3A01G347500	WRKY	2	group2
TraesCS3A01G360900	WRKY	2	group2
TraesCS3A01G527300	WRKY	14	group3
TraesCS3B01G129900	WRKY	0	group2
TraesCS3B01G199000	WRKY	2	group2
TraesCS3B01G255400	WRKY	2	group2
TraesCS3B01G270500	WRKY	2	group2
TraesCS3B01G277300	WRKY	2	group2
TraesCS3B01G375600	WRKY	2	group2
TraesCS3B01G375800	WRKY	2	group2
TraesCS3B01G379200	WRKY	2	group2
TraesCS3B01G595800	WRKY	14	group3
TraesCS3D01G113200	WRKY	1	group3
TraesCS3D01G113300	WRKY	2	group2
TraesCS3D01G173300	WRKY	2	group2
TraesCS3D01G227400	WRKY	7	group3
TraesCS3D01G242500	WRKY	2	group2
TraesCS3D01G337400	WRKY	2	group2
TraesCS3D01G337600	WRKY	2	group2
TraesCS3D01G341100	WRKY	2	group2
TraesCS3D01G532800	WRKY	14	group3
TraesCS4B01G121500	WRKY	15	group1
TraesCS4D01G178400	WRKY	8	group2
TraesCS5A01G146500	WRKY	2	group2
TraesCS5A01G156700	WRKY	14	group3
TraesCS5A01G185600	WRKY	1	group3
TraesCS5A01G185700	WRKY	2	group2
TraesCS5A01G225500	WRKY	0	group2
TraesCS5A01G225600	WRKY	0	group2
TraesCS5A01G381000	WRKY	15	group1
TraesCS5A01G395100	WRKY	2	group2
TraesCS5B01G067700	WRKY	2	group2
TraesCS5B01G145300	WRKY	5	group3
TraesCS5B01G154900	WRKY	14	group3
TraesCS5B01G183700	WRKY	2	group2
TraesCS5B01G183800	WRKY	2	group2
TraesCS5B01G224000	WRKY	2	group2
TraesCS5B01G224100	WRKY	1	group3
TraesCS5B01G384600	WRKY	15	group1
TraesCS5B01G399900	WRKY	2	group2
TraesCS5D01G071800	WRKY	0	group2
TraesCS5D01G145800	WRKY	2	group2
TraesCS5D01G190700	WRKY	2	group2
TraesCS5D01G190800	WRKY	2	group2
TraesCS5D01G232800	WRKY	1	group3
TraesCS5D01G232900	WRKY	2	group2
TraesCS5D01G390800	WRKY	15	group1
TraesCS6A01G146900	WRKY	2	group2
TraesCS6B01G175100	WRKY	2	group2
TraesCS6D01G136200	WRKY	2	group2
TraesCS7A01G294800	WRKY	15	group1
TraesCS7A01G338500	WRKY	2	group2
TraesCS7A01G508700	WRKY	2	group2
TraesCS7A01G508800	WRKY	1	group3
TraesCS7A01G509000	WRKY	1	group3
TraesCS7B01G418500	WRKY	2	group2
TraesCS7D01G336400	WRKY	16	group3
TraesCS7D01G345700	WRKY	2	group2
TraesCS7D01G497300	WRKY	2	group2
TraesCS7D01G497400	WRKY	1	group3
TraesCS7D01G497800	WRKY	2	group2
TraesCS1A01G176300	YABBY	0	group2
TraesCS1D01G162600	YABBY	0	group2
TraesCS4A01G058800	YABBY	0	group2
TraesCS4B01G245900	YABBY	0	group2
TraesCS4D01G245300	YABBY	0	group2
TraesCS5A01G025900	YABBY	8	group2
TraesCS5A01G371500	YABBY	0	group2
TraesCS5B01G025100	YABBY	8	group2
TraesCS5B01G373600	YABBY	0	group2
TraesCS5D01G033700	YABBY	11	group3
TraesCS1A01G087700	ZF-HD	15	group1
TraesCS2A01G305400	ZF-HD	3	group3
TraesCS2D01G303900	ZF-HD	3	group3
TraesCS3A01G226100	ZF-HD	2	group2
TraesCS3B01G258400	ZF-HD	2	group2
TraesCS3B01G484100	ZF-HD	8	group2
TraesCS3D01G224100	ZF-HD	2	group2
TraesCS4B01G089700	ZF-HD	1	group3
TraesCS4D01G086300	ZF-HD	3	group3
TraesCS5A01G246500	ZF-HD	15	group1
TraesCS5B01G243800	ZF-HD	15	group1
TraesCS5D01G149400	ZF-HD	2	group2
TraesCS5D01G253100	ZF-HD	15	group1
TraesCS6A01G273700	ZF-HD	3	group3
TraesCS6D01G253700	ZF-HD	5	group3
*1 The number of expression profile is corresponding to the expression profiles in expression trend analysis showed in Fig. 3.
*2 Group 1, 2, and 3 are corresponding to the expression pattern groups showed in Fig. 3, representing up-regulated, down-regulated and modulated with grain development, respectively;
