# Supplementary material for: Global transcriptome analysis uncovers the gene co-expression regulation network and key genes involved in grain development of wheat (Triticum aestivum L.)
Source: Funct Integr Genomics. 2019 May 21;19(6):853–66. doi: 10.1007/s10142-019-00678-z (PMC6797667; doi:10.1007/s10142-019-00678-z)
Supplement: Supplementary file 32 — (XLSX 69 kb) [file 10142_2019_678_MOESM21_ESM.xlsx]

## Sheet: Comparison of the sets of TFs 
Supplementary Table 10 Comparison of the set of TFs identified in rice developmental endosperm with our set of TFs in wheat developmental grains.
TF family	Rice developmental endosperm	Wheat developmental grains
AP2-ERF Family	18	68
ARF Family	22	66
ARR-B Family	9	46
B3 Family	29	237
BBRBPC Family	3	6
BES1 Family	4	18
bHLH Family	76	365
bZIP Family	74	243
C2H2 Family	52	312
C3H Family	44	124
CAMTA Family	7	16
CO-like Family	6	37
CPP Family	10	32
DBB Family	4	26
Dof Family	11	91
E2FDP Family	9	27
EIL Family	8	19
ERF Family	65	367
FAR1 Family	48	128
G2-like Family	34	125
GATA Family	22	73
GeBP Family	9	31
GRAS Family	41	135
GRF Family	10	29
HB-other Family	13	50
HB-PHD Family	1	9
HD-ZIP Family	23	104
HRT-like Family	1	2
HSF Family	19	73
LBD Family	18	62
LFY Family	0	2
LSD Family	4	13
MIKC Family	24	101
M-type Family	14	76
MYB Family	57	352
MYB_related Family	47	174
NAC Family	90	342
NF-X1 Family	2	7
NF-YA Family	10	19
NF-YB Family	10	47
NF-YC Family	12	38
Nin-like Family	10	30
RAV Family	2	23
S1Fa-like Family	2	3
SBP Family	11	41
SRS Family	2	14
STAT Family	1	3
TALE Family	16	62
TCP Family	11	48
Trihelix Family	28	90
VOZ Family	2	6
Whirly Family	2	6
WOX Family	5	32
WRKY Family	56	234
YABBY Family	3	19
ZF-HD Family	7	32
Total	1118 (55 families)	4735 (56 families)

## Sheet:  TFs represeting in our set  
Supplementary Table 10 The previously identified differentially expressed TFs through wheat grain development representing in our set of TFs.
TF family	GenBank accession number*1	Gene ID*2
bZIP	BE424367.1	TraesCS5A01G174200.1
C3H	BF201579.1	TraesCS7B01G187100.1
GATA	BQ838939.1	TraesCS3A01G538400.1
HD-ZIP	BE398488.1	TraesCS3D01G319200.1
HD-ZIP	BG604504.1	TraesCS6B01G354900.3
LSD	BE500170.1	TraesCS5B01G379800.1
MIKC_MADS	BQ806979.1	TraesCS1A01G264300.1
MIKC_MADS	BF429033.1	TraesCS1B01G144800.1
MYB	BE424200.1	TraesCS3A01G336500.1
MYB	BM134356.1	TraesCS6D01G211100.1
NAC	BE422717.1	TraesCS7A01G194700.1
NAC	BE606466.1	TraesCS7D01G196300.1
NAC	BE399809.1	TraesCS7D01G543400.1
NF-YA	BE445600.1	TraesCS2B01G198700.1
NF-YA	BG313415.1	TraesCS4D01G289600.1
TALE	BF474606.1	TraesCS5A01G007800.1
TCP	BQ838703.1	TraesCS5B01G516200.1
WRKY	BF474428.1	TraesCS1A01G410500.1
WRKY	BF145253.1	TraesCS6B01G175100.2
*1 representing the differentially expressed TFs identified in previous study (Laudencia-Chingcuanco et al. 2007).
*2 indicating differentially expressed TF gene ID in the present study.

## Sheet: Homologs of wheat grain TFs
Supplementary Table 10 Wheat grain TF genes with close homologs (70% identity, 70% coverage) in rice.
Wheat grian TF gene	Close homolog in rice
TraesCS1A01G054900.2	LOC_Os05g03020.1
TraesCS1A01G058400.1	LOC_Os05g03040.1
TraesCS1A01G069600.1	LOC_Os05g03760.1
TraesCS1A01G072600.1	LOC_Os05g03865.1
TraesCS1A01G072600.1	LOC_Os05g03860.1
TraesCS1A01G072700.1	LOC_Os05g03884.1
TraesCS1A01G072800.1	LOC_Os01g19694.1
TraesCS1A01G072800.1	LOC_Os05g03884.1
TraesCS1A01G083100.2	LOC_Os05g04820.1
TraesCS1A01G083100.2	LOC_Os01g18240.1
TraesCS1A01G111700.1	LOC_Os05g07270.1
TraesCS1A01G125800.1	LOC_Os05g11414.1
TraesCS1A01G125800.1	LOC_Os01g10504.1
TraesCS1A01G125800.1	LOC_Os01g10504.3
TraesCS1A01G125800.1	LOC_Os01g10504.2
TraesCS1A01G156600.1	LOC_Os10g33940.1
TraesCS1A01G157500.1	LOC_Os03g01890.1
TraesCS1A01G157500.1	LOC_Os10g33960.1
TraesCS1A01G157500.1	LOC_Os10g33960.2
TraesCS1A01G157500.1	LOC_Os03g01890.2
TraesCS1A01G186000.1	LOC_Os10g38820.1
TraesCS1A01G193200.1	LOC_Os10g42430.1
TraesCS1A01G193400.1	LOC_Os10g42490.1
TraesCS1A01G193400.1	LOC_Os10g42490.2
TraesCS1A01G199600.2	LOC_Os10g39130.1
TraesCS1A01G216300.1	LOC_Os10g41460.1
TraesCS1A01G219400.1	LOC_Os10g41200.1
TraesCS1A01G219400.1	LOC_Os10g41200.3
TraesCS1A01G222300.1	LOC_Os05g27980.1
TraesCS1A01G255300.1	LOC_Os05g33810.1
TraesCS1A01G258100.1	LOC_Os05g34050.1
TraesCS1A01G258400.1	LOC_Os05g34110.1
TraesCS1A01G260000.1	LOC_Os01g66590.3
TraesCS1A01G260000.1	LOC_Os01g66590.2
TraesCS1A01G260000.1	LOC_Os01g66590.1
TraesCS1A01G260000.1	LOC_Os05g34450.1
TraesCS1A01G263700.1	LOC_Os01g66120.1
TraesCS1A01G263700.1	LOC_Os05g34830.1
TraesCS1A01G263700.1	LOC_Os05g34830.2
TraesCS1A01G263700.1	LOC_Os05g34830.3
TraesCS1A01G264300.1	LOC_Os05g34940.2
TraesCS1A01G264300.1	LOC_Os05g34940.1
TraesCS1A01G264300.1	LOC_Os01g66030.1
TraesCS1A01G264300.1	LOC_Os05g34940.3
TraesCS1A01G264300.1	LOC_Os01g66030.2
TraesCS1A01G268800.1	LOC_Os05g35500.1
TraesCS1A01G276600.2	LOC_Os05g37170.1
TraesCS1A01G276600.2	LOC_Os05g37170.4
TraesCS1A01G276600.2	LOC_Os05g37170.2
TraesCS1A01G276600.2	LOC_Os05g37170.3
TraesCS1A01G276600.2	LOC_Os05g37170.5
TraesCS1A01G276600.2	LOC_Os05g37170.6
TraesCS1A01G276600.2	LOC_Os05g37170.8
TraesCS1A01G279500.3	LOC_Os08g06280.8
TraesCS1A01G279500.3	LOC_Os08g06280.7
TraesCS1A01G279500.3	LOC_Os08g06280.4
TraesCS1A01G279500.3	LOC_Os08g06280.2
TraesCS1A01G279500.3	LOC_Os08g06280.1
TraesCS1A01G279500.3	LOC_Os08g06280.3
TraesCS1A01G281100.1	LOC_Os05g38120.1
TraesCS1A01G281300.1	LOC_Os05g38140.1
TraesCS1A01G306300.1	LOC_Os05g41070.1
TraesCS1A01G309200.2	LOC_Os05g41240.1
TraesCS1A01G309200.2	LOC_Os05g41240.3
TraesCS1A01G309200.2	LOC_Os05g41240.2
TraesCS1A01G310700.1	LOC_Os05g41450.1
TraesCS1A01G319700.1	LOC_Os05g42130.1
TraesCS1A01G327100.1	LOC_Os05g43380.1
TraesCS1A01G346500.1	LOC_Os05g45020.1
TraesCS1A01G348600.1	LOC_Os01g53260.1
TraesCS1A01G375600.2	LOC_Os10g28340.1
TraesCS1A01G375600.2	LOC_Os10g28340.5
TraesCS1A01G392300.1	LOC_Os05g48690.1
TraesCS1A01G392300.1	LOC_Os05g48690.2
TraesCS1A01G395600.1	LOC_Os05g48820.1
TraesCS1A01G396400.1	LOC_Os05g48870.1
TraesCS1A01G404800.1	LOC_Os01g47370.1
TraesCS1A01G404800.1	LOC_Os05g49240.1
TraesCS1A01G404800.1	LOC_Os07g26150.1
TraesCS1A01G404900.1	LOC_Os01g47370.1
TraesCS1A01G404900.1	LOC_Os05g49240.1
TraesCS1A01G404900.1	LOC_Os07g26150.1
TraesCS1A01G405300.1	LOC_Os01g47370.1
TraesCS1A01G405300.1	LOC_Os05g49240.1
TraesCS1A01G405300.1	LOC_Os07g26150.1
TraesCS1A01G409800.2	LOC_Os05g49420.1
TraesCS1A01G411100.1	LOC_Os05g49700.1
TraesCS1A01G411700.1	LOC_Os05g49780.1
TraesCS1A01G411700.1	LOC_Os01g61810.2
TraesCS1A01G411700.1	LOC_Os01g61810.1
TraesCS1A01G411700.1	LOC_Os07g41580.1
TraesCS1A01G411700.1	LOC_Os08g07740.1
TraesCS1A01G411700.1	LOC_Os05g38820.4
TraesCS1B01G071700.1	LOC_Os05g03020.1
TraesCS1B01G076300.1	LOC_Os05g03040.1
TraesCS1B01G091500.1	LOC_Os05g03865.1
TraesCS1B01G091500.1	LOC_Os05g03860.1
TraesCS1B01G091600.1	LOC_Os05g03884.1
TraesCS1B01G091700.1	LOC_Os01g19694.1
TraesCS1B01G091700.1	LOC_Os05g03884.1
TraesCS1B01G100600.1	LOC_Os05g04820.1
TraesCS1B01G100600.1	LOC_Os01g18240.1
TraesCS1B01G131900.2	LOC_Os05g07270.1
TraesCS1B01G135600.2	LOC_Os02g08544.2
TraesCS1B01G135600.2	LOC_Os02g08544.1
TraesCS1B01G135600.2	LOC_Os08g19650.2
TraesCS1B01G135600.2	LOC_Os08g19650.1
TraesCS1B01G135600.2	LOC_Os06g43860.2
TraesCS1B01G135600.2	LOC_Os06g43860.1
TraesCS1B01G135600.2	LOC_Os02g08544.3
TraesCS1B01G135600.2	LOC_Os06g43860.4
TraesCS1B01G144800.1	LOC_Os05g11414.1
TraesCS1B01G144800.1	LOC_Os01g10504.3
TraesCS1B01G144800.1	LOC_Os01g10504.2
TraesCS1B01G144800.1	LOC_Os01g10504.1
TraesCS1B01G173700.1	LOC_Os10g33940.1
TraesCS1B01G173900.1	LOC_Os03g01890.1
TraesCS1B01G173900.1	LOC_Os10g33960.1
TraesCS1B01G173900.1	LOC_Os10g33960.2
TraesCS1B01G173900.1	LOC_Os03g01890.2
TraesCS1B01G193800.1	LOC_Os10g38820.1
TraesCS1B01G208000.1	LOC_Os10g42430.1
TraesCS1B01G208400.1	LOC_Os10g42490.1
TraesCS1B01G208400.1	LOC_Os10g42490.2
TraesCS1B01G214500.1	LOC_Os10g39130.1
TraesCS1B01G214600.1	LOC_Os06g06750.1
TraesCS1B01G214600.1	LOC_Os01g10504.3
TraesCS1B01G214600.1	LOC_Os01g10504.2
TraesCS1B01G214600.1	LOC_Os01g10504.1
TraesCS1B01G214600.1	LOC_Os02g49840.3
TraesCS1B01G214600.1	LOC_Os03g11614.1
TraesCS1B01G214600.1	LOC_Os02g49840.2
TraesCS1B01G214600.1	LOC_Os02g49840.4
TraesCS1B01G214600.1	LOC_Os02g49840.1
TraesCS1B01G214600.1	LOC_Os08g33488.1
TraesCS1B01G214600.1	LOC_Os03g54170.1
TraesCS1B01G214600.1	LOC_Os02g45770.1
TraesCS1B01G214600.1	LOC_Os08g41950.2
TraesCS1B01G214600.1	LOC_Os08g41950.1
TraesCS1B01G214600.1	LOC_Os03g03100.1
TraesCS1B01G214600.1	LOC_Os10g39130.2
TraesCS1B01G214600.1	LOC_Os10g39130.1
TraesCS1B01G214600.1	LOC_Os01g66290.2
TraesCS1B01G214600.1	LOC_Os01g66290.1
TraesCS1B01G214600.1	LOC_Os05g11414.1
TraesCS1B01G214600.1	LOC_Os09g32948.1
TraesCS1B01G214600.1	LOC_Os12g10540.5
TraesCS1B01G214600.1	LOC_Os12g10540.3
TraesCS1B01G214600.1	LOC_Os12g10540.2
TraesCS1B01G214600.1	LOC_Os12g10540.1
TraesCS1B01G214600.1	LOC_Os12g10540.4
TraesCS1B01G214600.1	LOC_Os04g49150.1
TraesCS1B01G214600.1	LOC_Os07g41370.1
TraesCS1B01G214600.1	LOC_Os08g38590.1
TraesCS1B01G214600.1	LOC_Os08g41960.1
TraesCS1B01G214600.1	LOC_Os02g01355.1
TraesCS1B01G214600.1	LOC_Os02g01365.1
TraesCS1B01G214600.1	LOC_Os05g11380.2
TraesCS1B01G214600.1	LOC_Os05g11380.1
TraesCS1B01G214600.1	LOC_Os06g01890.1
TraesCS1B01G229500.1	LOC_Os10g41460.1
TraesCS1B01G232800.1	LOC_Os10g41200.1
TraesCS1B01G232800.1	LOC_Os10g41200.3
TraesCS1B01G235700.1	LOC_Os05g27980.1
TraesCS1B01G266100.2	LOC_Os05g33810.1
TraesCS1B01G268500.2	LOC_Os05g34050.1
TraesCS1B01G268900.1	LOC_Os05g34110.1
TraesCS1B01G270400.1	LOC_Os01g66590.3
TraesCS1B01G270400.1	LOC_Os01g66590.2
TraesCS1B01G270400.1	LOC_Os01g66590.1
TraesCS1B01G270400.1	LOC_Os05g34450.1
TraesCS1B01G274300.1	LOC_Os01g66120.1
TraesCS1B01G274300.1	LOC_Os05g34830.1
TraesCS1B01G274300.1	LOC_Os05g34830.2
TraesCS1B01G274300.1	LOC_Os05g34830.3
TraesCS1B01G274300.1	LOC_Os01g66120.3
TraesCS1B01G275000.1	LOC_Os05g34940.2
TraesCS1B01G275000.1	LOC_Os05g34940.1
TraesCS1B01G275000.1	LOC_Os01g66030.1
TraesCS1B01G275000.1	LOC_Os05g34940.3
TraesCS1B01G275000.1	LOC_Os01g66030.2
TraesCS1B01G279400.1	LOC_Os05g35500.1
TraesCS1B01G285800.1	LOC_Os05g37170.1
TraesCS1B01G285800.1	LOC_Os05g37170.4
TraesCS1B01G285800.1	LOC_Os05g37170.2
TraesCS1B01G285800.1	LOC_Os05g37170.3
TraesCS1B01G285800.1	LOC_Os05g37170.5
TraesCS1B01G285800.1	LOC_Os05g37170.6
TraesCS1B01G285800.1	LOC_Os05g37170.8
TraesCS1B01G287700.1	LOC_Os05g37730.1
TraesCS1B01G288600.3	LOC_Os08g06280.8
TraesCS1B01G288600.3	LOC_Os08g06280.7
TraesCS1B01G288600.3	LOC_Os08g06280.4
TraesCS1B01G288600.3	LOC_Os08g06280.2
TraesCS1B01G288600.3	LOC_Os08g06280.1
TraesCS1B01G288600.3	LOC_Os08g06280.3
TraesCS1B01G290200.1	LOC_Os05g38120.1
TraesCS1B01G290500.1	LOC_Os05g38140.1
TraesCS1B01G312900.1	LOC_Os05g40280.1
TraesCS1B01G316200.2	LOC_Os05g40960.1
TraesCS1B01G317100.1	LOC_Os05g41070.1
TraesCS1B01G320000.2	LOC_Os05g41240.1
TraesCS1B01G320000.2	LOC_Os05g41240.3
TraesCS1B01G320000.2	LOC_Os05g41240.2
TraesCS1B01G322000.1	LOC_Os05g41450.1
TraesCS1B01G326600.1	LOC_Os05g41780.1
TraesCS1B01G332000.1	LOC_Os05g42130.1
TraesCS1B01G340500.1	LOC_Os05g43380.1
TraesCS1B01G360300.1	LOC_Os05g45020.1
TraesCS1B01G366800.1	LOC_Os04g58680.1
TraesCS1B01G396000.1	LOC_Os10g28340.1
TraesCS1B01G396000.1	LOC_Os10g28340.5
TraesCS1B01G420500.1	LOC_Os05g48690.1
TraesCS1B01G420500.1	LOC_Os05g48690.2
TraesCS1B01G424100.1	LOC_Os05g48820.1
TraesCS1B01G424700.1	LOC_Os05g48870.1
TraesCS1B01G434600.1	LOC_Os07g26150.1
TraesCS1B01G434600.1	LOC_Os01g47370.1
TraesCS1B01G434600.1	LOC_Os05g49240.1
TraesCS1B01G434700.1	LOC_Os01g47370.1
TraesCS1B01G434700.1	LOC_Os05g49240.1
TraesCS1B01G434800.1	LOC_Os01g47370.1
TraesCS1B01G434800.1	LOC_Os05g49240.1
TraesCS1B01G435000.1	LOC_Os05g49240.1
TraesCS1B01G435100.1	LOC_Os01g47370.1
TraesCS1B01G435100.1	LOC_Os05g49240.1
TraesCS1B01G435200.1	LOC_Os05g49240.1
TraesCS1B01G435400.1	LOC_Os01g47370.1
TraesCS1B01G435400.1	LOC_Os05g49240.1
TraesCS1B01G435400.1	LOC_Os07g26150.1
TraesCS1B01G439800.1	LOC_Os05g49420.1
TraesCS1B01G441300.1	LOC_Os05g49700.1
TraesCS1B01G442000.1	LOC_Os05g49780.1
TraesCS1B01G442000.1	LOC_Os01g61810.2
TraesCS1B01G442000.1	LOC_Os01g61810.1
TraesCS1B01G442000.1	LOC_Os07g41580.1
TraesCS1B01G442000.1	LOC_Os08g07740.1
TraesCS1B01G442000.1	LOC_Os05g38820.4
TraesCS1D01G055600.3	LOC_Os05g03020.1
TraesCS1D01G059200.1	LOC_Os05g03040.1
TraesCS1D01G072200.1	LOC_Os05g03760.1
TraesCS1D01G075500.1	LOC_Os05g03865.1
TraesCS1D01G075500.1	LOC_Os05g03860.1
TraesCS1D01G075600.1	LOC_Os01g19694.1
TraesCS1D01G075600.1	LOC_Os05g03884.1
TraesCS1D01G075700.1	LOC_Os01g19694.1
TraesCS1D01G075700.1	LOC_Os05g03884.1
TraesCS1D01G084400.1	LOC_Os05g04820.1
TraesCS1D01G084400.1	LOC_Os01g18240.1
TraesCS1D01G113100.1	LOC_Os05g07270.1
TraesCS1D01G127700.1	LOC_Os05g11414.1
TraesCS1D01G127700.1	LOC_Os01g10504.1
TraesCS1D01G127700.1	LOC_Os01g10504.3
TraesCS1D01G127700.1	LOC_Os01g10504.2
TraesCS1D01G155100.1	LOC_Os10g33940.1
TraesCS1D01G155200.3	LOC_Os10g33960.1
TraesCS1D01G155200.3	LOC_Os10g33960.2
TraesCS1D01G155200.3	LOC_Os03g01890.1
TraesCS1D01G155200.3	LOC_Os03g01890.2
TraesCS1D01G191000.1	LOC_Os10g38820.1
TraesCS1D01G196900.1	LOC_Os10g42430.1
TraesCS1D01G197300.1	LOC_Os10g42490.1
TraesCS1D01G197300.1	LOC_Os10g42490.2
TraesCS1D01G203300.2	LOC_Os10g39130.1
TraesCS1D01G218500.1	LOC_Os10g41460.1
TraesCS1D01G221000.1	LOC_Os10g41200.1
TraesCS1D01G221000.1	LOC_Os10g41200.3
TraesCS1D01G254700.1	LOC_Os05g33810.1
TraesCS1D01G257400.1	LOC_Os05g34050.1
TraesCS1D01G257700.1	LOC_Os05g34110.1
TraesCS1D01G259900.1	LOC_Os01g66590.3
TraesCS1D01G259900.1	LOC_Os01g66590.2
TraesCS1D01G259900.1	LOC_Os01g66590.1
TraesCS1D01G259900.1	LOC_Os05g34450.1
TraesCS1D01G262700.1	LOC_Os01g66290.2
TraesCS1D01G262700.1	LOC_Os01g66290.1
TraesCS1D01G262700.1	LOC_Os12g10540.3
TraesCS1D01G262700.1	LOC_Os12g10540.2
TraesCS1D01G262700.1	LOC_Os12g10540.1
TraesCS1D01G262700.1	LOC_Os12g10540.4
TraesCS1D01G263800.1	LOC_Os01g66120.1
TraesCS1D01G263800.1	LOC_Os05g34830.1
TraesCS1D01G263800.1	LOC_Os05g34830.2
TraesCS1D01G263800.1	LOC_Os05g34830.3
TraesCS1D01G263800.1	LOC_Os01g66120.3
TraesCS1D01G264500.1	LOC_Os05g34940.3
TraesCS1D01G264500.1	LOC_Os05g34940.2
TraesCS1D01G264500.1	LOC_Os05g34940.1
TraesCS1D01G264500.1	LOC_Os01g66030.1
TraesCS1D01G268900.1	LOC_Os05g35500.1
TraesCS1D01G276100.2	LOC_Os05g37170.1
TraesCS1D01G276100.2	LOC_Os05g37170.4
TraesCS1D01G276100.2	LOC_Os05g37170.2
TraesCS1D01G276100.2	LOC_Os05g37170.3
TraesCS1D01G276100.2	LOC_Os05g37170.5
TraesCS1D01G276100.2	LOC_Os05g37170.6
TraesCS1D01G276100.2	LOC_Os05g37170.8
TraesCS1D01G278200.1	LOC_Os05g37730.1
TraesCS1D01G278800.2	LOC_Os08g06280.8
TraesCS1D01G278800.2	LOC_Os08g06280.7
TraesCS1D01G278800.2	LOC_Os08g06280.4
TraesCS1D01G278800.2	LOC_Os08g06280.2
TraesCS1D01G278800.2	LOC_Os08g06280.1
TraesCS1D01G278800.2	LOC_Os08g06280.3
TraesCS1D01G280300.1	LOC_Os05g38120.1
TraesCS1D01G280600.1	LOC_Os05g38140.1
TraesCS1D01G302100.1	LOC_Os05g40280.1
TraesCS1D01G306000.1	LOC_Os05g41070.1
TraesCS1D01G308600.1	LOC_Os05g41240.1
TraesCS1D01G308600.1	LOC_Os05g41240.3
TraesCS1D01G308600.1	LOC_Os05g41240.2
TraesCS1D01G310200.1	LOC_Os05g41450.1
TraesCS1D01G314800.1	LOC_Os01g58420.1
TraesCS1D01G319500.1	LOC_Os05g42130.1
TraesCS1D01G329200.1	LOC_Os05g43380.1
TraesCS1D01G338300.2	LOC_Os05g43950.1
TraesCS1D01G349200.1	LOC_Os05g45020.1
TraesCS1D01G351600.1	LOC_Os01g53260.1
TraesCS1D01G355600.1	LOC_Os04g58680.1
TraesCS1D01G382900.1	LOC_Os10g28340.1
TraesCS1D01G382900.1	LOC_Os10g28340.5
TraesCS1D01G400500.1	LOC_Os05g48690.1
TraesCS1D01G400500.1	LOC_Os05g48690.2
TraesCS1D01G403700.1	LOC_Os05g48820.1
TraesCS1D01G404400.1	LOC_Os05g48870.1
TraesCS1D01G412800.1	LOC_Os01g47370.1
TraesCS1D01G412800.1	LOC_Os05g49240.1
TraesCS1D01G413000.1	LOC_Os05g49240.1
TraesCS1D01G413100.1	LOC_Os01g47370.1
TraesCS1D01G413100.1	LOC_Os05g49240.1
TraesCS1D01G413300.1	LOC_Os01g47370.1
TraesCS1D01G413300.1	LOC_Os05g49240.1
TraesCS1D01G413400.1	LOC_Os01g47370.1
TraesCS1D01G413400.1	LOC_Os05g49240.1
TraesCS1D01G417100.1	LOC_Os05g49420.1
TraesCS1D01G418900.1	LOC_Os05g49700.1
TraesCS1D01G419500.1	LOC_Os05g49780.1
TraesCS1D01G419500.1	LOC_Os01g61810.2
TraesCS1D01G419500.1	LOC_Os01g61810.1
TraesCS1D01G419500.1	LOC_Os07g41580.1
TraesCS1D01G419500.1	LOC_Os08g07740.1
TraesCS1D01G419500.1	LOC_Os05g38820.4
TraesCS2A01G004600.1	LOC_Os04g02510.1
TraesCS2A01G039200.1	LOC_Os04g01480.1
TraesCS2A01G097500.2	LOC_Os07g48820.2
TraesCS2A01G097500.2	LOC_Os07g48820.1
TraesCS2A01G097500.2	LOC_Os03g20310.4
TraesCS2A01G097500.2	LOC_Os03g20310.1
TraesCS2A01G097500.2	LOC_Os03g20310.3
TraesCS2A01G097500.2	LOC_Os03g20310.2
TraesCS2A01G097500.2	LOC_Os01g59350.1
TraesCS2A01G097500.2	LOC_Os01g17260.2
TraesCS2A01G097500.2	LOC_Os01g17260.1
TraesCS2A01G100700.1	LOC_Os07g48560.1
TraesCS2A01G105600.1	LOC_Os07g48200.1
TraesCS2A01G105600.1	LOC_Os07g48200.2
TraesCS2A01G105700.1	LOC_Os07g48180.1
TraesCS2A01G152900.1	LOC_Os07g44090.3
TraesCS2A01G163000.1	LOC_Os07g43030.1
TraesCS2A01G173500.1	LOC_Os07g41580.1
TraesCS2A01G174300.3	LOC_Os07g41370.1
TraesCS2A01G187800.1	LOC_Os07g39220.1
TraesCS2A01G188500.1	LOC_Os07g39320.1
TraesCS2A01G189600.1	LOC_Os07g39470.1
TraesCS2A01G189700.1	LOC_Os07g39480.1
TraesCS2A01G192600.1	LOC_Os07g39820.1
TraesCS2A01G192600.1	LOC_Os03g31880.1
TraesCS2A01G198600.1	LOC_Os07g38240.1
TraesCS2A01G199900.1	LOC_Os07g38090.2
TraesCS2A01G199900.1	LOC_Os07g38090.1
TraesCS2A01G200700.1	LOC_Os07g38030.1
TraesCS2A01G203800.1	LOC_Os07g37630.1
TraesCS2A01G204300.1	LOC_Os07g37610.1
TraesCS2A01G212200.1	LOC_Os07g36460.1
TraesCS2A01G214400.1	LOC_Os07g36170.1
TraesCS2A01G214400.1	LOC_Os07g36170.2
TraesCS2A01G215600.1	LOC_Os07g35870.1
TraesCS2A01G215600.1	LOC_Os07g35870.2
TraesCS2A01G229400.1	LOC_Os07g30774.1
TraesCS2A01G236900.1	LOC_Os07g31400.1
TraesCS2A01G245700.2	LOC_Os07g10890.1
TraesCS2A01G261200.2	LOC_Os07g01820.2
TraesCS2A01G261200.2	LOC_Os07g01820.3
TraesCS2A01G261200.2	LOC_Os07g01820.1
TraesCS2A01G261200.2	LOC_Os03g54160.2
TraesCS2A01G267400.1	LOC_Os07g03770.1
TraesCS2A01G270200.2	LOC_Os04g21950.1
TraesCS2A01G283800.1	LOC_Os04g31900.1
TraesCS2A01G292700.1	LOC_Os04g33440.2
TraesCS2A01G292700.1	LOC_Os04g33420.1
TraesCS2A01G309300.1	LOC_Os04g36054.1
TraesCS2A01G309300.1	LOC_Os02g35140.1
TraesCS2A01G310000.1	LOC_Os04g36590.1
TraesCS2A01G320100.1	LOC_Os04g40930.1
TraesCS2A01G335600.1	LOC_Os04g39050.1
TraesCS2A01G337900.1	LOC_Os02g36924.1
TraesCS2A01G338200.1	LOC_Os04g38740.1
TraesCS2A01G338300.1	LOC_Os04g38720.1
TraesCS2A01G348900.1	LOC_Os04g41560.2
TraesCS2A01G352100.1	LOC_Os04g41820.1
TraesCS2A01G352400.2	LOC_Os04g41850.1
TraesCS2A01G353900.1	LOC_Os04g42020.1
TraesCS2A01G366100.2	LOC_Os04g41560.2
TraesCS2A01G370000.1	LOC_Os04g45060.1
TraesCS2A01G376000.1	LOC_Os04g44440.1
TraesCS2A01G386200.1	LOC_Os04g45330.1
TraesCS2A01G388500.1	LOC_Os04g45690.1
TraesCS2A01G389400.1	LOC_Os04g45810.1
TraesCS2A01G391700.1	LOC_Os04g46020.2
TraesCS2A01G395400.1	LOC_Os04g49110.1
TraesCS2A01G398300.2	LOC_Os04g48510.1
TraesCS2A01G399500.1	LOC_Os04g48350.1
TraesCS2A01G399500.1	LOC_Os02g45450.1
TraesCS2A01G401600.1	LOC_Os04g48030.1
TraesCS2A01G402200.1	LOC_Os04g47990.2
TraesCS2A01G403200.2	LOC_Os04g47860.6
TraesCS2A01G403200.2	LOC_Os04g47860.5
TraesCS2A01G403200.2	LOC_Os04g47860.3
TraesCS2A01G403200.2	LOC_Os04g47860.2
TraesCS2A01G403200.2	LOC_Os04g47860.4
TraesCS2A01G415100.1	LOC_Os02g43970.1
TraesCS2A01G415200.1	LOC_Os04g46410.1
TraesCS2A01G415900.1	LOC_Os04g46350.1
TraesCS2A01G422400.2	LOC_Os04g52410.2
TraesCS2A01G433000.1	LOC_Os04g51560.1
TraesCS2A01G443800.1	LOC_Os04g50920.1
TraesCS2A01G461700.2	LOC_Os04g52770.1
TraesCS2A01G474000.1	LOC_Os04g53540.1
TraesCS2A01G474000.1	LOC_Os04g53540.2
TraesCS2A01G474000.1	LOC_Os04g53540.3
TraesCS2A01G474000.1	LOC_Os08g08820.2
TraesCS2A01G474000.1	LOC_Os08g08820.1
TraesCS2A01G474000.1	LOC_Os04g53540.4
TraesCS2A01G474000.1	LOC_Os08g04190.1
TraesCS2A01G488000.1	LOC_Os04g57010.1
TraesCS2A01G488000.1	LOC_Os04g57010.2
TraesCS2A01G491000.1	LOC_Os04g56850.1
TraesCS2A01G491000.1	LOC_Os04g56850.2
TraesCS2A01G505600.1	LOC_Os04g55970.2
TraesCS2A01G514200.1	LOC_Os04g55560.3
TraesCS2A01G514200.1	LOC_Os04g55560.2
TraesCS2A01G514300.1	LOC_Os04g55520.1
TraesCS2A01G547800.1	LOC_Os04g57610.3
TraesCS2A01G547800.1	LOC_Os04g57610.1
TraesCS2A01G554200.1	LOC_Os04g58020.1
TraesCS2B01G051800.1	LOC_Os04g01480.1
TraesCS2B01G113200.2	LOC_Os07g48820.2
TraesCS2B01G113200.2	LOC_Os07g48820.1
TraesCS2B01G113200.2	LOC_Os03g20310.4
TraesCS2B01G113200.2	LOC_Os03g20310.1
TraesCS2B01G113200.2	LOC_Os03g20310.3
TraesCS2B01G113200.2	LOC_Os03g20310.2
TraesCS2B01G113200.2	LOC_Os01g59350.1
TraesCS2B01G113200.2	LOC_Os01g17260.2
TraesCS2B01G113200.2	LOC_Os01g17260.1
TraesCS2B01G117900.1	LOC_Os07g48560.1
TraesCS2B01G122500.1	LOC_Os07g48200.1
TraesCS2B01G122500.1	LOC_Os07g48200.2
TraesCS2B01G122700.1	LOC_Os07g48180.1
TraesCS2B01G188800.1	LOC_Os07g43030.1
TraesCS2B01G199800.1	LOC_Os07g41580.1
TraesCS2B01G200800.1	LOC_Os07g41370.1
TraesCS2B01G212300.1	LOC_Os07g40020.1
TraesCS2B01G214600.1	LOC_Os07g39820.1
TraesCS2B01G214600.1	LOC_Os03g31880.1
TraesCS2B01G217400.2	LOC_Os07g39480.1
TraesCS2B01G217500.1	LOC_Os07g39470.1
TraesCS2B01G218800.1	LOC_Os07g39320.1
TraesCS2B01G219300.1	LOC_Os07g39220.1
TraesCS2B01G226000.1	LOC_Os07g38240.1
TraesCS2B01G227500.1	LOC_Os07g38090.2
TraesCS2B01G227500.1	LOC_Os07g38090.1
TraesCS2B01G228000.1	LOC_Os07g38030.1
TraesCS2B01G231100.3	LOC_Os07g37630.1
TraesCS2B01G231800.1	LOC_Os07g37610.1
TraesCS2B01G239400.1	LOC_Os07g36170.1
TraesCS2B01G239400.1	LOC_Os07g36170.2
TraesCS2B01G240600.1	LOC_Os07g35870.1
TraesCS2B01G240600.1	LOC_Os07g35870.2
TraesCS2B01G252800.1	LOC_Os07g31400.1
TraesCS2B01G256600.2	LOC_Os07g28430.1
TraesCS2B01G268200.1	LOC_Os07g03770.1
TraesCS2B01G269600.2	LOC_Os07g10890.1
TraesCS2B01G281000.1	LOC_Os07g01820.2
TraesCS2B01G281000.1	LOC_Os07g01820.3
TraesCS2B01G281000.1	LOC_Os07g01820.1
TraesCS2B01G281000.1	LOC_Os03g54160.2
TraesCS2B01G281000.1	LOC_Os03g54160.1
TraesCS2B01G289000.2	LOC_Os04g21950.1
TraesCS2B01G300800.2	LOC_Os04g31900.1
TraesCS2B01G309100.1	LOC_Os04g33440.2
TraesCS2B01G309100.1	LOC_Os04g33420.1
TraesCS2B01G323500.1	LOC_Os04g35660.1
TraesCS2B01G323500.1	LOC_Os02g34970.1
TraesCS2B01G326400.1	LOC_Os04g36054.1
TraesCS2B01G326400.1	LOC_Os02g35140.1
TraesCS2B01G327000.1	LOC_Os04g36590.1
TraesCS2B01G343600.1	LOC_Os04g38720.1
TraesCS2B01G343800.1	LOC_Os04g38740.1
TraesCS2B01G344000.1	LOC_Os02g36924.1
TraesCS2B01G346300.1	LOC_Os04g39050.1
TraesCS2B01G363200.2	LOC_Os04g40930.1
TraesCS2B01G367300.2	LOC_Os04g41560.2
TraesCS2B01G370400.1	LOC_Os04g41850.1
TraesCS2B01G372000.1	LOC_Os04g42020.1
TraesCS2B01G387000.1	LOC_Os04g45060.1
TraesCS2B01G392900.1	LOC_Os04g44440.1
TraesCS2B01G403100.1	LOC_Os04g45330.1
TraesCS2B01G403100.1	LOC_Os02g42950.1
TraesCS2B01G406600.2	LOC_Os04g45690.1
TraesCS2B01G407600.1	LOC_Os04g45810.1
TraesCS2B01G410200.2	LOC_Os04g46020.2
TraesCS2B01G413500.1	LOC_Os04g49110.1
TraesCS2B01G416300.1	LOC_Os04g48510.1
TraesCS2B01G417500.1	LOC_Os04g48350.1
TraesCS2B01G417500.1	LOC_Os02g45450.1
TraesCS2B01G419600.1	LOC_Os04g48030.1
TraesCS2B01G421100.1	LOC_Os04g47860.6
TraesCS2B01G421100.1	LOC_Os04g47860.5
TraesCS2B01G421100.1	LOC_Os04g47860.2
TraesCS2B01G421100.1	LOC_Os04g47860.4
TraesCS2B01G421100.1	LOC_Os04g47860.3
TraesCS2B01G431800.1	LOC_Os04g46680.1
TraesCS2B01G434100.1	LOC_Os02g43970.1
TraesCS2B01G434200.1	LOC_Os04g46410.1
TraesCS2B01G434900.1	LOC_Os04g46350.1
TraesCS2B01G440900.1	LOC_Os04g52410.2
TraesCS2B01G454300.1	LOC_Os04g51560.1
TraesCS2B01G457200.1	LOC_Os04g51320.1
TraesCS2B01G464200.1	LOC_Os04g51000.1
TraesCS2B01G465000.1	LOC_Os04g50920.1
TraesCS2B01G482400.1	LOC_Os11g05740.1
TraesCS2B01G482400.1	LOC_Os12g06080.1
TraesCS2B01G483300.1	LOC_Os04g52770.1
TraesCS2B01G494900.1	LOC_Os08g37290.1
TraesCS2B01G497500.1	LOC_Os08g08820.2
TraesCS2B01G497500.1	LOC_Os08g08820.1
TraesCS2B01G497500.1	LOC_Os04g53540.1
TraesCS2B01G497500.1	LOC_Os04g53540.2
TraesCS2B01G497500.1	LOC_Os04g53540.3
TraesCS2B01G497500.1	LOC_Os04g53540.4
TraesCS2B01G497500.1	LOC_Os08g04190.1
TraesCS2B01G515600.1	LOC_Os04g57010.1
TraesCS2B01G515600.1	LOC_Os04g57010.2
TraesCS2B01G519200.2	LOC_Os04g56850.1
TraesCS2B01G519200.2	LOC_Os04g56850.2
TraesCS2B01G534000.1	LOC_Os04g55970.2
TraesCS2B01G542400.2	LOC_Os04g55560.3
TraesCS2B01G542400.2	LOC_Os04g55560.2
TraesCS2B01G578500.1	LOC_Os04g57610.1
TraesCS2B01G578500.1	LOC_Os04g57610.3
TraesCS2B01G589700.1	LOC_Os04g58020.1
TraesCS2D01G004200.1	LOC_Os04g02510.1
TraesCS2D01G049400.1	LOC_Os04g11830.1
TraesCS2D01G095300.1	LOC_Os11g31100.1
TraesCS2D01G096800.2	LOC_Os07g48820.2
TraesCS2D01G096800.2	LOC_Os07g48820.1
TraesCS2D01G096800.2	LOC_Os03g20310.4
TraesCS2D01G096800.2	LOC_Os03g20310.1
TraesCS2D01G096800.2	LOC_Os03g20310.3
TraesCS2D01G096800.2	LOC_Os03g20310.2
TraesCS2D01G096800.2	LOC_Os01g59350.1
TraesCS2D01G096800.2	LOC_Os01g17260.2
TraesCS2D01G096800.2	LOC_Os01g17260.1
TraesCS2D01G100200.1	LOC_Os07g48560.1
TraesCS2D01G105300.1	LOC_Os07g48200.1
TraesCS2D01G105300.1	LOC_Os07g48200.2
TraesCS2D01G105400.1	LOC_Os07g48180.1
TraesCS2D01G169900.1	LOC_Os07g43030.1
TraesCS2D01G180700.1	LOC_Os07g41580.1
TraesCS2D01G181400.3	LOC_Os07g41370.1
TraesCS2D01G194800.1	LOC_Os07g39820.1
TraesCS2D01G194800.1	LOC_Os03g31880.1
TraesCS2D01G198100.4	LOC_Os07g39480.1
TraesCS2D01G198200.1	LOC_Os07g39470.1
TraesCS2D01G199200.1	LOC_Os07g39320.1
TraesCS2D01G199900.1	LOC_Os07g39220.1
TraesCS2D01G202100.1	LOC_Os07g38750.1
TraesCS2D01G206400.1	LOC_Os07g38240.1
TraesCS2D01G207800.1	LOC_Os07g38090.2
TraesCS2D01G207800.1	LOC_Os07g38090.1
TraesCS2D01G208500.1	LOC_Os07g38030.1
TraesCS2D01G211600.2	LOC_Os07g37610.1
TraesCS2D01G211900.1	LOC_Os07g37630.1
TraesCS2D01G218100.1	LOC_Os07g36460.1
TraesCS2D01G220200.1	LOC_Os07g36170.1
TraesCS2D01G220200.1	LOC_Os07g36170.2
TraesCS2D01G221200.1	LOC_Os07g35870.1
TraesCS2D01G221200.1	LOC_Os07g35870.2
TraesCS2D01G234400.3	LOC_Os07g31400.1
TraesCS2D01G236200.3	LOC_Os07g10890.1
TraesCS2D01G237300.2	LOC_Os07g30774.1
TraesCS2D01G246600.1	LOC_Os07g28430.1
TraesCS2D01G256400.1	LOC_Os07g03770.1
TraesCS2D01G262700.1	LOC_Os07g01820.3
TraesCS2D01G262700.1	LOC_Os07g01820.2
TraesCS2D01G262700.1	LOC_Os07g01820.1
TraesCS2D01G262700.1	LOC_Os03g54160.2
TraesCS2D01G262700.1	LOC_Os03g54160.1
TraesCS2D01G269200.1	LOC_Os04g21950.1
TraesCS2D01G282800.6	LOC_Os04g31900.1
TraesCS2D01G290500.1	LOC_Os04g33440.2
TraesCS2D01G290500.1	LOC_Os04g33420.1
TraesCS2D01G305300.1	LOC_Os04g35660.1
TraesCS2D01G305300.1	LOC_Os02g34970.1
TraesCS2D01G307600.1	LOC_Os04g36054.1
TraesCS2D01G307600.1	LOC_Os02g35140.1
TraesCS2D01G308200.1	LOC_Os04g36590.1
TraesCS2D01G324700.1	LOC_Os04g38720.1
TraesCS2D01G324800.1	LOC_Os04g38740.1
TraesCS2D01G325000.1	LOC_Os02g36924.1
TraesCS2D01G327200.1	LOC_Os04g39050.1
TraesCS2D01G343200.1	LOC_Os04g40930.1
TraesCS2D01G347300.1	LOC_Os04g41560.2
TraesCS2D01G350400.1	LOC_Os04g41850.1
TraesCS2D01G351900.1	LOC_Os04g42020.1
TraesCS2D01G366400.1	LOC_Os04g45060.1
TraesCS2D01G366800.1	LOC_Os04g45020.1
TraesCS2D01G372200.1	LOC_Os04g44440.1
TraesCS2D01G382700.1	LOC_Os04g45330.1
TraesCS2D01G382700.1	LOC_Os02g42950.1
TraesCS2D01G386300.1	LOC_Os04g45690.1
TraesCS2D01G388500.1	LOC_Os04g45940.1
TraesCS2D01G390000.1	LOC_Os04g46020.2
TraesCS2D01G393200.1	LOC_Os04g49110.1
TraesCS2D01G395900.1	LOC_Os04g48510.1
TraesCS2D01G397000.1	LOC_Os04g48350.1
TraesCS2D01G399000.1	LOC_Os04g48030.1
TraesCS2D01G400300.2	LOC_Os04g47860.6
TraesCS2D01G400300.2	LOC_Os04g47860.5
TraesCS2D01G400300.2	LOC_Os04g47860.2
TraesCS2D01G400300.2	LOC_Os04g47860.4
TraesCS2D01G400300.2	LOC_Os04g47860.3
TraesCS2D01G412200.1	LOC_Os02g43970.1
TraesCS2D01G412300.1	LOC_Os04g46410.1
TraesCS2D01G412900.1	LOC_Os04g46350.1
TraesCS2D01G418800.2	LOC_Os04g52410.2
TraesCS2D01G425700.1	LOC_Os04g52090.1
TraesCS2D01G431000.1	LOC_Os04g51560.1
TraesCS2D01G433900.1	LOC_Os04g51320.1
TraesCS2D01G441800.1	LOC_Os04g51070.1
TraesCS2D01G442200.1	LOC_Os04g51000.1
TraesCS2D01G460900.1	LOC_Os11g05740.1
TraesCS2D01G460900.1	LOC_Os12g06080.1
TraesCS2D01G461700.3	LOC_Os04g52770.1
TraesCS2D01G473700.1	LOC_Os04g53540.1
TraesCS2D01G473700.1	LOC_Os04g53540.2
TraesCS2D01G473700.1	LOC_Os04g53540.3
TraesCS2D01G473700.1	LOC_Os08g08820.2
TraesCS2D01G473700.1	LOC_Os08g08820.1
TraesCS2D01G473700.1	LOC_Os04g53540.4
TraesCS2D01G473700.1	LOC_Os08g04190.1
TraesCS2D01G488300.1	LOC_Os04g57010.1
TraesCS2D01G488300.1	LOC_Os04g57010.2
TraesCS2D01G491200.2	LOC_Os04g56850.1
TraesCS2D01G491200.2	LOC_Os04g56850.2
TraesCS2D01G506500.1	LOC_Os04g55970.2
TraesCS2D01G515800.1	LOC_Os04g55560.3
TraesCS2D01G515800.1	LOC_Os04g55560.2
TraesCS2D01G548900.1	LOC_Os04g57610.1
TraesCS2D01G548900.1	LOC_Os04g57610.3
TraesCS2D01G560100.1	LOC_Os04g58020.1
TraesCS3A01G053900.1	LOC_Os01g04750.1
TraesCS3A01G054000.1	LOC_Os01g04800.1
TraesCS3A01G093200.1	LOC_Os01g07480.2
TraesCS3A01G093200.1	LOC_Os01g07480.1
TraesCS3A01G093300.1	LOC_Os11g30484.1
TraesCS3A01G099200.1	LOC_Os01g07120.2
TraesCS3A01G105500.4	LOC_Os07g25710.3
TraesCS3A01G105500.4	LOC_Os07g25710.1
TraesCS3A01G105500.4	LOC_Os07g25710.2
TraesCS3A01G105500.4	LOC_Os07g25710.4
TraesCS3A01G107000.1	LOC_Os01g09640.1
TraesCS3A01G107200.1	LOC_Os01g09620.2
TraesCS3A01G107200.1	LOC_Os01g09620.1
TraesCS3A01G107400.1	LOC_Os01g09550.1
TraesCS3A01G107400.1	LOC_Os01g09550.2
TraesCS3A01G109300.1	LOC_Os01g09280.1
TraesCS3A01G139000.1	LOC_Os01g10610.1
TraesCS3A01G140100.1	LOC_Os01g11550.1
TraesCS3A01G158600.1	LOC_Os01g13460.1
TraesCS3A01G159200.1	LOC_Os01g13520.1
TraesCS3A01G159600.1	LOC_Os01g13540.1
TraesCS3A01G164000.1	LOC_Os01g14870.1
TraesCS3A01G167200.1	LOC_Os01g14440.1
TraesCS3A01G167700.1	LOC_Os01g14420.1
TraesCS3A01G170700.1	LOC_Os01g14010.1
TraesCS3A01G178700.2	LOC_Os01g15460.1
TraesCS3A01G178700.2	LOC_Os01g15460.2
TraesCS3A01G178700.2	LOC_Os01g15460.3
TraesCS3A01G179200.1	LOC_Os01g15350.1
TraesCS3A01G180600.1	LOC_Os01g15900.1
TraesCS3A01G190700.2	LOC_Os01g17260.2
TraesCS3A01G190700.2	LOC_Os01g17260.1
TraesCS3A01G190700.2	LOC_Os01g59350.1
TraesCS3A01G190700.2	LOC_Os07g48820.2
TraesCS3A01G190700.2	LOC_Os07g48820.1
TraesCS3A01G190700.2	LOC_Os03g20310.4
TraesCS3A01G190700.2	LOC_Os03g20310.1
TraesCS3A01G190700.2	LOC_Os03g20310.3
TraesCS3A01G190700.2	LOC_Os03g20310.2
TraesCS3A01G190700.2	LOC_Os06g15480.2
TraesCS3A01G190700.2	LOC_Os06g15480.1
TraesCS3A01G211500.1	LOC_Os01g40670.1
TraesCS3A01G211500.1	LOC_Os01g40670.2
TraesCS3A01G216200.1	LOC_Os01g41900.1
TraesCS3A01G216200.1	LOC_Os01g41900.2
TraesCS3A01G231600.1	LOC_Os01g45570.1
TraesCS3A01G232500.1	LOC_Os01g45730.1
TraesCS3A01G233000.1	LOC_Os01g45860.1
TraesCS3A01G238300.1	LOC_Os01g46870.1
TraesCS3A01G240800.1	LOC_Os01g47360.1
TraesCS3A01G240900.1	LOC_Os01g47370.1
TraesCS3A01G240900.1	LOC_Os05g49240.1
TraesCS3A01G240900.1	LOC_Os07g26150.1
TraesCS3A01G245900.2	LOC_Os01g48130.2
TraesCS3A01G245900.2	LOC_Os01g48130.1
TraesCS3A01G245900.2	LOC_Os05g48850.1
TraesCS3A01G246000.1	LOC_Os01g48060.3
TraesCS3A01G246000.1	LOC_Os01g48060.2
TraesCS3A01G246000.1	LOC_Os01g48060.1
TraesCS3A01G251200.1	LOC_Os01g51260.1
TraesCS3A01G252000.6	LOC_Os01g51154.1
TraesCS3A01G252000.6	LOC_Os01g51154.2
TraesCS3A01G252000.6	LOC_Os01g51154.3
TraesCS3A01G252900.1	LOC_Os01g50940.1
TraesCS3A01G254500.1	LOC_Os01g50720.1
TraesCS3A01G259900.1	LOC_Os01g49830.1
TraesCS3A01G264900.1	LOC_Os01g49160.1
TraesCS3A01G264900.1	LOC_Os05g48010.1
TraesCS3A01G264900.1	LOC_Os09g26170.1
TraesCS3A01G264900.1	LOC_Os08g15020.1
TraesCS3A01G264900.1	LOC_Os03g56090.1
TraesCS3A01G264900.1	LOC_Os02g54520.1
TraesCS3A01G264900.1	LOC_Os01g52410.1
TraesCS3A01G271400.1	LOC_Os01g48320.1
TraesCS3A01G280800.1	LOC_Os01g53220.1
TraesCS3A01G284400.1	LOC_Os01g52680.1
TraesCS3A01G289200.1	LOC_Os01g54550.1
TraesCS3A01G292400.1	LOC_Os01g54990.1
TraesCS3A01G304800.1	LOC_Os01g55580.1
TraesCS3A01G304800.1	LOC_Os01g55580.2
TraesCS3A01G310700.1	LOC_Os01g06550.1
TraesCS3A01G314300.1	LOC_Os01g10504.3
TraesCS3A01G314300.1	LOC_Os01g10504.2
TraesCS3A01G314300.1	LOC_Os01g10504.1
TraesCS3A01G314300.1	LOC_Os05g11414.1
TraesCS3A01G328000.1	LOC_Os01g58420.1
TraesCS3A01G334100.1	LOC_Os01g59350.1
TraesCS3A01G334100.1	LOC_Os01g17260.2
TraesCS3A01G334100.1	LOC_Os01g17260.1
TraesCS3A01G334100.1	LOC_Os03g20310.4
TraesCS3A01G334100.1	LOC_Os03g20310.1
TraesCS3A01G334100.1	LOC_Os03g20310.3
TraesCS3A01G334100.1	LOC_Os03g20310.2
TraesCS3A01G334100.1	LOC_Os07g48820.2
TraesCS3A01G334100.1	LOC_Os07g48820.1
TraesCS3A01G336500.1	LOC_Os01g59660.2
TraesCS3A01G336500.1	LOC_Os01g59660.1
TraesCS3A01G336500.1	LOC_Os01g59660.4
TraesCS3A01G336500.1	LOC_Os01g59660.3
TraesCS3A01G337200.1	LOC_Os01g59760.1
TraesCS3A01G339600.1	LOC_Os01g60020.1
TraesCS3A01G341700.1	LOC_Os01g60270.1
TraesCS3A01G341700.1	LOC_Os01g60270.2
TraesCS3A01G346300.1	LOC_Os01g60960.1
TraesCS3A01G347500.1	LOC_Os01g61080.1
TraesCS3A01G352900.1	LOC_Os03g29970.1
TraesCS3A01G359200.1	LOC_Os01g62410.1
TraesCS3A01G359200.1	LOC_Os01g62410.2
TraesCS3A01G360300.1	LOC_Os01g62460.3
TraesCS3A01G372400.2	LOC_Os01g64020.1
TraesCS3A01G372400.2	LOC_Os05g37170.6
TraesCS3A01G372400.2	LOC_Os05g37170.4
TraesCS3A01G372400.2	LOC_Os05g37170.2
TraesCS3A01G372400.2	LOC_Os05g37170.3
TraesCS3A01G372400.2	LOC_Os05g37170.5
TraesCS3A01G375400.1	LOC_Os01g64310.1
TraesCS3A01G375400.1	LOC_Os05g37080.1
TraesCS3A01G377000.1	LOC_Os01g64590.1
TraesCS3A01G381900.1	LOC_Os01g65080.4
TraesCS3A01G381900.1	LOC_Os01g65080.3
TraesCS3A01G381900.1	LOC_Os01g65080.2
TraesCS3A01G381900.1	LOC_Os01g65080.1
TraesCS3A01G384400.1	LOC_Os01g65370.1
TraesCS3A01G391600.1	LOC_Os01g67770.1
TraesCS3A01G392600.1	LOC_Os01g67650.1
TraesCS3A01G402300.1	LOC_Os01g66590.3
TraesCS3A01G402300.1	LOC_Os01g66590.2
TraesCS3A01G402300.1	LOC_Os01g66590.1
TraesCS3A01G403300.1	LOC_Os01g66490.1
TraesCS3A01G406000.1	LOC_Os01g66120.1
TraesCS3A01G406000.1	LOC_Os05g34830.1
TraesCS3A01G406000.1	LOC_Os01g66120.3
TraesCS3A01G406500.2	LOC_Os01g66030.1
TraesCS3A01G406500.2	LOC_Os05g34940.2
TraesCS3A01G406500.2	LOC_Os05g34940.1
TraesCS3A01G406500.2	LOC_Os05g34940.3
TraesCS3A01G408000.1	LOC_Os01g65900.1
TraesCS3A01G421400.1	LOC_Os01g68700.2
TraesCS3A01G423200.1	LOC_Os01g68860.1
TraesCS3A01G423200.1	LOC_Os01g68860.2
TraesCS3A01G434400.1	LOC_Os01g69850.1
TraesCS3A01G442000.1	LOC_Os01g70270.1
TraesCS3A01G442000.1	LOC_Os01g70270.2
TraesCS3A01G442000.1	LOC_Os01g70270.3
TraesCS3A01G442000.1	LOC_Os01g70270.4
TraesCS3A01G442200.1	LOC_Os01g70310.2
TraesCS3A01G442200.1	LOC_Os01g70310.1
TraesCS3A01G449300.3	LOC_Os01g70270.1
TraesCS3A01G449300.3	LOC_Os01g70270.2
TraesCS3A01G449300.3	LOC_Os01g70270.3
TraesCS3A01G449300.3	LOC_Os01g70270.4
TraesCS3A01G457100.1	LOC_Os01g70890.1
TraesCS3A01G485400.1	LOC_Os01g71790.1
TraesCS3A01G487500.1	LOC_Os01g71970.1
TraesCS3A01G491500.1	LOC_Os01g72490.2
TraesCS3A01G491500.1	LOC_Os01g72490.1
TraesCS3A01G491500.1	LOC_Os05g32070.1
TraesCS3A01G503500.1	LOC_Os07g04700.3
TraesCS3A01G503500.1	LOC_Os07g04700.5
TraesCS3A01G503500.1	LOC_Os07g04700.2
TraesCS3A01G503500.1	LOC_Os07g04700.6
TraesCS3A01G503500.1	LOC_Os07g04700.1
TraesCS3B01G064900.1	LOC_Os01g04800.1
TraesCS3B01G109000.1	LOC_Os11g30484.1
TraesCS3B01G124100.1	LOC_Os07g25710.3
TraesCS3B01G124100.1	LOC_Os07g25710.1
TraesCS3B01G124100.1	LOC_Os07g25710.2
TraesCS3B01G124100.1	LOC_Os07g25710.4
TraesCS3B01G125600.1	LOC_Os01g09620.2
TraesCS3B01G125600.1	LOC_Os01g09620.1
TraesCS3B01G126200.3	LOC_Os01g09550.1
TraesCS3B01G126200.3	LOC_Os01g09550.2
TraesCS3B01G128500.1	LOC_Os01g09280.1
TraesCS3B01G153700.1	LOC_Os01g06550.1
TraesCS3B01G156600.1	LOC_Os01g10610.1
TraesCS3B01G157500.4	LOC_Os01g10504.3
TraesCS3B01G157500.4	LOC_Os01g10504.2
TraesCS3B01G157500.4	LOC_Os01g10504.1
TraesCS3B01G164500.1	LOC_Os01g11550.1
TraesCS3B01G185400.1	LOC_Os01g13460.1
TraesCS3B01G190100.1	LOC_Os01g13520.1
TraesCS3B01G190100.1	LOC_Os01g13520.2
TraesCS3B01G190300.1	LOC_Os01g13540.1
TraesCS3B01G195900.1	LOC_Os01g14010.1
TraesCS3B01G198700.1	LOC_Os01g14420.1
TraesCS3B01G199000.2	LOC_Os01g14440.1
TraesCS3B01G201900.1	LOC_Os01g14870.1
TraesCS3B01G205900.1	LOC_Os01g15350.1
TraesCS3B01G206400.2	LOC_Os01g15460.1
TraesCS3B01G206400.2	LOC_Os01g15460.2
TraesCS3B01G206400.2	LOC_Os01g15460.3
TraesCS3B01G210300.1	LOC_Os01g15900.1
TraesCS3B01G220400.2	LOC_Os01g17260.2
TraesCS3B01G220400.2	LOC_Os01g17260.1
TraesCS3B01G220400.2	LOC_Os01g59350.1
TraesCS3B01G220400.2	LOC_Os07g48820.2
TraesCS3B01G220400.2	LOC_Os07g48820.1
TraesCS3B01G220400.2	LOC_Os03g20310.4
TraesCS3B01G220400.2	LOC_Os03g20310.1
TraesCS3B01G220400.2	LOC_Os03g20310.3
TraesCS3B01G220400.2	LOC_Os03g20310.2
TraesCS3B01G220400.2	LOC_Os06g15480.2
TraesCS3B01G220400.2	LOC_Os06g15480.1
TraesCS3B01G241900.1	LOC_Os01g40670.1
TraesCS3B01G241900.1	LOC_Os01g40670.2
TraesCS3B01G246000.1	LOC_Os01g41900.1
TraesCS3B01G246000.1	LOC_Os01g41900.2
TraesCS3B01G260800.1	LOC_Os01g45570.1
TraesCS3B01G261800.1	LOC_Os01g45730.1
TraesCS3B01G262400.1	LOC_Os01g45860.1
TraesCS3B01G266800.1	LOC_Os01g46870.1
TraesCS3B01G269000.1	LOC_Os01g47360.1
TraesCS3B01G269100.1	LOC_Os01g47370.1
TraesCS3B01G269100.1	LOC_Os07g26150.1
TraesCS3B01G273400.2	LOC_Os01g48060.2
TraesCS3B01G273400.2	LOC_Os01g48060.1
TraesCS3B01G273400.2	LOC_Os01g48060.3
TraesCS3B01G273600.1	LOC_Os01g48130.2
TraesCS3B01G273600.1	LOC_Os01g48130.1
TraesCS3B01G273600.1	LOC_Os05g48850.1
TraesCS3B01G280700.1	LOC_Os01g51260.1
TraesCS3B01G281500.2	LOC_Os01g51154.2
TraesCS3B01G281500.2	LOC_Os01g51154.1
TraesCS3B01G281500.2	LOC_Os01g51154.3
TraesCS3B01G284800.1	LOC_Os01g50940.1
TraesCS3B01G286500.1	LOC_Os01g50720.1
TraesCS3B01G288700.1	LOC_Os01g50940.1
TraesCS3B01G293000.1	LOC_Os01g49830.1
TraesCS3B01G305100.1	LOC_Os01g48320.1
TraesCS3B01G314600.1	LOC_Os01g53220.1
TraesCS3B01G318300.1	LOC_Os01g52680.1
TraesCS3B01G320100.1	LOC_Os01g52514.1
TraesCS3B01G323800.1	LOC_Os01g54550.1
TraesCS3B01G326500.3	LOC_Os01g54930.1
TraesCS3B01G327000.1	LOC_Os01g54990.1
TraesCS3B01G328400.1	LOC_Os01g55150.1
TraesCS3B01G331700.1	LOC_Os01g55580.1
TraesCS3B01G331700.1	LOC_Os01g55580.2
TraesCS3B01G357500.1	LOC_Os01g58420.1
TraesCS3B01G357500.1	LOC_Os05g41780.1
TraesCS3B01G365100.1	LOC_Os01g59350.1
TraesCS3B01G365100.1	LOC_Os01g59350.2
TraesCS3B01G365100.1	LOC_Os01g17260.2
TraesCS3B01G365100.1	LOC_Os01g17260.1
TraesCS3B01G365100.1	LOC_Os03g20310.4
TraesCS3B01G365100.1	LOC_Os03g20310.1
TraesCS3B01G365100.1	LOC_Os03g20310.3
TraesCS3B01G365100.1	LOC_Os03g20310.2
TraesCS3B01G365100.1	LOC_Os07g48820.2
TraesCS3B01G365100.1	LOC_Os07g48820.1
TraesCS3B01G367500.2	LOC_Os01g59660.2
TraesCS3B01G367500.2	LOC_Os01g59660.1
TraesCS3B01G367500.2	LOC_Os01g59660.4
TraesCS3B01G367500.2	LOC_Os01g59660.3
TraesCS3B01G368300.1	LOC_Os01g59760.1
TraesCS3B01G371200.1	LOC_Os01g60020.1
TraesCS3B01G373800.1	LOC_Os01g60270.1
TraesCS3B01G373800.1	LOC_Os01g60270.2
TraesCS3B01G379200.1	LOC_Os01g61080.1
TraesCS3B01G385600.1	LOC_Os03g29970.1
TraesCS3B01G391900.1	LOC_Os01g62410.1
TraesCS3B01G391900.1	LOC_Os01g62410.2
TraesCS3B01G392600.1	LOC_Os01g62460.1
TraesCS3B01G392600.1	LOC_Os01g62460.2
TraesCS3B01G392600.1	LOC_Os01g62460.3
TraesCS3B01G396100.1	LOC_Os01g62920.1
TraesCS3B01G404000.1	LOC_Os01g63980.1
TraesCS3B01G404800.2	LOC_Os01g64020.1
TraesCS3B01G404800.2	LOC_Os05g37170.5
TraesCS3B01G404800.2	LOC_Os05g37170.4
TraesCS3B01G404800.2	LOC_Os05g37170.2
TraesCS3B01G404800.2	LOC_Os05g37170.3
TraesCS3B01G404800.2	LOC_Os05g37170.6
TraesCS3B01G404800.2	LOC_Os05g37170.8
TraesCS3B01G407600.1	LOC_Os01g64310.1
TraesCS3B01G407700.1	LOC_Os01g64360.1
TraesCS3B01G409600.1	LOC_Os01g64590.1
TraesCS3B01G414500.1	LOC_Os01g65080.4
TraesCS3B01G414500.1	LOC_Os01g65080.3
TraesCS3B01G414500.1	LOC_Os01g65080.2
TraesCS3B01G414500.1	LOC_Os01g65080.1
TraesCS3B01G416400.1	LOC_Os01g65370.1
TraesCS3B01G423600.1	LOC_Os01g67770.1
TraesCS3B01G424600.1	LOC_Os01g67650.1
TraesCS3B01G435700.1	LOC_Os01g66590.3
TraesCS3B01G435700.1	LOC_Os01g66590.2
TraesCS3B01G435700.1	LOC_Os01g66590.1
TraesCS3B01G436900.1	LOC_Os01g66490.1
TraesCS3B01G439600.1	LOC_Os01g66120.1
TraesCS3B01G439600.1	LOC_Os01g66120.3
TraesCS3B01G440200.3	LOC_Os01g66030.1
TraesCS3B01G440200.3	LOC_Os05g34940.1
TraesCS3B01G440200.3	LOC_Os05g34940.2
TraesCS3B01G440200.3	LOC_Os05g34940.3
TraesCS3B01G440200.3	LOC_Os01g66030.2
TraesCS3B01G441600.1	LOC_Os01g65900.1
TraesCS3B01G457400.1	LOC_Os01g68700.2
TraesCS3B01G457400.1	LOC_Os01g68700.1
TraesCS3B01G458800.4	LOC_Os01g68860.1
TraesCS3B01G458800.4	LOC_Os01g68860.2
TraesCS3B01G469700.1	LOC_Os01g69850.1
TraesCS3B01G470000.1	LOC_Os01g69850.1
TraesCS3B01G475800.1	LOC_Os01g70270.1
TraesCS3B01G475800.1	LOC_Os01g70270.2
TraesCS3B01G475800.1	LOC_Os01g70270.3
TraesCS3B01G475800.1	LOC_Os01g70270.4
TraesCS3B01G486000.2	LOC_Os01g70270.1
TraesCS3B01G486000.2	LOC_Os01g70270.2
TraesCS3B01G486000.2	LOC_Os01g70270.3
TraesCS3B01G486000.2	LOC_Os01g70270.4
TraesCS3B01G533100.1	LOC_Os01g71790.1
TraesCS3B01G535100.1	LOC_Os01g71970.1
TraesCS3B01G552400.1	LOC_Os01g72490.2
TraesCS3B01G552400.1	LOC_Os01g72490.1
TraesCS3D01G052300.1	LOC_Os01g04800.1
TraesCS3D01G093600.1	LOC_Os11g30484.1
TraesCS3D01G107800.3	LOC_Os07g25710.3
TraesCS3D01G107800.3	LOC_Os07g25710.1
TraesCS3D01G107800.3	LOC_Os07g25710.2
TraesCS3D01G109300.1	LOC_Os01g09620.2
TraesCS3D01G109300.1	LOC_Os01g09620.1
TraesCS3D01G109400.2	LOC_Os01g09550.1
TraesCS3D01G109400.2	LOC_Os01g09550.2
TraesCS3D01G111100.1	LOC_Os01g09280.1
TraesCS3D01G125100.1	LOC_Os01g08180.1
TraesCS3D01G136600.2	LOC_Os01g06550.1
TraesCS3D01G139300.1	LOC_Os01g10610.1
TraesCS3D01G140200.2	LOC_Os01g10504.3
TraesCS3D01G140200.2	LOC_Os01g10504.2
TraesCS3D01G140200.2	LOC_Os01g10504.1
TraesCS3D01G140200.2	LOC_Os05g11414.1
TraesCS3D01G146900.1	LOC_Os01g11550.1
TraesCS3D01G148200.1	LOC_Os01g11350.1
TraesCS3D01G166300.2	LOC_Os01g13460.1
TraesCS3D01G166700.1	LOC_Os01g13520.1
TraesCS3D01G166700.1	LOC_Os01g13520.2
TraesCS3D01G166900.1	LOC_Os01g13540.1
TraesCS3D01G171300.1	LOC_Os01g14010.1
TraesCS3D01G173300.2	LOC_Os01g14440.1
TraesCS3D01G173800.1	LOC_Os01g14420.1
TraesCS3D01G177700.1	LOC_Os01g14870.1
TraesCS3D01G181900.1	LOC_Os01g15350.1
TraesCS3D01G182200.2	LOC_Os01g15460.1
TraesCS3D01G182200.2	LOC_Os01g15460.2
TraesCS3D01G182200.2	LOC_Os01g15460.3
TraesCS3D01G185500.2	LOC_Os01g15900.1
TraesCS3D01G194800.2	LOC_Os01g17260.2
TraesCS3D01G194800.2	LOC_Os01g17260.1
TraesCS3D01G194800.2	LOC_Os01g59350.1
TraesCS3D01G194800.2	LOC_Os07g48820.2
TraesCS3D01G194800.2	LOC_Os07g48820.1
TraesCS3D01G194800.2	LOC_Os03g20310.4
TraesCS3D01G194800.2	LOC_Os03g20310.1
TraesCS3D01G194800.2	LOC_Os03g20310.3
TraesCS3D01G194800.2	LOC_Os03g20310.2
TraesCS3D01G194800.2	LOC_Os06g15480.2
TraesCS3D01G194800.2	LOC_Os06g15480.1
TraesCS3D01G214200.3	LOC_Os01g40670.1
TraesCS3D01G214200.3	LOC_Os01g40670.2
TraesCS3D01G217800.2	LOC_Os01g41900.1
TraesCS3D01G217800.2	LOC_Os01g41900.2
TraesCS3D01G220100.3	LOC_Os01g45860.1
TraesCS3D01G221800.1	LOC_Os01g45570.1
TraesCS3D01G238600.1	LOC_Os01g46870.1
TraesCS3D01G241100.1	LOC_Os01g47360.1
TraesCS3D01G241200.1	LOC_Os01g47370.1
TraesCS3D01G241200.1	LOC_Os07g26150.1
TraesCS3D01G245400.2	LOC_Os01g48060.2
TraesCS3D01G245400.2	LOC_Os01g48060.1
TraesCS3D01G245400.2	LOC_Os01g48060.3
TraesCS3D01G245500.1	LOC_Os01g48130.2
TraesCS3D01G245500.1	LOC_Os01g48130.1
TraesCS3D01G245500.1	LOC_Os05g48850.1
TraesCS3D01G251600.1	LOC_Os01g51260.1
TraesCS3D01G252400.3	LOC_Os01g51154.1
TraesCS3D01G252400.3	LOC_Os01g51154.2
TraesCS3D01G252400.3	LOC_Os01g51154.3
TraesCS3D01G253700.1	LOC_Os01g50940.1
TraesCS3D01G255400.1	LOC_Os01g50720.1
TraesCS3D01G260100.1	LOC_Os01g49830.1
TraesCS3D01G271000.1	LOC_Os01g48320.1
TraesCS3D01G280600.1	LOC_Os01g53220.1
TraesCS3D01G284200.1	LOC_Os01g52680.1
TraesCS3D01G289000.1	LOC_Os01g54550.1
TraesCS3D01G291600.1	LOC_Os01g54930.1
TraesCS3D01G292100.1	LOC_Os01g54990.1
TraesCS3D01G293500.1	LOC_Os01g55150.1
TraesCS3D01G297000.1	LOC_Os01g55580.1
TraesCS3D01G297000.1	LOC_Os01g55580.2
TraesCS3D01G321500.1	LOC_Os01g58420.1
TraesCS3D01G327600.1	LOC_Os01g59350.1
TraesCS3D01G327600.1	LOC_Os01g59350.2
TraesCS3D01G327600.1	LOC_Os01g17260.2
TraesCS3D01G327600.1	LOC_Os01g17260.1
TraesCS3D01G327600.1	LOC_Os03g20310.4
TraesCS3D01G327600.1	LOC_Os03g20310.1
TraesCS3D01G327600.1	LOC_Os03g20310.3
TraesCS3D01G327600.1	LOC_Os03g20310.2
TraesCS3D01G327600.1	LOC_Os07g48820.2
TraesCS3D01G327600.1	LOC_Os07g48820.1
TraesCS3D01G329400.1	LOC_Os01g59660.2
TraesCS3D01G329400.1	LOC_Os01g59660.1
TraesCS3D01G329400.1	LOC_Os01g59660.4
TraesCS3D01G329400.1	LOC_Os01g59660.3
TraesCS3D01G333100.1	LOC_Os01g60020.1
TraesCS3D01G335500.1	LOC_Os01g60270.1
TraesCS3D01G335500.1	LOC_Os01g60270.2
TraesCS3D01G340000.1	LOC_Os01g60960.1
TraesCS3D01G341100.1	LOC_Os01g61080.1
TraesCS3D01G347000.1	LOC_Os03g29970.1
TraesCS3D01G353500.1	LOC_Os01g62410.1
TraesCS3D01G354100.1	LOC_Os01g62460.1
TraesCS3D01G354100.1	LOC_Os01g62460.2
TraesCS3D01G354100.1	LOC_Os01g62460.3
TraesCS3D01G365200.3	LOC_Os01g64020.1
TraesCS3D01G367900.1	LOC_Os01g64310.1
TraesCS3D01G368000.1	LOC_Os01g64360.1
TraesCS3D01G370100.1	LOC_Os01g64590.1
TraesCS3D01G375000.1	LOC_Os01g65080.4
TraesCS3D01G375000.1	LOC_Os01g65080.3
TraesCS3D01G375000.1	LOC_Os01g65080.2
TraesCS3D01G375000.1	LOC_Os01g65080.1
TraesCS3D01G377300.1	LOC_Os01g65370.1
TraesCS3D01G384500.2	LOC_Os01g67770.1
TraesCS3D01G397200.1	LOC_Os01g66590.3
TraesCS3D01G397200.1	LOC_Os01g66590.2
TraesCS3D01G397200.1	LOC_Os01g66590.1
TraesCS3D01G398200.1	LOC_Os01g66490.1
TraesCS3D01G401200.1	LOC_Os01g66120.1
TraesCS3D01G401200.1	LOC_Os01g66120.3
TraesCS3D01G401700.1	LOC_Os01g66030.1
TraesCS3D01G401700.1	LOC_Os05g34940.2
TraesCS3D01G401700.1	LOC_Os05g34940.1
TraesCS3D01G401700.1	LOC_Os05g34940.3
TraesCS3D01G403100.1	LOC_Os01g65900.1
TraesCS3D01G417300.2	LOC_Os01g68700.2
TraesCS3D01G417300.2	LOC_Os01g68700.1
TraesCS3D01G418400.4	LOC_Os01g68860.1
TraesCS3D01G418400.4	LOC_Os01g68860.2
TraesCS3D01G427700.1	LOC_Os01g69850.1
TraesCS3D01G427900.1	LOC_Os01g69850.1
TraesCS3D01G428000.1	LOC_Os01g69850.1
TraesCS3D01G434700.1	LOC_Os01g70270.1
TraesCS3D01G434700.1	LOC_Os01g70270.2
TraesCS3D01G434700.1	LOC_Os01g70270.3
TraesCS3D01G434700.1	LOC_Os01g70270.4
TraesCS3D01G442000.7	LOC_Os01g70270.1
TraesCS3D01G442000.7	LOC_Os01g70270.2
TraesCS3D01G442000.7	LOC_Os01g70270.3
TraesCS3D01G442000.7	LOC_Os01g70270.4
TraesCS3D01G482600.1	LOC_Os01g71970.1
TraesCS3D01G497300.1	LOC_Os01g72490.2
TraesCS3D01G497300.1	LOC_Os01g72490.1
TraesCS4A01G003900.1	LOC_Os03g08620.1
TraesCS4A01G017700.1	LOC_Os03g07360.1
TraesCS4A01G027700.1	LOC_Os03g06630.2
TraesCS4A01G028200.1	LOC_Os03g11614.1
TraesCS4A01G039000.1	LOC_Os03g09280.2
TraesCS4A01G039000.1	LOC_Os03g09280.1
TraesCS4A01G039000.1	LOC_Os03g09280.3
TraesCS4A01G039000.1	LOC_Os10g22430.1
TraesCS4A01G058800.3	LOC_Os03g11600.1
TraesCS4A01G058800.3	LOC_Os03g11600.2
TraesCS4A01G059600.1	LOC_Os03g12860.1
TraesCS4A01G060200.2	LOC_Os03g12940.2
TraesCS4A01G060200.2	LOC_Os03g12940.1
TraesCS4A01G063100.1	LOC_Os03g12350.2
TraesCS4A01G063100.1	LOC_Os03g12350.4
TraesCS4A01G063100.1	LOC_Os03g12350.1
TraesCS4A01G067300.1	LOC_Os03g14270.1
TraesCS4A01G072600.1	LOC_Os03g13790.1
TraesCS4A01G072600.1	LOC_Os03g13790.2
TraesCS4A01G073000.4	LOC_Os03g13614.2
TraesCS4A01G073000.4	LOC_Os03g13614.1
TraesCS4A01G073000.4	LOC_Os03g13614.3
TraesCS4A01G074700.1	LOC_Os03g13400.1
TraesCS4A01G081000.1	LOC_Os03g14669.1
TraesCS4A01G081000.1	LOC_Os03g14669.2
TraesCS4A01G082400.1	LOC_Os02g19804.1
TraesCS4A01G083600.1	LOC_Os03g15010.1
TraesCS4A01G083800.1	LOC_Os03g15040.1
TraesCS4A01G087000.1	LOC_Os03g15440.1
TraesCS4A01G088500.1	LOC_Os03g15680.1
TraesCS4A01G089900.1	LOC_Os03g15790.1
TraesCS4A01G124900.1	LOC_Os03g20090.1
TraesCS4A01G126300.2	LOC_Os03g20310.4
TraesCS4A01G126300.2	LOC_Os03g20310.1
TraesCS4A01G126300.2	LOC_Os03g20310.3
TraesCS4A01G126300.2	LOC_Os03g20310.2
TraesCS4A01G126300.2	LOC_Os07g48820.2
TraesCS4A01G126300.2	LOC_Os07g48820.1
TraesCS4A01G126300.2	LOC_Os01g59350.1
TraesCS4A01G126300.2	LOC_Os01g17260.2
TraesCS4A01G126300.2	LOC_Os01g17260.1
TraesCS4A01G128100.1	LOC_Os03g20550.1
TraesCS4A01G128100.1	LOC_Os03g20550.2
TraesCS4A01G129400.1	LOC_Os03g20780.1
TraesCS4A01G129400.1	LOC_Os03g20790.1
TraesCS4A01G130600.1	LOC_Os03g21030.1
TraesCS4A01G135600.2	LOC_Os03g21800.1
TraesCS4A01G135600.2	LOC_Os03g21800.2
TraesCS4A01G151500.1	LOC_Os11g34200.1
TraesCS4A01G162500.1	LOC_Os03g33012.1
TraesCS4A01G169000.1	LOC_Os11g43740.1
TraesCS4A01G173300.2	LOC_Os12g37970.1
TraesCS4A01G173300.2	LOC_Os11g47460.1
TraesCS4A01G173300.2	LOC_Os11g47460.2
TraesCS4A01G191300.1	LOC_Os12g02870.1
TraesCS4A01G191300.1	LOC_Os11g03110.1
TraesCS4A01G198300.2	LOC_Os11g05740.1
TraesCS4A01G198300.2	LOC_Os12g06080.1
TraesCS4A01G204300.1	LOC_Os11g11100.1
TraesCS4A01G209900.1	LOC_Os12g06520.1
TraesCS4A01G219700.1	LOC_Os11g08210.1
TraesCS4A01G236200.1	LOC_Os03g41330.1
TraesCS4A01G249400.1	LOC_Os03g52450.1
TraesCS4A01G249400.1	LOC_Os03g52450.2
TraesCS4A01G252100.2	LOC_Os03g52239.1
TraesCS4A01G255000.1	LOC_Os03g51970.1
TraesCS4A01G255800.3	LOC_Os03g51910.1
TraesCS4A01G256700.1	LOC_Os03g51690.2
TraesCS4A01G256700.1	LOC_Os03g51690.1
TraesCS4A01G260600.1	LOC_Os03g51330.1
TraesCS4A01G268500.1	LOC_Os03g50310.1
TraesCS4A01G271000.1	LOC_Os03g49990.1
TraesCS4A01G276700.1	LOC_Os03g49170.1
TraesCS4A01G276700.1	LOC_Os03g49170.3
TraesCS4A01G284600.2	LOC_Os07g07974.1
TraesCS4A01G285900.2	LOC_Os03g47970.1
TraesCS4A01G289400.1	LOC_Os03g47740.2
TraesCS4A01G289400.1	LOC_Os03g47740.3
TraesCS4A01G289400.1	LOC_Os12g43950.2
TraesCS4A01G289400.1	LOC_Os12g43950.1
TraesCS4A01G289400.1	LOC_Os12g43950.4
TraesCS4A01G289400.1	LOC_Os12g43950.3
TraesCS4A01G289400.1	LOC_Os03g47740.1
TraesCS4A01G291500.1	LOC_Os03g47140.1
TraesCS4A01G298800.1	LOC_Os03g45300.1
TraesCS4A01G322300.1	LOC_Os03g63750.1
TraesCS4A01G359500.1	LOC_Os03g61760.1
TraesCS4A01G395700.1	LOC_Os06g05350.1
TraesCS4A01G405800.1	LOC_Os03g08960.1
TraesCS4A01G407100.1	LOC_Os03g09100.1
TraesCS4A01G407100.1	LOC_Os10g22950.1
TraesCS4A01G415300.1	LOC_Os03g05500.1
TraesCS4A01G415400.1	LOC_Os03g05510.1
TraesCS4A01G416000.1	LOC_Os04g18650.1
TraesCS4A01G423500.1	LOC_Os06g04010.1
TraesCS4A01G423500.1	LOC_Os06g04010.2
TraesCS4A01G430600.1	LOC_Os06g03710.1
TraesCS4A01G434900.1	LOC_Os06g02560.3
TraesCS4A01G434900.1	LOC_Os06g02560.2
TraesCS4A01G434900.1	LOC_Os06g02560.1
TraesCS4A01G486200.1	LOC_Os06g01480.1
TraesCS4B01G014600.1	LOC_Os03g45300.1
TraesCS4B01G025500.1	LOC_Os03g47740.2
TraesCS4B01G025500.1	LOC_Os03g47740.3
TraesCS4B01G025500.1	LOC_Os12g43950.2
TraesCS4B01G025500.1	LOC_Os12g43950.1
TraesCS4B01G025500.1	LOC_Os12g43950.4
TraesCS4B01G025500.1	LOC_Os12g43950.3
TraesCS4B01G025500.1	LOC_Os03g47740.1
TraesCS4B01G028500.1	LOC_Os07g07974.1
TraesCS4B01G037000.1	LOC_Os03g49170.1
TraesCS4B01G037000.1	LOC_Os03g49170.3
TraesCS4B01G043100.1	LOC_Os03g49990.1
TraesCS4B01G045700.1	LOC_Os03g50310.1
TraesCS4B01G052400.2	LOC_Os03g51110.1
TraesCS4B01G054000.1	LOC_Os03g51330.1
TraesCS4B01G057900.1	LOC_Os03g51690.2
TraesCS4B01G057900.1	LOC_Os03g51690.1
TraesCS4B01G059000.1	LOC_Os03g51910.1
TraesCS4B01G060000.1	LOC_Os03g51970.1
TraesCS4B01G063100.1	LOC_Os03g52239.1
TraesCS4B01G065300.1	LOC_Os03g52450.1
TraesCS4B01G065300.1	LOC_Os03g52450.2
TraesCS4B01G078800.1	LOC_Os03g41330.1
TraesCS4B01G098200.1	LOC_Os11g08210.1
TraesCS4B01G108000.1	LOC_Os11g11100.1
TraesCS4B01G113400.1	LOC_Os12g06520.1
TraesCS4B01G117100.1	LOC_Os11g05740.1
TraesCS4B01G117100.1	LOC_Os12g06080.1
TraesCS4B01G124000.1	LOC_Os12g02870.1
TraesCS4B01G124000.1	LOC_Os11g03110.1
TraesCS4B01G135000.1	LOC_Os11g05480.1
TraesCS4B01G150200.1	LOC_Os11g43740.1
TraesCS4B01G161200.1	LOC_Os11g34200.1
TraesCS4B01G169600.1	LOC_Os03g21800.1
TraesCS4B01G169600.1	LOC_Os03g21800.2
TraesCS4B01G174600.1	LOC_Os03g20900.1
TraesCS4B01G175100.1	LOC_Os03g20790.1
TraesCS4B01G175100.1	LOC_Os03g20780.1
TraesCS4B01G176700.1	LOC_Os03g20550.1
TraesCS4B01G176700.1	LOC_Os03g20550.2
TraesCS4B01G178600.1	LOC_Os03g20310.4
TraesCS4B01G178600.1	LOC_Os03g20310.1
TraesCS4B01G178600.1	LOC_Os03g20310.3
TraesCS4B01G178600.1	LOC_Os03g20310.2
TraesCS4B01G178600.1	LOC_Os07g48820.2
TraesCS4B01G178600.1	LOC_Os07g48820.1
TraesCS4B01G178600.1	LOC_Os01g59350.1
TraesCS4B01G178600.1	LOC_Os01g17260.2
TraesCS4B01G178600.1	LOC_Os01g17260.1
TraesCS4B01G179500.1	LOC_Os03g20090.1
TraesCS4B01G197100.1	LOC_Os03g17810.1
TraesCS4B01G214400.1	LOC_Os03g15790.1
TraesCS4B01G215700.1	LOC_Os03g15680.1
TraesCS4B01G217400.1	LOC_Os03g15440.1
TraesCS4B01G220300.2	LOC_Os03g15040.1
TraesCS4B01G220600.1	LOC_Os03g15010.1
TraesCS4B01G223000.1	LOC_Os03g14669.1
TraesCS4B01G223000.1	LOC_Os03g14669.2
TraesCS4B01G224600.1	LOC_Os03g14270.1
TraesCS4B01G228500.1	LOC_Os03g13790.1
TraesCS4B01G228500.1	LOC_Os03g13790.2
TraesCS4B01G229100.2	LOC_Os03g13614.2
TraesCS4B01G229100.2	LOC_Os03g13614.1
TraesCS4B01G229100.2	LOC_Os03g13614.3
TraesCS4B01G230800.1	LOC_Os03g13400.1
TraesCS4B01G235300.2	LOC_Os03g12860.1
TraesCS4B01G235700.1	LOC_Os03g12940.2
TraesCS4B01G235700.1	LOC_Os03g12940.1
TraesCS4B01G240100.1	LOC_Os03g12350.2
TraesCS4B01G240100.1	LOC_Os03g12350.4
TraesCS4B01G240100.1	LOC_Os03g12350.1
TraesCS4B01G245700.1	LOC_Os03g11614.1
TraesCS4B01G245800.1	LOC_Os03g11614.1
TraesCS4B01G245900.5	LOC_Os03g11600.1
TraesCS4B01G245900.5	LOC_Os03g11600.2
TraesCS4B01G266700.1	LOC_Os03g09280.2
TraesCS4B01G266700.1	LOC_Os03g09280.1
TraesCS4B01G266700.1	LOC_Os03g09280.3
TraesCS4B01G266700.1	LOC_Os10g22430.1
TraesCS4B01G278100.1	LOC_Os03g06630.2
TraesCS4B01G286400.1	LOC_Os03g07360.1
TraesCS4B01G287900.1	LOC_Os10g26460.1
TraesCS4B01G290400.1	LOC_Os03g07880.1
TraesCS4B01G290400.1	LOC_Os03g07880.2
TraesCS4B01G296200.1	LOC_Os02g31890.1
TraesCS4B01G301400.1	LOC_Os03g08620.1
TraesCS4B01G302600.2	LOC_Os03g08754.1
TraesCS4B01G302600.2	LOC_Os03g08754.2
TraesCS4B01G306300.4	LOC_Os03g09100.1
TraesCS4B01G306300.4	LOC_Os10g22950.1
TraesCS4B01G316100.1	LOC_Os03g05500.1
TraesCS4B01G316200.1	LOC_Os03g05510.1
TraesCS4B01G325500.1	LOC_Os03g03900.1
TraesCS4B01G325600.1	LOC_Os01g04750.1
TraesCS4B01G344000.1	LOC_Os03g04900.1
TraesCS4B01G346100.1	LOC_Os03g03164.1
TraesCS4B01G346100.1	LOC_Os03g03164.2
TraesCS4B01G347100.1	LOC_Os03g03000.1
TraesCS4B01G350600.1	LOC_Os03g02800.1
TraesCS4B01G378900.4	LOC_Os02g39520.2
TraesCS4B01G378900.4	LOC_Os02g39520.1
TraesCS4B01G385200.1	LOC_Os03g01890.1
TraesCS4B01G385200.1	LOC_Os10g33960.1
TraesCS4B01G385200.1	LOC_Os10g33960.2
TraesCS4B01G385200.1	LOC_Os03g01890.2
TraesCS4D01G012800.1	LOC_Os03g45300.1
TraesCS4D01G022600.1	LOC_Os03g47740.2
TraesCS4D01G022600.1	LOC_Os03g47740.3
TraesCS4D01G022600.1	LOC_Os12g43950.2
TraesCS4D01G022600.1	LOC_Os12g43950.1
TraesCS4D01G022600.1	LOC_Os12g43950.4
TraesCS4D01G022600.1	LOC_Os12g43950.3
TraesCS4D01G022600.1	LOC_Os03g47740.1
TraesCS4D01G026100.1	LOC_Os07g07974.1
TraesCS4D01G033700.1	LOC_Os03g48970.2
TraesCS4D01G033700.1	LOC_Os03g48970.3
TraesCS4D01G033700.1	LOC_Os03g48970.1
TraesCS4D01G033700.1	LOC_Os03g48970.4
TraesCS4D01G034300.1	LOC_Os03g49170.1
TraesCS4D01G034300.1	LOC_Os03g49170.3
TraesCS4D01G040400.1	LOC_Os03g49990.1
TraesCS4D01G046200.1	LOC_Os03g50310.1
TraesCS4D01G052600.1	LOC_Os03g51110.1
TraesCS4D01G054000.1	LOC_Os03g51330.1
TraesCS4D01G058000.1	LOC_Os03g51690.2
TraesCS4D01G058000.1	LOC_Os03g51690.1
TraesCS4D01G058900.1	LOC_Os03g51910.1
TraesCS4D01G059600.1	LOC_Os03g51970.1
TraesCS4D01G062100.1	LOC_Os03g52239.1
TraesCS4D01G077600.1	LOC_Os03g41330.1
TraesCS4D01G094400.1	LOC_Os11g08210.1
TraesCS4D01G105100.1	LOC_Os11g11100.1
TraesCS4D01G110900.1	LOC_Os12g06520.1
TraesCS4D01G114900.1	LOC_Os12g06080.1
TraesCS4D01G114900.1	LOC_Os11g05740.1
TraesCS4D01G115200.1	LOC_Os11g05640.1
TraesCS4D01G122000.1	LOC_Os12g02870.1
TraesCS4D01G122000.1	LOC_Os11g03110.1
TraesCS4D01G142300.1	LOC_Os12g37970.1
TraesCS4D01G142300.1	LOC_Os11g47460.1
TraesCS4D01G142300.1	LOC_Os11g47460.2
TraesCS4D01G147000.1	LOC_Os11g43740.1
TraesCS4D01G158200.2	LOC_Os11g34200.1
TraesCS4D01G171700.2	LOC_Os03g21800.1
TraesCS4D01G171700.2	LOC_Os03g21800.2
TraesCS4D01G176000.1	LOC_Os03g21030.1
TraesCS4D01G177000.1	LOC_Os03g20790.1
TraesCS4D01G177000.1	LOC_Os03g20780.1
TraesCS4D01G178400.1	LOC_Os03g20550.1
TraesCS4D01G178400.1	LOC_Os03g20550.2
TraesCS4D01G180200.4	LOC_Os03g20310.4
TraesCS4D01G180200.4	LOC_Os03g20310.1
TraesCS4D01G180200.4	LOC_Os03g20310.3
TraesCS4D01G180200.4	LOC_Os03g20310.2
TraesCS4D01G180200.4	LOC_Os07g48820.2
TraesCS4D01G180200.4	LOC_Os07g48820.1
TraesCS4D01G180200.4	LOC_Os01g59350.1
TraesCS4D01G180200.4	LOC_Os01g17260.2
TraesCS4D01G180200.4	LOC_Os01g17260.1
TraesCS4D01G181100.1	LOC_Os03g20090.1
TraesCS4D01G197400.1	LOC_Os03g17810.1
TraesCS4D01G215000.1	LOC_Os03g15790.1
TraesCS4D01G216200.1	LOC_Os03g15680.1
TraesCS4D01G216300.1	LOC_Os03g15660.1
TraesCS4D01G217700.1	LOC_Os03g15440.1
TraesCS4D01G220600.1	LOC_Os03g15040.1
TraesCS4D01G220600.1	LOC_Os03g15040.2
TraesCS4D01G220900.1	LOC_Os03g15010.1
TraesCS4D01G222000.1	LOC_Os02g19804.1
TraesCS4D01G223400.1	LOC_Os03g14669.1
TraesCS4D01G223400.1	LOC_Os03g14669.2
TraesCS4D01G225200.1	LOC_Os03g14270.1
TraesCS4D01G229400.1	LOC_Os03g13790.1
TraesCS4D01G229400.1	LOC_Os03g13790.2
TraesCS4D01G230200.3	LOC_Os03g13614.2
TraesCS4D01G230200.3	LOC_Os03g13614.1
TraesCS4D01G230200.3	LOC_Os03g13614.3
TraesCS4D01G232000.1	LOC_Os03g13400.1
TraesCS4D01G236600.1	LOC_Os03g12860.1
TraesCS4D01G237100.3	LOC_Os03g12940.2
TraesCS4D01G237100.3	LOC_Os03g12940.1
TraesCS4D01G239900.1	LOC_Os03g12350.2
TraesCS4D01G239900.1	LOC_Os03g12350.4
TraesCS4D01G239900.1	LOC_Os03g12350.1
TraesCS4D01G243700.1	LOC_Os03g11614.1
TraesCS4D01G245300.3	LOC_Os03g11600.1
TraesCS4D01G245300.3	LOC_Os03g11600.2
TraesCS4D01G266400.1	LOC_Os03g09280.2
TraesCS4D01G266400.1	LOC_Os03g09280.1
TraesCS4D01G266400.1	LOC_Os03g09280.3
TraesCS4D01G266400.1	LOC_Os10g22430.1
TraesCS4D01G276500.1	LOC_Os03g06630.2
TraesCS4D01G285100.1	LOC_Os03g07360.1
TraesCS4D01G289200.1	LOC_Os03g07830.1
TraesCS4D01G289600.1	LOC_Os03g07880.1
TraesCS4D01G289600.1	LOC_Os03g07880.2
TraesCS4D01G299700.1	LOC_Os03g08620.1
TraesCS4D01G301100.1	LOC_Os03g08754.2
TraesCS4D01G301100.1	LOC_Os03g08754.1
TraesCS4D01G304500.3	LOC_Os03g09100.1
TraesCS4D01G304500.3	LOC_Os10g22950.1
TraesCS4D01G312700.1	LOC_Os03g05500.1
TraesCS4D01G312800.1	LOC_Os03g05510.1
TraesCS4D01G316800.1	LOC_Os03g03540.1
TraesCS4D01G322400.1	LOC_Os03g03900.1
TraesCS4D01G322500.1	LOC_Os01g04750.1
TraesCS4D01G322500.1	LOC_Os01g04800.1
TraesCS4D01G341000.1	LOC_Os03g03164.1
TraesCS4D01G341000.1	LOC_Os03g03164.2
TraesCS4D01G342000.1	LOC_Os03g03000.1
TraesCS4D01G345300.1	LOC_Os03g02800.1
TraesCS4D01G346300.1	LOC_Os01g69850.1
TraesCS4D01G359600.1	LOC_Os03g01890.1
TraesCS4D01G359600.1	LOC_Os10g33960.1
TraesCS4D01G359600.1	LOC_Os10g33960.2
TraesCS4D01G359600.1	LOC_Os03g01890.2
TraesCS5A01G007800.1	LOC_Os12g43950.2
TraesCS5A01G007800.1	LOC_Os12g43950.1
TraesCS5A01G007800.1	LOC_Os12g43950.4
TraesCS5A01G007800.1	LOC_Os12g43950.3
TraesCS5A01G007800.1	LOC_Os03g47740.2
TraesCS5A01G007800.1	LOC_Os03g47740.3
TraesCS5A01G007800.1	LOC_Os03g47740.1
TraesCS5A01G020700.1	LOC_Os06g50310.1
TraesCS5A01G038300.2	LOC_Os12g41950.1
TraesCS5A01G041500.1	LOC_Os12g41920.2
TraesCS5A01G041500.1	LOC_Os12g41920.1
TraesCS5A01G041500.1	LOC_Os12g41920.3
TraesCS5A01G043300.2	LOC_Os12g41880.2
TraesCS5A01G043400.1	LOC_Os03g43930.2
TraesCS5A01G043400.1	LOC_Os03g43930.1
TraesCS5A01G043400.1	LOC_Os12g41860.1
TraesCS5A01G043700.1	LOC_Os12g06380.1
TraesCS5A01G048900.1	LOC_Os12g41700.1
TraesCS5A01G048900.1	LOC_Os03g43840.1
TraesCS5A01G049100.2	LOC_Os12g41680.1
TraesCS5A01G054200.1	LOC_Os12g41210.1
TraesCS5A01G059100.1	LOC_Os12g40570.2
TraesCS5A01G059100.1	LOC_Os12g40570.1
TraesCS5A01G079100.1	LOC_Os12g38400.2
TraesCS5A01G083100.1	LOC_Os12g37970.1
TraesCS5A01G083100.1	LOC_Os12g37970.3
TraesCS5A01G083100.1	LOC_Os12g37970.2
TraesCS5A01G087100.1	LOC_Os12g37690.1
TraesCS5A01G088300.1	LOC_Os12g37410.1
TraesCS5A01G088300.1	LOC_Os12g37415.1
TraesCS5A01G100400.1	LOC_Os12g33090.1
TraesCS5A01G104900.1	LOC_Os12g32250.1
TraesCS5A01G115300.2	LOC_Os12g13170.2
TraesCS5A01G115300.2	LOC_Os12g13170.1
TraesCS5A01G117500.1	LOC_Os12g10540.3
TraesCS5A01G117500.1	LOC_Os12g10540.2
TraesCS5A01G117500.1	LOC_Os12g10540.1
TraesCS5A01G117500.1	LOC_Os12g10540.4
TraesCS5A01G117500.1	LOC_Os12g10540.5
TraesCS5A01G117500.1	LOC_Os01g66290.2
TraesCS5A01G117500.1	LOC_Os01g66290.1
TraesCS5A01G124600.1	LOC_Os12g06520.1
TraesCS5A01G125900.3	LOC_Os12g06200.1
TraesCS5A01G125900.3	LOC_Os12g06200.2
TraesCS5A01G127100.1	LOC_Os11g05740.1
TraesCS5A01G127100.1	LOC_Os12g06080.1
TraesCS5A01G127200.1	LOC_Os11g05614.1
TraesCS5A01G135000.1	LOC_Os12g04370.1
TraesCS5A01G135000.1	LOC_Os11g04570.1
TraesCS5A01G139000.1	LOC_Os03g48450.1
TraesCS5A01G139000.1	LOC_Os03g48450.2
TraesCS5A01G139000.1	LOC_Os03g48450.4
TraesCS5A01G139000.1	LOC_Os03g48450.3
TraesCS5A01G143300.1	LOC_Os02g14910.1
TraesCS5A01G144000.1	LOC_Os12g02870.1
TraesCS5A01G144000.1	LOC_Os11g03110.1
TraesCS5A01G174200.1	LOC_Os09g10840.1
TraesCS5A01G175400.1	LOC_Os09g10980.1
TraesCS5A01G178500.1	LOC_Os09g12750.1
TraesCS5A01G178600.1	LOC_Os09g12770.1
TraesCS5A01G178600.1	LOC_Os09g12770.2
TraesCS5A01G203200.1	LOC_Os09g23200.1
TraesCS5A01G215900.1	LOC_Os09g26420.4
TraesCS5A01G227400.1	LOC_Os08g33940.1
TraesCS5A01G227400.1	LOC_Os09g24800.1
TraesCS5A01G230500.1	LOC_Os08g33590.1
TraesCS5A01G237200.2	LOC_Os09g28310.1
TraesCS5A01G237600.1	LOC_Os09g28200.1
TraesCS5A01G237900.1	LOC_Os09g28354.1
TraesCS5A01G246500.1	LOC_Os09g29130.1
TraesCS5A01G246500.1	LOC_Os08g37400.1
TraesCS5A01G248200.1	LOC_Os09g29360.1
TraesCS5A01G249000.1	LOC_Os09g29460.1
TraesCS5A01G250600.1	LOC_Os09g29830.2
TraesCS5A01G250600.1	LOC_Os09g29830.3
TraesCS5A01G250600.1	LOC_Os09g29830.1
TraesCS5A01G256500.1	LOC_Os09g30310.1
TraesCS5A01G265600.1	LOC_Os09g31390.1
TraesCS5A01G265600.1	LOC_Os09g31390.2
TraesCS5A01G265600.1	LOC_Os09g31390.3
TraesCS5A01G265700.1	LOC_Os09g31400.1
TraesCS5A01G275900.1	LOC_Os09g32260.1
TraesCS5A01G275900.1	LOC_Os09g32260.2
TraesCS5A01G286800.1	LOC_Os09g32948.1
TraesCS5A01G286800.1	LOC_Os08g41950.2
TraesCS5A01G299400.1	LOC_Os09g34060.1
TraesCS5A01G307100.1	LOC_Os04g28090.1
TraesCS5A01G314400.2	LOC_Os09g35760.2
TraesCS5A01G314400.2	LOC_Os09g35760.1
TraesCS5A01G317100.1	LOC_Os09g35880.1
TraesCS5A01G319200.1	LOC_Os09g36160.1
TraesCS5A01G329900.1	LOC_Os09g36730.1
TraesCS5A01G339600.1	LOC_Os08g33910.1
TraesCS5A01G349500.1	LOC_Os09g37710.2
TraesCS5A01G349500.1	LOC_Os09g37710.1
TraesCS5A01G371500.2	LOC_Os03g44710.2
TraesCS5A01G371500.2	LOC_Os03g44710.1
TraesCS5A01G375800.1	LOC_Os12g41860.1
TraesCS5A01G375800.1	LOC_Os03g43930.2
TraesCS5A01G375800.1	LOC_Os03g43930.1
TraesCS5A01G376200.1	LOC_Os03g43840.1
TraesCS5A01G381000.1	LOC_Os03g53050.1
TraesCS5A01G390300.2	LOC_Os03g53960.1
TraesCS5A01G390300.2	LOC_Os03g53960.2
TraesCS5A01G391700.1	LOC_Os03g54160.2
TraesCS5A01G391700.1	LOC_Os03g54160.1
TraesCS5A01G391700.1	LOC_Os07g01820.4
TraesCS5A01G391800.1	LOC_Os03g54170.1
TraesCS5A01G401200.1	LOC_Os03g55540.1
TraesCS5A01G405800.1	LOC_Os03g56090.1
TraesCS5A01G409800.1	LOC_Os10g22430.1
TraesCS5A01G409800.1	LOC_Os03g09280.2
TraesCS5A01G409800.1	LOC_Os03g09280.1
TraesCS5A01G409800.1	LOC_Os03g09280.3
TraesCS5A01G437900.1	LOC_Os03g58160.1
TraesCS5A01G440400.1	LOC_Os03g58250.1
TraesCS5A01G441900.1	LOC_Os03g58330.1
TraesCS5A01G450800.1	LOC_Os04g28090.1
TraesCS5A01G466300.1	LOC_Os03g59670.1
TraesCS5A01G468300.1	LOC_Os03g60080.1
TraesCS5A01G491700.1	LOC_Os03g03540.1
TraesCS5A01G497800.1	LOC_Os03g03900.1
TraesCS5A01G515000.1	LOC_Os03g03164.1
TraesCS5A01G515000.1	LOC_Os03g03164.2
TraesCS5A01G515800.1	LOC_Os03g03000.1
TraesCS5A01G519300.1	LOC_Os03g02800.1
TraesCS5A01G520200.1	LOC_Os01g69850.1
TraesCS5A01G544700.2	LOC_Os02g39520.2
TraesCS5A01G544700.2	LOC_Os02g39520.1
TraesCS5A01G549700.1	LOC_Os03g01890.1
TraesCS5A01G549700.1	LOC_Os10g33960.1
TraesCS5A01G549700.1	LOC_Os10g33960.2
TraesCS5A01G549700.1	LOC_Os03g01890.2
TraesCS5B01G006400.1	LOC_Os12g43950.2
TraesCS5B01G006400.1	LOC_Os12g43950.1
TraesCS5B01G006400.1	LOC_Os12g43950.4
TraesCS5B01G006400.1	LOC_Os12g43950.3
TraesCS5B01G006400.1	LOC_Os03g47740.2
TraesCS5B01G006400.1	LOC_Os03g47740.3
TraesCS5B01G006400.1	LOC_Os03g47740.1
TraesCS5B01G017700.1	LOC_Os06g50310.1
TraesCS5B01G025100.1	LOC_Os12g42610.1
TraesCS5B01G039800.1	LOC_Os12g41950.1
TraesCS5B01G043100.1	LOC_Os12g41920.2
TraesCS5B01G043100.1	LOC_Os12g41920.1
TraesCS5B01G043100.1	LOC_Os12g41920.3
TraesCS5B01G047100.2	LOC_Os12g41880.2
TraesCS5B01G047200.1	LOC_Os12g41860.1
TraesCS5B01G047200.1	LOC_Os03g43930.2
TraesCS5B01G047200.1	LOC_Os03g43930.1
TraesCS5B01G047700.1	LOC_Os12g06380.1
TraesCS5B01G054000.1	LOC_Os12g41700.1
TraesCS5B01G054000.1	LOC_Os03g43840.1
TraesCS5B01G054200.2	LOC_Os12g41680.1
TraesCS5B01G062200.1	LOC_Os12g41210.1
TraesCS5B01G066400.1	LOC_Os12g40570.2
TraesCS5B01G066400.1	LOC_Os12g40570.1
TraesCS5B01G089200.1	LOC_Os12g37970.1
TraesCS5B01G089200.1	LOC_Os12g37970.3
TraesCS5B01G089200.1	LOC_Os12g37970.2
TraesCS5B01G093000.1	LOC_Os12g37690.1
TraesCS5B01G094300.1	LOC_Os12g37410.1
TraesCS5B01G094300.1	LOC_Os12g37415.1
TraesCS5B01G105500.1	LOC_Os12g33090.1
TraesCS5B01G108500.1	LOC_Os12g32250.1
TraesCS5B01G115100.1	LOC_Os12g10540.3
TraesCS5B01G115100.1	LOC_Os12g10540.2
TraesCS5B01G115100.1	LOC_Os12g10540.1
TraesCS5B01G115100.1	LOC_Os12g10540.4
TraesCS5B01G115100.1	LOC_Os12g10540.5
TraesCS5B01G115100.1	LOC_Os01g66290.2
TraesCS5B01G115100.1	LOC_Os01g66290.1
TraesCS5B01G122000.2	LOC_Os12g13170.2
TraesCS5B01G122000.2	LOC_Os12g13170.1
TraesCS5B01G124000.1	LOC_Os12g06640.1
TraesCS5B01G124000.1	LOC_Os12g06640.2
TraesCS5B01G124200.1	LOC_Os12g06520.1
TraesCS5B01G124200.1	LOC_Os11g06170.1
TraesCS5B01G125100.1	LOC_Os12g06200.1
TraesCS5B01G125100.1	LOC_Os12g06200.2
TraesCS5B01G126200.1	LOC_Os11g05740.1
TraesCS5B01G126200.1	LOC_Os12g06080.1
TraesCS5B01G133800.1	LOC_Os12g04370.1
TraesCS5B01G133800.1	LOC_Os11g04570.1
TraesCS5B01G138100.1	LOC_Os03g48450.1
TraesCS5B01G138100.1	LOC_Os03g48450.2
TraesCS5B01G138100.1	LOC_Os03g48450.4
TraesCS5B01G138100.1	LOC_Os03g48450.3
TraesCS5B01G142200.1	LOC_Os02g14910.1
TraesCS5B01G143100.1	LOC_Os12g02870.1
TraesCS5B01G143100.1	LOC_Os11g03110.1
TraesCS5B01G176200.1	LOC_Os09g12750.1
TraesCS5B01G176300.1	LOC_Os09g12770.1
TraesCS5B01G176300.1	LOC_Os09g12770.2
TraesCS5B01G193200.1	LOC_Os09g20350.1
TraesCS5B01G201900.1	LOC_Os09g23200.1
TraesCS5B01G214400.1	LOC_Os09g26420.4
TraesCS5B01G226100.1	LOC_Os08g33940.1
TraesCS5B01G226100.1	LOC_Os09g24800.1
TraesCS5B01G229000.1	LOC_Os08g33590.1
TraesCS5B01G235600.2	LOC_Os09g28310.1
TraesCS5B01G236100.1	LOC_Os09g28200.1
TraesCS5B01G236400.1	LOC_Os09g28354.1
TraesCS5B01G243800.1	LOC_Os09g29130.1
TraesCS5B01G243800.1	LOC_Os08g37400.1
TraesCS5B01G246700.1	LOC_Os09g29460.1
TraesCS5B01G248600.1	LOC_Os09g29830.2
TraesCS5B01G248600.1	LOC_Os09g29830.3
TraesCS5B01G248600.1	LOC_Os09g29830.1
TraesCS5B01G249500.2	LOC_Os09g29930.1
TraesCS5B01G255900.1	LOC_Os09g30310.1
TraesCS5B01G265300.1	LOC_Os09g31390.1
TraesCS5B01G265300.1	LOC_Os09g31390.2
TraesCS5B01G265300.1	LOC_Os09g31390.3
TraesCS5B01G265400.1	LOC_Os09g31400.1
TraesCS5B01G275200.1	LOC_Os09g32260.1
TraesCS5B01G275200.1	LOC_Os09g32260.2
TraesCS5B01G277800.1	LOC_Os01g47370.1
TraesCS5B01G277800.1	LOC_Os07g26150.1
TraesCS5B01G278000.1	LOC_Os01g47370.1
TraesCS5B01G278000.1	LOC_Os07g26150.1
TraesCS5B01G278600.1	LOC_Os09g32510.5
TraesCS5B01G286100.2	LOC_Os09g32948.1
TraesCS5B01G286100.2	LOC_Os08g41950.2
TraesCS5B01G301900.1	LOC_Os09g34060.1
TraesCS5B01G307500.2	LOC_Os04g28090.1
TraesCS5B01G315100.2	LOC_Os09g35760.2
TraesCS5B01G315100.2	LOC_Os09g35760.1
TraesCS5B01G317700.1	LOC_Os09g35880.1
TraesCS5B01G330100.1	LOC_Os09g36730.1
TraesCS5B01G350900.1	LOC_Os09g37710.2
TraesCS5B01G350900.1	LOC_Os09g37710.1
TraesCS5B01G356000.1	LOC_Os09g38000.1
TraesCS5B01G373600.2	LOC_Os03g44710.2
TraesCS5B01G373600.2	LOC_Os03g44710.1
TraesCS5B01G378000.1	LOC_Os03g43930.1
TraesCS5B01G378000.1	LOC_Os12g41860.1
TraesCS5B01G378000.1	LOC_Os03g43930.2
TraesCS5B01G379800.1	LOC_Os03g43840.1
TraesCS5B01G384600.1	LOC_Os03g53050.1
TraesCS5B01G395200.1	LOC_Os03g53960.1
TraesCS5B01G395200.1	LOC_Os03g53960.2
TraesCS5B01G396600.2	LOC_Os03g54160.1
TraesCS5B01G396600.2	LOC_Os03g54160.2
TraesCS5B01G396600.2	LOC_Os07g01820.4
TraesCS5B01G396700.1	LOC_Os03g54170.1
TraesCS5B01G406000.1	LOC_Os03g55540.1
TraesCS5B01G410500.1	LOC_Os03g56090.1
TraesCS5B01G440700.1	LOC_Os03g58160.1
TraesCS5B01G440700.1	LOC_Os07g08140.1
TraesCS5B01G444100.2	LOC_Os03g58250.1
TraesCS5B01G445900.1	LOC_Os03g58330.1
TraesCS5B01G454600.1	LOC_Os06g43860.1
TraesCS5B01G454600.1	LOC_Os06g43860.2
TraesCS5B01G454600.1	LOC_Os02g08544.2
TraesCS5B01G454600.1	LOC_Os02g08544.1
TraesCS5B01G454600.1	LOC_Os08g19650.1
TraesCS5B01G454600.1	LOC_Os08g19650.2
TraesCS5B01G454600.1	LOC_Os03g03164.1
TraesCS5B01G454600.1	LOC_Os03g03164.2
TraesCS5B01G454600.1	LOC_Os03g03164.3
TraesCS5B01G454600.1	LOC_Os06g43860.4
TraesCS5B01G454600.1	LOC_Os02g08544.3
TraesCS5B01G457600.1	LOC_Os03g58830.1
TraesCS5B01G459200.1	LOC_Os04g28090.1
TraesCS5B01G478000.1	LOC_Os03g59670.1
TraesCS5B01G480900.2	LOC_Os03g60080.1
TraesCS5B01G486900.1	LOC_Os03g60430.2
TraesCS5B01G512800.1	LOC_Os03g61760.1
TraesCS5B01G521100.2	LOC_Os03g09100.1
TraesCS5B01G521100.2	LOC_Os10g22950.1
TraesCS5B01G556200.1	LOC_Os03g63750.1
TraesCS5D01G002200.2	LOC_Os04g23910.1
TraesCS5D01G013300.1	LOC_Os12g43950.2
TraesCS5D01G013300.1	LOC_Os12g43950.1
TraesCS5D01G013300.1	LOC_Os12g43950.4
TraesCS5D01G013300.1	LOC_Os12g43950.3
TraesCS5D01G013300.1	LOC_Os03g47740.2
TraesCS5D01G013300.1	LOC_Os03g47740.3
TraesCS5D01G013300.1	LOC_Os03g47740.1
TraesCS5D01G025800.1	LOC_Os06g50310.1
TraesCS5D01G033700.2	LOC_Os12g42610.1
TraesCS5D01G045700.2	LOC_Os12g41950.1
TraesCS5D01G048400.1	LOC_Os12g41920.2
TraesCS5D01G048400.1	LOC_Os12g41920.1
TraesCS5D01G048400.1	LOC_Os12g41920.3
TraesCS5D01G052200.2	LOC_Os12g41880.2
TraesCS5D01G052300.1	LOC_Os12g41860.1
TraesCS5D01G052300.1	LOC_Os03g43930.2
TraesCS5D01G052300.1	LOC_Os03g43930.1
TraesCS5D01G053000.1	LOC_Os12g06380.1
TraesCS5D01G059500.1	LOC_Os12g41700.1
TraesCS5D01G059500.1	LOC_Os03g43840.1
TraesCS5D01G059700.2	LOC_Os12g41680.1
TraesCS5D01G065500.1	LOC_Os12g41210.1
TraesCS5D01G070700.1	LOC_Os12g40570.2
TraesCS5D01G070700.1	LOC_Os12g40570.1
TraesCS5D01G095600.1	LOC_Os12g37970.1
TraesCS5D01G095600.1	LOC_Os12g37970.3
TraesCS5D01G095600.1	LOC_Os12g37970.2
TraesCS5D01G099100.1	LOC_Os12g37690.1
TraesCS5D01G100700.1	LOC_Os12g37410.1
TraesCS5D01G100700.1	LOC_Os12g37415.1
TraesCS5D01G112900.1	LOC_Os12g33090.1
TraesCS5D01G116100.1	LOC_Os12g32250.1
TraesCS5D01G118200.1	LOC_Os12g10540.3
TraesCS5D01G118200.1	LOC_Os12g10540.2
TraesCS5D01G118200.1	LOC_Os12g10540.1
TraesCS5D01G118200.1	LOC_Os12g10540.4
TraesCS5D01G118200.1	LOC_Os12g10540.5
TraesCS5D01G118200.1	LOC_Os01g66290.2
TraesCS5D01G118200.1	LOC_Os01g66290.1
TraesCS5D01G124600.1	LOC_Os12g13170.2
TraesCS5D01G124600.1	LOC_Os12g13170.1
TraesCS5D01G132100.1	LOC_Os12g06640.1
TraesCS5D01G132100.1	LOC_Os12g06640.2
TraesCS5D01G132300.1	LOC_Os12g06520.1
TraesCS5D01G133600.1	LOC_Os12g06200.1
TraesCS5D01G133600.1	LOC_Os12g06200.2
TraesCS5D01G134700.1	LOC_Os11g05740.1
TraesCS5D01G134700.1	LOC_Os12g06080.1
TraesCS5D01G134800.1	LOC_Os11g05614.1
TraesCS5D01G139500.1	LOC_Os12g04370.1
TraesCS5D01G139500.1	LOC_Os11g04570.1
TraesCS5D01G148000.1	LOC_Os12g02870.1
TraesCS5D01G148000.1	LOC_Os11g03110.1
TraesCS5D01G152700.1	LOC_Os03g48450.1
TraesCS5D01G152700.1	LOC_Os03g48450.2
TraesCS5D01G152700.1	LOC_Os03g48450.4
TraesCS5D01G152700.1	LOC_Os03g48450.3
TraesCS5D01G178800.1	LOC_Os09g10840.1
TraesCS5D01G183000.1	LOC_Os09g12750.1
TraesCS5D01G183100.1	LOC_Os09g12770.1
TraesCS5D01G183100.1	LOC_Os09g12770.2
TraesCS5D01G200900.2	LOC_Os09g20350.1
TraesCS5D01G209600.1	LOC_Os09g23200.1
TraesCS5D01G223700.1	LOC_Os09g26420.4
TraesCS5D01G234800.1	LOC_Os08g33940.1
TraesCS5D01G234800.1	LOC_Os09g24800.1
TraesCS5D01G237300.1	LOC_Os08g33590.1
TraesCS5D01G243900.1	LOC_Os09g28200.1
TraesCS5D01G244500.1	LOC_Os09g28310.1
TraesCS5D01G244800.1	LOC_Os09g28354.1
TraesCS5D01G253100.1	LOC_Os09g29130.1
TraesCS5D01G253100.1	LOC_Os08g37400.1
TraesCS5D01G256200.1	LOC_Os09g29460.1
TraesCS5D01G258300.1	LOC_Os09g29830.2
TraesCS5D01G258300.1	LOC_Os09g29830.3
TraesCS5D01G258300.1	LOC_Os09g29830.1
TraesCS5D01G265000.1	LOC_Os09g30310.1
TraesCS5D01G273500.1	LOC_Os09g31390.1
TraesCS5D01G273500.1	LOC_Os09g31390.2
TraesCS5D01G273500.1	LOC_Os09g31390.3
TraesCS5D01G273600.1	LOC_Os09g31400.1
TraesCS5D01G283200.1	LOC_Os09g32260.1
TraesCS5D01G283200.1	LOC_Os09g32260.2
TraesCS5D01G285300.1	LOC_Os01g47370.1
TraesCS5D01G285300.1	LOC_Os07g26150.1
TraesCS5D01G294500.1	LOC_Os09g32948.1
TraesCS5D01G294500.1	LOC_Os08g41950.2
TraesCS5D01G308600.1	LOC_Os09g34060.1
TraesCS5D01G314000.1	LOC_Os04g28090.1
TraesCS5D01G320600.1	LOC_Os09g35760.2
TraesCS5D01G320600.1	LOC_Os09g35760.1
TraesCS5D01G323400.1	LOC_Os09g35880.1
TraesCS5D01G325400.2	LOC_Os09g36160.1
TraesCS5D01G335700.1	LOC_Os09g36730.1
TraesCS5D01G355900.1	LOC_Os09g37710.2
TraesCS5D01G355900.1	LOC_Os09g37710.1
TraesCS5D01G380900.2	LOC_Os03g44710.2
TraesCS5D01G380900.2	LOC_Os03g44710.1
TraesCS5D01G385300.1	LOC_Os03g43930.1
TraesCS5D01G385300.1	LOC_Os12g41860.1
TraesCS5D01G385300.1	LOC_Os03g43930.2
TraesCS5D01G386200.2	LOC_Os03g43840.1
TraesCS5D01G390800.1	LOC_Os03g53050.1
TraesCS5D01G400100.2	LOC_Os03g53960.1
TraesCS5D01G400100.2	LOC_Os03g53960.2
TraesCS5D01G401500.1	LOC_Os03g54160.2
TraesCS5D01G401500.1	LOC_Os03g54160.1
TraesCS5D01G401500.1	LOC_Os07g01820.4
TraesCS5D01G401700.1	LOC_Os03g54170.1
TraesCS5D01G411400.1	LOC_Os03g55540.1
TraesCS5D01G415800.1	LOC_Os03g56090.1
TraesCS5D01G419400.1	LOC_Os10g22430.1
TraesCS5D01G419400.1	LOC_Os03g09280.2
TraesCS5D01G419400.1	LOC_Os03g09280.1
TraesCS5D01G419400.1	LOC_Os03g09280.3
TraesCS5D01G445100.1	LOC_Os03g58160.1
TraesCS5D01G445100.1	LOC_Os07g08140.1
TraesCS5D01G447500.1	LOC_Os03g58250.1
TraesCS5D01G449200.1	LOC_Os03g58330.1
TraesCS5D01G459800.1	LOC_Os03g58830.1
TraesCS5D01G460800.1	LOC_Os04g28090.1
TraesCS5D01G479100.1	LOC_Os03g59670.1
TraesCS5D01G481200.1	LOC_Os03g60080.1
TraesCS5D01G513300.1	LOC_Os03g61760.1
TraesCS5D01G553300.1	LOC_Os03g63750.1
TraesCS6A01G011700.1	LOC_Os02g01365.1
TraesCS6A01G045100.1	LOC_Os02g02480.3
TraesCS6A01G045100.1	LOC_Os02g02480.1
TraesCS6A01G087400.2	LOC_Os02g03580.1
TraesCS6A01G087400.2	LOC_Os02g03580.3
TraesCS6A01G096300.1	LOC_Os02g03960.1
TraesCS6A01G098800.1	LOC_Os02g29340.1
TraesCS6A01G113000.1	LOC_Os02g04810.1
TraesCS6A01G113000.1	LOC_Os06g48950.1
TraesCS6A01G131700.1	LOC_Os02g06370.1
TraesCS6A01G138600.4	LOC_Os02g06910.1
TraesCS6A01G138600.4	LOC_Os06g46410.1
TraesCS6A01G138600.4	LOC_Os06g46410.2
TraesCS6A01G145500.1	LOC_Os02g08544.1
TraesCS6A01G145500.1	LOC_Os02g08544.2
TraesCS6A01G145500.1	LOC_Os06g43860.1
TraesCS6A01G145500.1	LOC_Os08g19650.1
TraesCS6A01G145500.1	LOC_Os08g19650.2
TraesCS6A01G145500.1	LOC_Os06g43860.2
TraesCS6A01G146200.3	LOC_Os02g08500.1
TraesCS6A01G157900.1	LOC_Os06g45640.1
TraesCS6A01G157900.1	LOC_Os02g07450.1
TraesCS6A01G157900.1	LOC_Os02g07450.2
TraesCS6A01G158100.1	LOC_Os02g07430.1
TraesCS6A01G166900.1	LOC_Os02g10080.1
TraesCS6A01G166900.1	LOC_Os02g10080.2
TraesCS6A01G173800.1	LOC_Os02g09480.1
TraesCS6A01G181400.2	LOC_Os02g10760.1
TraesCS6A01G195100.3	LOC_Os02g33610.1
TraesCS6A01G195500.2	LOC_Os02g33430.1
TraesCS6A01G195500.2	LOC_Os02g33430.2
TraesCS6A01G196500.1	LOC_Os02g29550.1
TraesCS6A01G196500.1	LOC_Os02g29550.2
TraesCS6A01G196500.1	LOC_Os02g29550.3
TraesCS6A01G198600.1	LOC_Os02g35690.1
TraesCS6A01G198600.1	LOC_Os02g35690.2
TraesCS6A01G199800.1	LOC_Os02g34680.1
TraesCS6A01G201100.1	LOC_Os02g36360.2
TraesCS6A01G201100.1	LOC_Os02g36360.3
TraesCS6A01G201100.1	LOC_Os02g36360.1
TraesCS6A01G216400.1	LOC_Os02g39360.1
TraesCS6A01G218900.1	LOC_Os02g39710.1
TraesCS6A01G222300.1	LOC_Os02g41800.2
TraesCS6A01G222300.1	LOC_Os02g41800.1
TraesCS6A01G229500.1	LOC_Os02g40070.1
TraesCS6A01G235100.1	LOC_Os02g42585.1
TraesCS6A01G236900.1	LOC_Os02g42870.1
TraesCS6A01G237700.1	LOC_Os02g42950.1
TraesCS6A01G237700.1	LOC_Os04g45330.1
TraesCS6A01G239300.1	LOC_Os02g43170.2
TraesCS6A01G243300.1	LOC_Os02g43790.1
TraesCS6A01G247200.1	LOC_Os02g44370.1
TraesCS6A01G247200.1	LOC_Os02g44360.1
TraesCS6A01G251100.1	LOC_Os02g43970.1
TraesCS6A01G254500.1	LOC_Os02g45054.1
TraesCS6A01G255800.1	LOC_Os02g45250.1
TraesCS6A01G255800.1	LOC_Os04g48070.2
TraesCS6A01G255800.1	LOC_Os04g48070.1
TraesCS6A01G256900.1	LOC_Os02g45450.1
TraesCS6A01G256900.1	LOC_Os04g48350.1
TraesCS6A01G257200.1	LOC_Os02g45480.1
TraesCS6A01G257200.1	LOC_Os02g45480.2
TraesCS6A01G257600.1	LOC_Os04g48510.1
TraesCS6A01G258600.2	LOC_Os02g45670.1
TraesCS6A01G259000.2	LOC_Os04g49150.1
TraesCS6A01G259000.2	LOC_Os02g45770.1
TraesCS6A01G259600.1	LOC_Os02g45850.1
TraesCS6A01G269000.1	LOC_Os02g47190.1
TraesCS6A01G273200.1	LOC_Os02g47744.2
TraesCS6A01G273200.1	LOC_Os02g47744.1
TraesCS6A01G273200.1	LOC_Os02g47744.4
TraesCS6A01G273200.1	LOC_Os02g47744.3
TraesCS6A01G274000.1	LOC_Os02g47810.1
TraesCS6A01G286400.3	LOC_Os02g49230.2
TraesCS6A01G286400.3	LOC_Os02g49230.6
TraesCS6A01G286400.3	LOC_Os02g49230.3
TraesCS6A01G286400.3	LOC_Os02g49230.4
TraesCS6A01G286400.3	LOC_Os02g49230.1
TraesCS6A01G286400.3	LOC_Os02g49230.5
TraesCS6A01G286400.3	LOC_Os06g19444.1
TraesCS6A01G286400.3	LOC_Os06g19444.2
TraesCS6A01G287300.1	LOC_Os02g49370.1
TraesCS6A01G290800.1	LOC_Os02g49700.1
TraesCS6A01G290800.1	LOC_Os02g49700.2
TraesCS6A01G290800.1	LOC_Os02g49700.3
TraesCS6A01G294000.1	LOC_Os02g49986.1
TraesCS6A01G301900.1	LOC_Os02g51670.1
TraesCS6A01G306200.1	LOC_Os10g26410.1
TraesCS6A01G306200.1	LOC_Os03g07540.1
TraesCS6A01G306200.1	LOC_Os02g51320.1
TraesCS6A01G306200.1	LOC_Os06g12210.1
TraesCS6A01G306500.1	LOC_Os02g51280.1
TraesCS6A01G311700.2	LOC_Os02g50630.1
TraesCS6A01G313800.1	LOC_Os02g52340.1
TraesCS6A01G313800.1	LOC_Os06g11330.1
TraesCS6A01G324500.1	LOC_Os06g10600.1
TraesCS6A01G335900.1	LOC_Os02g53690.1
TraesCS6A01G359200.1	LOC_Os02g55320.1
TraesCS6A01G398400.1	LOC_Os02g57490.1
TraesCS6B01G017900.1	LOC_Os02g01365.1
TraesCS6B01G058500.1	LOC_Os02g02424.1
TraesCS6B01G060700.2	LOC_Os02g02480.3
TraesCS6B01G060700.2	LOC_Os02g02480.1
TraesCS6B01G110100.1	LOC_Os02g03580.1
TraesCS6B01G110100.1	LOC_Os02g03580.3
TraesCS6B01G124700.1	LOC_Os02g03960.1
TraesCS6B01G127000.1	LOC_Os02g29340.1
TraesCS6B01G141300.2	LOC_Os02g04810.1
TraesCS6B01G141300.2	LOC_Os06g48950.1
TraesCS6B01G159400.1	LOC_Os06g49840.2
TraesCS6B01G159400.1	LOC_Os06g49840.1
TraesCS6B01G160100.1	LOC_Os02g06370.1
TraesCS6B01G167100.1	LOC_Os02g06910.1
TraesCS6B01G167100.1	LOC_Os06g46410.1
TraesCS6B01G167100.1	LOC_Os06g46410.2
TraesCS6B01G173900.1	LOC_Os02g08544.1
TraesCS6B01G173900.1	LOC_Os02g08544.2
TraesCS6B01G173900.1	LOC_Os06g43860.1
TraesCS6B01G173900.1	LOC_Os08g19650.1
TraesCS6B01G173900.1	LOC_Os08g19650.2
TraesCS6B01G173900.1	LOC_Os06g43860.2
TraesCS6B01G174400.1	LOC_Os02g08500.1
TraesCS6B01G182500.5	LOC_Os02g07840.1
TraesCS6B01G185700.1	LOC_Os06g45640.1
TraesCS6B01G185700.1	LOC_Os02g07450.1
TraesCS6B01G185700.1	LOC_Os02g07450.2
TraesCS6B01G186700.1	LOC_Os02g07430.1
TraesCS6B01G191800.1	LOC_Os02g10360.1
TraesCS6B01G194200.1	LOC_Os02g10080.2
TraesCS6B01G194200.1	LOC_Os02g10080.1
TraesCS6B01G194300.1	LOC_Os02g10080.1
TraesCS6B01G194300.1	LOC_Os02g10080.2
TraesCS6B01G201700.1	LOC_Os02g09480.1
TraesCS6B01G209600.1	LOC_Os02g10860.1
TraesCS6B01G210300.1	LOC_Os02g10760.1
TraesCS6B01G227100.1	LOC_Os02g36360.2
TraesCS6B01G227100.1	LOC_Os02g36360.3
TraesCS6B01G227100.1	LOC_Os02g36360.1
TraesCS6B01G229700.1	LOC_Os02g29550.1
TraesCS6B01G229700.1	LOC_Os02g29550.2
TraesCS6B01G229700.1	LOC_Os02g29550.3
TraesCS6B01G230000.1	LOC_Os02g35690.1
TraesCS6B01G230000.1	LOC_Os02g35690.2
TraesCS6B01G230700.5	LOC_Os02g34680.1
TraesCS6B01G231600.1	LOC_Os02g33610.1
TraesCS6B01G233700.2	LOC_Os02g33430.1
TraesCS6B01G233700.2	LOC_Os02g33430.2
TraesCS6B01G248400.1	LOC_Os02g39710.1
TraesCS6B01G248400.1	LOC_Os04g42020.1
TraesCS6B01G252000.1	LOC_Os02g40070.1
TraesCS6B01G258800.1	LOC_Os02g41800.1
TraesCS6B01G258800.1	LOC_Os02g41800.2
TraesCS6B01G263800.1	LOC_Os02g42585.1
TraesCS6B01G265400.1	LOC_Os02g42870.1
TraesCS6B01G266200.2	LOC_Os02g42950.1
TraesCS6B01G266800.3	LOC_Os02g45670.1
TraesCS6B01G267500.1	LOC_Os02g45570.2
TraesCS6B01G267500.1	LOC_Os02g45570.1
TraesCS6B01G267900.1	LOC_Os02g45480.1
TraesCS6B01G267900.1	LOC_Os02g45480.2
TraesCS6B01G268100.1	LOC_Os02g45450.1
TraesCS6B01G268100.1	LOC_Os04g48350.1
TraesCS6B01G269700.1	LOC_Os02g45250.1
TraesCS6B01G269700.1	LOC_Os04g48070.2
TraesCS6B01G269700.1	LOC_Os04g48070.1
TraesCS6B01G271000.1	LOC_Os02g45054.1
TraesCS6B01G277400.1	LOC_Os02g44370.1
TraesCS6B01G277400.1	LOC_Os02g44360.1
[truncated: 794 more rows]
