# Supplementary material for: Global transcriptome analysis uncovers the gene co-expression regulation network and key genes involved in grain development of wheat (Triticum aestivum L.)
Source: Funct Integr Genomics. 2019 May 21;19(6):853–66. doi: 10.1007/s10142-019-00678-z (PMC6797667; doi:10.1007/s10142-019-00678-z)
Supplement: Supplementary file 33 — (XLSX 896 kb) [file 10142_2019_678_MOESM22_ESM.xlsx]

## Sheet: Sheet1
Supplementary Table 11 All genes in weighted gene co-expression network analysis of developmental wheat grains.
Gene ID*1	kME*2	Module*3
TraesCS2B01G463300	0.999823	Module 11
TraesCS7B01G095200	0.99949	Module 11
TraesCS7A01G070900	0.999478	Module 6
TraesCS2D01G476900	0.999291	Module 11
TraesCS2D01G303800	0.999261	Module 6
TraesCS2D01G277000	0.999129	Module 3
TraesCS5D01G393400	0.999046	Module 11
TraesCS4A01G499500	0.99902	Module 11
TraesCS7B01G018700	0.998926	Module 9
TraesCS2A01G305900	0.99888	Module 11
TraesCS3B01G336800	0.998842	Module 11
TraesCS7A01G068500	0.99884	Module 11
TraesCS3D01G486300	0.998797	Module 11
TraesCS4A01G255000	0.99877	Module 11
TraesCS3B01G243900	0.998769	Module 4
TraesCS7D01G477400	0.998724	Module 2
TraesCS3A01G253200	0.998712	Module 6
TraesCS7A01G371400	0.998653	Module 11
TraesCS2A01G262400	0.998607	Module 11
TraesCS3B01G063000	0.998479	Module 11
TraesCS3B01G063100	0.998479	Module 11
TraesCS6D01G211900	0.998433	Module 11
TraesCS2A01G465700	0.998364	Module 11
TraesCS3B01G130300	0.998304	Module 9
TraesCS3A01G311000	0.998299	Module 11
TraesCS4A01G030600	0.998292	Module 6
TraesCS1D01G196900	0.998259	Module 11
TraesCS3A01G506000	0.998249	Module 6
TraesCS7A01G361600	0.99824	Module 11
TraesCS1A01G309100	0.998195	Module 11
TraesCS5A01G328600	0.99819	Module 11
TraesCS5B01G406300	0.998179	Module 11
TraesCS7D01G382300	0.998147	Module 11
TraesCS3B01G398300	0.998142	Module 11
TraesCS1A01G061400	0.998134	Module 11
TraesCS1B01G332400	0.998126	Module 11
TraesCS5B01G389500	0.998119	Module 11
TraesCS1A01G076700	0.998117	Module 11
TraesCS2A01G449600	0.998105	Module 11
TraesCS2A01G202100	0.998084	Module 11
TraesCS2D01G596200	0.998076	Module 11
TraesCS5B01G410400	0.99805	Module 11
TraesCS6A01G085300	0.997975	Module 11
TraesCS5D01G304900	0.997969	Module 11
TraesCS3B01G355800	0.997969	Module 3
TraesCS3A01G333300	0.997965	Module 11
TraesCS7A01G376800	0.997957	Module 11
TraesCS5D01G409600	0.997931	Module 11
TraesCS2A01G583600	0.997924	Module 11
TraesCS2B01G603000	0.99791	Module 11
TraesCS4A01G232300	0.997905	Module 11
TraesCS6D01G301000	0.997896	Module 11
TraesCS6A01G105400	0.997883	Module 11
TraesCS1B01G424300	0.997871	Module 11
TraesCS3A01G286800	0.99787	Module 3
TraesCSU01G033100	0.997866	Module 11
TraesCS2B01G447800	0.997856	Module 6
TraesCS1B01G261800	0.997848	Module 11
TraesCS6D01G166600	0.997832	Module 11
TraesCS1D01G403800	0.997824	Module 11
TraesCS2B01G343900	0.997781	Module 11
TraesCS5D01G401700	0.997754	Module 11
TraesCS2D01G449000	0.997746	Module 11
TraesCS5D01G099000	0.997721	Module 11
TraesCS6D01G122400	0.997705	Module 6
TraesCS7D01G292400	0.997694	Module 11
TraesCS2B01G322100	0.997693	Module 6
TraesCS6D01G040500	0.997687	Module 2
TraesCS4D01G052500	0.997671	Module 11
TraesCS7D01G511400	0.997652	Module 3
TraesCS1D01G454400	0.997649	Module 3
TraesCS2D01G478000	0.997621	Module 11
TraesCSU01G129700	0.997598	Module 11
TraesCS2A01G220400	0.997596	Module 11
TraesCS7A01G092300	0.997591	Module 11
TraesCS5D01G157600	0.997588	Module 11
TraesCS5D01G233100	0.997586	Module 11
TraesCS7D01G155400	0.997586	Module 11
TraesCS6D01G310300	0.997561	Module 2
TraesCS4D01G176000	0.997551	Module 11
TraesCS1B01G187200	0.997536	Module 11
TraesCS4B01G396600	0.997535	Module 11
TraesCS6D01G284500	0.997527	Module 11
TraesCS6A01G300400	0.997525	Module 11
TraesCS6A01G321300	0.997524	Module 11
TraesCS5B01G193400	0.997514	Module 6
TraesCS5A01G329200	0.997488	Module 6
TraesCS3A01G481300	0.997486	Module 11
TraesCS4A01G091700	0.997486	Module 11
TraesCS5A01G228900	0.997474	Module 11
TraesCS5B01G214200	0.997463	Module 11
TraesCS7D01G014700	0.997451	Module 11
TraesCS4B01G258200	0.997429	Module 11
TraesCS2B01G305900	0.997426	Module 11
TraesCS3D01G234500	0.997421	Module 11
TraesCS4D01G289300	0.997364	Module 3
TraesCS4D01G350700	0.997346	Module 11
TraesCSU01G265700	0.997341	Module 1
TraesCS5D01G016200	0.997298	Module 8
TraesCS7D01G373200	0.997288	Module 11
TraesCS4B01G356900	0.997268	Module 11
TraesCS2D01G414600	0.997266	Module 11
TraesCS7A01G356600	0.99726	Module 11
TraesCS3D01G532300	0.997256	Module 11
TraesCS6A01G385400	0.997253	Module 11
TraesCS5D01G413000	0.997248	Module 11
TraesCS4A01G194400	0.997221	Module 11
TraesCS3A01G341300	0.997157	Module 11
TraesCS6B01G281800	0.997139	Module 11
TraesCS7B01G327200	0.997135	Module 11
TraesCS2B01G423900	0.997115	Module 11
TraesCS2A01G342800	0.997104	Module 11
TraesCS1A01G111000	0.997097	Module 11
TraesCS3B01G369600	0.997095	Module 11
TraesCS3B01G181300	0.997095	Module 11
TraesCS4D01G329700	0.997085	Module 11
TraesCS7A01G133200	0.997079	Module 11
TraesCS2D01G057000	0.997064	Module 6
TraesCS4A01G206400	0.997053	Module 11
TraesCS1D01G162300	0.997052	Module 11
TraesCS2B01G047300	0.997037	Module 11
TraesCSU01G175000	0.997016	Module 11
TraesCS4A01G300500	0.997006	Module 8
TraesCS1D01G118800	0.997005	Module 11
TraesCS1B01G024500	0.996998	Module 11
TraesCS6B01G354600	0.996992	Module 11
TraesCS4D01G337400	0.996983	Module 11
TraesCS6D01G193000	0.996981	Module 11
TraesCS7B01G325800	0.996963	Module 11
TraesCS3A01G367600	0.996952	Module 11
TraesCS6A01G173100	0.99693	Module 11
TraesCS2B01G214900	0.996927	Module 11
TraesCS4A01G063800	0.996911	Module 11
TraesCS7B01G088700	0.99691	Module 6
TraesCS7B01G141900	0.996893	Module 11
TraesCS4B01G032300	0.996881	Module 11
TraesCS4D01G171900	0.996872	Module 11
TraesCS3A01G250600	0.996858	Module 11
TraesCS2B01G329900	0.996852	Module 6
TraesCS2B01G410700	0.996845	Module 11
TraesCS6B01G139800	0.99684	Module 6
TraesCS6D01G046400	0.996837	Module 2
TraesCS3A01G214100	0.996815	Module 11
TraesCS4A01G108400	0.996812	Module 11
TraesCS4B01G132800	0.996807	Module 11
TraesCS1B01G243800	0.9968	Module 11
TraesCS1B01G357400	0.996776	Module 2
TraesCS3A01G325300	0.996761	Module 11
TraesCS7A01G450600	0.99676	Module 11
TraesCS7B01G286700	0.996758	Module 11
TraesCS1A01G364000	0.996747	Module 6
TraesCS1B01G111600	0.996743	Module 11
TraesCS3D01G315000	0.996734	Module 11
TraesCS5A01G490900	0.99673	Module 11
TraesCS2B01G540300	0.996709	Module 11
TraesCS4D01G335100	0.996694	Module 11
TraesCS2A01G066100	0.996685	Module 3
TraesCS2B01G534700	0.996678	Module 11
TraesCS2B01G307600	0.996667	Module 3
TraesCS2B01G079300	0.996662	Module 11
TraesCS3A01G065900	0.996639	Module 11
TraesCS4B01G194400	0.996629	Module 3
TraesCS1D01G231600	0.996628	Module 11
TraesCS2B01G594500	0.996622	Module 11
TraesCS7B01G271200	0.996619	Module 11
TraesCS6B01G257800	0.996615	Module 11
TraesCS7D01G062900	0.996613	Module 11
TraesCS4A01G021600	0.996593	Module 3
TraesCS6B01G049300	0.996584	Module 2
TraesCS7D01G472100	0.996579	Module 11
TraesCS7D01G348500	0.996558	Module 11
TraesCS5B01G215800	0.996522	Module 11
TraesCS2B01G553100	0.996518	Module 11
TraesCS6A01G309700	0.996518	Module 11
TraesCS2A01G040200	0.996498	Module 3
TraesCS7A01G160300	0.996495	Module 11
TraesCS2D01G109200	0.996489	Module 6
TraesCS7D01G435800	0.996471	Module 11
TraesCS6A01G146500	0.996464	Module 11
TraesCS6A01G034900	0.996458	Module 2
TraesCS1D01G147900	0.996456	Module 11
TraesCS1A01G244800	0.996454	Module 6
TraesCS5B01G471200	0.996451	Module 11
TraesCS6B01G320900	0.996445	Module 11
TraesCS1B01G226100	0.996415	Module 11
TraesCS5D01G248700	0.996401	Module 11
TraesCS4A01G201800	0.996392	Module 11
TraesCS6D01G369100	0.996392	Module 11
TraesCS2B01G313900	0.996392	Module 11
TraesCS5A01G502500	0.996391	Module 11
TraesCS2B01G079100	0.99638	Module 11
TraesCS7B01G377100	0.996354	Module 11
TraesCS7B01G134500	0.996352	Module 11
TraesCS1A01G212400	0.996345	Module 11
TraesCS3B01G389400	0.996341	Module 12
TraesCS1A01G070600	0.996335	Module 11
TraesCS7D01G373100	0.996327	Module 11
TraesCS1D01G268700	0.996308	Module 11
TraesCS7A01G392800	0.996286	Module 11
TraesCS5B01G476900	0.996272	Module 11
TraesCS6B01G369400	0.996263	Module 11
TraesCS4D01G240700	0.996257	Module 11
TraesCS2A01G312900	0.996255	Module 6
TraesCS3A01G350400	0.996252	Module 11
TraesCS3B01G408500	0.996233	Module 11
TraesCS6A01G263100	0.996233	Module 11
TraesCS1D01G155400	0.996199	Module 11
TraesCS6B01G331700	0.996177	Module 11
TraesCS5D01G219100	0.996169	Module 11
TraesCS3D01G240800	0.996168	Module 11
TraesCS6B01G422900	0.996167	Module 11
TraesCS7D01G379800	0.996163	Module 11
TraesCS6A01G258900	0.996161	Module 11
TraesCS2B01G340500	0.996147	Module 11
TraesCS7D01G489900	0.996141	Module 3
TraesCS1A01G384900	0.996128	Module 1
TraesCS2D01G555200	0.996124	Module 11
TraesCS2B01G394300	0.996124	Module 11
TraesCS4B01G106300	0.996121	Module 11
TraesCS6D01G224500	0.996098	Module 4
TraesCS6D01G263700	0.996096	Module 11
TraesCS1B01G354000	0.996094	Module 11
TraesCS6B01G207000	0.99608	Module 11
TraesCS5D01G210700	0.996069	Module 11
TraesCS5A01G322500	0.996039	Module 2
TraesCS2B01G342000	0.996018	Module 11
TraesCS3B01G021500	0.996013	Module 11
TraesCS7B01G294400	0.996001	Module 11
TraesCS1D01G292500	0.995988	Module 11
TraesCS1A01G176800	0.995981	Module 11
TraesCS2A01G581600	0.995963	Module 11
TraesCS1A01G212600	0.995945	Module 11
TraesCS2B01G402500	0.995939	Module 9
TraesCS3D01G245900	0.995939	Module 11
TraesCS3A01G189200	0.995938	Module 11
TraesCS4D01G308400	0.995934	Module 11
TraesCS4D01G212000	0.995925	Module 11
TraesCS5B01G208800	0.99592	Module 3
TraesCS5D01G238800	0.99591	Module 11
TraesCS1B01G365400	0.995909	Module 6
TraesCS4A01G172600	0.995908	Module 11
TraesCS2A01G285000	0.995908	Module 6
TraesCS1A01G403300	0.995904	Module 2
TraesCS3B01G181500	0.995902	Module 11
TraesCS5A01G212000	0.995856	Module 11
TraesCS7A01G097100	0.995853	Module 13
TraesCS4A01G167000	0.995847	Module 11
TraesCSU01G028500	0.995841	Module 11
TraesCS3A01G367000	0.995834	Module 11
TraesCS1D01G215500	0.995832	Module 11
TraesCS5A01G242300	0.995799	Module 11
TraesCS4D01G041200	0.995789	Module 11
TraesCS2D01G434500	0.995785	Module 11
TraesCS1B01G265900	0.995768	Module 11
TraesCS6B01G261800	0.995761	Module 3
TraesCS6B01G389200	0.99576	Module 2
TraesCS2A01G297700	0.995754	Module 11
TraesCS4B01G205600	0.99575	Module 6
TraesCS3D01G338300	0.995738	Module 11
TraesCS3A01G357800	0.995736	Module 11
TraesCS5A01G269300	0.995736	Module 11
TraesCS3D01G426900	0.995732	Module 11
TraesCS3A01G241000	0.99573	Module 11
TraesCS7A01G255700	0.995729	Module 11
TraesCS6A01G339100	0.995715	Module 11
TraesCS4A01G029100	0.995709	Module 11
TraesCS2B01G399700	0.995707	Module 11
TraesCS3B01G008100	0.995701	Module 11
TraesCS6B01G114800	0.9957	Module 11
TraesCS4A01G135500	0.995686	Module 6
TraesCS4D01G039100	0.995682	Module 11
TraesCS6D01G260100	0.995681	Module 11
TraesCS3B01G362900	0.995668	Module 11
TraesCS7B01G183800	0.995666	Module 11
TraesCS2B01G166800	0.995658	Module 11
TraesCS2A01G534600	0.995648	Module 6
TraesCS1D01G277900	0.995642	Module 11
TraesCS2B01G041700	0.995635	Module 11
TraesCS5D01G565600	0.995614	Module 6
TraesCS3B01G418500	0.995603	Module 11
TraesCS1A01G224000	0.995573	Module 3
TraesCS3B01G413700	0.995552	Module 11
TraesCS4D01G069800	0.995542	Module 3
TraesCS4D01G230000	0.995539	Module 3
TraesCS5D01G034800	0.995533	Module 11
TraesCS7A01G523900	0.995533	Module 11
TraesCS7B01G164300	0.995521	Module 11
TraesCS5A01G472900	0.995508	Module 11
TraesCS5D01G073600	0.995502	Module 11
TraesCS2D01G483300	0.995483	Module 3
TraesCS5A01G364200	0.995479	Module 11
TraesCS2B01G263900	0.995479	Module 11
TraesCS4D01G145600	0.99547	Module 9
TraesCS5A01G152400	0.995464	Module 11
TraesCS7A01G434500	0.995454	Module 2
TraesCS3A01G480000	0.99545	Module 11
TraesCS3D01G328900	0.995441	Module 11
TraesCS5D01G034900	0.995439	Module 11
TraesCS1D01G123400	0.995432	Module 11
TraesCS6B01G259000	0.995431	Module 11
TraesCS1B01G312100	0.995426	Module 11
TraesCS7A01G316500	0.995422	Module 11
TraesCS2D01G214200	0.995414	Module 11
TraesCS5B01G407800	0.995412	Module 11
TraesCS2D01G187400	0.995379	Module 3
TraesCS4B01G211400	0.995365	Module 11
TraesCS2A01G477600	0.995365	Module 11
TraesCS1A01G142000	0.995365	Module 11
TraesCS7A01G451100	0.995364	Module 6
TraesCS1A01G266600	0.995359	Module 14
TraesCS5A01G316500	0.995335	Module 11
TraesCS4B01G196200	0.995326	Module 11
TraesCS1A01G197900	0.99532	Module 11
TraesCS4D01G199500	0.995282	Module 11
TraesCS2B01G119600	0.995275	Module 11
TraesCS7A01G136300	0.995228	Module 11
TraesCS6D01G094200	0.995212	Module 11
TraesCS2D01G525300	0.995205	Module 11
TraesCS7A01G277600	0.995195	Module 11
TraesCS6B01G269700	0.99519	Module 11
TraesCS3A01G031400	0.995183	Module 11
TraesCS6B01G200800	0.995178	Module 11
TraesCS5B01G033600	0.995164	Module 11
TraesCS3A01G299700	0.995144	Module 11
TraesCS3D01G099000	0.995124	Module 2
TraesCS4A01G125000	0.995117	Module 11
TraesCS3A01G081300	0.995096	Module 11
TraesCS4A01G397000	0.995087	Module 13
TraesCS6B01G159300	0.995078	Module 3
TraesCS4A01G045800	0.995071	Module 6
TraesCS6D01G010900	0.995066	Module 3
TraesCS3B01G210200	0.995066	Module 3
TraesCS2A01G187400	0.99506	Module 6
TraesCS4B01G109900	0.995038	Module 11
TraesCS6D01G040700	0.995025	Module 2
TraesCS3A01G439900	0.995015	Module 11
TraesCS1D01G309200	0.995013	Module 11
TraesCS4A01G058800	0.995008	Module 11
TraesCS5D01G409500	0.994992	Module 11
TraesCS6A01G406500	0.994989	Module 11
TraesCS1B01G101100	0.99497	Module 6
TraesCS4B01G184400	0.994959	Module 11
TraesCS1B01G360500	0.994947	Module 11
TraesCS6B01G326300	0.994927	Module 11
TraesCS2D01G217500	0.99492	Module 11
TraesCS6A01G074600	0.994913	Module 3
TraesCS2A01G174400	0.994909	Module 3
TraesCS2A01G511900	0.994904	Module 3
TraesCS7D01G349400	0.994904	Module 11
TraesCS6A01G403800	0.994903	Module 11
TraesCS4D01G341900	0.994902	Module 11
TraesCS2B01G592700	0.994901	Module 11
TraesCS4D01G344300	0.994895	Module 11
TraesCS3B01G363500	0.994894	Module 11
TraesCS3A01G324600	0.994893	Module 11
TraesCS2A01G437600	0.99489	Module 11
TraesCS2D01G476800	0.994879	Module 11
TraesCS6A01G296700	0.994879	Module 11
TraesCS2D01G353000	0.994868	Module 11
TraesCS5D01G414600	0.994853	Module 11
TraesCS3A01G344700	0.994844	Module 11
TraesCS6D01G288900	0.994812	Module 11
TraesCS7D01G060000	0.994809	Module 11
TraesCS5B01G473300	0.994797	Module 2
TraesCS3A01G006600	0.994786	Module 9
TraesCS6D01G158600	0.994783	Module 11
TraesCS1B01G282100	0.994777	Module 11
TraesCS5D01G197000	0.994774	Module 3
TraesCS1D01G274600	0.994773	Module 11
TraesCS7D01G255400	0.994771	Module 1
TraesCS2D01G319100	0.994749	Module 11
TraesCS1B01G284400	0.994731	Module 11
TraesCS7A01G201800	0.99473	Module 11
TraesCS3B01G095400	0.994729	Module 11
TraesCS7D01G216400	0.994727	Module 11
TraesCSU01G030200	0.994718	Module 11
TraesCS2B01G623400	0.994716	Module 11
TraesCS2D01G572300	0.994704	Module 11
TraesCS3A01G400000	0.994699	Module 11
TraesCS1D01G301700	0.994698	Module 11
TraesCS5B01G048000	0.994687	Module 11
TraesCS4D01G025600	0.994682	Module 9
TraesCS5A01G395100	0.994674	Module 11
TraesCS5A01G475800	0.994664	Module 11
TraesCS5A01G510900	0.994659	Module 11
TraesCS6B01G248700	0.99465	Module 11
TraesCS2B01G395400	0.994645	Module 11
TraesCS2B01G228000	0.99462	Module 11
TraesCS2D01G158200	0.994612	Module 11
TraesCS6B01G023700	0.994609	Module 8
TraesCS2D01G304900	0.994606	Module 11
TraesCS4A01G093100	0.994601	Module 11
TraesCS2B01G121000	0.994599	Module 11
TraesCS7A01G459400	0.994598	Module 11
TraesCS5A01G153200	0.994595	Module 11
TraesCS4D01G015400	0.994577	Module 11
TraesCS3D01G325500	0.99457	Module 11
TraesCS1B01G103700	0.994563	Module 11
TraesCS7D01G279900	0.994559	Module 11
TraesCS4A01G272100	0.994541	Module 11
TraesCS5D01G379700	0.994537	Module 11
TraesCS5A01G262000	0.994529	Module 11
TraesCS3A01G302700	0.994522	Module 11
TraesCS1B01G361600	0.994511	Module 11
TraesCS6B01G383100	0.994511	Module 11
TraesCS5B01G295500	0.994495	Module 11
TraesCS6B01G342400	0.994482	Module 11
TraesCS3A01G399600	0.994472	Module 11
TraesCS5A01G217000	0.994463	Module 11
TraesCS2D01G038900	0.99445	Module 11
TraesCS1D01G308400	0.994439	Module 11
TraesCS6D01G040200	0.994424	Module 2
TraesCS7D01G386300	0.994422	Module 11
TraesCS1D01G239900	0.994416	Module 11
TraesCS5B01G010400	0.994394	Module 6
TraesCS5B01G016300	0.994388	Module 3
TraesCS4A01G398300	0.994388	Module 9
TraesCS1D01G141100	0.994384	Module 11
TraesCS7D01G254000	0.994374	Module 11
TraesCS4B01G371900	0.994369	Module 11
TraesCS2D01G466100	0.994369	Module 11
TraesCS4D01G361700	0.994366	Module 11
TraesCS5D01G094300	0.994365	Module 6
TraesCS1B01G416600	0.994364	Module 2
TraesCS6D01G153900	0.994348	Module 3
TraesCS1D01G364800	0.994332	Module 11
TraesCS6A01G209800	0.994327	Module 11
TraesCS7B01G330700	0.994327	Module 11
TraesCS1B01G344900	0.994324	Module 11
TraesCS1B01G208000	0.994319	Module 11
TraesCS5D01G242800	0.994303	Module 11
TraesCS6D01G243600	0.9943	Module 11
TraesCS6B01G266500	0.994296	Module 11
TraesCS3B01G155600	0.994295	Module 11
TraesCS1B01G319200	0.994294	Module 11
TraesCS2D01G304700	0.994287	Module 11
TraesCS7A01G533000	0.994278	Module 11
TraesCS5B01G517200	0.994278	Module 11
TraesCS4D01G107400	0.994268	Module 11
TraesCS7D01G451800	0.994254	Module 11
TraesCS7D01G067100	0.994243	Module 11
TraesCS7B01G113400	0.994242	Module 11
TraesCS6B01G314600	0.994241	Module 6
TraesCS4B01G323400	0.994232	Module 11
TraesCS2D01G287900	0.994231	Module 11
TraesCS4A01G421900	0.994231	Module 11
TraesCS5B01G456100	0.994225	Module 3
TraesCS2A01G086900	0.994224	Module 11
TraesCS2B01G544300	0.994212	Module 11
TraesCS2D01G351000	0.99421	Module 11
TraesCS4D01G228200	0.994207	Module 11
TraesCS4A01G065100	0.994206	Module 11
TraesCS5D01G518700	0.994205	Module 11
TraesCS2A01G313000	0.994197	Module 11
TraesCS4B01G164800	0.994197	Module 11
TraesCS7A01G015900	0.994194	Module 11
TraesCS2D01G295700	0.994192	Module 11
TraesCS5B01G195300	0.994185	Module 2
TraesCS5B01G118400	0.994183	Module 3
TraesCS2B01G471000	0.994162	Module 11
TraesCS1D01G431900	0.994157	Module 11
TraesCS1B01G270000	0.994146	Module 11
TraesCS1B01G388200	0.994135	Module 2
TraesCS7A01G234900	0.994135	Module 11
TraesCS6B01G327500	0.994133	Module 11
TraesCS2D01G220500	0.994127	Module 2
TraesCS7D01G119000	0.994117	Module 1
TraesCS1A01G134000	0.994102	Module 11
TraesCS4A01G296300	0.994099	Module 6
TraesCS3A01G382600	0.994093	Module 11
TraesCS5D01G311200	0.994085	Module 11
TraesCS4B01G262400	0.99408	Module 11
TraesCS7D01G338600	0.994062	Module 11
TraesCS7B01G389000	0.994041	Module 3
TraesCS7D01G204900	0.994032	Module 11
TraesCS3B01G393800	0.994029	Module 11
TraesCS3A01G034500	0.994029	Module 6
TraesCS5D01G185100	0.994021	Module 11
TraesCS5A01G535400	0.994019	Module 11
TraesCS2D01G194400	0.994017	Module 11
TraesCS2D01G147100	0.994011	Module 11
TraesCS5D01G187100	0.994011	Module 11
TraesCS5A01G462100	0.994008	Module 2
TraesCS2B01G478300	0.994005	Module 11
TraesCS5B01G516600	0.994005	Module 11
TraesCS4B01G112700	0.994001	Module 10
TraesCS5A01G353300	0.993985	Module 11
TraesCS2D01G296700	0.993982	Module 11
TraesCS3D01G329900	0.993981	Module 11
TraesCS4B01G188100	0.993977	Module 11
TraesCS7B01G093000	0.993964	Module 3
TraesCS7B01G267900	0.993962	Module 11
TraesCS7A01G272500	0.993958	Module 11
TraesCS2A01G393400	0.993958	Module 11
TraesCS6B01G393700	0.993938	Module 11
TraesCS2B01G329100	0.993938	Module 3
TraesCS1A01G081700	0.993931	Module 11
TraesCS7A01G404100	0.993927	Module 11
TraesCS7D01G492800	0.993922	Module 11
TraesCS7D01G493000	0.993922	Module 11
TraesCS7D01G462700	0.993912	Module 11
TraesCS6B01G262200	0.993912	Module 11
TraesCS2D01G436700	0.993904	Module 11
TraesCS2A01G372600	0.993897	Module 11
TraesCS7D01G419100	0.993895	Module 11
TraesCS2A01G066900	0.993891	Module 11
TraesCS1D01G337400	0.993879	Module 3
TraesCS7A01G029400	0.993872	Module 3
TraesCS4A01G398800	0.993856	Module 11
TraesCS4A01G068300	0.993851	Module 6
TraesCS7D01G217400	0.993844	Module 11
TraesCS4D01G046200	0.993841	Module 11
TraesCS2B01G229200	0.993827	Module 11
TraesCS4B01G379500	0.993811	Module 11
TraesCS3B01G217900	0.993806	Module 6
TraesCS5B01G402200	0.993805	Module 11
TraesCS7B01G103400	0.993795	Module 2
TraesCS2A01G033600	0.993793	Module 11
TraesCS6A01G082900	0.993789	Module 11
TraesCS5A01G481200	0.993785	Module 11
TraesCS4A01G137000	0.993783	Module 11
TraesCS4D01G123700	0.99378	Module 2
TraesCS4B01G015800	0.99377	Module 11
TraesCS6A01G311900	0.993768	Module 11
TraesCS4A01G364000	0.993768	Module 3
TraesCS4B01G246900	0.993764	Module 3
TraesCS7D01G462500	0.993756	Module 11
TraesCS7D01G495400	0.993753	Module 11
TraesCS6D01G233800	0.993753	Module 11
TraesCS4D01G325500	0.993749	Module 11
TraesCS3D01G087400	0.993748	Module 11
TraesCS1A01G197700	0.993742	Module 11
TraesCS2B01G388900	0.99374	Module 11
TraesCS3D01G450500	0.993732	Module 11
TraesCS6D01G129300	0.993728	Module 11
TraesCS5A01G224900	0.993716	Module 11
TraesCS1B01G193100	0.993715	Module 11
TraesCS4D01G038500	0.993713	Module 11
TraesCS2A01G427100	0.993707	Module 11
TraesCS5B01G355700	0.993705	Module 11
TraesCS1B01G127600	0.993705	Module 3
TraesCS5B01G559400	0.993702	Module 6
TraesCS4D01G181000	0.993682	Module 11
TraesCS3B01G525800	0.99367	Module 11
TraesCS1B01G068500	0.99367	Module 11
TraesCS2A01G281200	0.993664	Module 11
TraesCS5D01G516700	0.993659	Module 11
TraesCS3D01G138700	0.993652	Module 3
TraesCS7A01G190200	0.993639	Module 11
TraesCS6B01G160100	0.993638	Module 3
TraesCS6D01G390000	0.993638	Module 11
TraesCS4D01G202700	0.99362	Module 11
TraesCS2B01G413500	0.993618	Module 11
TraesCS2A01G066700	0.993605	Module 11
TraesCS5D01G432800	0.993595	Module 11
TraesCS1A01G119300	0.993584	Module 11
TraesCS5A01G030800	0.993579	Module 11
TraesCS3B01G579800	0.993577	Module 11
TraesCS3B01G138900	0.993566	Module 11
TraesCS3D01G360500	0.993566	Module 11
TraesCS4B01G053900	0.993556	Module 6
TraesCS2A01G334000	0.993556	Module 11
TraesCS2B01G347200	0.993556	Module 11
TraesCS1D01G369200	0.993554	Module 6
TraesCS5A01G454300	0.993542	Module 2
TraesCS4D01G214300	0.993518	Module 11
TraesCS5A01G495100	0.993501	Module 11
TraesCS4B01G169700	0.993499	Module 6
TraesCS2A01G563100	0.993483	Module 11
TraesCS3B01G096500	0.993482	Module 11
TraesCS6D01G314300	0.993482	Module 11
TraesCS6A01G342000	0.993478	Module 11
TraesCS4B01G198600	0.993474	Module 11
TraesCS4D01G342000	0.993471	Module 11
TraesCS3D01G358000	0.993459	Module 11
TraesCS6A01G353200	0.993453	Module 11
TraesCS7B01G183600	0.99344	Module 3
TraesCS3D01G181700	0.993439	Module 11
TraesCS7D01G269700	0.993436	Module 11
TraesCS1D01G292100	0.993431	Module 11
TraesCS7D01G381900	0.993422	Module 11
TraesCS4B01G064200	0.993413	Module 6
TraesCS4A01G455900	0.993408	Module 11
TraesCS2D01G417100	0.993404	Module 6
TraesCS3B01G426500	0.993399	Module 3
TraesCS6A01G325300	0.993389	Module 11
TraesCS7A01G230500	0.993386	Module 11
TraesCS5B01G083300	0.993366	Module 11
TraesCS7A01G191100	0.993362	Module 11
TraesCS1D01G118500	0.993358	Module 11
TraesCS3D01G477700	0.993354	Module 11
TraesCS2D01G250500	0.993353	Module 11
TraesCS7B01G288600	0.99335	Module 11
TraesCS6D01G185800	0.993346	Module 3
TraesCS7A01G538500	0.993343	Module 11
TraesCS2A01G187800	0.993336	Module 11
TraesCS3B01G009600	0.99333	Module 3
TraesCS3B01G257700	0.993328	Module 11
TraesCS3D01G317900	0.993309	Module 11
TraesCS2D01G424100	0.993301	Module 11
TraesCS2B01G444200	0.993292	Module 11
TraesCS2B01G281500	0.993283	Module 5
TraesCS5B01G239700	0.993282	Module 11
TraesCS4D01G249200	0.993277	Module 11
TraesCS7A01G071600	0.993275	Module 11
TraesCS7D01G397500	0.993273	Module 11
TraesCS5A01G508500	0.993272	Module 11
TraesCS2D01G172800	0.99327	Module 11
TraesCS5D01G225100	0.993263	Module 11
TraesCS2D01G390600	0.993255	Module 11
TraesCS3A01G029300	0.993254	Module 11
TraesCS2B01G189600	0.993246	Module 11
TraesCS3A01G254600	0.993243	Module 6
TraesCS6A01G353700	0.993239	Module 11
TraesCS1D01G395600	0.993237	Module 11
TraesCS2A01G353100	0.993227	Module 11
TraesCS2D01G033100	0.993212	Module 11
TraesCS3B01G133400	0.99321	Module 11
TraesCS4B01G240900	0.993198	Module 11
TraesCS2A01G583100	0.993198	Module 11
TraesCS2B01G214100	0.993197	Module 3
TraesCS2A01G141600	0.99319	Module 11
TraesCS4D01G273900	0.993179	Module 6
TraesCS1B01G189400	0.993169	Module 11
TraesCS3B01G207700	0.993167	Module 6
TraesCS6B01G196800	0.993166	Module 11
TraesCS6D01G303900	0.993165	Module 11
TraesCS6A01G035200	0.993158	Module 2
TraesCS6D01G334900	0.993142	Module 11
TraesCS5D01G565000	0.99314	Module 11
TraesCS4A01G056400	0.993138	Module 11
TraesCS2D01G039000	0.993134	Module 11
TraesCS6D01G127100	0.99313	Module 11
TraesCS1A01G426900	0.993121	Module 11
TraesCS2A01G271300	0.993111	Module 11
TraesCS3D01G023900	0.993102	Module 6
TraesCS3A01G191400	0.9931	Module 11
TraesCS2A01G343800	0.993099	Module 11
TraesCS3D01G262300	0.993094	Module 11
TraesCS5B01G322900	0.993094	Module 2
TraesCS5D01G407400	0.993088	Module 6
TraesCS3D01G221900	0.993076	Module 11
TraesCS2B01G447700	0.99307	Module 6
TraesCS3D01G236700	0.993069	Module 11
TraesCS3A01G338000	0.993066	Module 11
TraesCS2B01G131200	0.993053	Module 11
TraesCS5B01G465000	0.993044	Module 11
TraesCS6B01G413400	0.993039	Module 11
TraesCS3A01G403400	0.99301	Module 11
TraesCS7B01G388800	0.993008	Module 11
TraesCS3B01G597900	0.993007	Module 2
TraesCS2D01G425400	0.992998	Module 6
TraesCS1D01G185500	0.992994	Module 11
TraesCS5D01G407800	0.992989	Module 3
TraesCS4B01G212200	0.992973	Module 9
TraesCS2D01G324900	0.99297	Module 11
TraesCS4D01G364900	0.99297	Module 11
TraesCS6B01G197200	0.992951	Module 11
TraesCS5B01G120100	0.992949	Module 11
TraesCS4A01G129300	0.992948	Module 11
TraesCSU01G095600	0.992921	Module 11
TraesCS7B01G282100	0.992916	Module 11
TraesCS1D01G336300	0.992916	Module 3
TraesCS2B01G501700	0.992894	Module 3
TraesCS4D01G206500	0.992888	Module 6
TraesCS3D01G340000	0.992884	Module 11
TraesCS3A01G299600	0.992882	Module 11
TraesCS3B01G269200	0.992881	Module 11
TraesCS1A01G094700	0.992869	Module 11
TraesCS2D01G105600	0.99286	Module 11
TraesCS5D01G504600	0.992855	Module 11
TraesCS6D01G122800	0.992851	Module 11
TraesCS2B01G104200	0.992848	Module 11
TraesCS7B01G169600	0.992841	Module 11
TraesCS3A01G265100	0.992836	Module 11
TraesCS1D01G215100	0.992827	Module 11
TraesCS3B01G345900	0.992823	Module 11
TraesCS6B01G082600	0.992823	Module 2
TraesCS5B01G409400	0.992815	Module 11
TraesCS3A01G242500	0.992805	Module 11
TraesCS6D01G169100	0.992802	Module 6
TraesCS6B01G339500	0.9928	Module 11
TraesCS7B01G148100	0.992797	Module 11
TraesCS7A01G324500	0.992794	Module 11
TraesCS2D01G368000	0.992794	Module 11
TraesCS7A01G192500	0.992794	Module 11
TraesCS3A01G268800	0.992786	Module 11
TraesCS7B01G017000	0.992765	Module 2
TraesCS3D01G161300	0.992762	Module 3
TraesCS4A01G296600	0.99276	Module 11
TraesCS7A01G383900	0.992748	Module 11
TraesCS1B01G281800	0.992742	Module 11
TraesCS3A01G382100	0.992738	Module 11
TraesCS5A01G292300	0.992736	Module 9
TraesCS1A01G400500	0.992733	Module 11
TraesCS1B01G183100	0.99273	Module 6
TraesCS5A01G081600	0.992721	Module 11
TraesCS3D01G192100	0.992719	Module 6
TraesCS2A01G459700	0.992716	Module 11
TraesCS6D01G172400	0.992711	Module 11
TraesCS3D01G328000	0.992697	Module 3
TraesCS2A01G109600	0.992688	Module 11
TraesCS2A01G289300	0.992685	Module 11
TraesCS1D01G436700	0.992683	Module 11
TraesCS5B01G021300	0.992682	Module 9
TraesCS5B01G425900	0.99268	Module 2
TraesCS3D01G430100	0.992676	Module 11
TraesCS7B01G364700	0.992675	Module 11
TraesCS5D01G516900	0.992658	Module 11
TraesCS3A01G123300	0.992649	Module 11
TraesCS4D01G035100	0.992645	Module 11
TraesCS5D01G473800	0.992639	Module 11
TraesCS5A01G438800	0.992637	Module 6
TraesCS1D01G206700	0.992637	Module 11
TraesCS3D01G139300	0.992636	Module 11
TraesCS5D01G536500	0.992615	Module 11
TraesCS3D01G492500	0.992609	Module 11
TraesCS7B01G152800	0.992606	Module 11
TraesCS1A01G278600	0.992585	Module 11
TraesCS7A01G437900	0.992585	Module 2
TraesCS5D01G404300	0.992579	Module 11
TraesCS7A01G241300	0.992561	Module 3
TraesCSU01G093200	0.992555	Module 2
TraesCS1B01G477500	0.992554	Module 3
TraesCS6D01G097200	0.992544	Module 11
TraesCS4D01G232000	0.992542	Module 11
TraesCS3B01G201400	0.992541	Module 3
TraesCS6A01G358100	0.99254	Module 11
TraesCS1A01G175200	0.992525	Module 11
TraesCS3A01G361500	0.992525	Module 11
TraesCS3D01G502700	0.992522	Module 11
TraesCS4D01G275900	0.992521	Module 11
TraesCS4D01G242400	0.992515	Module 11
TraesCS6D01G022000	0.992503	Module 3
TraesCS4B01G302800	0.9925	Module 11
TraesCS3B01G432600	0.992496	Module 11
TraesCS2B01G605500	0.992495	Module 4
TraesCSU01G130100	0.992474	Module 11
TraesCS2D01G271700	0.992473	Module 11
TraesCS5A01G384100	0.99247	Module 6
TraesCS1A01G183000	0.992468	Module 14
TraesCS7A01G246200	0.992466	Module 6
TraesCS6B01G102200	0.99246	Module 11
TraesCS7D01G224100	0.992457	Module 6
TraesCS3A01G152200	0.992449	Module 11
TraesCS1D01G201400	0.992446	Module 11
TraesCS6A01G254100	0.992445	Module 11
TraesCS1D01G063000	0.992438	Module 11
TraesCS4D01G273000	0.992423	Module 11
TraesCS6A01G020400	0.992423	Module 11
TraesCS7B01G311600	0.992421	Module 11
TraesCS6B01G282200	0.992412	Module 11
TraesCS4B01G179400	0.992407	Module 11
TraesCS3D01G283100	0.992404	Module 6
TraesCS5D01G183000	0.992403	Module 11
TraesCS4B01G143500	0.992399	Module 6
TraesCS7D01G246500	0.992392	Module 11
TraesCS2A01G192800	0.992385	Module 11
TraesCS2A01G278000	0.992381	Module 3
TraesCS4B01G367600	0.99238	Module 11
TraesCS3B01G376700	0.992376	Module 11
TraesCS4B01G323000	0.992368	Module 11
TraesCS1B01G206600	0.992363	Module 11
TraesCS5B01G276600	0.99236	Module 3
TraesCS7B01G146800	0.992338	Module 11
TraesCS5A01G466800	0.992329	Module 11
TraesCS7A01G358400	0.992307	Module 3
TraesCS5D01G411800	0.992303	Module 11
TraesCS5A01G206700	0.9923	Module 11
TraesCS7D01G472600	0.992296	Module 11
TraesCS2B01G078800	0.992293	Module 11
TraesCS5A01G473600	0.992286	Module 11
TraesCS4A01G043600	0.992284	Module 3
TraesCS3B01G107900	0.992273	Module 11
TraesCS1B01G227800	0.99227	Module 11
TraesCS2D01G172900	0.992267	Module 11
TraesCS6D01G033100	0.992264	Module 11
TraesCS2B01G320200	0.992258	Module 11
TraesCS4B01G263200	0.992258	Module 11
TraesCS4B01G234600	0.992256	Module 11
TraesCS5D01G014800	0.992243	Module 11
TraesCS5B01G436900	0.992199	Module 11
TraesCS5A01G309100	0.992195	Module 11
TraesCS3A01G283100	0.992179	Module 6
TraesCS3B01G079000	0.99217	Module 11
TraesCS3A01G191200	0.992166	Module 3
TraesCS1D01G317300	0.992166	Module 6
TraesCS1A01G259800	0.992163	Module 2
TraesCS4D01G172800	0.992158	Module 11
TraesCS4B01G287600	0.992132	Module 11
TraesCS2A01G306300	0.992126	Module 11
TraesCS3D01G326200	0.992118	Module 11
TraesCS4D01G116600	0.992115	Module 4
TraesCS6A01G262300	0.992108	Module 3
TraesCS4B01G043700	0.992101	Module 11
TraesCS2D01G284000	0.992089	Module 6
TraesCS2B01G203400	0.992065	Module 11
TraesCS6A01G285800	0.992062	Module 6
TraesCS7B01G327000	0.992051	Module 11
TraesCS7D01G442200	0.992043	Module 11
TraesCS6D01G237900	0.992041	Module 11
TraesCS3B01G155100	0.992038	Module 6
TraesCS1D01G167600	0.992034	Module 11
TraesCS4A01G265200	0.992032	Module 11
TraesCS4A01G005800	0.992026	Module 11
TraesCS6D01G289100	0.992024	Module 11
TraesCS1D01G451300	0.992023	Module 3
TraesCS4B01G361100	0.992015	Module 14
TraesCS5D01G200100	0.992009	Module 11
TraesCS7D01G406400	0.992007	Module 11
TraesCS3A01G273000	0.99199	Module 11
TraesCS3B01G161000	0.99199	Module 9
TraesCS6A01G232200	0.991984	Module 11
TraesCS3D01G045700	0.991981	Module 6
TraesCS6A01G091800	0.991979	Module 11
TraesCS5D01G385600	0.991977	Module 3
TraesCS5B01G064400	0.991976	Module 11
TraesCS2B01G289800	0.991974	Module 11
TraesCSU01G237800	0.991966	Module 14
TraesCS4D01G094400	0.991961	Module 11
TraesCS7A01G265800	0.991957	Module 11
TraesCS2D01G583000	0.99195	Module 11
TraesCS3D01G224400	0.991946	Module 11
TraesCS2A01G371700	0.991941	Module 11
TraesCS7A01G197900	0.99194	Module 11
TraesCS2D01G208800	0.991939	Module 11
TraesCS3D01G167700	0.991936	Module 11
TraesCS5D01G468200	0.991932	Module 14
TraesCS1B01G113500	0.991929	Module 4
TraesCS3B01G398400	0.991928	Module 12
TraesCS5D01G464800	0.991919	Module 2
TraesCS2D01G450100	0.991914	Module 11
TraesCS1D01G163900	0.991898	Module 11
TraesCS5A01G398900	0.991897	Module 11
TraesCS6D01G167300	0.991897	Module 11
TraesCS3B01G069900	0.991882	Module 11
TraesCS4B01G095600	0.991868	Module 11
TraesCS3D01G339600	0.991867	Module 11
TraesCS4D01G186900	0.991856	Module 11
TraesCS5D01G306400	0.991853	Module 11
TraesCS5D01G465600	0.99185	Module 11
TraesCS7A01G327800	0.991846	Module 11
TraesCS7D01G025000	0.991845	Module 2
TraesCS7D01G220500	0.991844	Module 11
TraesCS6D01G275600	0.991844	Module 6
TraesCS5D01G312000	0.991842	Module 11
TraesCS5D01G194100	0.991836	Module 2
TraesCS2B01G384600	0.991824	Module 6
TraesCS4D01G301300	0.991816	Module 11
TraesCS1A01G166600	0.991813	Module 6
TraesCS2A01G290800	0.991805	Module 6
TraesCS4A01G002300	0.991795	Module 11
TraesCS6B01G250600	0.991781	Module 1
TraesCS2D01G322100	0.99178	Module 11
TraesCS3B01G141200	0.991766	Module 11
TraesCS4D01G189600	0.991766	Module 3
TraesCS5D01G041700	0.991758	Module 11
TraesCS6B01G337300	0.991758	Module 11
TraesCS4D01G297700	0.991755	Module 6
TraesCS4A01G061900	0.991748	Module 11
TraesCS3A01G125500	0.991746	Module 11
TraesCS1B01G159700	0.991744	Module 11
TraesCS3D01G445400	0.991744	Module 11
TraesCS3D01G322200	0.991742	Module 11
TraesCS5D01G489200	0.99174	Module 11
TraesCS6A01G327900	0.991734	Module 11
TraesCS6D01G336000	0.991725	Module 11
TraesCS7B01G230600	0.991722	Module 11
TraesCS1B01G174100	0.991721	Module 11
TraesCS5A01G188300	0.991712	Module 11
TraesCS6B01G117700	0.991708	Module 1
TraesCS2B01G603500	0.991708	Module 11
TraesCS2A01G355300	0.9917	Module 11
TraesCS6A01G053000	0.991699	Module 11
TraesCS4B01G251700	0.991694	Module 11
TraesCS7A01G069300	0.99168	Module 11
TraesCS6B01G355600	0.991678	Module 11
TraesCS6D01G018500	0.99167	Module 11
TraesCS1D01G215400	0.991663	Module 11
TraesCS2B01G271300	0.991636	Module 11
TraesCS4B01G245900	0.991632	Module 11
TraesCS2D01G183700	0.991628	Module 11
TraesCS5D01G485800	0.991618	Module 11
TraesCS2A01G571300	0.991615	Module 11
TraesCS5B01G489100	0.991579	Module 11
TraesCS4A01G031700	0.991578	Module 11
TraesCS3A01G042100	0.991575	Module 11
TraesCS5D01G474200	0.991552	Module 11
TraesCS3A01G200100	0.99155	Module 3
TraesCS7D01G139100	0.991549	Module 11
TraesCS5B01G399800	0.991548	Module 11
TraesCS7A01G380100	0.991543	Module 11
TraesCS5A01G498700	0.991543	Module 11
TraesCS1A01G403800	0.991541	Module 2
TraesCS6A01G256700	0.991533	Module 11
TraesCS3B01G260200	0.991523	Module 11
TraesCSU01G038400	0.991515	Module 11
TraesCS6D01G273800	0.991511	Module 4
TraesCS5A01G100600	0.991508	Module 2
TraesCS4D01G228300	0.991493	Module 11
TraesCS7B01G493700	0.99149	Module 11
TraesCS2A01G283000	0.991485	Module 6
TraesCS3B01G283600	0.991477	Module 11
TraesCS5B01G046000	0.991472	Module 6
TraesCS3A01G284100	0.991468	Module 11
TraesCS2A01G317900	0.991467	Module 11
TraesCS5B01G399400	0.991464	Module 11
TraesCS2B01G500300	0.991462	Module 11
TraesCS7D01G154200	0.991457	Module 6
TraesCS1A01G257300	0.991453	Module 11
TraesCS2D01G368800	0.99145	Module 11
TraesCS2A01G340900	0.991449	Module 11
TraesCS1B01G287500	0.991447	Module 11
TraesCS5A01G068800	0.991447	Module 3
TraesCS2D01G270100	0.991431	Module 11
TraesCS4A01G420600	0.991423	Module 11
TraesCS2A01G325100	0.991421	Module 11
TraesCS4A01G068200	0.99141	Module 6
TraesCS3A01G414500	0.991401	Module 4
TraesCS4D01G235800	0.991397	Module 11
TraesCS3B01G123200	0.991374	Module 11
TraesCS4B01G227400	0.991374	Module 11
TraesCS4A01G342800	0.991365	Module 11
TraesCS5A01G189700	0.991365	Module 11
TraesCS5D01G188800	0.991348	Module 11
TraesCS7A01G381700	0.991346	Module 11
TraesCS4D01G080600	0.99134	Module 11
TraesCS4A01G385500	0.991338	Module 11
TraesCS4A01G328100	0.991336	Module 3
TraesCS3D01G251600	0.991317	Module 11
TraesCS6B01G129800	0.991314	Module 3
TraesCS3B01G353600	0.991302	Module 11
TraesCS2B01G244500	0.991302	Module 11
TraesCS2A01G115800	0.991273	Module 3
TraesCS5A01G377500	0.991267	Module 11
TraesCS6A01G138000	0.991262	Module 11
TraesCS3A01G364600	0.991261	Module 11
TraesCS1D01G065100	0.99126	Module 3
TraesCS3B01G393900	0.991249	Module 11
TraesCS3A01G334200	0.991248	Module 14
TraesCS3D01G137700	0.991245	Module 11
TraesCS2A01G102500	0.991242	Module 11
TraesCS3A01G087300	0.991238	Module 11
TraesCS5A01G545500	0.991235	Module 11
TraesCS4B01G032200	0.991233	Module 11
TraesCS5D01G171000	0.991232	Module 3
TraesCS5A01G081900	0.991228	Module 11
TraesCS5D01G136500	0.991223	Module 11
TraesCS2D01G468200	0.991221	Module 9
TraesCS2D01G157000	0.991213	Module 3
TraesCS1D01G277300	0.991205	Module 3
TraesCS4D01G014200	0.991203	Module 11
TraesCS7D01G417100	0.991202	Module 11
TraesCS4B01G347400	0.991193	Module 11
TraesCSU01G132300	0.991188	Module 11
TraesCS5A01G014500	0.991181	Module 3
TraesCS5A01G225800	0.991177	Module 11
TraesCS2A01G109100	0.991172	Module 6
TraesCS6A01G365700	0.991171	Module 11
TraesCS1D01G175700	0.991168	Module 11
TraesCS5B01G260800	0.991165	Module 4
TraesCS3B01G418800	0.99116	Module 11
TraesCS5A01G473100	0.991157	Module 11
TraesCS5D01G329200	0.991151	Module 2
TraesCS2D01G065100	0.991144	Module 11
TraesCS5D01G196300	0.991141	Module 11
TraesCS3B01G438500	0.991128	Module 14
TraesCS7D01G008900	0.991125	Module 6
TraesCS2A01G183900	0.991121	Module 11
TraesCS2A01G222300	0.991111	Module 11
TraesCS2A01G028400	0.991111	Module 11
TraesCS3B01G480000	0.991101	Module 11
TraesCS2A01G103900	0.991095	Module 11
TraesCS5B01G210800	0.991081	Module 11
TraesCS2B01G415000	0.991078	Module 11
TraesCS4B01G338600	0.991069	Module 11
TraesCS2A01G467300	0.991058	Module 11
TraesCS3B01G201700	0.991042	Module 11
TraesCS5A01G309000	0.991032	Module 3
TraesCS5A01G032200	0.991031	Module 3
TraesCSU01G169600	0.991024	Module 11
TraesCS3A01G232200	0.991017	Module 11
TraesCS5A01G236200	0.991009	Module 11
TraesCS7A01G373700	0.991009	Module 11
TraesCS1B01G237300	0.991003	Module 3
TraesCS5A01G052400	0.991003	Module 11
TraesCS6B01G370100	0.990995	Module 11
TraesCS5B01G370700	0.990988	Module 11
TraesCS7B01G322400	0.990978	Module 11
TraesCS6D01G100500	0.990963	Module 6
TraesCS7B01G190100	0.990946	Module 11
TraesCS2A01G164600	0.990941	Module 11
TraesCS7B01G450100	0.990935	Module 11
TraesCS3B01G372600	0.990927	Module 4
TraesCS7A01G401500	0.990924	Module 11
TraesCS6A01G378600	0.990912	Module 11
TraesCS6A01G027900	0.990909	Module 11
TraesCS7D01G380400	0.990907	Module 11
TraesCS2D01G321200	0.990895	Module 11
TraesCS3D01G401200	0.99088	Module 11
TraesCS5A01G319300	0.990878	Module 11
TraesCS3A01G325100	0.990866	Module 11
TraesCS2D01G197200	0.990864	Module 11
TraesCS1A01G062100	0.990862	Module 11
TraesCS3D01G179900	0.990861	Module 11
TraesCS4D01G221200	0.990857	Module 5
TraesCS7D01G432000	0.990856	Module 2
TraesCS5A01G368400	0.990848	Module 11
TraesCS4B01G218000	0.990845	Module 11
TraesCS1D01G049400	0.990831	Module 6
TraesCS2B01G501000	0.990811	Module 11
TraesCS5B01G395100	0.990804	Module 11
TraesCS5D01G415700	0.990797	Module 11
TraesCS5D01G373900	0.990792	Module 6
TraesCS2D01G076300	0.990786	Module 11
TraesCS5A01G405700	0.990779	Module 11
TraesCS4A01G055700	0.990765	Module 11
TraesCS5B01G382200	0.990749	Module 11
TraesCS7D01G333200	0.990746	Module 11
TraesCS6B01G158600	0.990735	Module 6
TraesCS2B01G380600	0.990734	Module 11
TraesCS4D01G177200	0.990729	Module 3
TraesCS3B01G280100	0.990725	Module 11
TraesCS5B01G171600	0.990725	Module 3
TraesCS2B01G529400	0.990717	Module 11
TraesCS5D01G091000	0.990715	Module 11
TraesCS1D01G449600	0.990712	Module 11
TraesCS3B01G091800	0.990712	Module 13
TraesCS3B01G316800	0.9907	Module 6
TraesCS4A01G041400	0.990699	Module 11
TraesCS2A01G395700	0.990698	Module 11
TraesCS2B01G338500	0.990692	Module 11
TraesCS5A01G535100	0.990687	Module 11
TraesCS2D01G099400	0.990685	Module 11
TraesCS3B01G465800	0.990684	Module 11
TraesCS7B01G300200	0.990673	Module 11
TraesCS4A01G030700	0.99067	Module 6
TraesCS4A01G438100	0.990665	Module 11
TraesCS2B01G555200	0.99066	Module 11
TraesCS3D01G295800	0.990653	Module 9
TraesCS5D01G201100	0.990642	Module 6
TraesCSU01G028400	0.990641	Module 11
TraesCS1A01G212000	0.990628	Module 11
TraesCS3B01G102600	0.990623	Module 11
TraesCS2D01G084400	0.990615	Module 11
TraesCS6A01G230100	0.990611	Module 11
TraesCS5B01G503800	0.99061	Module 11
TraesCS6D01G097300	0.990603	Module 11
TraesCS2A01G305300	0.990599	Module 6
TraesCS5D01G558500	0.990597	Module 6
TraesCS6D01G159400	0.990593	Module 5
TraesCS4B01G234200	0.990587	Module 11
TraesCS4A01G046700	0.990578	Module 11
TraesCS7D01G487400	0.990577	Module 11
TraesCS6D01G215000	0.99057	Module 11
TraesCS2B01G510100	0.990563	Module 11
TraesCS4D01G114200	0.990559	Module 11
TraesCS3A01G088800	0.990554	Module 2
TraesCS2D01G172700	0.990553	Module 11
TraesCS3A01G188700	0.990553	Module 6
TraesCS7D01G309400	0.990538	Module 11
TraesCS7A01G195600	0.990537	Module 11
TraesCS3B01G471800	0.990533	Module 11
TraesCS1B01G077600	0.990525	Module 11
TraesCS2B01G312400	0.990509	Module 3
TraesCS6A01G372300	0.990495	Module 3
TraesCS3D01G194000	0.990477	Module 11
TraesCS7D01G206200	0.990461	Module 11
TraesCS5A01G515800	0.99045	Module 11
TraesCS5A01G243900	0.99044	Module 6
TraesCS2D01G386000	0.990429	Module 11
TraesCS6D01G039900	0.990426	Module 2
TraesCS1A01G361600	0.990424	Module 2
TraesCS2B01G439100	0.990424	Module 6
TraesCS5A01G547700	0.990423	Module 11
TraesCS3D01G039300	0.990417	Module 11
TraesCS7A01G178700	0.990415	Module 14
TraesCSU01G260700	0.990411	Module 1
TraesCS6A01G243900	0.990409	Module 11
TraesCS5B01G215900	0.990393	Module 11
TraesCS2B01G078200	0.990379	Module 3
TraesCS3B01G384700	0.990375	Module 11
TraesCS6B01G305500	0.990371	Module 11
TraesCS1A01G331800	0.990358	Module 11
TraesCS5A01G077500	0.990354	Module 6
TraesCS6B01G383700	0.990352	Module 11
TraesCS3B01G453800	0.99034	Module 11
TraesCS6D01G070200	0.990336	Module 11
TraesCS6D01G384000	0.990332	Module 11
TraesCS6A01G063400	0.990324	Module 2
TraesCS7A01G333100	0.990322	Module 6
TraesCS2D01G030800	0.990317	Module 11
TraesCS7A01G330000	0.990306	Module 11
TraesCS6D01G136100	0.990299	Module 11
TraesCS2D01G226000	0.990298	Module 11
TraesCS5B01G381500	0.990296	Module 11
TraesCS5A01G545700	0.990294	Module 11
TraesCS2B01G196000	0.990287	Module 11
TraesCS4B01G212600	0.990285	Module 11
TraesCS3D01G478500	0.990284	Module 11
TraesCSU01G254800	0.99027	Module 11
TraesCS5B01G362600	0.99027	Module 11
TraesCS5D01G370100	0.990268	Module 11
TraesCS5A01G336800	0.990256	Module 11
TraesCS7D01G524300	0.990235	Module 11
TraesCS6A01G421200	0.990234	Module 11
TraesCS3A01G119500	0.99023	Module 11
TraesCS7D01G188000	0.990227	Module 11
TraesCS1B01G392700	0.990221	Module 6
TraesCS5D01G053200	0.990221	Module 11
TraesCS2A01G105600	0.990203	Module 3
TraesCS2A01G199800	0.990202	Module 11
TraesCS6B01G111800	0.990195	Module 11
TraesCS4D01G151500	0.990184	Module 11
TraesCS1A01G333200	0.99017	Module 11
TraesCS1B01G381200	0.990165	Module 6
TraesCS5B01G407200	0.990153	Module 11
TraesCS1B01G365000	0.990144	Module 11
TraesCS7B01G066000	0.990138	Module 11
TraesCS3A01G479700	0.990131	Module 11
TraesCS5B01G084800	0.990131	Module 11
TraesCS1B01G272700	0.990127	Module 11
TraesCS7A01G267900	0.990114	Module 11
TraesCS5B01G531100	0.990113	Module 11
TraesCS5B01G287700	0.990109	Module 3
TraesCS6D01G264000	0.990103	Module 11
TraesCS6A01G219200	0.990098	Module 11
TraesCS1B01G100400	0.990094	Module 11
TraesCS6B01G291500	0.990093	Module 11
TraesCS3A01G181400	0.99009	Module 11
TraesCS3D01G254800	0.990067	Module 3
TraesCS1D01G375000	0.990062	Module 2
TraesCS6D01G296000	0.990056	Module 11
TraesCS4D01G359900	0.99005	Module 11
TraesCS6A01G250600	0.990047	Module 11
TraesCS5D01G223500	0.990046	Module 11
TraesCS5A01G246200	0.990044	Module 2
TraesCS6D01G122100	0.990043	Module 11
TraesCS4B01G333200	0.990033	Module 3
TraesCS1A01G249500	0.990028	Module 11
TraesCS7B01G433400	0.990015	Module 11
TraesCS7B01G016800	0.990008	Module 11
TraesCS2D01G200500	0.990008	Module 6
TraesCS5D01G038400	0.990005	Module 11
TraesCS4A01G302100	0.989987	Module 11
TraesCS3D01G502600	0.989974	Module 11
TraesCS4A01G091100	0.98997	Module 11
TraesCS5B01G209500	0.989968	Module 11
TraesCS2D01G207200	0.98996	Module 11
TraesCS2A01G012700	0.989937	Module 3
TraesCS4D01G286400	0.989933	Module 11
TraesCS1A01G150900	0.989933	Module 11
TraesCS3A01G094900	0.989924	Module 11
TraesCS1D01G350900	0.989921	Module 11
TraesCS2A01G381000	0.989916	Module 11
TraesCS4A01G044600	0.98991	Module 3
TraesCS1B01G097300	0.989891	Module 11
TraesCS3B01G157800	0.989888	Module 11
TraesCS7A01G245100	0.989883	Module 11
TraesCS2B01G177900	0.989883	Module 11
TraesCS3A01G339600	0.98988	Module 11
TraesCS5B01G466700	0.989872	Module 2
TraesCS5B01G366100	0.989863	Module 11
TraesCS1D01G174700	0.989858	Module 11
TraesCS2D01G099300	0.989854	Module 11
TraesCS2A01G591200	0.989851	Module 11
TraesCS7B01G227500	0.989844	Module 3
TraesCS4D01G142800	0.98984	Module 11
TraesCS2D01G366300	0.989838	Module 11
TraesCS2D01G080500	0.989837	Module 11
TraesCS6D01G040600	0.989834	Module 2
TraesCS3D01G284100	0.989831	Module 12
TraesCS5D01G363500	0.989827	Module 11
TraesCS5D01G179400	0.989826	Module 11
TraesCS4A01G353300	0.989809	Module 11
TraesCS4D01G181300	0.989799	Module 11
TraesCS2D01G100200	0.989794	Module 6
TraesCS4D01G063100	0.989794	Module 6
TraesCS4A01G262200	0.989778	Module 11
TraesCS5A01G398600	0.989769	Module 11
TraesCS1A01G192800	0.989767	Module 11
TraesCS4D01G242100	0.989765	Module 11
TraesCS1B01G328000	0.989759	Module 11
TraesCS6A01G269700	0.989759	Module 14
TraesCS3B01G154800	0.989748	Module 11
TraesCS3A01G452900	0.989744	Module 11
TraesCS3B01G380200	0.989731	Module 11
TraesCS7B01G289400	0.989706	Module 3
TraesCS3B01G413800	0.989698	Module 14
TraesCS6B01G117900	0.989696	Module 1
TraesCS3B01G039300	0.989694	Module 11
TraesCS5D01G403200	0.989691	Module 10
TraesCS7D01G244000	0.989689	Module 11
TraesCS1A01G384800	0.989688	Module 1
TraesCS5A01G300800	0.989686	Module 11
TraesCS7A01G063300	0.989683	Module 11
TraesCS7A01G439500	0.989679	Module 11
TraesCS7A01G269200	0.989678	Module 11
TraesCS3D01G330600	0.989675	Module 3
TraesCS4A01G012100	0.989671	Module 11
TraesCS2B01G213700	0.989653	Module 11
TraesCS4D01G186100	0.989642	Module 6
TraesCS2A01G539500	0.989639	Module 11
TraesCS4D01G357100	0.989628	Module 11
TraesCS7A01G471000	0.989626	Module 11
TraesCS2D01G450500	0.989625	Module 11
TraesCS5B01G240400	0.989624	Module 11
TraesCS7A01G161000	0.989624	Module 11
TraesCS1B01G212600	0.989623	Module 11
TraesCS6A01G298100	0.989613	Module 11
TraesCS7A01G295500	0.989608	Module 11
TraesCS6A01G242800	0.989608	Module 11
TraesCS2A01G461800	0.989605	Module 11
TraesCS1D01G263800	0.989603	Module 11
TraesCS5D01G569600	0.989591	Module 11
TraesCS5A01G352100	0.989577	Module 2
TraesCS1A01G009000	0.989567	Module 3
TraesCS2D01G132500	0.98956	Module 11
TraesCS1A01G051700	0.989552	Module 11
TraesCS7B01G192300	0.989533	Module 4
TraesCS2B01G190400	0.989531	Module 11
TraesCS1B01G061900	0.989528	Module 6
TraesCS4D01G195200	0.989526	Module 11
TraesCS5A01G379300	0.98952	Module 11
TraesCS2D01G170700	0.989518	Module 11
TraesCS3A01G481400	0.989518	Module 11
TraesCS5A01G526000	0.989517	Module 11
TraesCS6A01G300300	0.989504	Module 11
TraesCS2A01G517900	0.989504	Module 2
TraesCS6A01G225800	0.989497	Module 11
TraesCS7B01G152000	0.989496	Module 11
TraesCS4A01G072300	0.989495	Module 11
TraesCS5B01G382300	0.989493	Module 11
TraesCSU01G242700	0.989492	Module 11
TraesCS6B01G285600	0.989479	Module 11
TraesCS4D01G086200	0.989475	Module 6
TraesCS5D01G243200	0.989471	Module 11
TraesCS7A01G088300	0.98946	Module 11
TraesCS2B01G388800	0.989458	Module 11
TraesCS2B01G457600	0.989453	Module 11
TraesCS6D01G003200	0.989446	Module 3
TraesCS4D01G129400	0.989436	Module 6
TraesCS1A01G443400	0.989434	Module 3
TraesCS5A01G105100	0.989427	Module 11
TraesCS6D01G089200	0.989423	Module 14
TraesCS5D01G333500	0.989421	Module 11
TraesCS7A01G248500	0.989417	Module 11
TraesCS2D01G013500	0.989408	Module 3
TraesCS3D01G326100	0.989407	Module 11
TraesCS2D01G185300	0.989385	Module 6
TraesCS3A01G121300	0.989385	Module 11
TraesCS4A01G260500	0.989385	Module 6
TraesCS3D01G482200	0.989381	Module 11
TraesCS5A01G378100	0.98938	Module 11
TraesCS2A01G179000	0.989378	Module 6
TraesCS2D01G489700	0.98937	Module 11
TraesCS6D01G114200	0.989364	Module 11
TraesCS6D01G266200	0.989362	Module 6
TraesCS6B01G105400	0.989361	Module 11
TraesCS4A01G272300	0.989352	Module 1
TraesCS7B01G298900	0.989348	Module 6
TraesCS1B01G243200	0.989346	Module 11
TraesCS5D01G391200	0.989345	Module 11
TraesCS6A01G249300	0.98934	Module 11
TraesCS2A01G398600	0.989339	Module 11
TraesCS5D01G148800	0.989333	Module 11
TraesCS6B01G251600	0.989317	Module 11
TraesCS5B01G404000	0.989302	Module 11
TraesCS1D01G224400	0.989302	Module 3
TraesCS4A01G059000	0.989295	Module 11
TraesCS2B01G489900	0.989292	Module 11
TraesCS6B01G048600	0.989283	Module 2
TraesCS3B01G490600	0.989279	Module 11
TraesCS1B01G368900	0.989275	Module 6
TraesCS5D01G387900	0.989261	Module 11
TraesCS6B01G419600	0.989254	Module 11
TraesCS2A01G381900	0.989252	Module 11
TraesCS4D01G029900	0.989251	Module 11
TraesCS2B01G605100	0.989239	Module 9
TraesCS3B01G165400	0.989238	Module 11
TraesCS3A01G495300	0.989234	Module 11
TraesCS7A01G460300	0.989233	Module 15
TraesCS5B01G471700	0.989231	Module 11
TraesCS1D01G357600	0.989228	Module 11
TraesCS4D01G226000	0.989226	Module 6
TraesCS4B01G363700	0.989221	Module 11
TraesCS3A01G358800	0.989221	Module 11
TraesCS2D01G168600	0.98922	Module 11
TraesCS7D01G012500	0.98922	Module 11
TraesCS5A01G501000	0.989212	Module 11
TraesCS2D01G065200	0.989211	Module 11
TraesCS1D01G156600	0.989203	Module 11
TraesCS5D01G139500	0.989195	Module 11
TraesCS6B01G084800	0.98919	Module 2
TraesCS4D01G059300	0.989188	Module 11
TraesCS5D01G399000	0.989177	Module 11
TraesCS5D01G388700	0.989174	Module 11
TraesCS6D01G164200	0.989171	Module 11
TraesCS2D01G178700	0.989166	Module 11
TraesCS3A01G363700	0.989164	Module 3
TraesCS1A01G291600	0.989161	Module 2
TraesCS5D01G434500	0.989153	Module 11
TraesCS7D01G083600	0.989151	Module 11
TraesCS5D01G440900	0.989151	Module 11
TraesCS2A01G340700	0.989147	Module 11
TraesCS3D01G311100	0.989146	Module 11
TraesCS3D01G220100	0.989146	Module 11
TraesCS2A01G471300	0.98914	Module 11
TraesCS3A01G384400	0.989128	Module 11
TraesCS4A01G014700	0.989127	Module 14
TraesCS2D01G489200	0.989122	Module 6
TraesCS5A01G226500	0.989122	Module 11
TraesCS2D01G374700	0.989115	Module 11
TraesCS7A01G424800	0.989113	Module 6
TraesCS4A01G082800	0.989094	Module 11
TraesCS4D01G342400	0.989092	Module 11
TraesCS4A01G095600	0.989089	Module 11
TraesCS4D01G270000	0.989082	Module 11
TraesCS3A01G294000	0.98908	Module 11
TraesCS6B01G139400	0.989076	Module 2
TraesCS2B01G371000	0.989075	Module 11
TraesCS2A01G523300	0.98907	Module 11
TraesCS1D01G002200	0.989066	Module 6
TraesCS7A01G424300	0.989065	Module 11
TraesCS4A01G063500	0.98906	Module 11
TraesCS3D01G117300	0.989057	Module 11
TraesCS7D01G322100	0.989056	Module 11
TraesCS2B01G379300	0.989053	Module 11
TraesCS2B01G341300	0.989043	Module 11
TraesCS1D01G267100	0.989041	Module 11
TraesCS5B01G124200	0.989039	Module 11
TraesCS6B01G249400	0.989039	Module 11
TraesCS7D01G393900	0.98902	Module 11
TraesCS5D01G530200	0.989016	Module 11
TraesCS3A01G277500	0.989015	Module 11
TraesCS6A01G025300	0.989013	Module 3
TraesCS7D01G300200	0.989012	Module 3
TraesCSU01G122900	0.989009	Module 3
TraesCS3D01G255500	0.989008	Module 6
TraesCS5D01G325900	0.988996	Module 11
TraesCS5D01G482700	0.988991	Module 11
TraesCS2B01G178000	0.988989	Module 11
TraesCS5A01G168200	0.988987	Module 11
TraesCS3B01G080400	0.988983	Module 3
TraesCS7B01G135900	0.988982	Module 11
TraesCS7B01G225000	0.988973	Module 11
TraesCS1D01G187500	0.988971	Module 11
TraesCS4A01G136100	0.988965	Module 11
TraesCS2B01G289000	0.988961	Module 11
TraesCS2B01G481000	0.98896	Module 3
TraesCS6B01G390600	0.98896	Module 11
TraesCS3B01G191100	0.988956	Module 11
TraesCS4B01G020000	0.988955	Module 3
TraesCSU01G093700	0.988947	Module 11
TraesCS2A01G176300	0.988947	Module 11
TraesCS6B01G101900	0.988937	Module 11
TraesCS6B01G102100	0.988937	Module 11
TraesCS6D01G272000	0.988936	Module 11
TraesCS4A01G296000	0.988936	Module 6
TraesCS4A01G296100	0.988936	Module 6
TraesCS4D01G228500	0.988935	Module 4
TraesCS1A01G188900	0.988931	Module 11
TraesCS6D01G196100	0.988925	Module 11
TraesCS5A01G472600	0.988919	Module 11
TraesCS7A01G400100	0.988917	Module 11
TraesCS5B01G427700	0.98891	Module 11
TraesCS3A01G376700	0.988909	Module 11
TraesCS7D01G451400	0.988909	Module 11
TraesCS5B01G453300	0.988892	Module 3
TraesCS5A01G378700	0.988885	Module 11
TraesCS2D01G311400	0.988884	Module 6
TraesCS7D01G326800	0.988881	Module 11
TraesCS4B01G293700	0.988881	Module 11
TraesCS4B01G304500	0.988875	Module 11
TraesCS7B01G093200	0.988858	Module 11
TraesCS3A01G160500	0.988858	Module 11
TraesCS6B01G370600	0.988853	Module 11
TraesCS4B01G038700	0.988844	Module 11
TraesCS5B01G030400	0.988825	Module 11
TraesCS3B01G163000	0.988823	Module 11
TraesCS4A01G224300	0.988812	Module 11
TraesCS5B01G300200	0.988803	Module 11
TraesCS1D01G325300	0.988802	Module 6
TraesCS2A01G190900	0.988801	Module 11
TraesCS3D01G194300	0.988798	Module 2
TraesCS7D01G239200	0.988777	Module 11
TraesCS1A01G176300	0.988777	Module 11
TraesCS2B01G386700	0.988777	Module 11
TraesCS4D01G229100	0.988771	Module 11
TraesCS4A01G175900	0.988766	Module 11
TraesCS6A01G202200	0.988764	Module 3
TraesCS1A01G083800	0.988762	Module 6
TraesCS2D01G066600	0.988752	Module 11
TraesCS5A01G381100	0.988741	Module 11
TraesCS3D01G483400	0.98874	Module 3
TraesCS5D01G323100	0.988739	Module 11
TraesCS7D01G512900	0.988734	Module 11
TraesCS2D01G113000	0.988732	Module 11
TraesCS3D01G530700	0.988722	Module 11
TraesCS7D01G138800	0.988718	Module 11
TraesCS4B01G311600	0.988715	Module 11
TraesCS3D01G476400	0.988715	Module 11
TraesCS7D01G175000	0.988687	Module 11
TraesCS3A01G078200	0.988686	Module 11
TraesCS5B01G555900	0.988685	Module 3
TraesCS5D01G378000	0.988682	Module 11
TraesCS7D01G370700	0.988679	Module 11
TraesCS5A01G093000	0.988664	Module 11
TraesCS3B01G156600	0.988659	Module 11
TraesCS2A01G398900	0.98865	Module 11
TraesCS1D01G319200	0.988644	Module 11
TraesCS1A01G035100	0.98864	Module 11
TraesCS6A01G066100	0.988637	Module 11
TraesCS5D01G406900	0.988632	Module 11
TraesCS6D01G372000	0.988629	Module 11
TraesCS4B01G204200	0.988625	Module 2
TraesCS1A01G309200	0.988622	Module 11
TraesCS3A01G114900	0.988617	Module 11
TraesCS2A01G512400	0.988614	Module 11
TraesCS1B01G287800	0.988613	Module 11
TraesCS1B01G292800	0.988609	Module 2
TraesCS2D01G065500	0.988605	Module 11
TraesCS1A01G309000	0.988599	Module 11
TraesCS6B01G310600	0.988597	Module 2
TraesCS5B01G280000	0.988594	Module 11
TraesCS4B01G236200	0.988594	Module 11
TraesCS2A01G193000	0.98859	Module 11
TraesCS2B01G178300	0.988586	Module 11
TraesCS5D01G485500	0.988582	Module 11
TraesCS5B01G411900	0.988576	Module 11
TraesCS7B01G388300	0.988575	Module 11
TraesCS6D01G224200	0.988568	Module 11
TraesCS5A01G327600	0.988561	Module 11
TraesCS5B01G385400	0.988561	Module 11
TraesCS7A01G238400	0.98856	Module 2
TraesCS3A01G369200	0.98855	Module 11
TraesCS2A01G208300	0.988549	Module 11
TraesCS4A01G030800	0.988546	Module 11
TraesCS6A01G035100	0.988523	Module 2
TraesCS1A01G187800	0.988516	Module 11
TraesCS7B01G256700	0.988511	Module 11
TraesCS3B01G258500	0.988503	Module 11
TraesCS2D01G129500	0.988492	Module 11
TraesCS4D01G237600	0.98849	Module 11
TraesCS5A01G141200	0.988487	Module 11
TraesCS5D01G449400	0.988483	Module 11
TraesCS7D01G272700	0.98848	Module 11
TraesCS1B01G137200	0.988469	Module 11
TraesCS6B01G310800	0.988458	Module 11
TraesCS5B01G325100	0.988453	Module 6
TraesCS4D01G060400	0.988453	Module 11
TraesCS6A01G033800	0.988447	Module 11
TraesCS1D01G408300	0.988445	Module 11
TraesCS4D01G086400	0.988445	Module 2
TraesCS3B01G209200	0.98844	Module 11
TraesCS2D01G038800	0.98844	Module 3
TraesCS3A01G260200	0.988436	Module 6
TraesCS2D01G281100	0.988432	Module 11
TraesCS5B01G069700	0.988429	Module 11
TraesCS7A01G203000	0.988425	Module 11
TraesCS5B01G481100	0.988414	Module 11
TraesCS1D01G076200	0.988391	Module 11
TraesCS3A01G226400	0.988389	Module 11
TraesCS4D01G350300	0.988384	Module 11
TraesCS1D01G223200	0.988381	Module 11
TraesCS3D01G268900	0.988378	Module 11
TraesCS6D01G240100	0.988378	Module 11
TraesCS4D01G170300	0.988377	Module 11
TraesCS6A01G295600	0.988377	Module 14
TraesCS4D01G283400	0.988366	Module 13
TraesCS5D01G432900	0.988365	Module 11
TraesCS2D01G322200	0.98836	Module 11
TraesCS5A01G056600	0.988357	Module 11
TraesCS3B01G362600	0.988352	Module 11
TraesCS7A01G453100	0.988351	Module 11
TraesCS7B01G486800	0.988336	Module 11
TraesCS5A01G100700	0.988333	Module 3
TraesCS6A01G177700	0.988327	Module 11
TraesCS4D01G116500	0.988327	Module 11
TraesCS1B01G193200	0.988327	Module 3
TraesCS4B01G037800	0.988325	Module 11
TraesCS7D01G161000	0.988316	Module 11
TraesCS5A01G058900	0.988314	Module 2
TraesCS5B01G211700	0.988302	Module 11
TraesCS3A01G177300	0.988284	Module 6
TraesCS1D01G263700	0.988279	Module 15
TraesCS2D01G125500	0.988278	Module 11
TraesCS1D01G247200	0.988275	Module 11
TraesCS7B01G278200	0.988268	Module 11
TraesCS5A01G274100	0.98826	Module 11
TraesCS2B01G131100	0.988258	Module 3
TraesCS7A01G537200	0.988258	Module 11
TraesCS7D01G043600	0.988251	Module 2
TraesCS6D01G046300	0.98825	Module 2
TraesCS7A01G312700	0.988248	Module 5
TraesCS4B01G281200	0.988246	Module 11
TraesCS3B01G561000	0.988245	Module 14
TraesCS3D01G147800	0.988244	Module 11
TraesCS4A01G028400	0.988242	Module 11
TraesCS5A01G215000	0.988242	Module 3
TraesCS7D01G467000	0.98824	Module 2
TraesCS1B01G077500	0.98824	Module 11
TraesCS7B01G125800	0.988232	Module 11
TraesCS7B01G045100	0.988228	Module 11
TraesCS2D01G461700	0.988225	Module 6
TraesCS5A01G543000	0.988221	Module 11
TraesCS7B01G441900	0.988218	Module 11
TraesCS5D01G232100	0.988218	Module 11
TraesCS3B01G283700	0.988214	Module 11
TraesCS1D01G060500	0.988204	Module 11
TraesCS2D01G411300	0.988194	Module 11
TraesCS5B01G163900	0.988192	Module 3
TraesCS5D01G474000	0.988181	Module 11
TraesCS6D01G274600	0.988179	Module 2
TraesCS7D01G206300	0.988176	Module 11
TraesCS2D01G208500	0.988168	Module 11
TraesCS6D01G296100	0.988167	Module 11
TraesCS1B01G371300	0.988166	Module 13
TraesCS7D01G524000	0.988166	Module 11
TraesCS7A01G463600	0.988161	Module 11
TraesCS7D01G449200	0.988152	Module 10
TraesCS7D01G255800	0.98815	Module 1
TraesCS6A01G040400	0.988141	Module 2
TraesCS5A01G242000	0.988141	Module 11
TraesCS3D01G038300	0.98814	Module 11
TraesCS4A01G355600	0.988114	Module 11
TraesCS1B01G196400	0.988113	Module 11
TraesCS1B01G301000	0.988107	Module 2
TraesCS6D01G162900	0.9881	Module 11
TraesCS7A01G000400	0.9881	Module 11
TraesCS4A01G010700	0.988092	Module 11
TraesCS6D01G311400	0.988089	Module 11
TraesCS5B01G388800	0.988085	Module 11
TraesCS7D01G551600	0.98808	Module 11
TraesCS4D01G023500	0.98807	Module 11
TraesCS2D01G177200	0.988069	Module 11
TraesCS3D01G150300	0.988066	Module 2
TraesCS3A01G137300	0.988064	Module 6
TraesCS2D01G505300	0.988061	Module 3
TraesCS4A01G129100	0.988038	Module 6
TraesCS2B01G226100	0.988035	Module 11
TraesCS2A01G395400	0.988034	Module 11
TraesCS5B01G494400	0.988033	Module 11
TraesCS1D01G310000	0.98803	Module 11
TraesCS5D01G408500	0.988024	Module 11
TraesCS3A01G113900	0.988021	Module 11
TraesCS1D01G316100	0.988016	Module 11
TraesCS4A01G454800	0.988015	Module 6
TraesCS1D01G352000	0.988014	Module 11
TraesCS4D01G336100	0.988013	Module 11
TraesCS3D01G425600	0.988012	Module 11
TraesCS1A01G441100	0.988007	Module 11
TraesCS5D01G024700	0.987999	Module 11
TraesCS3B01G305100	0.987996	Module 11
TraesCS7A01G477400	0.987994	Module 13
TraesCS2D01G259400	0.987989	Module 11
TraesCS1B01G034400	0.987984	Module 6
TraesCS7B01G194900	0.987982	Module 11
TraesCS3B01G373400	0.98798	Module 11
TraesCS5D01G026500	0.98798	Module 6
TraesCS7B01G252500	0.98797	Module 11
TraesCS2A01G489500	0.987964	Module 11
TraesCS7B01G408300	0.987963	Module 2
TraesCS2D01G064600	0.987963	Module 3
TraesCS4B01G265800	0.987961	Module 3
TraesCS2B01G134300	0.987948	Module 3
TraesCS5A01G029800	0.987941	Module 11
TraesCS1D01G084200	0.987941	Module 11
TraesCS2D01G367900	0.987939	Module 11
TraesCS6D01G344400	0.98792	Module 11
TraesCS6B01G291600	0.987915	Module 11
TraesCS2D01G074500	0.987915	Module 3
TraesCS7D01G549400	0.98791	Module 11
TraesCS7A01G202900	0.987902	Module 11
TraesCS6B01G200000	0.987901	Module 11
TraesCS6B01G132500	0.987895	Module 14
TraesCS2D01G326400	0.98789	Module 11
TraesCS3B01G230300	0.987885	Module 14
TraesCS6B01G257000	0.987884	Module 11
TraesCS6A01G350500	0.987884	Module 6
TraesCS7A01G464900	0.987866	Module 11
TraesCS6B01G416300	0.987864	Module 11
TraesCS3B01G366800	0.987861	Module 11
TraesCS4D01G175700	0.987852	Module 14
TraesCS2B01G483500	0.987849	Module 11
TraesCS7B01G042500	0.987847	Module 6
TraesCS3D01G294100	0.987833	Module 11
TraesCS5B01G376400	0.987828	Module 2
TraesCS1D01G344100	0.987821	Module 11
TraesCS3B01G127400	0.987819	Module 11
TraesCS2D01G558800	0.987796	Module 3
TraesCS6D01G248500	0.987785	Module 11
TraesCS4A01G064200	0.987773	Module 11
TraesCS7B01G471400	0.987766	Module 6
TraesCS6B01G416400	0.987764	Module 11
TraesCS1D01G139400	0.987757	Module 11
TraesCS6D01G138000	0.987752	Module 11
TraesCS2A01G291400	0.98775	Module 11
TraesCS7B01G267500	0.987744	Module 11
TraesCS7B01G143700	0.98774	Module 11
TraesCS3A01G294600	0.987733	Module 11
TraesCS6A01G261700	0.98773	Module 3
TraesCS6D01G166900	0.987727	Module 4
TraesCS6A01G151700	0.987724	Module 11
TraesCS3B01G524500	0.98772	Module 11
TraesCS1A01G229000	0.987711	Module 2
TraesCS7D01G141100	0.987709	Module 3
TraesCS5B01G137300	0.987704	Module 11
TraesCS4B01G333500	0.987702	Module 3
TraesCS2B01G312600	0.987692	Module 11
TraesCS1B01G321800	0.987684	Module 11
TraesCS4D01G262500	0.987681	Module 11
TraesCS5B01G362200	0.98768	Module 11
TraesCS7B01G133100	0.987676	Module 11
TraesCS3A01G374000	0.987655	Module 11
TraesCS6D01G235500	0.987643	Module 11
TraesCS1D01G225600	0.98764	Module 3
TraesCSU01G033800	0.98764	Module 11
TraesCS2B01G378600	0.987638	Module 11
TraesCS2B01G203500	0.987635	Module 11
TraesCS5A01G495400	0.987628	Module 11
TraesCS1D01G365400	0.987616	Module 11
TraesCS1B01G170100	0.987603	Module 11
TraesCS4D01G062500	0.987603	Module 11
TraesCS3D01G479300	0.987602	Module 11
TraesCS1B01G144700	0.987597	Module 11
TraesCS6B01G049000	0.98759	Module 2
TraesCS1D01G116300	0.987585	Module 3
TraesCS4D01G087400	0.987579	Module 6
TraesCS6B01G121600	0.987574	Module 11
TraesCS7D01G000300	0.987569	Module 11
TraesCS4D01G009200	0.987566	Module 11
TraesCS2D01G582200	0.987563	Module 11
TraesCS6A01G107900	0.987557	Module 11
TraesCS7D01G242200	0.987554	Module 11
TraesCS3D01G136800	0.987542	Module 11
TraesCS6A01G187000	0.987539	Module 3
TraesCS4A01G250900	0.987527	Module 6
TraesCS6A01G334800	0.987523	Module 11
TraesCS4D01G282400	0.987512	Module 6
TraesCS7D01G322000	0.987511	Module 11
TraesCS7B01G420100	0.987511	Module 2
TraesCS6A01G333700	0.987511	Module 11
TraesCS4D01G089600	0.987511	Module 11
TraesCS4A01G041700	0.987503	Module 6
TraesCS2D01G255100	0.987489	Module 11
TraesCS6D01G264600	0.987488	Module 11
TraesCS7D01G248200	0.987484	Module 11
TraesCS5D01G212900	0.987481	Module 11
TraesCS3D01G359900	0.98748	Module 11
TraesCS4A01G249200	0.987478	Module 11
TraesCS1D01G244500	0.987472	Module 6
TraesCS4A01G004400	0.987472	Module 11
TraesCS3D01G320500	0.987469	Module 4
TraesCS1A01G275200	0.987464	Module 11
TraesCS2D01G338700	0.987461	Module 6
TraesCS1B01G378400	0.98746	Module 2
TraesCS4B01G213600	0.987454	Module 11
TraesCS3A01G015400	0.987449	Module 11
TraesCS2D01G062100	0.987449	Module 11
TraesCS4B01G134700	0.98744	Module 6
TraesCSU01G032900	0.987435	Module 11
TraesCS2B01G411300	0.987433	Module 11
TraesCS7D01G132700	0.98743	Module 11
TraesCS7A01G536900	0.987422	Module 11
TraesCS4B01G356600	0.987419	Module 11
TraesCS7B01G231800	0.987414	Module 11
TraesCS7B01G108700	0.987409	Module 11
TraesCS6B01G404400	0.987407	Module 2
TraesCS5B01G181300	0.987398	Module 11
TraesCS6D01G319900	0.987394	Module 11
TraesCS2A01G179300	0.987383	Module 6
TraesCS6D01G362900	0.987382	Module 11
TraesCS7A01G223300	0.987381	Module 11
TraesCS5B01G187000	0.987379	Module 11
TraesCS1D01G157700	0.987375	Module 11
TraesCSU01G131900	0.987371	Module 11
TraesCS6B01G317100	0.98736	Module 11
TraesCS3B01G163300	0.987356	Module 11
TraesCS7B01G140300	0.987354	Module 14
TraesCS1A01G103600	0.987353	Module 3
TraesCS3A01G226800	0.987347	Module 11
TraesCS7D01G031700	0.987338	Module 10
TraesCS3B01G396700	0.987335	Module 11
TraesCS5D01G163100	0.987331	Module 6
TraesCS5A01G539000	0.987327	Module 6
TraesCS7B01G169500	0.987318	Module 11
TraesCS5A01G381600	0.987316	Module 11
TraesCS6A01G297800	0.987312	Module 11
TraesCS6A01G259400	0.987309	Module 11
TraesCS5D01G389300	0.987292	Module 11
TraesCS1A01G188500	0.987289	Module 11
TraesCS7B01G296900	0.987284	Module 11
TraesCS4B01G335300	0.98728	Module 11
TraesCS6B01G383500	0.987274	Module 6
TraesCS1A01G266900	0.987272	Module 11
TraesCS4D01G157300	0.98727	Module 3
TraesCS5D01G477500	0.987268	Module 11
TraesCS6D01G062300	0.987248	Module 2
TraesCS1D01G218800	0.987241	Module 11
TraesCS1B01G203100	0.987241	Module 11
TraesCS3D01G478800	0.987235	Module 14
TraesCS3D01G492200	0.987234	Module 3
TraesCS1A01G001300	0.987232	Module 1
TraesCS2A01G501300	0.987232	Module 11
TraesCS6D01G247700	0.987222	Module 3
TraesCS6B01G178800	0.987198	Module 11
TraesCS7D01G278500	0.987193	Module 3
TraesCS2D01G248400	0.987189	Module 11
TraesCS5A01G485500	0.987176	Module 11
TraesCS1A01G411600	0.987174	Module 11
TraesCS5B01G122500	0.987173	Module 11
TraesCS7D01G267000	0.987171	Module 11
TraesCS4B01G041900	0.98717	Module 11
TraesCS3B01G474000	0.987162	Module 11
TraesCS5D01G311900	0.987149	Module 11
TraesCS3D01G224000	0.987148	Module 11
TraesCS4A01G025300	0.98714	Module 11
TraesCS4B01G251500	0.98714	Module 11
TraesCS6B01G269400	0.987122	Module 11
TraesCS1A01G359800	0.98712	Module 2
TraesCS2D01G564800	0.987114	Module 11
TraesCS2D01G184900	0.987114	Module 11
TraesCS6A01G156200	0.987107	Module 11
TraesCS4B01G017100	0.987105	Module 11
TraesCS2A01G296000	0.987101	Module 3
TraesCS5B01G012000	0.987099	Module 11
TraesCS1A01G297600	0.987092	Module 11
TraesCS5A01G200800	0.987083	Module 3
TraesCS3A01G070900	0.987076	Module 11
TraesCS2B01G411200	0.987075	Module 11
TraesCS1A01G267800	0.987073	Module 11
TraesCS1B01G469400	0.987069	Module 3
TraesCS3D01G224800	0.987068	Module 11
TraesCS4B01G300600	0.987066	Module 11
TraesCS6A01G173800	0.987063	Module 11
TraesCS2D01G290000	0.987048	Module 11
TraesCS3B01G311100	0.987043	Module 11
TraesCS6B01G330100	0.987039	Module 11
TraesCS3D01G123400	0.987024	Module 11
TraesCS4A01G205100	0.987022	Module 11
TraesCS2B01G363400	0.987021	Module 11
TraesCS6B01G432200	0.98702	Module 3
TraesCS2A01G376300	0.98702	Module 11
TraesCS2D01G383200	0.987014	Module 11
TraesCS3A01G468100	0.987013	Module 11
TraesCS5B01G303800	0.987013	Module 6
TraesCS1A01G014100	0.987011	Module 6
TraesCS2D01G402900	0.98701	Module 4
TraesCS5D01G343700	0.987006	Module 3
TraesCS1B01G432700	0.987004	Module 2
TraesCS2B01G138600	0.987002	Module 3
TraesCS3B01G268900	0.987001	Module 11
TraesCS4D01G225200	0.986995	Module 11
TraesCS2D01G198600	0.986986	Module 14
TraesCS5A01G210000	0.986985	Module 11
TraesCS5B01G520600	0.986983	Module 11
TraesCS1A01G287800	0.986981	Module 2
TraesCS2D01G360100	0.986977	Module 11
TraesCS6A01G236700	0.986974	Module 11
TraesCS2B01G516700	0.986972	Module 6
TraesCS1D01G369500	0.98697	Module 6
TraesCS1B01G339500	0.986969	Module 11
TraesCS5A01G358200	0.986961	Module 2
TraesCS2A01G371600	0.986958	Module 11
TraesCSU01G086200	0.986956	Module 6
TraesCS4A01G115700	0.98695	Module 11
TraesCS7D01G221000	0.986937	Module 11
TraesCS6D01G262900	0.986934	Module 11
TraesCS1B01G470700	0.986928	Module 3
TraesCSU01G066600	0.986926	Module 11
TraesCS2A01G386700	0.986921	Module 10
TraesCS6B01G228900	0.986914	Module 2
TraesCS6A01G333900	0.98691	Module 11
TraesCS1A01G274800	0.986904	Module 11
TraesCS3B01G406200	0.986903	Module 11
TraesCS1A01G184900	0.986902	Module 11
TraesCS4B01G071500	0.986893	Module 10
TraesCS3D01G388700	0.986886	Module 11
TraesCS6D01G040800	0.986885	Module 2
TraesCSU01G173800	0.986879	Module 1
TraesCS6B01G377800	0.986877	Module 11
TraesCS5D01G451200	0.986863	Module 2
TraesCS3D01G082700	0.986848	Module 3
TraesCS6D01G305000	0.986843	Module 11
TraesCS2B01G489800	0.986842	Module 11
TraesCS5A01G219000	0.986834	Module 11
TraesCS5A01G033400	0.98683	Module 11
TraesCS7B01G146400	0.986825	Module 11
TraesCS5A01G403500	0.986819	Module 11
TraesCS1A01G195500	0.986815	Module 11
TraesCS7B01G325500	0.98681	Module 11
TraesCS7D01G452000	0.986807	Module 11
TraesCS7B01G387200	0.986796	Module 3
TraesCS7B01G387300	0.986796	Module 3
TraesCS3D01G120000	0.986786	Module 11
TraesCS2A01G392500	0.986785	Module 11
TraesCS5D01G376300	0.98678	Module 10
TraesCS4A01G065400	0.98678	Module 11
TraesCS7B01G095100	0.986772	Module 2
TraesCS2D01G146700	0.986771	Module 11
TraesCS3B01G274000	0.98677	Module 11
TraesCS2B01G057300	0.986764	Module 11
TraesCS7A01G138000	0.98676	Module 11
TraesCS5D01G069300	0.986757	Module 11
TraesCS6A01G034600	0.986754	Module 2
TraesCS5B01G499800	0.986753	Module 9
TraesCS6A01G242700	0.986751	Module 11
TraesCS2B01G391400	0.986749	Module 6
TraesCS6D01G031100	0.986749	Module 11
TraesCS1B01G384400	0.986747	Module 3
TraesCS2B01G569200	0.986723	Module 11
TraesCS6A01G357200	0.98672	Module 3
TraesCS7A01G247800	0.986716	Module 11
TraesCS6A01G070600	0.986714	Module 3
TraesCS7B01G065200	0.986711	Module 11
TraesCS7B01G139600	0.98671	Module 11
TraesCS5B01G221700	0.986708	Module 11
TraesCS4B01G093700	0.9867	Module 11
TraesCS7D01G257800	0.9867	Module 11
TraesCS2A01G531300	0.9867	Module 11
TraesCS6B01G276300	0.986698	Module 11
TraesCS1B01G320300	0.986691	Module 1
TraesCS3D01G325300	0.986688	Module 11
TraesCS7B01G061600	0.986667	Module 6
TraesCS5A01G497200	0.986666	Module 11
TraesCS3D01G364300	0.986655	Module 11
TraesCS3A01G079400	0.986654	Module 2
TraesCS2A01G169700	0.986648	Module 11
TraesCS7B01G381400	0.986645	Module 11
TraesCS2A01G136700	0.986622	Module 11
TraesCS5D01G160000	0.986621	Module 11
TraesCS5A01G017200	0.986617	Module 6
TraesCS2A01G131800	0.986615	Module 3
TraesCS3D01G295400	0.986614	Module 11
TraesCS5B01G386000	0.986612	Module 11
TraesCS7A01G496400	0.98661	Module 2
TraesCS2D01G288700	0.986609	Module 6
TraesCS3A01G359400	0.986604	Module 14
TraesCS3D01G379700	0.986584	Module 11
TraesCS2D01G394400	0.986576	Module 11
TraesCS7A01G326200	0.986575	Module 11
TraesCS1B01G319700	0.986572	Module 11
TraesCS3B01G468300	0.986571	Module 11
TraesCS4A01G275900	0.986568	Module 11
TraesCS3B01G184000	0.986554	Module 14
TraesCS6D01G258100	0.98655	Module 11
TraesCS6D01G245700	0.986548	Module 11
TraesCS2D01G220700	0.986534	Module 3
TraesCS3B01G052900	0.986531	Module 11
TraesCS6B01G036400	0.98653	Module 11
TraesCS5B01G471500	0.986528	Module 11
TraesCS5B01G015500	0.986526	Module 6
TraesCS4A01G369900	0.986525	Module 11
TraesCS2A01G143500	0.986523	Module 11
TraesCS3D01G379000	0.98651	Module 3
TraesCS1D01G125800	0.9865	Module 11
TraesCS5A01G468600	0.986492	Module 11
TraesCS2A01G588300	0.986487	Module 11
TraesCS5B01G203400	0.986481	Module 11
TraesCS4A01G320200	0.986481	Module 11
TraesCS5A01G041900	0.986479	Module 11
TraesCS3D01G116400	0.986471	Module 11
TraesCS3B01G424800	0.986469	Module 11
TraesCS5D01G191500	0.986469	Module 3
TraesCS2A01G038000	0.986461	Module 11
TraesCS2D01G557900	0.986453	Module 11
TraesCS4B01G142000	0.98644	Module 11
TraesCS3D01G080700	0.986438	Module 11
TraesCS7B01G362700	0.986438	Module 11
TraesCS3A01G250700	0.986436	Module 11
TraesCS3A01G127800	0.986434	Module 11
TraesCS2B01G066800	0.986434	Module 11
TraesCS3D01G115500	0.986418	Module 3
TraesCS7B01G360500	0.986406	Module 14
TraesCS7B01G360700	0.986406	Module 14
TraesCS5B01G150100	0.98639	Module 6
TraesCS1D01G397300	0.986387	Module 2
TraesCS5B01G251500	0.986386	Module 11
TraesCS2D01G301400	0.986382	Module 11
TraesCS5B01G234500	0.986379	Module 11
TraesCS5A01G249000	0.986377	Module 11
TraesCS7A01G251500	0.986342	Module 11
TraesCS2A01G039300	0.98634	Module 11
TraesCS2A01G539400	0.986336	Module 11
TraesCS6B01G238600	0.986327	Module 11
TraesCS3D01G326300	0.986319	Module 11
TraesCS3A01G440100	0.986305	Module 11
TraesCS4D01G275600	0.986302	Module 14
TraesCS2D01G080400	0.986301	Module 11
TraesCS4B01G248600	0.986298	Module 11
TraesCS3B01G049700	0.986291	Module 11
TraesCSU01G113500	0.986285	Module 11
TraesCS1B01G227100	0.986283	Module 11
TraesCS6D01G157900	0.986279	Module 11
TraesCS3A01G406000	0.986256	Module 11
TraesCS5D01G033100	0.986248	Module 14
TraesCS3A01G153300	0.986248	Module 11
TraesCS6A01G097900	0.986248	Module 11
TraesCS3D01G010700	0.986243	Module 2
TraesCS1D01G320000	0.986242	Module 11
TraesCS4B01G035700	0.986235	Module 11
TraesCS2A01G130900	0.986234	Module 11
TraesCS2D01G315900	0.986234	Module 11
TraesCS4A01G453800	0.98622	Module 10
TraesCS5B01G404600	0.986219	Module 11
TraesCS5A01G115100	0.986208	Module 11
TraesCS6A01G102100	0.986203	Module 11
TraesCS1A01G116700	0.986193	Module 11
TraesCS4A01G094900	0.986192	Module 11
TraesCS4B01G178000	0.986191	Module 11
TraesCS7B01G259300	0.98619	Module 11
TraesCS3B01G248200	0.986187	Module 11
TraesCS3D01G145800	0.986184	Module 11
TraesCS5A01G406100	0.986168	Module 11
TraesCS2D01G030900	0.986167	Module 11
TraesCS1A01G414300	0.986164	Module 14
TraesCS5D01G127000	0.986162	Module 3
TraesCS5D01G232500	0.986139	Module 11
TraesCS1A01G273600	0.986139	Module 11
TraesCS7B01G167500	0.986136	Module 11
TraesCS6B01G271500	0.986129	Module 11
TraesCS7B01G098800	0.986124	Module 14
TraesCS4B01G305300	0.986115	Module 11
TraesCS7A01G163700	0.986107	Module 11
TraesCS7A01G403900	0.986105	Module 11
TraesCS4B01G013100	0.986104	Module 11
TraesCS6B01G121300	0.986104	Module 11
TraesCS6D01G309700	0.986101	Module 3
TraesCS2D01G289600	0.986095	Module 11
TraesCS3A01G333500	0.986092	Module 11
TraesCS6B01G339300	0.98609	Module 11
TraesCS7B01G143000	0.986077	Module 11
TraesCS7B01G104600	0.986074	Module 11
TraesCS2A01G256500	0.986068	Module 3
TraesCS7B01G046300	0.986067	Module 11
TraesCS1B01G210600	0.986066	Module 11
TraesCS3D01G355200	0.986058	Module 11
TraesCS1B01G420500	0.986053	Module 11
TraesCS2D01G126400	0.986051	Module 11
TraesCS5D01G259700	0.98604	Module 11
TraesCS6D01G356400	0.986035	Module 3
TraesCS2B01G513900	0.986029	Module 11
TraesCS4B01G283800	0.986028	Module 11
TraesCS5B01G431700	0.986027	Module 11
TraesCS2B01G500900	0.986024	Module 11
TraesCS4B01G041200	0.986021	Module 2
TraesCS6D01G333500	0.986007	Module 11
TraesCS2D01G562200	0.986006	Module 6
TraesCS2A01G317300	0.986005	Module 11
TraesCS5A01G079100	0.986003	Module 11
TraesCS3D01G162700	0.986001	Module 11
TraesCS1B01G260300	0.985999	Module 11
TraesCS2B01G323100	0.985994	Module 11
TraesCS5D01G205100	0.985994	Module 11
TraesCSU01G030000	0.985988	Module 11
TraesCS7B01G232500	0.985967	Module 11
TraesCS5A01G091800	0.985958	Module 14
TraesCS7B01G351200	0.985956	Module 11
TraesCS6D01G276700	0.985956	Module 11
TraesCS2D01G227000	0.985951	Module 11
TraesCS6D01G040400	0.985947	Module 2
TraesCS5A01G426500	0.985943	Module 11
TraesCS6D01G302900	0.985942	Module 11
TraesCS4B01G070900	0.985938	Module 3
TraesCS1A01G266100	0.985933	Module 11
TraesCS4A01G151800	0.985926	Module 3
TraesCS5A01G516100	0.985924	Module 11
TraesCS6D01G287800	0.985923	Module 11
TraesCS4B01G184600	0.985922	Module 11
TraesCS2D01G421700	0.985915	Module 11
TraesCS2A01G456200	0.985911	Module 11
TraesCS2A01G417300	0.985911	Module 11
TraesCS6D01G031200	0.985909	Module 3
TraesCS5A01G396900	0.985897	Module 11
TraesCS2D01G251000	0.985896	Module 11
TraesCS5D01G399500	0.985894	Module 9
TraesCS3A01G316200	0.985892	Module 3
TraesCS2A01G338100	0.985891	Module 11
TraesCS5D01G040600	0.985889	Module 3
TraesCS7B01G279400	0.985888	Module 11
TraesCS3D01G287800	0.985887	Module 11
TraesCS7D01G147600	0.985885	Module 11
TraesCS1B01G203000	0.985872	Module 11
TraesCS5D01G179300	0.98587	Module 11
TraesCS5D01G116400	0.985865	Module 11
TraesCS2D01G544600	0.985856	Module 11
TraesCS2B01G213900	0.985851	Module 11
TraesCS1D01G028500	0.985844	Module 6
TraesCS5A01G193900	0.985838	Module 11
TraesCS7A01G346000	0.985831	Module 11
TraesCS4A01G016600	0.985829	Module 11
TraesCS2D01G176000	0.985828	Module 11
TraesCS2B01G437800	0.985825	Module 11
TraesCS6B01G365200	0.985825	Module 11
TraesCS1A01G139900	0.985825	Module 11
TraesCS6D01G243200	0.985823	Module 11
TraesCS1D01G339300	0.985821	Module 11
[truncated: 17,030 more rows]
