# Supplementary material for: Global transcriptome analysis uncovers the gene co-expression regulation network and key genes involved in grain development of wheat (Triticum aestivum L.)
Source: Funct Integr Genomics. 2019 May 21;19(6):853–66. doi: 10.1007/s10142-019-00678-z (PMC6797667; doi:10.1007/s10142-019-00678-z)
Supplement: Supplementary file 34 — (XLSX 25 kb) [file 10142_2019_678_MOESM23_ESM.xlsx]

## Sheet: Sheet1
Supplementary Table 12 The genes in the grain co-expression regulation network*1.
From gene	To gene
TraesCS1D01G049400	TraesCS2A01G368500
TraesCS1D01G049400	TraesCS5A01G478500
TraesCS1D01G049400	TraesCS7D01G390200
TraesCS1D01G049400	TraesCS2D01G455000
TraesCS1D01G049400	TraesCS7A01G073100
TraesCS1D01G049400	TraesCS6A01G151700
TraesCS1D01G049400	TraesCS6A01G253200
TraesCS1D01G049400	TraesCS2A01G476500
TraesCS1D01G049400	TraesCS3D01G093900
TraesCS1D01G049400	TraesCS4D01G052800
TraesCS1D01G049400	TraesCS4D01G063500
TraesCS1D01G049400	TraesCS5D01G241100
TraesCS1D01G049400	TraesCS1A01G343300
TraesCS1D01G049400	TraesCS4A01G118200
TraesCS1D01G049400	TraesCS7B01G433100
TraesCS1D01G049400	TraesCS5B01G132200
TraesCS1D01G049400	TraesCS5B01G243000
TraesCS1D01G049400	TraesCS2A01G380900
TraesCS1D01G049400	TraesCS2D01G133300
TraesCS1D01G049400	TraesCS4A01G437500
TraesCS1D01G049400	TraesCS4A01G008000
TraesCS1D01G049400	TraesCS2A01G131300
TraesCS1D01G049400	TraesCS7D01G405900
TraesCS1D01G049400	TraesCS6B01G350400
TraesCS1D01G049400	TraesCS7D01G190900
TraesCS1D01G049400	TraesCS2A01G454300
TraesCS1D01G049400	TraesCS5D01G373100
TraesCS1D01G049400	TraesCS2B01G591000
TraesCS1D01G049400	TraesCS6D01G244800
TraesCS1D01G049400	TraesCS2A01G467500
TraesCS1A01G303100	TraesCS1D01G049400
TraesCS1D01G049400	TraesCS4D01G268000
TraesCS1D01G049400	TraesCS2A01G380800
TraesCS1D01G049400	TraesCS1A01G089600
TraesCS1D01G049400	TraesCS6A01G216100
TraesCS1D01G049400	TraesCS2A01G463200
TraesCS1D01G049400	TraesCS4B01G231400
TraesCS1A01G239600	TraesCS1D01G049400
TraesCS1D01G049400	TraesCS1B01G074100
TraesCS1D01G049400	TraesCS6D01G367100
TraesCS1D01G049400	TraesCS5D01G478200
TraesCS1D01G049400	TraesCS1B01G073900
TraesCS1D01G049400	TraesCS5D01G073400
TraesCS1D01G049400	TraesCS6D01G057000
TraesCS1D01G049400	TraesCS1D01G118000
TraesCS1D01G049400	TraesCS1A01G083300
TraesCS1D01G049400	TraesCS2D01G454100
TraesCS1D01G049400	TraesCS4B01G302200
TraesCS1D01G049400	TraesCS7D01G204200
TraesCS1D01G049400	TraesCS6D01G089100
TraesCS1D01G049400	TraesCS2D01G292000
TraesCS1D01G049400	TraesCS6B01G072100
TraesCS1D01G049400	TraesCS3B01G471000
TraesCS1D01G049400	TraesCS4D01G063900
TraesCS1D01G049400	TraesCS7D01G438400
TraesCS1D01G049400	TraesCS7A01G528000
TraesCS1D01G049400	TraesCS3B01G409400
TraesCS1D01G049400	TraesCS4A01G431300
TraesCS1D01G049400	TraesCS4A01G402200
TraesCS1D01G049400	TraesCS3B01G310000
TraesCS1D01G049400	TraesCS7A01G398900
TraesCS1D01G049400	TraesCS7B01G108500
TraesCS1D01G049400	TraesCS7B01G094700
TraesCS1D01G049400	TraesCS7D01G357900
TraesCS1D01G049400	TraesCS6D01G097700
TraesCS1D01G049400	TraesCSU01G002900
TraesCS1D01G049400	TraesCS3B01G406000
TraesCS1D01G049400	TraesCS5B01G554700
TraesCS1D01G049400	TraesCS2D01G110000
TraesCS1D01G049400	TraesCS3B01G383900
TraesCS1D01G049400	TraesCS6D01G098100
TraesCS1D01G049400	TraesCS4B01G136300
TraesCS1D01G049400	TraesCS1D01G057500
TraesCS1D01G049400	TraesCS4A01G438000
TraesCS1D01G049400	TraesCS1D01G012600
TraesCS1D01G049400	TraesCS4B01G186200
TraesCS1D01G049400	TraesCS2B01G500800
TraesCS1D01G049400	TraesCS2B01G031500
TraesCS1D01G049400	TraesCS5B01G262900
TraesCS1D01G049400	TraesCS6D01G027800
TraesCS1D01G049400	TraesCS6D01G172200
TraesCS1D01G049400	TraesCS4B01G191300
TraesCS1D01G049400	TraesCS1D01G453300
TraesCS1D01G049400	TraesCS4A01G132300
TraesCS1A01G050900	TraesCS1D01G049400
TraesCS1D01G049400	TraesCS6D01G199500
TraesCS1D01G049400	TraesCS4B01G064900
TraesCS1D01G049400	TraesCS1B01G251800
TraesCS1D01G049400	TraesCS7D01G273100
TraesCS1D01G049400	TraesCS5B01G336000
TraesCS1D01G049400	TraesCS6A01G109300
TraesCS1D01G049400	TraesCSU01G092300
TraesCS1D01G049400	TraesCS2A01G432400
TraesCS1D01G049400	TraesCSU01G075000
TraesCS1D01G049400	TraesCS5B01G409800
TraesCS1D01G049400	TraesCS4B01G375200
TraesCS1D01G049400	TraesCS2D01G510500
TraesCS1D01G049400	TraesCS7B01G467200
TraesCS1D01G049400	TraesCS4D01G357100
TraesCS1D01G049400	TraesCS1D01G118100
TraesCS1D01G084200	TraesCS2B01G217400
TraesCS1D01G084200	TraesCS6A01G308600
TraesCS1D01G084200	TraesCS6D01G136100
TraesCS1D01G084200	TraesCS2A01G271300
TraesCS1D01G084200	TraesCS4A01G055700
TraesCS1D01G084200	TraesCS2A01G494300
TraesCS1D01G084200	TraesCS2B01G510100
TraesCS1D01G084200	TraesCS2A01G463200
TraesCS1D01G084200	TraesCS7D01G165800
TraesCS1D01G084200	TraesCS4A01G223200
TraesCS1D01G084200	TraesCS6B01G264400
TraesCS1A01G069600	TraesCS1D01G084200
TraesCS1D01G084200	TraesCS5A01G542000
TraesCS1D01G084200	TraesCS4D01G357100
TraesCS1D01G084200	TraesCS5D01G217400
TraesCS1D01G084200	TraesCS3B01G524500
TraesCS1D01G084200	TraesCS3B01G126400
TraesCS1D01G084200	TraesCS1A01G107700
TraesCS1D01G084200	TraesCS5A01G033400
TraesCS1D01G084200	TraesCS7D01G318000
TraesCS1D01G084200	TraesCS4D01G232700
TraesCS1D01G084200	TraesCS6B01G396800
TraesCS1D01G084200	TraesCS2B01G398200
TraesCS1D01G084200	TraesCS6B01G207000
TraesCS1D01G084200	TraesCS4B01G194900
TraesCS1A01G332500	TraesCS1D01G084200
TraesCS1D01G084200	TraesCS5D01G232600
TraesCS1D01G084200	TraesCS2A01G029900
TraesCS1D01G084200	TraesCS2B01G422500
TraesCS1D01G084200	TraesCS5B01G445200
TraesCS1D01G084200	TraesCS2A01G189600
TraesCS1D01G084200	TraesCS7D01G046700
TraesCS1D01G084200	TraesCS2B01G298200
TraesCS1D01G084200	TraesCS2B01G217500
TraesCS1D01G084200	TraesCS2B01G398400
TraesCS1D01G084200	TraesCS4A01G070600
TraesCS1D01G453200	TraesCS1D01G084200
TraesCS1D01G084200	TraesCS1D01G072900
TraesCS1D01G084200	TraesCS2B01G224300
TraesCS1D01G084200	TraesCS2D01G377500
TraesCS1B01G122800	TraesCS1D01G084200
TraesCS1D01G084200	TraesCS5A01G209800
TraesCS1D01G084200	TraesCS7A01G426100
TraesCS1D01G084200	TraesCS5A01G368900
TraesCS1B01G404000	TraesCS1D01G084200
TraesCS1D01G084200	TraesCS1D01G111400
TraesCS1D01G084200	TraesCS2D01G576000
TraesCS1D01G084200	TraesCS6D01G294800
TraesCS1D01G084200	TraesCS5D01G140600
TraesCS1D01G084200	TraesCS6A01G146900
TraesCS1D01G084200	TraesCS7B01G069500
TraesCS1D01G084200	TraesCS6D01G213100
TraesCS1D01G084200	TraesCS6D01G281200
TraesCS1D01G084200	TraesCS2A01G163800
TraesCS1D01G084200	TraesCS1D01G103500
TraesCS1D01G084200	TraesCS5D01G190700
TraesCS1D01G084200	TraesCS4B01G141400
TraesCS1D01G084200	TraesCS4D01G058200
TraesCS1D01G084200	TraesCS6A01G224400
TraesCS1D01G084200	TraesCS6D01G244900
TraesCS1D01G084200	TraesCS5B01G355600
TraesCS1D01G084200	TraesCS3D01G109600
TraesCS1A01G150100	TraesCS1D01G084200
TraesCS1D01G084200	TraesCS4B01G255600
TraesCS1D01G084200	TraesCS5B01G132500
TraesCS1D01G084200	TraesCS5B01G532500
TraesCS1B01G088900	TraesCS1D01G084200
TraesCS1D01G084200	TraesCS2B01G553100
TraesCS1D01G084200	TraesCS2D01G330100
TraesCS1D01G084200	TraesCS3D01G315700
TraesCS1D01G084200	TraesCS2A01G212900
TraesCS1D01G084200	TraesCS6A01G282300
TraesCS1D01G084200	TraesCS4D01G195600
TraesCS1D01G084200	TraesCS2B01G043200
TraesCS1D01G084200	TraesCS5B01G480900
TraesCS1D01G084200	TraesCS1B01G048100
TraesCS1D01G084200	TraesCS3B01G374600
TraesCS1D01G084200	TraesCS2A01G145800
TraesCS1D01G084200	TraesCS2A01G381100
TraesCS1D01G084200	TraesCS4B01G092200
TraesCS1D01G084200	TraesCS6B01G411300
TraesCS1D01G084200	TraesCS2B01G337700
TraesCS1D01G084200	TraesCS1D01G376800
TraesCS1D01G084200	TraesCS5B01G264800
TraesCS1D01G084200	TraesCS2A01G106500
TraesCS1D01G084200	TraesCS3B01G045900
TraesCS1A01G296300	TraesCS1D01G084200
TraesCS1D01G084200	TraesCS2D01G168600
TraesCS1D01G084200	TraesCS4D01G265000
TraesCS1D01G084200	TraesCS5B01G310300
TraesCS1D01G084200	TraesCS2B01G398000
TraesCS1D01G084200	TraesCS2D01G224300
TraesCS1D01G084200	TraesCS6D01G240300
TraesCS1D01G084200	TraesCS5B01G384500
TraesCS1D01G084200	TraesCS2D01G157800
TraesCS1D01G084200	TraesCS5B01G084700
TraesCS1D01G084200	TraesCS5D01G378400
TraesCS1D01G084200	TraesCS2D01G295700
TraesCS1D01G412300	TraesCS1D01G084200
TraesCS1D01G084200	TraesCS2D01G052300
TraesCS2A01G271300	TraesCS2D01G377600
TraesCS2A01G271300	TraesCS4B01G186200
TraesCS2A01G271300	TraesCS3A01G277500
TraesCS2A01G271300	TraesCS7B01G262300
TraesCS2A01G271300	TraesCS2D01G377500
TraesCS2A01G271300	TraesCS2A01G381000
TraesCS2A01G271300	TraesCS7D01G252500
TraesCS2A01G271300	TraesCS3B01G454800
TraesCS2A01G271300	TraesCS4A01G120900
TraesCS2A01G271300	TraesCS6A01G310400
TraesCS2A01G271300	TraesCS6D01G316600
TraesCS2A01G271300	TraesCS5B01G532500
TraesCS1A01G303100	TraesCS2A01G271300
TraesCS2A01G271300	TraesCS2B01G398300
TraesCS1B01G100100	TraesCS2A01G271300
TraesCS2A01G271300	TraesCS4D01G303600
TraesCS2A01G271300	TraesCS4B01G065000
TraesCS2A01G271300	TraesCS4A01G262200
TraesCS2A01G271300	TraesCS4D01G210300
TraesCS2A01G271300	TraesCS4B01G186300
TraesCS2A01G271300	TraesCS4B01G339300
TraesCS2A01G271300	TraesCS6B01G179900
TraesCS2A01G271300	TraesCS5B01G146500
TraesCS2A01G271300	TraesCS2B01G398000
TraesCS2A01G271300	TraesCS4D01G021300
TraesCS2A01G271300	TraesCS2B01G466400
TraesCS2A01G271300	TraesCS7B01G262400
TraesCS2A01G271300	TraesCS4A01G404500
TraesCS2A01G271300	TraesCS5A01G322300
TraesCS2A01G271300	TraesCS2B01G398400
TraesCS2A01G271300	TraesCS4B01G255600
TraesCS2A01G271300	TraesCS7D01G357900
TraesCS2A01G271300	TraesCS5D01G238700
TraesCS2A01G271300	TraesCS3B01G536200
TraesCS2A01G271300	TraesCS2B01G466500
TraesCS2A01G271300	TraesCS5D01G329100
TraesCS2A01G271300	TraesCS2D01G414200
TraesCS2A01G271300	TraesCS5D01G026400
TraesCS2A01G271300	TraesCS3B01G375600
TraesCS2A01G271300	TraesCS7D01G379800
TraesCS2A01G271300	TraesCS4D01G187500
TraesCS2A01G271300	TraesCS3B01G317500
TraesCS2A01G271300	TraesCS5D01G074900
TraesCS2A01G271300	TraesCS6A01G236700
TraesCS2A01G271300	TraesCS4A01G219700
TraesCS2A01G271300	TraesCS2B01G435900
TraesCS2A01G271300	TraesCS6A01G316700
TraesCS2A01G271300	TraesCS5A01G382800
TraesCS2A01G271300	TraesCS7D01G393100
TraesCS2A01G271300	TraesCS2D01G090500
TraesCS2A01G271300	TraesCS3B01G289500
TraesCS1A01G238800	TraesCS2A01G271300
TraesCS2A01G271300	TraesCS6A01G221900
TraesCS2A01G271300	TraesCS7D01G252300
TraesCS1D01G057500	TraesCS2A01G271300
TraesCS2A01G271300	TraesCS6A01G224000
TraesCS2A01G271300	TraesCS2A01G221300
TraesCS2A01G271300	TraesCS5A01G057100
TraesCS2A01G271300	TraesCS2D01G285300
TraesCS2A01G271300	TraesCS4D01G335600
TraesCS2A01G271300	TraesCS4D01G271100
TraesCS2A01G271300	TraesCS7A01G253700
TraesCS2A01G271300	TraesCS5B01G183700
TraesCS2A01G271300	TraesCS7D01G345700
TraesCS2A01G271300	TraesCS4A01G007800
TraesCS2A01G271300	TraesCS7A01G177100
TraesCS2A01G271300	TraesCS4D01G044700
TraesCS2A01G271300	TraesCS2D01G540100
TraesCS1D01G310000	TraesCS2A01G271300
TraesCS2A01G271300	TraesCS5A01G478300
TraesCS2A01G271300	TraesCS7D01G364500
TraesCS2A01G271300	TraesCS2B01G216800
TraesCS2A01G271300	TraesCS2A01G456600
TraesCS2A01G271300	TraesCS6A01G270100
TraesCS2A01G271300	TraesCS5D01G200800
TraesCS2A01G271300	TraesCS2A01G286700
TraesCS2A01G271300	TraesCS2A01G292000
TraesCS2A01G271300	TraesCS2B01G298200
TraesCS1B01G455900	TraesCS2A01G271300
TraesCS2A01G380900	TraesCS2A01G271300
TraesCS2A01G271300	TraesCS2B01G478700
TraesCS2A01G271300	TraesCS7A01G321000
TraesCS1A01G370600	TraesCS2A01G271300
TraesCS2A01G271300	TraesCS4A01G044000
TraesCS2A01G271300	TraesCS4D01G232700
TraesCS2A01G271300	TraesCS2D01G195000
TraesCS2A01G271300	TraesCS2A01G081400
TraesCS2A01G271300	TraesCS4D01G131100
TraesCS2A01G271300	TraesCS4D01G365000
TraesCS2A01G271300	TraesCS4A01G119300
TraesCS2A01G271300	TraesCS6D01G296200
TraesCS2A01G271300	TraesCS5B01G227700
TraesCS1D01G141000	TraesCS2A01G271300
TraesCS2A01G271300	TraesCS5B01G234100
TraesCS2A01G271300	TraesCS2B01G315100
TraesCS1B01G197000	TraesCS2A01G271300
TraesCS2A01G271300	TraesCS2B01G414800
TraesCS2A01G271300	TraesCS6B01G257000
TraesCS1A01G084500	TraesCS2A01G271300
TraesCS2A01G271300	TraesCS4B01G105200
TraesCS2B01G489900	TraesCS1D01G376300
TraesCS2A01G563100	TraesCS2B01G489900
TraesCS2B01G489900	TraesCS4A01G029100
TraesCS2B01G489900	TraesCS3B01G257700
TraesCS1A01G278600	TraesCS2B01G489900
TraesCS2B01G489900	TraesCS7A01G230500
TraesCS2B01G489900	TraesCS3B01G269200
TraesCS1B01G189400	TraesCS2B01G489900
TraesCS1A01G318600	TraesCS2B01G489900
TraesCS2B01G489900	TraesCS2B01G229200
TraesCS2A01G463200	TraesCS2B01G489900
TraesCS2B01G489900	TraesCS2B01G244500
TraesCS2B01G489900	TraesCS3B01G416400
TraesCS2B01G489900	TraesCS2D01G099900
TraesCS2B01G546700	TraesCS2B01G489900
TraesCS2B01G489900	TraesCS5B01G381500
TraesCS2B01G489900	TraesCS4A01G342800
TraesCS2B01G489900	TraesCS4A01G136100
TraesCS1B01G424300	TraesCS2B01G489900
TraesCS2B01G489900	TraesCS5B01G471200
TraesCS2B01G489900	TraesCS4A01G297900
TraesCS2B01G489900	TraesCS4D01G277300
TraesCS2B01G489900	TraesCS4D01G249200
TraesCS2B01G489900	TraesCS2D01G250500
TraesCS2B01G489900	TraesCSU01G131900
TraesCS2B01G489900	TraesCS5A01G516100
TraesCS2B01G489900	TraesCS4A01G249200
TraesCS2B01G489900	TraesCS6A01G263100
TraesCS2B01G489900	TraesCS4A01G055700
TraesCS2B01G489900	TraesCS5D01G225100
TraesCS2B01G489900	TraesCS3A01G114900
TraesCS1B01G077500	TraesCS2B01G489900
TraesCS2B01G489900	TraesCS4A01G201800
TraesCS2B01G553100	TraesCS2B01G489900
TraesCS2B01G489900	TraesCS3B01G362900
TraesCS2B01G489900	TraesCS3B01G137300
TraesCS2B01G489900	TraesCS5B01G355600
TraesCS2B01G489900	TraesCS6D01G129300
TraesCS2B01G489900	TraesCS2D01G132500
TraesCS2B01G489900	TraesCS6D01G212900
TraesCS2B01G489900	TraesCS3B01G353600
TraesCS2B01G489900	TraesCS2A01G539400
TraesCS2B01G489900	TraesCS7D01G414500
TraesCS2B01G489900	TraesCS7A01G185300
TraesCS2B01G489900	TraesCS6A01G053000
TraesCS2B01G489900	TraesCS5B01G234500
TraesCS2B01G489900	TraesCS4D01G357100
TraesCS2B01G489900	TraesCS5D01G482600
TraesCS1B01G196600	TraesCS2B01G489900
TraesCS2B01G489900	TraesCS3D01G445400
TraesCS2B01G489900	TraesCS4A01G063800
TraesCS2B01G489900	TraesCS6A01G301500
TraesCS2A01G381900	TraesCS2B01G489900
TraesCS2B01G489900	TraesCS5B01G033100
TraesCS2B01G489900	TraesCS3B01G396700
TraesCS2B01G489900	TraesCS4D01G195200
TraesCS2B01G489900	TraesCS5D01G404900
TraesCS2B01G489900	TraesCS5B01G204900
TraesCS2B01G489900	TraesCS2D01G453600
TraesCS2B01G489900	TraesCS2D01G449000
TraesCS2A01G494300	TraesCS2B01G489900
TraesCS2B01G489900	TraesCS4D01G342400
TraesCS2B01G489900	TraesCS3B01G435200
TraesCS2B01G489900	TraesCS4B01G396400
TraesCS2B01G489900	TraesCS2A01G066900
TraesCS2B01G489900	TraesCS5D01G504600
TraesCS2B01G489900	TraesCS5D01G148800
TraesCS2B01G489900	TraesCS2B01G152600
TraesCS2B01G489900	TraesCS3B01G447300
TraesCS2B01G489900	TraesCS2D01G226700
TraesCS1A01G400500	TraesCS2B01G489900
TraesCS1D01G453400	TraesCS2B01G489900
TraesCS2B01G489900	TraesCS5B01G139500
TraesCS2B01G489900	TraesCS2B01G544300
TraesCS2B01G489900	TraesCSU01G175000
TraesCS2B01G313900	TraesCS2B01G489900
TraesCS2B01G489900	TraesCS3B01G181300
TraesCS2B01G489900	TraesCS6D01G122100
TraesCS2B01G489900	TraesCS7D01G192500
TraesCS2B01G489900	TraesCS4A01G070600
TraesCS2B01G489900	TraesCS5B01G195800
TraesCS2B01G489900	TraesCS5A01G193900
TraesCS2A01G271300	TraesCS2B01G489900
TraesCS2B01G489900	TraesCS2D01G239700
TraesCS2B01G489900	TraesCS2A01G489500
TraesCS2A01G338100	TraesCS2B01G489900
TraesCS2B01G489900	TraesCS1A01G309000
TraesCS2B01G489900	TraesCS5D01G073600
TraesCS2B01G489900	TraesCS4A01G004100
TraesCS2B01G489900	TraesCS2B01G471300
TraesCS2B01G489900	TraesCS7D01G165300
TraesCS2B01G489900	TraesCS2B01G250900
TraesCS2B01G489900	TraesCS2A01G433800
TraesCS2B01G489900	TraesCS5D01G157600
TraesCS2B01G489900	TraesCS3B01G303700
TraesCS2B01G489900	TraesCS3B01G524500
TraesCS2B01G489900	TraesCS3B01G080000
TraesCS2B01G489900	TraesCS3B01G406200
TraesCS2B01G489900	TraesCS4D01G335100
TraesCS2B01G489900	TraesCS6D01G287800
TraesCS4A01G255000	TraesCS5B01G355600
TraesCS2B01G244500	TraesCS4A01G255000
TraesCS4A01G255000	TraesCS7A01G230500
TraesCS4A01G255000	TraesCS4A01G029100
TraesCS4A01G255000	TraesCS4A01G055700
TraesCS2B01G229200	TraesCS4A01G255000
TraesCS2A01G463200	TraesCS4A01G255000
TraesCS1A01G278600	TraesCS4A01G255000
TraesCS4A01G255000	TraesCS5B01G048000
TraesCS4A01G255000	TraesCS2D01G250500
TraesCS4A01G255000	TraesCS3B01G137300
TraesCS4A01G255000	TraesCS6A01G308600
TraesCS1A01G400500	TraesCS4A01G255000
TraesCS4A01G255000	TraesCS4B01G251700
TraesCS4A01G255000	TraesCS4A01G342800
TraesCS2B01G553100	TraesCS4A01G255000
TraesCS4A01G255000	TraesCS5D01G360400
TraesCS4A01G255000	TraesCS5B01G381500
TraesCS4A01G201800	TraesCS4A01G255000
TraesCS2B01G313900	TraesCS4A01G255000
TraesCS2D01G065100	TraesCS4A01G255000
TraesCS4A01G255000	TraesCS4A01G070600
TraesCS2A01G494300	TraesCS4A01G255000
TraesCS1A01G318600	TraesCS4A01G255000
TraesCS4A01G255000	TraesCS3B01G447300
TraesCS4A01G255000	TraesCS5D01G196300
TraesCS4A01G255000	TraesCS4B01G017100
TraesCS4A01G255000	TraesCS5B01G471200
TraesCS1B01G189400	TraesCS4A01G255000
TraesCS4A01G255000	TraesCS4A01G056400
TraesCS2A01G271300	TraesCS4A01G255000
TraesCS4A01G255000	TraesCS4D01G357100
TraesCS4A01G255000	TraesCS1D01G376300
TraesCS4A01G255000	TraesCS7B01G377100
TraesCS4A01G255000	TraesCS4D01G245300
TraesCS4A01G255000	TraesCS3B01G257700
TraesCS4A01G255000	TraesCS5A01G516100
TraesCS4A01G255000	TraesCS5D01G148800
TraesCS4A01G255000	TraesCS6B01G027800
TraesCS5B01G504000	TraesCS4A01G255000
TraesCS1D01G398000	TraesCS4A01G255000
TraesCS4A01G255000	TraesCS4D01G195200
TraesCS3B01G306300	TraesCS4A01G255000
TraesCS4A01G255000	TraesCS5A01G033400
TraesCS1B01G077500	TraesCS4A01G255000
TraesCS4A01G255000	TraesCS4D01G240700
TraesCS4A01G255000	TraesCS5A01G378800
TraesCS4A01G255000	TraesCS5D01G516900
TraesCS4A01G255000	TraesCS4D01G249200
TraesCS4A01G255000	TraesCS4A01G030700
TraesCS4A01G255000	TraesCS4D01G052500
TraesCS4A01G255000	TraesCS4D01G213300
TraesCS2D01G351000	TraesCS4A01G255000
TraesCS4A01G255000	TraesCS1A01G309000
TraesCS4A01G255000	TraesCS7A01G427000
TraesCS2A01G332900	TraesCS4A01G255000
TraesCS3A01G488400	TraesCS4A01G255000
TraesCS2D01G271700	TraesCS4A01G255000
TraesCS4A01G255000	TraesCS7D01G192500
TraesCS4A01G255000	TraesCS6D01G318500
TraesCS4A01G255000	TraesCS6B01G207000
TraesCS4A01G255000	TraesCS6A01G053000
TraesCS1B01G305200	TraesCS4A01G255000
TraesCS4A01G255000	TraesCS6D01G136100
TraesCS2B01G224000	TraesCS4A01G255000
TraesCS2B01G398100	TraesCS4A01G255000
TraesCS4A01G255000	TraesCS6A01G316600
TraesCS2A01G132600	TraesCS4A01G255000
TraesCS4A01G255000	TraesCS6D01G023100
TraesCS2D01G224300	TraesCS4A01G255000
TraesCS3A01G114900	TraesCS4A01G255000
TraesCS2A01G196400	TraesCS4A01G255000
TraesCS4A01G255000	TraesCS4D01G047400
TraesCS4A01G255000	TraesCS5D01G388700
TraesCS1A01G318200	TraesCS4A01G255000
TraesCS4A01G255000	TraesCS6B01G337300
TraesCS2A01G563100	TraesCS4A01G255000
TraesCS4A01G255000	TraesCS4D01G213100
TraesCS4A01G255000	TraesCS5B01G382400
TraesCS2B01G020100	TraesCS4A01G255000
TraesCS2D01G099900	TraesCS4A01G255000
TraesCS4A01G255000	TraesCS4A01G297900
TraesCS4A01G255000	TraesCS3B01G524500
TraesCS4A01G255000	TraesCS5B01G382200
TraesCS4A01G255000	TraesCS6A01G224300
TraesCS4A01G255000	TraesCS7D01G419200
TraesCS3B01G181300	TraesCS4A01G255000
TraesCS4A01G255000	TraesCS4A01G063800
TraesCS4A01G255000	TraesCS7D01G097300
TraesCS2B01G546700	TraesCS4A01G255000
TraesCS4A01G255000	TraesCS6A01G319600
TraesCS4A01G255000	TraesCS7A01G383200
TraesCS2A01G196700	TraesCS4A01G255000
TraesCS4A01G255000	TraesCS4D01G277300
TraesCS4A01G255000	TraesCS4B01G240900
TraesCS4A01G255000	TraesCS6D01G333600
TraesCS4A01G255000	TraesCS5A01G378900
TraesCS2D01G204400	TraesCS4A01G255000
TraesCS4A01G255000	TraesCS4A01G266900
TraesCS4A01G255000	TraesCS5D01G157600
TraesCS2A01G271300	TraesCS4A01G041400
TraesCS2A01G463200	TraesCS4A01G041400
TraesCS2B01G289800	TraesCS4A01G041400
TraesCS2A01G494300	TraesCS4A01G041400
TraesCS4A01G041400	TraesCS4A01G055700
TraesCS4A01G041400	TraesCS4D01G357100
TraesCS4A01G041400	TraesCS7D01G046700
TraesCS4A01G041400	TraesCS3B01G524500
TraesCS4A01G041400	TraesCS6D01G136100
TraesCS2B01G553100	TraesCS4A01G041400
TraesCS4A01G041400	TraesCS1D01G316100
TraesCS4A01G041400	TraesCS6B01G264400
TraesCS4A01G041400	TraesCS5B01G366100
TraesCS3A01G114900	TraesCS4A01G041400
TraesCS2B01G229200	TraesCS4A01G041400
TraesCS1B01G077500	TraesCS4A01G041400
TraesCS4A01G041400	TraesCS5B01G309800
TraesCS4A01G041400	TraesCS6A01G308600
TraesCS4A01G041400	TraesCS4D01G249200
TraesCS2B01G510100	TraesCS4A01G041400
TraesCS4A01G041400	TraesCS6B01G271500
TraesCS2B01G250900	TraesCS4A01G041400
TraesCS3D01G117300	TraesCS4A01G041400
TraesCS4A01G041400	TraesCS5D01G516900
TraesCS4A01G070600	TraesCS4A01G041400
TraesCS2D01G270100	TraesCS4A01G041400
TraesCS4A01G041400	TraesCS7D01G206200
TraesCS1B01G189400	TraesCS4A01G041400
TraesCS4A01G041400	TraesCS5A01G033400
TraesCS4A01G041400	TraesCS5B01G404000
TraesCS2A01G381000	TraesCS4A01G041400
TraesCS4A01G041400	TraesCS3B01G157800
TraesCS1D01G453200	TraesCS4A01G041400
TraesCS4A01G041400	TraesCS7D01G046500
TraesCS4A01G041400	TraesCS5D01G148800
TraesCS1A01G099200	TraesCS4A01G041400
TraesCS4A01G041400	TraesCS4D01G195200
TraesCS2D01G367900	TraesCS4A01G041400
TraesCS2A01G471300	TraesCS4A01G041400
TraesCS4A01G041400	TraesCS5D01G194600
TraesCS4A01G041400	TraesCS5B01G355600
TraesCS4A01G041400	TraesCS6B01G207000
TraesCS2D01G295700	TraesCS4A01G041400
TraesCS2D01G377600	TraesCS4A01G041400
TraesCS4A01G041400	TraesCS7A01G426900
TraesCS4A01G041400	TraesCS5B01G187000
TraesCS4A01G041400	TraesCS5A01G196900
TraesCS4A01G041400	TraesCS7A01G244600
TraesCS2B01G500900	TraesCS4A01G041400
TraesCS4A01G041400	TraesCS5D01G225100
TraesCS4A01G041400	TraesCS5B01G382300
TraesCS4A01G041400	TraesCS5B01G028800
TraesCS4A01G041400	TraesCS3B01G358700
TraesCS4A01G041400	TraesCS3B01G376700
TraesCS4A01G041400	TraesCS5B01G532500
TraesCS1A01G278600	TraesCS4A01G041400
TraesCS4A01G041400	TraesCS7D01G530700
TraesCS4A01G041400	TraesCS7D01G243300
TraesCS2A01G355300	TraesCS4A01G041400
TraesCS4A01G041400	TraesCS7D01G252500
TraesCS4A01G041400	TraesCS7D01G452000
TraesCS4A01G041400	TraesCS7D01G197500
TraesCS3A01G277500	TraesCS4A01G041400
TraesCS4A01G041400	TraesCS5B01G038800
TraesCS4A01G041400	TraesCS5B01G146500
TraesCS4A01G041400	TraesCS5B01G264300
TraesCS4A01G041400	TraesCS3B01G322000
TraesCS2D01G377500	TraesCS4A01G041400
TraesCS4A01G041400	TraesCS3B01G303700
TraesCS2A01G136700	TraesCS4A01G041400
TraesCS1D01G034600	TraesCS4A01G041400
TraesCS1D01G274800	TraesCS4A01G041400
TraesCS4A01G041400	TraesCS2D01G250500
TraesCS4A01G041400	TraesCS7B01G146400
TraesCS4A01G041400	TraesCS7D01G524300
TraesCS4A01G041400	TraesCS4B01G255600
TraesCS4A01G041400	TraesCS4D01G294100
TraesCS1D01G266200	TraesCS4A01G041400
TraesCS4A01G041400	TraesCS2B01G569000
TraesCS4A01G041400	TraesCS4D01G224900
TraesCS4A01G041400	TraesCS7D01G379800
TraesCS2B01G398400	TraesCS4A01G041400
TraesCS4A01G041400	TraesCS4B01G300600
TraesCS4A01G041400	TraesCS7B01G262300
TraesCS4A01G404500	TraesCS4A01G041400
TraesCS4A01G041400	TraesCS2B01G569400
TraesCS4A01G041400	TraesCS5D01G217400
TraesCS4A01G041400	TraesCS5A01G516100
TraesCS4A01G041400	TraesCS6D01G258100
TraesCS4A01G235800	TraesCS4A01G041400
TraesCS4A01G041400	TraesCS7D01G165300
TraesCS4A01G041400	TraesCS7D01G520300
TraesCS1B01G243700	TraesCS4A01G041400
TraesCS4A01G041400	TraesCS6D01G164200
TraesCS4A01G041400	TraesCS7D01G414500
TraesCS4A01G041400	TraesCS5D01G389300
TraesCS4A01G041400	TraesCS6D01G316600
TraesCS4A01G041400	TraesCS6A01G236700
TraesCS4A01G041400	TraesCS7A01G255600
TraesCS4A01G041400	TraesCS5B01G204900
TraesCS4A01G055700	TraesCS4B01G186200
TraesCS2D01G377600	TraesCS4A01G055700
TraesCS3A01G277500	TraesCS4A01G055700
TraesCS4A01G262200	TraesCS4A01G055700
TraesCS4A01G055700	TraesCS4D01G210300
TraesCS4A01G055700	TraesCS6A01G310400
TraesCS4A01G055700	TraesCS7B01G262300
TraesCS4A01G055700	TraesCS4D01G365000
TraesCS4A01G055700	TraesCS7A01G321000
TraesCS2D01G377500	TraesCS4A01G055700
TraesCS4A01G055700	TraesCS5D01G242800
TraesCS3B01G454800	TraesCS4A01G055700
TraesCS4A01G055700	TraesCS4D01G271100
TraesCS2B01G466400	TraesCS4A01G055700
TraesCS2D01G090500	TraesCS4A01G055700
TraesCS4A01G055700	TraesCS7D01G221000
TraesCS4A01G055700	TraesCS5A01G382800
TraesCS1A01G303100	TraesCS4A01G055700
TraesCS4A01G055700	TraesCS5B01G532500
TraesCS4A01G055700	TraesCS6D01G285000
TraesCS4A01G055700	TraesCS4B01G186300
TraesCS4A01G055700	TraesCS5A01G322300
TraesCS2A01G332800	TraesCS4A01G055700
TraesCS4A01G055700	TraesCS4D01G303600
TraesCS1B01G100100	TraesCS4A01G055700
TraesCS2B01G466500	TraesCS4A01G055700
TraesCS2D01G285300	TraesCS4A01G055700
TraesCS4A01G055700	TraesCS6B01G179900
TraesCS1A01G141900	TraesCS4A01G055700
TraesCS2B01G398300	TraesCS4A01G055700
TraesCS4A01G055700	TraesCS5B01G183700
TraesCS2B01G562100	TraesCS4A01G055700
TraesCS2A01G456600	TraesCS4A01G055700
TraesCS4A01G055700	TraesCS7D01G252300
TraesCS4A01G055700	TraesCS2D01G540100
TraesCS4A01G055700	TraesCS5D01G329100
TraesCS2D01G218700	TraesCS4A01G055700
TraesCS4A01G055700	TraesCS4B01G065000
TraesCS2D01G195000	TraesCS4A01G055700
TraesCS4A01G120900	TraesCS4A01G055700
TraesCS2D01G431000	TraesCS4A01G055700
TraesCS4A01G055700	TraesCS3B01G289500
TraesCS2B01G315100	TraesCS4A01G055700
TraesCS4A01G055700	TraesCS5B01G064300
TraesCS4A01G055700	TraesCS4D01G270000
TraesCS1D01G057500	TraesCS4A01G055700
TraesCS2A01G286700	TraesCS4A01G055700
TraesCS4A01G055700	TraesCS4D01G044700
TraesCS4A01G007800	TraesCS4A01G055700
TraesCS4A01G055700	TraesCS5D01G219300
TraesCS4A01G249700	TraesCS4A01G055700
TraesCS4A01G055700	TraesCS3B01G375600
TraesCS4A01G055700	TraesCS7D01G252500
TraesCS4A01G055700	TraesCS4D01G187500
TraesCS4A01G055700	TraesCS6A01G316700
TraesCS1A01G318900	TraesCS4A01G055700
TraesCS4A01G055700	TraesCS6A01G123300
TraesCS4A01G055700	TraesCS6D01G299000
TraesCS1A01G370600	TraesCS4A01G055700
TraesCS4A01G055700	TraesCS6A01G270100
TraesCS1A01G084500	TraesCS4A01G055700
TraesCS2B01G182500	TraesCS4A01G055700
TraesCS3B01G340800	TraesCS4A01G055700
TraesCS4A01G055700	TraesCS7D01G204700
TraesCS4A01G055700	TraesCS5D01G238700
TraesCS4A01G055700	TraesCS5B01G463800
TraesCS1D01G310000	TraesCS4A01G055700
TraesCS4A01G055700	TraesCS5D01G491300
TraesCS1A01G445200	TraesCS4A01G055700
TraesCS4A01G055700	TraesCS4D01G302200
TraesCS4A01G055700	TraesCSU01G238200
TraesCS4A01G055700	TraesCS5B01G410900
TraesCS4A01G055700	TraesCS5B01G490900
TraesCS4A01G055700	TraesCS7D01G379800
TraesCS4A01G055700	TraesCS5B01G069500
TraesCS4A01G055700	TraesCS6B01G473900
TraesCS4A01G055700	TraesCS5B01G484000
TraesCS2A01G583400	TraesCS4A01G055700
TraesCS4A01G055700	TraesCS7D01G523500
TraesCS4A01G055700	TraesCS5B01G069600
TraesCS4A01G436100	TraesCS4A01G055700
TraesCS4A01G055700	TraesCS3B01G375800
TraesCS2B01G216800	TraesCS4A01G055700
TraesCS3B01G216800	TraesCS4A01G055700
TraesCS4A01G055700	TraesCS4D01G110000
TraesCS4A01G055700	TraesCS7A01G063300
TraesCS4A01G055700	TraesCS4B01G339300
TraesCS2A01G271700	TraesCS4A01G055700
TraesCS4A01G219700	TraesCS4A01G055700
TraesCS4A01G055700	TraesCS5A01G379000
TraesCS4A01G055700	TraesCS7D01G393100
TraesCS4A01G404400	TraesCS4A01G055700
TraesCS2D01G422400	TraesCS4A01G055700
TraesCS4A01G055700	TraesCS5B01G186700
TraesCS2A01G381000	TraesCS4A01G055700
TraesCS4A01G055700	TraesCS7A01G177100
TraesCS4A01G055700	TraesCS4D01G260700
TraesCS2D01G270300	TraesCS4A01G055700
TraesCS4A01G055700	TraesCS4D01G357200
TraesCS4A01G181400	TraesCS4A01G055700
TraesCS4A01G262200	TraesCS5D01G148800
TraesCS3B01G454800	TraesCS5D01G148800
TraesCS3A01G277500	TraesCS5D01G148800
TraesCS4B01G186200	TraesCS5D01G148800
TraesCS2D01G377600	TraesCS5D01G148800
TraesCS1A01G303100	TraesCS5D01G148800
TraesCS5D01G148800	TraesCS6B01G179900
TraesCS2A01G380900	TraesCS5D01G148800
TraesCS1D01G057500	TraesCS5D01G148800
TraesCS4D01G210300	TraesCS5D01G148800
TraesCS1B01G100100	TraesCS5D01G148800
TraesCS2A01G368500	TraesCS5D01G148800
TraesCS2A01G332800	TraesCS5D01G148800
TraesCS2B01G466400	TraesCS5D01G148800
TraesCS5B01G410900	TraesCS5D01G148800
TraesCS5D01G148800	TraesCS7B01G262300
TraesCS5D01G148800	TraesCS7D01G357900
TraesCS4A01G219700	TraesCS5D01G148800
TraesCS5D01G148800	TraesCS6A01G310400
TraesCS4B01G231400	TraesCS5D01G148800
TraesCS2B01G466500	TraesCS5D01G148800
TraesCS4B01G065000	TraesCS5D01G148800
TraesCS5D01G148800	TraesCS7D01G252500
TraesCS4D01G063500	TraesCS5D01G148800
TraesCS5D01G148800	TraesCS7D01G488800
TraesCS4D01G260700	TraesCS5D01G148800
TraesCS2D01G195000	TraesCS5D01G148800
TraesCS5A01G478500	TraesCS5D01G148800
TraesCS2D01G377400	TraesCS5D01G148800
TraesCS4A01G404500	TraesCS5D01G148800
TraesCS2D01G285300	TraesCS5D01G148800
TraesCS2B01G216800	TraesCS5D01G148800
TraesCS5B01G064300	TraesCS5D01G148800
TraesCS5D01G148800	TraesCS6D01G379200
TraesCS4A01G181400	TraesCS5D01G148800
TraesCS4D01G271100	TraesCS5D01G148800
TraesCS5D01G148800	TraesCS7D01G204200
TraesCS2B01G182500	TraesCS5D01G148800
TraesCS5D01G219300	TraesCS5D01G148800
TraesCS5A01G322300	TraesCS5D01G148800
TraesCS1D01G098000	TraesCS5D01G148800
TraesCSU01G075000	TraesCS5D01G148800
TraesCS5D01G148800	TraesCS6A01G270100
TraesCS5D01G148800	TraesCS6D01G299000
TraesCS5D01G148800	TraesCS7D01G221000
TraesCS4A01G007800	TraesCS5D01G148800
TraesCS5D01G148800	TraesCS7A01G321000
TraesCS1A01G056700	TraesCS5D01G148800
TraesCS5D01G148800	TraesCS3B01G407700
TraesCS4D01G303600	TraesCS5D01G148800
TraesCS3B01G216800	TraesCS5D01G148800
TraesCS2D01G543500	TraesCS5D01G148800
TraesCS5A01G478200	TraesCS5D01G148800
TraesCS4D01G063900	TraesCS5D01G148800
TraesCS1A01G445400	TraesCS5D01G148800
TraesCS5D01G148800	TraesCS6D01G106200
TraesCS5D01G148800	TraesCS6D01G027800
TraesCS5B01G484000	TraesCS5D01G148800
TraesCS5B01G069500	TraesCS5D01G148800
TraesCS5D01G484000	TraesCS5D01G148800
TraesCS2B01G515700	TraesCS5D01G148800
TraesCS5D01G148800	TraesCS3B01G003500
TraesCS5D01G148800	TraesCS3B01G002300
TraesCS1B01G073900	TraesCS5D01G148800
TraesCS5D01G148800	TraesCS1A01G061100
TraesCS5D01G148800	TraesCS6A01G319500
TraesCS5D01G148800	TraesCS6B01G138100
TraesCS4D01G342800	TraesCS5D01G148800
TraesCS2B01G045300	TraesCS5D01G148800
TraesCS5D01G148800	TraesCS6D01G141700
TraesCS4A01G365700	TraesCS5D01G148800
TraesCS1A01G141900	TraesCS5D01G148800
TraesCS4A01G268800	TraesCS5D01G148800
TraesCS5D01G148800	TraesCS6D01G199500
TraesCS5D01G148800	TraesCS6A01G053600
TraesCS5D01G148800	TraesCS6A01G393500
TraesCS1B01G197000	TraesCS5D01G148800
TraesCS4B01G054600	TraesCS5D01G148800
TraesCS5D01G148800	TraesCS6D01G367600
TraesCS5D01G148800	TraesCS3B01G310000
TraesCS4A01G050000	TraesCS5D01G148800
TraesCS2B01G315100	TraesCS5D01G148800
TraesCS5D01G148800	TraesCS3B01G288100
TraesCS4D01G296000	TraesCS5D01G148800
TraesCS5D01G148800	TraesCS7D01G204600
TraesCS2A01G292000	TraesCS5D01G148800
TraesCS5D01G148800	TraesCS6A01G123300
TraesCS5D01G148800	TraesCS6D01G211100
TraesCS2B01G451600	TraesCS5D01G148800
TraesCS5D01G148800	TraesCS4B01G222200
TraesCS4A01G436100	TraesCS5D01G148800
TraesCS4B01G339300	TraesCS5D01G148800
TraesCS4A01G256500	TraesCS5D01G148800
TraesCS4A01G257900	TraesCS5D01G148800
TraesCS5D01G148800	TraesCS6A01G116800
TraesCS5D01G148800	TraesCS1D01G443900
TraesCS2A01G456600	TraesCS5D01G148800
TraesCS5B01G211000	TraesCS5D01G148800
TraesCS2B01G523200	TraesCS5D01G148800
TraesCS5D01G148800	TraesCS7D01G252300
TraesCS5B01G355600	TraesCS3B01G399300
TraesCS4B01G251700	TraesCS3B01G399300
TraesCS5B01G048000	TraesCS3B01G399300
TraesCS2B01G244500	TraesCS3B01G399300
TraesCS2D01G271700	TraesCS3B01G399300
TraesCS4A01G055700	TraesCS3B01G399300
TraesCS6A01G308600	TraesCS3B01G399300
TraesCS2D01G224300	TraesCS3B01G399300
TraesCS4A01G056400	TraesCS3B01G399300
TraesCS6B01G337300	TraesCS3B01G399300
TraesCS6B01G207000	TraesCS3B01G399300
TraesCS1A01G400500	TraesCS3B01G399300
TraesCS3B01G399300	TraesCS5D01G360400
TraesCS3B01G399300	TraesCS5A01G033400
TraesCS5B01G410400	TraesCS3B01G399300
TraesCS6D01G136100	TraesCS3B01G399300
TraesCS7B01G377100	TraesCS3B01G399300
TraesCS4B01G017100	TraesCS3B01G399300
TraesCS2B01G229200	TraesCS3B01G399300
TraesCS2A01G463200	TraesCS3B01G399300
TraesCS2D01G065100	TraesCS3B01G399300
TraesCS5D01G196300	TraesCS3B01G399300
TraesCS2B01G510100	TraesCS3B01G399300
TraesCS3B01G399300	TraesCS2D01G250500
TraesCS3B01G399300	TraesCS7A01G230500
TraesCS2D01G295700	TraesCS3B01G399300
TraesCS4A01G070600	TraesCS3B01G399300
TraesCS3B01G399300	TraesCS4D01G245300
TraesCS2A01G494300	TraesCS3B01G399300
TraesCS2A01G271300	TraesCS3B01G399300
TraesCSU01G169600	TraesCS3B01G399300
TraesCS4A01G029100	TraesCS3B01G399300
TraesCS5D01G516900	TraesCS3B01G399300
TraesCS3B01G399300	TraesCS3B01G137300
TraesCS1A01G278600	TraesCS3B01G399300
TraesCS2B01G553100	TraesCS3B01G399300
TraesCS6B01G264400	TraesCS3B01G399300
TraesCS7D01G373100	TraesCS3B01G399300
TraesCS3B01G399300	TraesCS3B01G524500
TraesCS4D01G357100	TraesCS3B01G399300
TraesCS4B01G300600	TraesCS3B01G399300
TraesCS3B01G399300	TraesCS4B01G037900
TraesCS2D01G351000	TraesCS3B01G399300
TraesCS2B01G079300	TraesCS3B01G399300
TraesCS5B01G382300	TraesCS3B01G399300
TraesCS1D01G453200	TraesCS3B01G399300
TraesCS3B01G399300	TraesCS3B01G447300
TraesCS2B01G313900	TraesCS3B01G399300
TraesCS3B01G095400	TraesCS3B01G399300
TraesCS5B01G381500	TraesCS3B01G399300
TraesCS5D01G160000	TraesCS3B01G399300
TraesCS4D01G195200	TraesCS3B01G399300
TraesCS6D01G127100	TraesCS3B01G399300
TraesCS4D01G052500	TraesCS3B01G399300
TraesCS6D01G211900	TraesCS3B01G399300
TraesCS6D01G166600	TraesCS3B01G399300
TraesCS1D01G060500	TraesCS3B01G399300
TraesCS3B01G399300	TraesCS3B01G283600
TraesCS5D01G414600	TraesCS3B01G399300
TraesCS7A01G383900	TraesCS3B01G399300
TraesCS6A01G020400	TraesCS3B01G399300
TraesCS4A01G201800	TraesCS3B01G399300
TraesCS1B01G141700	TraesCS3B01G399300
TraesCS3B01G399300	TraesCS2A01G465700
TraesCS7A01G244600	TraesCS3B01G399300
TraesCS5D01G148800	TraesCS3B01G399300
TraesCS4B01G106300	TraesCS3B01G399300
TraesCS3B01G399300	TraesCS2D01G431500
TraesCS4A01G137000	TraesCS3B01G399300
TraesCS2B01G250900	TraesCS3B01G399300
TraesCS2A01G471300	TraesCS3B01G399300
TraesCS1B01G189400	TraesCS3B01G399300
TraesCS1B01G077500	TraesCS3B01G399300
TraesCS7D01G046700	TraesCS3B01G399300
TraesCS3B01G399300	TraesCS5A01G516100
TraesCS5D01G415700	TraesCS3B01G399300
TraesCS2B01G289800	TraesCS3B01G399300
TraesCS2B01G501000	TraesCS3B01G399300
TraesCS4A01G342800	TraesCS3B01G399300
TraesCS6D01G282000	TraesCS3B01G399300
TraesCS5B01G187000	TraesCS3B01G399300
TraesCS3D01G117300	TraesCS3B01G399300
TraesCS6D01G305000	TraesCS3B01G399300
TraesCS3B01G399300	TraesCS2A01G449600
TraesCS5D01G233700	TraesCS3B01G399300
TraesCS2B01G079100	TraesCS3B01G399300
TraesCS4D01G299400	TraesCS3B01G399300
TraesCS5B01G531900	TraesCS3B01G399300
TraesCS5D01G157600	TraesCS3B01G399300
TraesCS3B01G376700	TraesCS3B01G399300
TraesCS7D01G414500	TraesCS3B01G399300
TraesCS6A01G053000	TraesCS3B01G399300
TraesCS5B01G309800	TraesCS3B01G399300
TraesCS7D01G397500	TraesCS3B01G399300
TraesCS3A01G114900	TraesCS3B01G399300
TraesCS3B01G399300	TraesCS4D01G249200
TraesCS1A01G318600	TraesCS3B01G399300
TraesCS1D01G084200	TraesCS3B01G399300
TraesCS4D01G335100	TraesCS3B01G399300
TraesCS3B01G399300	TraesCS4A01G438100
TraesCS2A01G368500	TraesCS2A01G489500
TraesCS6A01G151700	TraesCS2A01G489500
TraesCS7D01G390200	TraesCS2A01G489500
TraesCS5A01G478500	TraesCS2A01G489500
TraesCS2D01G133300	TraesCS2A01G489500
TraesCS3D01G093900	TraesCS2A01G489500
TraesCS2D01G455000	TraesCS2A01G489500
TraesCS2A01G489500	TraesCS7A01G073100
TraesCS2A01G467500	TraesCS2A01G489500
TraesCS4A01G437500	TraesCS2A01G489500
TraesCS5D01G417200	TraesCS2A01G489500
TraesCS4B01G302200	TraesCS2A01G489500
TraesCS1A01G239600	TraesCS2A01G489500
TraesCS4A01G008000	TraesCS2A01G489500
TraesCS7D01G438400	TraesCS2A01G489500
TraesCS6A01G253200	TraesCS2A01G489500
TraesCS4A01G402200	TraesCS2A01G489500
TraesCS5B01G243000	TraesCS2A01G489500
TraesCS7B01G433100	TraesCS2A01G489500
TraesCS1D01G118000	TraesCS2A01G489500
TraesCS6B01G350400	TraesCS2A01G489500
TraesCS2A01G454300	TraesCS2A01G489500
TraesCS6D01G157700	TraesCS2A01G489500
TraesCS7B01G094700	TraesCS2A01G489500
TraesCS6A01G109300	TraesCS2A01G489500
TraesCS5B01G409800	TraesCS2A01G489500
TraesCS2A01G476500	TraesCS2A01G489500
TraesCS1B01G349400	TraesCS2A01G489500
TraesCS1B01G361100	TraesCS2A01G489500
TraesCS2D01G454100	TraesCS2A01G489500
TraesCS6D01G057000	TraesCS2A01G489500
TraesCS5D01G073400	TraesCS2A01G489500
TraesCS2A01G273800	TraesCS2A01G489500
TraesCS7B01G327500	TraesCS2A01G489500
TraesCS1A01G343300	TraesCS2A01G489500
TraesCS2B01G591000	TraesCS2A01G489500
TraesCS4D01G268000	TraesCS2A01G489500
TraesCS1A01G089600	TraesCS2A01G489500
TraesCS4A01G438000	TraesCS2A01G489500
TraesCS5D01G241100	TraesCS2A01G489500
TraesCS3B01G037100	TraesCS2A01G489500
TraesCS6A01G216100	TraesCS2A01G489500
TraesCS4D01G063500	TraesCS2A01G489500
TraesCS2B01G561300	TraesCS2A01G489500
TraesCS5B01G381900	TraesCS2A01G489500
TraesCS1D01G453300	TraesCS2A01G489500
TraesCS2B01G276000	TraesCS2A01G489500
TraesCS6D01G367100	TraesCS2A01G489500
TraesCS6D01G043200	TraesCS2A01G489500
TraesCS2D01G292000	TraesCS2A01G489500
TraesCS1A01G083300	TraesCS2A01G489500
TraesCS5D01G129400	TraesCS2A01G489500
TraesCS7B01G108500	TraesCS2A01G489500
TraesCS5D01G478200	TraesCS2A01G489500
TraesCS7D01G405900	TraesCS2A01G489500
TraesCS3B01G310000	TraesCS2A01G489500
TraesCS7D01G190900	TraesCS2A01G489500
TraesCS6D01G244800	TraesCS2A01G489500
TraesCS4D01G052800	TraesCS2A01G489500
TraesCS6B01G072100	TraesCS2A01G489500
TraesCS5D01G373100	TraesCS2A01G489500
TraesCS2A01G131300	TraesCS2A01G489500
TraesCSU01G002900	TraesCS2A01G489500
TraesCS2D01G392500	TraesCS2A01G489500
TraesCS4A01G035200	TraesCS2A01G489500
TraesCS5D01G320700	TraesCS2A01G489500
TraesCS7B01G467100	TraesCS2A01G489500
TraesCS2A01G489500	TraesCS7A01G448400
TraesCS2D01G037200	TraesCS2A01G489500
TraesCS2A01G380900	TraesCS2A01G489500
TraesCS2A01G380800	TraesCS2A01G489500
TraesCS2D01G454500	TraesCS2A01G489500
TraesCS5B01G132200	TraesCS2A01G489500
TraesCS6A01G109600	TraesCS2A01G489500
TraesCS6B01G302400	TraesCS2A01G489500
TraesCS4B01G079000	TraesCS2A01G489500
TraesCS3B01G409400	TraesCS2A01G489500
TraesCS7A01G398900	TraesCS2A01G489500
TraesCS4A01G431300	TraesCS2A01G489500
TraesCS2A01G489500	TraesCS3B01G471000
TraesCS5B01G262900	TraesCS2A01G489500
TraesCS3B01G329600	TraesCS2A01G489500
TraesCS4A01G118200	TraesCS2A01G489500
TraesCS1A01G050900	TraesCS2A01G489500
TraesCS2A01G432400	TraesCS2A01G489500
TraesCS5B01G355900	TraesCS2A01G489500
TraesCS1B01G074100	TraesCS2A01G489500
TraesCS2A01G489500	TraesCS6D01G098100
TraesCS3B01G160300	TraesCS2A01G489500
TraesCS4B01G191300	TraesCS2A01G489500
TraesCS3B01G406000	TraesCS2A01G489500
TraesCS6D01G089100	TraesCS2A01G489500
TraesCS1D01G012600	TraesCS2A01G489500
TraesCS6D01G097700	TraesCS2A01G489500
TraesCS3B01G383900	TraesCS2A01G489500
TraesCS5D01G379300	TraesCS2A01G489500
TraesCS4B01G375200	TraesCS2A01G489500
TraesCS4B01G136300	TraesCS2A01G489500
TraesCS1B01G251800	TraesCS2A01G489500
TraesCS5B01G554700	TraesCS2A01G489500
*1 The grain co-expression regulation network (GrainNet) was developed by using the TF genes with high connectivity and their putative regulatory genes
with high edge weight as described in "Material and methods".
