# Supplementary material for: Global transcriptome analysis uncovers the gene co-expression regulation network and key genes involved in grain development of wheat (Triticum aestivum L.)
Source: Funct Integr Genomics. 2019 May 21;19(6):853–66. doi: 10.1007/s10142-019-00678-z (PMC6797667; doi:10.1007/s10142-019-00678-z)
Supplement: Supplementary file 35 — (XLSX 16 kb) [file 10142_2019_678_MOESM24_ESM.xlsx]

## Sheet: Sheet1
Supplementary Table 13 GO enrichment of the genes predicted to be regulated by two or more of the putative key TFs in the GrainNet shown in Fig.4.
Biological process			Cellular component			Molecular function
GO ID	Description	P value	GO ID	Description	P value	GO ID	Description	P value
GO:0009800	cinnamic acid biosynthetic process	4.47403e-07	GO:0009921	auxin efflux carrier complex	4.72737e-06	GO:0045548	phenylalanine ammonia-lyase activity	6.03222e-07
GO:0009803	cinnamic acid metabolic process	4.47403e-07	GO:0098797	plasma membrane protein complex	0.00763163	GO:0016841	ammonia-lyase activity	1.78167e-06
GO:0006559	L-phenylalanine catabolic process	1.16377e-06	GO:0044459	plasma membrane part	0.0129167	GO:0003714	transcription corepressor activity	2.04529e-05
GO:1902222	erythrose 4-phosphate/phosphoenolpyruvate family amino acid catabolic process	1.16377e-06				GO:0016840	carbon-nitrogen lyase activity	3.87062e-05
GO:0009074	aromatic amino acid family catabolic process	3.24456e-06				GO:0004831	tyrosine-tRNA ligase activity	7.93599e-05
GO:2000022	regulation of jasmonic acid mediated signaling pathway	3.68483e-06				GO:0010329	auxin efflux transmembrane transporter activity	0.000656279
GO:0006558	L-phenylalanine metabolic process	4.53666e-06				GO:0015562	efflux transmembrane transporter activity	0.000656279
GO:1902221	erythrose 4-phosphate/phosphoenolpyruvate family amino acid metabolic process	4.53666e-06				GO:0080161	auxin transmembrane transporter activity	0.000912738
GO:0048830	adventitious root development	4.60288e-06				GO:0003712	transcription cofactor activity	0.0031282
GO:0009966	regulation of signal transduction	1.13258e-05				GO:0015238	drug transmembrane transporter activity	0.00434753
GO:0023051	regulation of signaling	1.13258e-05				GO:0090484	drug transporter activity	0.00439746
GO:0010646	regulation of cell communication	1.20462e-05				GO:0000989	transcription factor activity, transcription factor binding	0.00449835
GO:0042537	benzene-containing compound metabolic process	1.46937e-05				GO:0000988	transcription factor activity, protein binding	0.00662227
GO:0009699	phenylpropanoid biosynthetic process	1.58942e-05				GO:0004322	ferroxidase activity	0.0120139
GO:0009698	phenylpropanoid metabolic process	4.71299e-05				GO:0016724	oxidoreductase activity, oxidizing metal ions, oxygen as acceptor	0.0120139
GO:1901606	alpha-amino acid catabolic process	9.16095e-05				GO:0016762	xyloglucan:xyloglucosyl transferase activity	0.0133301
GO:0009063	cellular amino acid catabolic process	0.000114177				GO:0016207	4-coumarate-CoA ligase activity	0.0146642
GO:0009072	aromatic amino acid family metabolic process	0.000346927				GO:0004439	phosphatidylinositol-4,5-bisphosphate 5-phosphatase activity	0.0159868
GO:0010315	auxin efflux	0.000452209				GO:0008199	ferric iron binding	0.0159868
GO:0048583	regulation of response to stimulus	0.000634684				GO:0015194	L-serine transmembrane transporter activity	0.0159868
GO:0010252	auxin homeostasis	0.000653073				GO:0022889	serine transmembrane transporter activity	0.0159868
GO:0009611	response to wounding	0.000781667				GO:0004571	mannosyl-oligosaccharide 1,2-alpha-mannosidase activity	0.0173076
GO:0016054	organic acid catabolic process	0.000891008				GO:0015924	mannosyl-oligosaccharide mannosidase activity	0.0173076
GO:0046395	carboxylic acid catabolic process	0.000891008				GO:0016829	lyase activity	0.0180776
GO:0010928	regulation of auxin mediated signaling pathway	0.00134161				GO:0015291	secondary active transmembrane transporter activity	0.0193353
GO:0006520	cellular amino acid metabolic process	0.00156059				GO:0034593	phosphatidylinositol bisphosphate phosphatase activity	0.0199439
GO:0072330	monocarboxylic acid biosynthetic process	0.00189994				GO:0034595	phosphatidylinositol phosphate 5-phosphatase activity	0.0199439
GO:0044550	secondary metabolite biosynthetic process	0.00231551				GO:0015297	antiporter activity	0.0205311
GO:1901565	organonitrogen compound catabolic process	0.00318495				GO:0004351	glutamate decarboxylase activity	0.0238854
GO:0006855	drug transmembrane transport	0.00346105				GO:0052866	phosphatidylinositol phosphate phosphatase activity	0.0265043
GO:0015893	drug transport	0.00350141				GO:0015175	neutral amino acid transmembrane transporter activity	0.0330214
GO:0042493	response to drug	0.00350141				GO:0004559	alpha-mannosidase activity	0.0343197
GO:0031347	regulation of defense response	0.00354206				GO:0016405	CoA-ligase activity	0.0343197
GO:0044282	small molecule catabolic process	0.00378283				GO:0016878	acid-thiol ligase activity	0.0343197
GO:0019439	aromatic compound catabolic process	0.00380928				GO:0070181	small ribosomal subunit rRNA binding	0.0343197
GO:1901361	organic cyclic compound catabolic process	0.00430709				GO:0008271	secondary active sulfate transmembrane transporter activity	0.0394955
GO:1901605	alpha-amino acid metabolic process	0.00465803				GO:0015116	sulfate transmembrane transporter activity	0.0394955
GO:0080134	regulation of response to stress	0.00682949				GO:0016298	lipase activity	0.0424407
GO:0019748	secondary metabolic process	0.00712371				GO:0022857	transmembrane transporter activity	0.0424723
GO:0009926	auxin polar transport	0.00800467				GO:1901682	sulfur compound transmembrane transporter activity	0.047208
GO:0009914	hormone transport	0.00997417
GO:0060918	auxin transport	0.00997417
GO:1902679	negative regulation of RNA biosynthetic process	0.0113131
GO:1903507	negative regulation of nucleic acid-templated transcription	0.0113131
GO:0051253	negative regulation of RNA metabolic process	0.0118102
GO:0006949	syncytium formation	0.0136616
GO:0015825	L-serine transport	0.0148944
GO:0032329	serine transport	0.0148944
GO:0045934	negative regulation of nucleobase-containing compound metabolic process	0.015056
GO:0010231	maintenance of seed dormancy	0.0173555
GO:0097437	maintenance of dormancy	0.0173555
GO:0010023	proanthocyanidin biosynthetic process	0.0185838
GO:0048564	photosystem I assembly	0.0185838
GO:0010411	xyloglucan metabolic process	0.0192844
GO:0019752	carboxylic acid metabolic process	0.0267602
GO:0008154	actin polymerization or depolymerization	0.0283558
GO:0030042	actin filament depolymerization	0.0283558
GO:0051261	protein depolymerization	0.0283558
GO:0010558	negative regulation of macromolecule biosynthetic process	0.0286432
GO:0016053	organic acid biosynthetic process	0.029019
GO:0046394	carboxylic acid biosynthetic process	0.029019
GO:0006491	N-glycan processing	0.0295706
GO:0043436	oxoacid metabolic process	0.0309189
GO:0006082	organic acid metabolic process	0.0312116
GO:0009890	negative regulation of biosynthetic process	0.0317623
GO:0031327	negative regulation of cellular biosynthetic process	0.0317623
GO:0009825	multidimensional cell growth	0.0319956
GO:0051172	negative regulation of nitrogen compound metabolic process	0.0327908
GO:0019953	sexual reproduction	0.0334467
GO:0045292	mRNA cis splicing, via spliceosome	0.035622
GO:0050794	regulation of cellular process	0.0366421
GO:0006863	purine nucleobase transport	0.0368278
GO:1902358	sulfate transmembrane transport	0.0368278
GO:0032787	monocarboxylic acid metabolic process	0.0378729
GO:0000373	Group II intron splicing	0.0380321
GO:0006418	tRNA aminoacylation for protein translation	0.0395056
GO:0048878	chemical homeostasis	0.0423132
GO:0043038	amino acid activation	0.0438574
GO:0043039	tRNA aminoacylation	0.0438574
GO:0008272	sulfate transport	0.0440317
GO:0015851	nucleobase transport	0.0440317
GO:0022622	root system development	0.0465505
GO:0048364	root development	0.0465505
GO:0006536	glutamate metabolic process	0.0499944
